# Supplementary material for: Understanding Transcription Factors and How They Affect Processes in Cucumber Sex Determination
Source: Metabolites. 2023 Jun 10;13(6):740. doi: 10.3390/metabo13060740 (PMC10305380; doi:10.3390/metabo13060740)
Supplement: Supplementary file 1 [file metabolites-13-00740-s001.zip]

Archive with 38 entries (34 files):
- metabolites-2396319-supplementary/
- metabolites-2396319-supplementary/suplementy_v2/
- metabolites-2396319-supplementary/suplementy_v2/S1.PlantRegMap_ID_mapping.txt
- metabolites-2396319-supplementary/suplementy_v2/S10.KEGG_enrichment_results.xlsx
- metabolites-2396319-supplementary/suplementy_v2/S11.annotated_KEGG_results.xlsx
- metabolites-2396319-supplementary/suplementy_v2/S12.TF_enrichment.xlsx
- metabolites-2396319-supplementary/suplementy_v2/S13.FvM_graph.html
- metabolites-2396319-supplementary/suplementy_v2/S14.FvH_graph.html
- metabolites-2396319-supplementary/suplementy_v2/S15.MvH_graph.html
- metabolites-2396319-supplementary/suplementy_v2/S16.LvS_graph.html
- metabolites-2396319-supplementary/suplementy_v2/S17.annotated_networks_data.xlsx
- metabolites-2396319-supplementary/suplementy_v2/S2.B10v3_annotation.csv
- metabolites-2396319-supplementary/suplementy_v2/S3.RNA_seq_results_annotated.xlsx
- metabolites-2396319-supplementary/suplementy_v2/S4.GO_enrichment_results.xlsx
- metabolites-2396319-supplementary/suplementy_v2/S5.FvM_GO_enrichment_BP.png
- metabolites-2396319-supplementary/suplementy_v2/S6.FvH_GO_enrichment_BP.png
- metabolites-2396319-supplementary/suplementy_v2/S7.MvH_GO_enrichment_BP.png
- metabolites-2396319-supplementary/suplementy_v2/S8.LvS_GO_enrichment_BP.png
- metabolites-2396319-supplementary/suplementy_v2/S9.Venn_set_enrichment_result.txt
- metabolites-2396319-supplementary/__MACOSX/
- metabolites-2396319-supplementary/__MACOSX/suplementy_v2/
- metabolites-2396319-supplementary/__MACOSX/suplementy_v2/._S1.PlantRegMap_ID_mapping.txt
- metabolites-2396319-supplementary/__MACOSX/suplementy_v2/._S10.KEGG_enrichment_results.xlsx
- metabolites-2396319-supplementary/__MACOSX/suplementy_v2/._S11.annotated_KEGG_results.xlsx
- metabolites-2396319-supplementary/__MACOSX/suplementy_v2/._S12.TF_enrichment.xlsx
- metabolites-2396319-supplementary/__MACOSX/suplementy_v2/._S13.FvM_graph.html
- metabolites-2396319-supplementary/__MACOSX/suplementy_v2/._S14.FvH_graph.html
- metabolites-2396319-supplementary/__MACOSX/suplementy_v2/._S15.MvH_graph.html
- metabolites-2396319-supplementary/__MACOSX/suplementy_v2/._S16.LvS_graph.html
- metabolites-2396319-supplementary/__MACOSX/suplementy_v2/._S17.annotated_networks_data.xlsx
- metabolites-2396319-supplementary/__MACOSX/suplementy_v2/._S2.B10v3_annotation.csv
- metabolites-2396319-supplementary/__MACOSX/suplementy_v2/._S3.RNA_seq_results_annotated.xlsx
- metabolites-2396319-supplementary/__MACOSX/suplementy_v2/._S4.GO_enrichment_results.xlsx
- metabolites-2396319-supplementary/__MACOSX/suplementy_v2/._S5.FvM_GO_enrichment_BP.png
- metabolites-2396319-supplementary/__MACOSX/suplementy_v2/._S6.FvH_GO_enrichment_BP.png
- metabolites-2396319-supplementary/__MACOSX/suplementy_v2/._S7.MvH_GO_enrichment_BP.png
- metabolites-2396319-supplementary/__MACOSX/suplementy_v2/._S8.LvS_GO_enrichment_BP.png
- metabolites-2396319-supplementary/__MACOSX/suplementy_v2/._S9.Venn_set_enrichment_result.txt
