# Supplementary material for: Understanding Transcription Factors and How They Affect Processes in Cucumber Sex Determination
Source: Metabolites. 2023 Jun 10;13(6):740. doi: 10.3390/metabo13060740 (PMC10305380; doi:10.3390/metabo13060740)
Supplement: Supplementary file 1 [file metabolites-13-00740-s001.zip › metabolites-2396319-supplementary/suplementy_v2/S1.PlantRegMap_ID_mapping.txt]

Query ID	Mapped ID
Cucsat.PASA.G8523	Cucsa.238490
Cucsat.PASA.G3375	Cucsa.128320
Cucsat.PASA.G5318	Cucsa.313610
Cucsat.PASA.G1313	Cucsa.252270
Cucsat.PASA.G2358	Cucsa.043560
Cucsat.PASA.G16238	Cucsa.050490
Cucsat.PASA.G3841	Cucsa.109980
Cucsat.PASA.G168	Cucsa.042120
Cucsat.PASA.G4656	Cucsa.160480
Cucsat.PASA.G536	Cucsa.253630
Cucsat.PASA.G2196	Cucsa.101470
Cucsat.PASA.G13535	Cucsa.312040
Cucsat.PASA.G1738	Cucsa.101990
Cucsat.PASA.G3330	Cucsa.205650
Cucsat.PASA.G14490	Cucsa.196880
Cucsat.PASA.G4052	Cucsa.110050
Cucsat.PASA.G7060	Cucsa.356480
Cucsat.PASA.G3570	Cucsa.360390
Cucsat.PASA.G18715	Cucsa.277330
Cucsat.PASA.G408	Cucsa.256510
Cucsat.PASA.G10908	Cucsa.370300
Cucsat.PASA.G6592	Cucsa.206930
Cucsat.PASA.G13499	Cucsa.311070
Cucsat.PASA.G4659	Cucsa.160510
Cucsat.PASA.G8716	Cucsa.178200
Cucsat.PASA.G18324	Cucsa.235800
Cucsat.PASA.G12943	Cucsa.310750
Cucsat.PASA.G1020	Cucsa.259340
Cucsat.PASA.G2901	Cucsa.084850
Cucsat.PASA.G9285	Cucsa.219010
Cucsat.PASA.G283	Cucsa.259830
Cucsat.PASA.G2822	Cucsa.387850
Cucsat.PASA.G2229	Cucsa.102390
Cucsat.PASA.G10657	Cucsa.148230
Cucsat.PASA.G2107	Cucsa.048790
Cucsat.PASA.G3442	Cucsa.105510
Cucsat.PASA.G13659	Cucsa.153560
Cucsat.PASA.G13275	Cucsa.339570
Cucsat.PASA.G7718	Cucsa.034500
Cucsat.PASA.G1064	Cucsa.258360
Cucsat.PASA.G330	Cucsa.258460
Cucsat.PASA.G5653	Cucsa.135240
Cucsat.PASA.G17673	Cucsa.040650
Cucsat.PASA.G8501	Cucsa.238020
Cucsat.PASA.G12729	Cucsa.338980
Cucsat.PASA.G12595	Cucsa.241910
Cucsat.PASA.G4340	Cucsa.056210
Cucsat.PASA.G814	Cucsa.321010
Cucsat.PASA.G7171	Cucsa.142290
Cucsat.PASA.G8519	Cucsa.238430
Cucsat.PASA.G16543	Cucsa.094140
Cucsat.PASA.G372	Cucsa.257400
Cucsat.PASA.G5023	Cucsa.161460
Cucsat.PASA.G8016	Cucsa.125340
Cucsat.PASA.G1852	Cucsa.104640
Cucsat.PASA.G12632	Cucsa.242750
Cucsat.PASA.G4310	Cucsa.328130
Cucsat.PASA.G14127	Cucsa.113170
Cucsat.PASA.G2672	Cucsa.240150
Cucsat.PASA.G3276	Cucsa.115900
Cucsat.PASA.G12454	Cucsa.175470
Cucsat.PASA.G8775	Cucsa.375260
Cucsat.PASA.G3888	Cucsa.169270
Cucsat.PASA.G6665	Cucsa.240410
Cucsat.PASA.G2098	Cucsa.048630
Cucsat.PASA.G273	Cucsa.260100
Cucsat.PASA.G13002	Cucsa.312410
Cucsat.PASA.G9045	Cucsa.058230
Cucsat.PASA.G19589	Cucsa.091240
Cucsat.PASA.G5351	Cucsa.164340
Cucsat.PASA.G12944	Cucsa.310790
Cucsat.PASA.G10366	Cucsa.330520
Cucsat.PASA.G13297	Cucsa.340030
Cucsat.PASA.G280	Cucsa.259900
Cucsat.PASA.G19785	Cucsa.132040
Cucsat.PASA.G6304	Cucsa.348680
Cucsat.PASA.G15085	Cucsa.165990
Cucsat.PASA.G7440	Cucsa.142930
Cucsat.PASA.G7464	Cucsa.142320
Cucsat.PASA.G15561	Cucsa.244350
Cucsat.PASA.G2801	Cucsa.078210
Cucsat.PASA.G2642	Cucsa.239610
Cucsat.PASA.G4956	Cucsa.159720
Cucsat.PASA.G7441	Cucsa.142920
Cucsat.PASA.G11041	Cucsa.157510
Cucsat.PASA.G19309	Cucsa.357480
Cucsat.PASA.G8143	Cucsa.152030
Cucsat.PASA.G2817	Cucsa.077890
Cucsat.PASA.G3905	Cucsa.234290
Cucsat.PASA.G9670	Cucsa.012040
Cucsat.PASA.G10325	Cucsa.034660
Cucsat.PASA.G15156	Cucsa.368450
Cucsat.PASA.G1584	Cucsa.086820
Cucsat.PASA.G19561	Cucsa.091880
Cucsat.PASA.G4926	Cucsa.232240
Cucsat.PASA.G12772	Cucsa.339950
Cucsat.PASA.G22	Cucsa.322880
Cucsat.PASA.G12525	Cucsa.378580
Cucsat.PASA.G18138	Cucsa.385220
Cucsat.PASA.G609	Cucsa.251760
Cucsat.PASA.G21362	Cucsa.303120
Cucsat.PASA.G10435	Cucsa.308950
Cucsat.PASA.G801	Cucsa.321350
Cucsat.PASA.G2629	Cucsa.239810
Cucsat.PASA.G10770	Cucsa.377910
Cucsat.PASA.G9571	Cucsa.075350
Cucsat.PASA.G11504	Cucsa.170770
Cucsat.PASA.G20635	Cucsa.151330
Cucsat.PASA.G3544	Cucsa.359810
Cucsat.PASA.G19850	Cucsa.133270
Cucsat.PASA.G11883	Cucsa.273170
Cucsat.PASA.G161	Cucsa.041890
Cucsat.PASA.G7006	Cucsa.027750
Cucsat.PASA.G2868	Cucsa.263430
Cucsat.PASA.G1654	Cucsa.083110
Cucsat.PASA.G352	Cucsa.257840
Cucsat.PASA.G355	Cucsa.257720
Cucsat.PASA.G1109	Cucsa.257310
Cucsat.PASA.G10153	Cucsa.002660
Cucsat.PASA.G14124	Cucsa.113120
Cucsat.PASA.G14887	Cucsa.126670
Cucsat.PASA.G17995	Cucsa.119100
Cucsat.PASA.G1496	Cucsa.123970
Cucsat.PASA.G2024	Cucsa.046480
Cucsat.PASA.G11628	Cucsa.397690
Cucsat.PASA.G18143	Cucsa.385370
Cucsat.PASA.G9615	Cucsa.076470
Cucsat.PASA.G5727	Cucsa.136720
Cucsat.PASA.G1639	Cucsa.124920
Cucsat.PASA.G576	Cucsa.252610
Cucsat.PASA.G17929	Cucsa.385470
Cucsat.PASA.G11482	Cucsa.350750
Cucsat.PASA.G10875	Cucsa.099930
Cucsat.PASA.G7111	Cucsa.055330
Cucsat.PASA.G716	Cucsa.323340
Cucsat.PASA.G3059	Cucsa.105570
Cucsat.PASA.G11124	Cucsa.157060
Cucsat.PASA.G18713	Cucsa.277290
Cucsat.PASA.G5888	Cucsa.325920
Cucsat.PASA.G11180	Cucsa.319400
Cucsat.PASA.G12920	Cucsa.310200
Cucsat.PASA.G13479	Cucsa.310670
Cucsat.PASA.G13209	Cucsa.337800
Cucsat.PASA.G12640	Cucsa.336830
Cucsat.PASA.G17717	Cucsa.265850
Cucsat.PASA.G1590	Cucsa.086960
Cucsat.PASA.G5282	Cucsa.313880
Cucsat.PASA.G3319	Cucsa.025320
Cucsat.PASA.G5654	Cucsa.135250
Cucsat.PASA.G7248	Cucsa.288990
Cucsat.PASA.G10531	Cucsa.308240
Cucsat.PASA.G6384	Cucsa.349440
Cucsat.PASA.G3531	Cucsa.359450
Cucsat.PASA.G6456	Cucsa.055950
Cucsat.PASA.G13999	Cucsa.198330
Cucsat.PASA.G8891	Cucsa.058310
Cucsat.PASA.G15358	Cucsa.033020
Cucsat.PASA.G8477	Cucsa.237540
Cucsat.PASA.G2626	Cucsa.239860
Cucsat.PASA.G7910	Cucsa.130320
Cucsat.PASA.G2551	Cucsa.048150
Cucsat.PASA.G15943	Cucsa.366900
Cucsat.PASA.G18229	Cucsa.119460
Cucsat.PASA.G13938	Cucsa.197090
Cucsat.PASA.G13956	Cucsa.197460
Cucsat.PASA.G18970	Cucsa.019290
Cucsat.PASA.G3758	Cucsa.194090
Cucsat.PASA.G13270	Cucsa.339440
Cucsat.PASA.G5982	Cucsa.221780
Cucsat.PASA.G17203	Cucsa.185550
Cucsat.PASA.G11937	Cucsa.180020
Cucsat.PASA.G20708	Cucsa.236100
Cucsat.PASA.G10538	Cucsa.308160
Cucsat.PASA.G12348	Cucsa.249000
Cucsat.PASA.G584	Cucsa.252390
Cucsat.PASA.G17407	Cucsa.137560
Cucsat.PASA.G8252	Cucsa.157870
Cucsat.PASA.G997	Cucsa.259890
Cucsat.PASA.G11075	Cucsa.196740
Cucsat.PASA.G14788	Cucsa.391680
Cucsat.PASA.G16946	Cucsa.367180
Cucsat.PASA.G4043	Cucsa.085190
Cucsat.PASA.G12754	Cucsa.339510
Cucsat.PASA.G7534	Cucsa.288750
Cucsat.PASA.G6359	Cucsa.348820
Cucsat.PASA.G7205	Cucsa.155500
Cucsat.PASA.G19839	Cucsa.133020
Cucsat.PASA.G16676	Cucsa.097220
Cucsat.PASA.G8368	Cucsa.146800
Cucsat.PASA.G385	Cucsa.257100
Cucsat.PASA.G9956	Cucsa.286300
Cucsat.PASA.G9676	Cucsa.011800
Cucsat.PASA.G4330	Cucsa.327720
Cucsat.PASA.G6309	Cucsa.348760
Cucsat.PASA.G16889	Cucsa.097190
Cucsat.PASA.G12478	Cucsa.307200
Cucsat.PASA.G7882	Cucsa.017850
Cucsat.PASA.G5944	Cucsa.365210
Cucsat.PASA.G17076	Cucsa.012820
Cucsat.PASA.G384	Cucsa.257120
Cucsat.PASA.G19166	Cucsa.281460
Cucsat.PASA.G12904	Cucsa.343080
Cucsat.PASA.G21507	Cucsa.183450
Cucsat.PASA.G3034	Cucsa.049840
Cucsat.PASA.G11749	Cucsa.106980
Cucsat.PASA.G12373	Cucsa.177270
Cucsat.PASA.G18563	Cucsa.213140
Cucsat.PASA.G12330	Cucsa.192280
Cucsat.PASA.G8721	Cucsa.178290
Cucsat.PASA.G148	Cucsa.041530
Cucsat.PASA.G10478	Cucsa.307860
Cucsat.PASA.G10271	Cucsa.033800
Cucsat.PASA.G4553	Cucsa.346910
Cucsat.PASA.G21629	Cucsa.027710
Cucsat.PASA.G12114	Cucsa.192630
Cucsat.PASA.G8413	Cucsa.166880
Cucsat.PASA.G7677	Cucsa.013640
Cucsat.PASA.G15124	Cucsa.165100
Cucsat.PASA.G11346	Cucsa.272520
Cucsat.PASA.G1733	Cucsa.101850
Cucsat.PASA.G9983	Cucsa.075450
Cucsat.PASA.G16356	Cucsa.152820
Cucsat.PASA.G530	Cucsa.253820
Cucsat.PASA.G1544	Cucsa.083170
Cucsat.PASA.G11978	Cucsa.107250
Cucsat.PASA.G817	Cucsa.320940
Cucsat.PASA.G1131	Cucsa.256840
Cucsat.PASA.G13180	Cucsa.337110
Cucsat.PASA.G4682	Cucsa.160990
Cucsat.PASA.G13420	Cucsa.342540
Cucsat.PASA.G2330	Cucsa.127570
Cucsat.PASA.G17922	Cucsa.385310
Cucsat.PASA.G11478	Cucsa.350670
Cucsat.PASA.G9930	Cucsa.285650
Cucsat.PASA.G3179	Cucsa.078720
Cucsat.PASA.G16191	Cucsa.373450
Cucsat.PASA.G3817	Cucsa.168330
Cucsat.PASA.G5323	Cucsa.313580
Cucsat.PASA.G5632	Cucsa.139310
Cucsat.PASA.G5626	Cucsa.139230
Cucsat.PASA.G13179	Cucsa.337100
Cucsat.PASA.G11308	Cucsa.271560
Cucsat.PASA.G155	Cucsa.041680
Cucsat.PASA.G3307	Cucsa.084950
Cucsat.PASA.G5047	Cucsa.162100
Cucsat.PASA.G19777	Cucsa.116160
Cucsat.PASA.G3670	Cucsa.360010
Cucsat.PASA.G3457	Cucsa.004600
Cucsat.PASA.G12356	Cucsa.195020
Cucsat.PASA.G17549	Cucsa.144410
Cucsat.PASA.G14677	Cucsa.113650
Cucsat.PASA.G386	Cucsa.257080
Cucsat.PASA.G3350	Cucsa.205120
Cucsat.PASA.G15666	Cucsa.014940
Cucsat.PASA.G8928	Cucsa.122680
Cucsat.PASA.G19148	Cucsa.281510
Cucsat.PASA.G9736	Cucsa.002550
Cucsat.PASA.G14399	Cucsa.226980
Cucsat.PASA.G5113	Cucsa.088220
Cucsat.PASA.G14597	Cucsa.111720
Cucsat.PASA.G7032	Cucsa.356600
Cucsat.PASA.G2775	Cucsa.079010
Cucsat.PASA.G9096	Cucsa.123430
Cucsat.PASA.G19767	Cucsa.116300
Cucsat.PASA.G21536	Cucsa.332770
Cucsat.PASA.G5445	Cucsa.051630
Cucsat.PASA.G7713	Cucsa.034440
Cucsat.PASA.G7426	Cucsa.143330
Cucsat.PASA.G9752	Cucsa.275510
Cucsat.PASA.G5343	Cucsa.191410
Cucsat.PASA.G7664	Cucsa.260950
Cucsat.PASA.G5486	Cucsa.379680
Cucsat.PASA.G2961	Cucsa.205070
Cucsat.PASA.G13146	Cucsa.242390
Cucsat.PASA.G1167	Cucsa.108820
Cucsat.PASA.G13875	Cucsa.067260
Cucsat.PASA.G10545	Cucsa.308000
Cucsat.PASA.G7990	Cucsa.062940
Cucsat.PASA.G1262	Cucsa.253620
Cucsat.PASA.G14062	Cucsa.111650
Cucsat.PASA.G14324	Cucsa.085940
Cucsat.PASA.G7867	Cucsa.172680
Cucsat.PASA.G12666	Cucsa.337380
Cucsat.PASA.G9212	Cucsa.345840
Cucsat.PASA.G21202	Cucsa.128900
Cucsat.PASA.G16357	Cucsa.152810
Cucsat.PASA.G1705	Cucsa.101100
Cucsat.PASA.G7908	Cucsa.130350
Cucsat.PASA.G10865	Cucsa.100110
Cucsat.PASA.G3327	Cucsa.205690
Cucsat.PASA.G12271	Cucsa.306720
Cucsat.PASA.G2879	Cucsa.084380
Cucsat.PASA.G2688	Cucsa.239770
Cucsat.PASA.G21173	Cucsa.129570
Cucsat.PASA.G2940	Cucsa.205310
Cucsat.PASA.G11441	Cucsa.272140
Cucsat.PASA.G8646	Cucsa.178360
Cucsat.PASA.G19581	Cucsa.091470
Cucsat.PASA.G9449	Cucsa.284070
Cucsat.PASA.G8115	Cucsa.146840
Cucsat.PASA.G16130	Cucsa.031240.1
Cucsat.PASA.G561	Cucsa.252980
Cucsat.PASA.G7618	Cucsa.050940
Cucsat.PASA.G3225	Cucsa.387870
Cucsat.PASA.G604	Cucsa.251820
Cucsat.PASA.G8723	Cucsa.178340
Cucsat.PASA.G3169	Cucsa.078960
Cucsat.PASA.G1498	Cucsa.124040
Cucsat.PASA.G3549	Cucsa.360050
Cucsat.PASA.G12689	Cucsa.337910
Cucsat.PASA.G2083	Cucsa.048190
Cucsat.PASA.G21712	Cucsa.292340
Cucsat.PASA.G8660	Cucsa.178580
Cucsat.PASA.G14511	Cucsa.197450
Cucsat.PASA.G2649	Cucsa.239530
Cucsat.PASA.G11538	Cucsa.351030
Cucsat.PASA.G21550	Cucsa.332410
Cucsat.PASA.G14326	Cucsa.085970
Cucsat.PASA.G400	Cucsa.256670
Cucsat.PASA.G11631	Cucsa.397610
Cucsat.PASA.G10853	Cucsa.100380
Cucsat.PASA.G7207	Cucsa.155430
Cucsat.PASA.G19744	Cucsa.116830
Cucsat.PASA.G10154	Cucsa.002650
Cucsat.PASA.G13981	Cucsa.198030
Cucsat.PASA.G12517	Cucsa.378800
Cucsat.PASA.G11780	Cucsa.201160
Cucsat.PASA.G13867	Cucsa.067020
Cucsat.PASA.G20985	Cucsa.352770
Cucsat.PASA.G3987	Cucsa.383530
Cucsat.PASA.G10015	Cucsa.076200
Cucsat.PASA.G2857	Cucsa.388510
Cucsat.PASA.G7898	Cucsa.130550
Cucsat.PASA.G14616	Cucsa.112170
Cucsat.PASA.G14117	Cucsa.112960
Cucsat.PASA.G8373	Cucsa.146920
Cucsat.PASA.G9161	Cucsa.218770
Cucsat.PASA.G14826	Cucsa.134480
Cucsat.PASA.G1623	Cucsa.124430
Cucsat.PASA.G5757	Cucsa.365660
Cucsat.PASA.G13127	Cucsa.241940
Cucsat.PASA.G2458	Cucsa.046030
Cucsat.PASA.G5089	Cucsa.365550
Cucsat.PASA.G11930	Cucsa.179890
Cucsat.PASA.G7514	Cucsa.397340
Cucsat.PASA.G7478	Cucsa.142020
Cucsat.PASA.G2885	Cucsa.084480
Cucsat.PASA.G12991	Cucsa.312070
Cucsat.PASA.G8853	Cucsa.357340
Cucsat.PASA.G1750	Cucsa.102330
Cucsat.PASA.G2284	Cucsa.104020
Cucsat.PASA.G13531	Cucsa.311900
Cucsat.PASA.G21326	Cucsa.304040
Cucsat.PASA.G13566	Cucsa.312930
Cucsat.PASA.G15209	Cucsa.165310
Cucsat.PASA.G3698	Cucsa.360650
Cucsat.PASA.G1725	Cucsa.101690
Cucsat.PASA.G2510	Cucsa.047370
Cucsat.PASA.G6245	Cucsa.362650
Cucsat.PASA.G790	Cucsa.321530
Cucsat.PASA.G17355	Cucsa.185310
Cucsat.PASA.G10757	Cucsa.381760
Cucsat.PASA.G17975	Cucsa.118680
Cucsat.PASA.G256	Cucsa.260450
Cucsat.PASA.G5649	Cucsa.135110
Cucsat.PASA.G719	Cucsa.323300
Cucsat.PASA.G2441	Cucsa.045640
Cucsat.PASA.G17544	Cucsa.144310
Cucsat.PASA.G8236	Cucsa.238180
Cucsat.PASA.G17295	Cucsa.005290
Cucsat.PASA.G11607	Cucsa.398230
Cucsat.PASA.G14282	Cucsa.134700
Cucsat.PASA.G8741	Cucsa.178770
Cucsat.PASA.G18047	Cucsa.120370
Cucsat.PASA.G12137	Cucsa.195150
Cucsat.PASA.G14039	Cucsa.111160
Cucsat.PASA.G11199	Cucsa.199810
Cucsat.PASA.G14583	Cucsa.111320
Cucsat.PASA.G13210	Cucsa.337830
Cucsat.PASA.G2257	Cucsa.103140
Cucsat.PASA.G13768	Cucsa.153120
Cucsat.PASA.G8294	Cucsa.158700
Cucsat.PASA.G6333	Cucsa.349260
Cucsat.PASA.G8279	Cucsa.158380
Cucsat.PASA.G12100	Cucsa.192380
Cucsat.PASA.G13230	Cucsa.338330
Cucsat.PASA.G13529	Cucsa.311840
Cucsat.PASA.G11444	Cucsa.272220
Cucsat.PASA.G12852	Cucsa.341740
Cucsat.PASA.G258	Cucsa.260340
Cucsat.PASA.G19105	Cucsa.017490
Cucsat.PASA.G5804	Cucsa.135390
Cucsat.PASA.G3571	Cucsa.360460
Cucsat.PASA.G8009	Cucsa.125460
Cucsat.PASA.G14880	Cucsa.126550
Cucsat.PASA.G20902	Cucsa.123540
Cucsat.PASA.G9679	Cucsa.011780
Cucsat.PASA.G14265	Cucsa.392040
Cucsat.PASA.G4802	Cucsa.088310
Cucsat.PASA.G16782	Cucsa.095010
Cucsat.PASA.G7541	Cucsa.288850.1
Cucsat.PASA.G54	Cucsa.322250
Cucsat.PASA.G10624	Cucsa.139430
Cucsat.PASA.G13502	Cucsa.311140
Cucsat.PASA.G8726	Cucsa.178490
Cucsat.PASA.G18677	Cucsa.081260
Cucsat.PASA.G17936	Cucsa.385690
Cucsat.PASA.G11317	Cucsa.271770
Cucsat.PASA.G3894	Cucsa.169180
Cucsat.PASA.G14561	Cucsa.198600
Cucsat.PASA.G2010	Cucsa.046200
Cucsat.PASA.G19902	Cucsa.091170
Cucsat.PASA.G13359	Cucsa.341310
Cucsat.PASA.G253	Cucsa.114410
Cucsat.PASA.G728	Cucsa.323190
Cucsat.PASA.G30	Cucsa.322710
Cucsat.PASA.G8995	Cucsa.357200
Cucsat.PASA.G15925	Cucsa.324200
Cucsat.PASA.G14537	Cucsa.198020
Cucsat.PASA.G3001	Cucsa.128010
Cucsat.PASA.G5316	Cucsa.313670
Cucsat.PASA.G19500	Cucsa.132290
Cucsat.PASA.G6014	Cucsa.364420
Cucsat.PASA.G983	Cucsa.260290
Cucsat.PASA.G3230	Cucsa.387980
Cucsat.PASA.G21450	Cucsa.115630
Cucsat.PASA.G19866	Cucsa.133580
Cucsat.PASA.G2995	Cucsa.128110
Cucsat.PASA.G21282	Cucsa.201820
Cucsat.PASA.G10773	Cucsa.377840
Cucsat.PASA.G14152	Cucsa.113710
Cucsat.PASA.G13012	Cucsa.312630
Cucsat.PASA.G19992	Cucsa.088970
Cucsat.PASA.G15102	Cucsa.165660
Cucsat.PASA.G438	Cucsa.255860
Cucsat.PASA.G1070	Cucsa.258200
Cucsat.PASA.G9428	Cucsa.283600
Cucsat.PASA.G8956	Cucsa.123330
Cucsat.PASA.G15360	Cucsa.032970
Cucsat.PASA.G12937	Cucsa.310620
Cucsat.PASA.G17967	Cucsa.118490
Cucsat.PASA.G9842	Cucsa.283390
Cucsat.PASA.G7838	Cucsa.125550
Cucsat.PASA.G5988	Cucsa.365000
Cucsat.PASA.G925	Cucsa.059640
Cucsat.PASA.G14079	Cucsa.112060
Cucsat.PASA.G2060	Cucsa.047560
Cucsat.PASA.G12845	Cucsa.341590
Cucsat.PASA.G3957	Cucsa.194300
Cucsat.PASA.G17719	Cucsa.265930
Cucsat.PASA.G3352	Cucsa.204960
Cucsat.PASA.G19865	Cucsa.133560
Cucsat.PASA.G1261	Cucsa.253660
Cucsat.PASA.G1561	Cucsa.083470
Cucsat.PASA.G4741	Cucsa.162430
Cucsat.PASA.G20654	Cucsa.236070
Cucsat.PASA.G11409	Cucsa.271520
Cucsat.PASA.G17715	Cucsa.265790
Cucsat.PASA.G5017	Cucsa.161390
Cucsat.PASA.G9867	Cucsa.284100
Cucsat.PASA.G10174	Cucsa.275760
Cucsat.PASA.G14411	Cucsa.207360
Cucsat.PASA.G21017	Cucsa.202090
Cucsat.PASA.G18035	Cucsa.120110
Cucsat.PASA.G1199	Cucsa.255040
Cucsat.PASA.G17369	Cucsa.184860
Cucsat.PASA.G1937	Cucsa.044340
Cucsat.PASA.G19869	Cucsa.133650
Cucsat.PASA.G3726	Cucsa.361180
Cucsat.PASA.G21044	Cucsa.193240
Cucsat.PASA.G9633	Cucsa.280890
Cucsat.PASA.G5123	Cucsa.088020
Cucsat.PASA.G8738	Cucsa.178710
Cucsat.PASA.G16778	Cucsa.094940
Cucsat.PASA.G16542	Cucsa.094130
Cucsat.PASA.G2501	Cucsa.047160
Cucsat.PASA.G12718	Cucsa.338650
Cucsat.PASA.G1825	Cucsa.104070
Cucsat.PASA.G3719	Cucsa.361000
Cucsat.PASA.G13222	Cucsa.338150
Cucsat.PASA.G14712	Cucsa.122180
Cucsat.PASA.G619	Cucsa.251700
Cucsat.PASA.G17432	Cucsa.005370
Cucsat.PASA.G14191	Cucsa.122300
Cucsat.PASA.G17440	Cucsa.005050
Cucsat.PASA.G7144	Cucsa.142950
Cucsat.PASA.G6199	Cucsa.363920
Cucsat.PASA.G12286	Cucsa.378730
Cucsat.PASA.G16872	Cucsa.096890
Cucsat.PASA.G10044	Cucsa.280830
Cucsat.PASA.G10260	Cucsa.275240
Cucsat.PASA.G816	Cucsa.320960
Cucsat.PASA.G7523	Cucsa.288530
Cucsat.PASA.G8657	Cucsa.155730
Cucsat.PASA.G14708	Cucsa.122080
Cucsat.PASA.G9135	Cucsa.219400
Cucsat.PASA.G1274	Cucsa.253300
Cucsat.PASA.G14316	Cucsa.085800
Cucsat.PASA.G6056	Cucsa.363310
Cucsat.PASA.G599	Cucsa.251930
Cucsat.PASA.G424	Cucsa.256210
Cucsat.PASA.G1337	Cucsa.251810
Cucsat.PASA.G13266	Cucsa.339310
Cucsat.PASA.G11348	Cucsa.272570
Cucsat.PASA.G6938	Cucsa.394870
Cucsat.PASA.G4188	Cucsa.036120
Cucsat.PASA.G2982	Cucsa.128360
Cucsat.PASA.G8473	Cucsa.237390
Cucsat.PASA.G7524	Cucsa.288550
Cucsat.PASA.G5831	Cucsa.135860
Cucsat.PASA.G19947	Cucsa.090010
Cucsat.PASA.G5380	Cucsa.334860
Cucsat.PASA.G2996	Cucsa.128100
Cucsat.PASA.G4105	Cucsa.169310
Cucsat.PASA.G10887	Cucsa.099700
Cucsat.PASA.G19038	Cucsa.017540
Cucsat.PASA.G19039	Cucsa.017530
Cucsat.PASA.G15829	Cucsa.026500
Cucsat.PASA.G6830	Cucsa.394670
Cucsat.PASA.G9819	Cucsa.282960
Cucsat.PASA.G4123	Cucsa.234160
Cucsat.PASA.G11625	Cucsa.397770
Cucsat.PASA.G20658	Cucsa.334160
Cucsat.PASA.G5682	Cucsa.135700
Cucsat.PASA.G891	Cucsa.042400
Cucsat.PASA.G14935	Cucsa.131270
Cucsat.PASA.G1159	Cucsa.256160
Cucsat.PASA.G11646	Cucsa.273290
Cucsat.PASA.G13639	Cucsa.153100
Cucsat.PASA.G5775	Cucsa.365270
Cucsat.PASA.G5895	Cucsa.325840
Cucsat.PASA.G13477	Cucsa.310590
Cucsat.PASA.G12188	Cucsa.176630
Cucsat.PASA.G18588	Cucsa.212560
Cucsat.PASA.G15821	Cucsa.374110
Cucsat.PASA.G1302	Cucsa.252520
Cucsat.PASA.G10025	Cucsa.076400
Cucsat.PASA.G11077	Cucsa.196690
Cucsat.PASA.G1025	Cucsa.259250
Cucsat.PASA.G7061	Cucsa.356430
Cucsat.PASA.G15790	Cucsa.143710
Cucsat.PASA.G3320	Cucsa.025330
Cucsat.PASA.G16828	Cucsa.095820
Cucsat.PASA.G4090	Cucsa.109240
Cucsat.PASA.G19916	Cucsa.090900
Cucsat.PASA.G15211	Cucsa.165280
Cucsat.PASA.G918	Cucsa.059830
Cucsat.PASA.G13276	Cucsa.339590
Cucsat.PASA.G10873	Cucsa.099960
Cucsat.PASA.G18668	Cucsa.263190
Cucsat.PASA.G3518	Cucsa.359160
Cucsat.PASA.G11150	Cucsa.076970
Cucsat.PASA.G21358	Cucsa.303190
Cucsat.PASA.G10856	Cucsa.100300
Cucsat.PASA.G5647	Cucsa.135100
Cucsat.PASA.G5900	Cucsa.325790
Cucsat.PASA.G4344	Cucsa.056140
Cucsat.PASA.G11923	Cucsa.179750
Cucsat.PASA.G15301	Cucsa.108310
Cucsat.PASA.G3156	Cucsa.079350
Cucsat.PASA.G13936	Cucsa.197050
Cucsat.PASA.G18748	Cucsa.149730
Cucsat.PASA.G14488	Cucsa.196840
Cucsat.PASA.G12402	Cucsa.176450
Cucsat.PASA.G9665	Cucsa.012120
Cucsat.PASA.G15798	Cucsa.143700
Cucsat.PASA.G8988	Cucsa.357320
Cucsat.PASA.G21192	Cucsa.129080
Cucsat.PASA.G4996	Cucsa.160680
Cucsat.PASA.G11406	Cucsa.271450
Cucsat.PASA.G1194	Cucsa.255160
Cucsat.PASA.G12121	Cucsa.248860
Cucsat.PASA.G12611	Cucsa.242310
Cucsat.PASA.G14	Cucsa.323060
Cucsat.PASA.G19914	Cucsa.090930
Cucsat.PASA.G6363	Cucsa.348940
Cucsat.PASA.G12323	Cucsa.192120
Cucsat.PASA.G17270	Cucsa.137550
Cucsat.PASA.G5725	Cucsa.136700
Cucsat.PASA.G12393	Cucsa.176700
Cucsat.PASA.G15155	Cucsa.368470
Cucsat.PASA.G8685	Cucsa.071070
Cucsat.PASA.G8126	Cucsa.147100
Cucsat.PASA.G10483	Cucsa.307810
Cucsat.PASA.G4182	Cucsa.249370
Cucsat.PASA.G428	Cucsa.256130
Cucsat.PASA.G10487	Cucsa.076750
Cucsat.PASA.G10252	Cucsa.033870
Cucsat.PASA.G8663	Cucsa.178620
Cucsat.PASA.G5759	Cucsa.365640
Cucsat.PASA.G3961	Cucsa.194360
Cucsat.PASA.G9348	Cucsa.195650
Cucsat.PASA.G7399	Cucsa.138410
Cucsat.PASA.G12927	Cucsa.310440
Cucsat.PASA.G19962	Cucsa.089680
Cucsat.PASA.G19432	Cucsa.117430.1
Cucsat.PASA.G9319	Cucsa.217940
Cucsat.PASA.G1518	Cucsa.124560
Cucsat.PASA.G15573	Cucsa.033160
Cucsat.PASA.G5796	Cucsa.135230
Cucsat.PASA.G2547	Cucsa.048110
Cucsat.PASA.G14534	Cucsa.197970
Cucsat.PASA.G9118	Cucsa.219750
Cucsat.PASA.G14229	Cucsa.098550
Cucsat.PASA.G5446	Cucsa.051650
Cucsat.PASA.G556	Cucsa.253080
Cucsat.PASA.G2552	Cucsa.048170
Cucsat.PASA.G3158	Cucsa.079300
Cucsat.PASA.G846	Cucsa.320120
Cucsat.PASA.G6072	Cucsa.363010
Cucsat.PASA.G19766	Cucsa.116310
Cucsat.PASA.G1695	Cucsa.100930
Cucsat.PASA.G17198	Cucsa.185630
Cucsat.PASA.G6550	Cucsa.200110
Cucsat.PASA.G2167	Cucsa.083910
Cucsat.PASA.G8155	Cucsa.166800
Cucsat.PASA.G18105	Cucsa.053430
Cucsat.PASA.G4248	Cucsa.060630
Cucsat.PASA.G12873	Cucsa.342280
Cucsat.PASA.G14910	Cucsa.226900
Cucsat.PASA.G15791	Cucsa.143720
Cucsat.PASA.G2188	Cucsa.229470
Cucsat.PASA.G14596	Cucsa.111700
Cucsat.PASA.G5765	Cucsa.365520
Cucsat.PASA.G3647	Cucsa.359610
Cucsat.PASA.G4719	Cucsa.161900
Cucsat.PASA.G16941	Cucsa.367270
Cucsat.PASA.G16893	Cucsa.097290
Cucsat.PASA.G3826	Cucsa.016500
Cucsat.PASA.G11356	Cucsa.036420
Cucsat.PASA.G1380	Cucsa.250850
Cucsat.PASA.G13437	Cucsa.342900
Cucsat.PASA.G11755	Cucsa.106880
Cucsat.PASA.G19117	Cucsa.017330
Cucsat.PASA.G19678	Cucsa.089050
Cucsat.PASA.G1017	Cucsa.259420
Cucsat.PASA.G10620	Cucsa.139520
Cucsat.PASA.G7082	Cucsa.356030
Cucsat.PASA.G16479	Cucsa.219950
Cucsat.PASA.G255	Cucsa.260470
Cucsat.PASA.G6030	Cucsa.363990
Cucsat.PASA.G10171	Cucsa.275810
Cucsat.PASA.G3396	Cucsa.127880
Cucsat.PASA.G7320	Cucsa.050780
Cucsat.PASA.G5520	Cucsa.061060
Cucsat.PASA.G13988	Cucsa.198140
Cucsat.PASA.G12926	Cucsa.310430
Cucsat.PASA.G21418	Cucsa.129650
Cucsat.PASA.G14234	Cucsa.098640
Cucsat.PASA.G1740	Cucsa.102050
Cucsat.PASA.G18762	Cucsa.149950
Cucsat.PASA.G10438	Cucsa.308850
Cucsat.PASA.G6260	Cucsa.362340
Cucsat.PASA.G15608	Cucsa.032070
Cucsat.PASA.G21112	Cucsa.302940
Cucsat.PASA.G7200	Cucsa.141630
Cucsat.PASA.G14097	Cucsa.112480
Cucsat.PASA.G2991	Cucsa.128150
Cucsat.PASA.G11618	Cucsa.397920
Cucsat.PASA.G8689	Cucsa.209370
Cucsat.PASA.G13305	Cucsa.340170
Cucsat.PASA.G15216	Cucsa.165170
Cucsat.PASA.G12201	Cucsa.176280
Cucsat.PASA.G6976	Cucsa.395830
Cucsat.PASA.G1579	Cucsa.086710
Cucsat.PASA.G17265	Cucsa.137440
Cucsat.PASA.G7606	Cucsa.051280
Cucsat.PASA.G3456	Cucsa.004610
Cucsat.PASA.G11981	Cucsa.107060
Cucsat.PASA.G15980	Cucsa.250140
Cucsat.PASA.G7245	Cucsa.288900
Cucsat.PASA.G8438	Cucsa.167570
Cucsat.PASA.G11284	Cucsa.271040
Cucsat.PASA.G8050	Cucsa.130710
Cucsat.PASA.G499	Cucsa.254550
Cucsat.PASA.G10772	Cucsa.377870
Cucsat.PASA.G17622	Cucsa.145070
Cucsat.PASA.G18072	Cucsa.121010
Cucsat.PASA.G6265	Cucsa.362210
Cucsat.PASA.G14132	Cucsa.113310
Cucsat.PASA.G15590	Cucsa.032510
Cucsat.PASA.G17768	Cucsa.266070
Cucsat.PASA.G2279	Cucsa.103870
Cucsat.PASA.G14932	Cucsa.292570
Cucsat.PASA.G10068	Cucsa.280270
Cucsat.PASA.G10520	Cucsa.308530
Cucsat.PASA.G1205	Cucsa.254940
Cucsat.PASA.G1332	Cucsa.251920
Cucsat.PASA.G18399	Cucsa.213600
Cucsat.PASA.G9485	Cucsa.284680
Cucsat.PASA.G14818	Cucsa.134660
Cucsat.PASA.G6870	Cucsa.395520
Cucsat.PASA.G18027	Cucsa.119860
Cucsat.PASA.G2026	Cucsa.046540
Cucsat.PASA.G11545	Cucsa.170700
Cucsat.PASA.G325	Cucsa.258650
Cucsat.PASA.G7563	Cucsa.163670
Cucsat.PASA.G9398	Cucsa.282820
Cucsat.PASA.G16324	Cucsa.173560
Cucsat.PASA.G10045	Cucsa.280800
Cucsat.PASA.G8162	Cucsa.167060
Cucsat.PASA.G17402	Cucsa.137450
Cucsat.PASA.G14733	Cucsa.097930
Cucsat.PASA.G12106	Cucsa.192520
Cucsat.PASA.G21336	Cucsa.303760
Cucsat.PASA.G45	Cucsa.322440
Cucsat.PASA.G3666	Cucsa.359940
Cucsat.PASA.G9607	Cucsa.076260
Cucsat.PASA.G4155	Cucsa.381280
Cucsat.PASA.G927	Cucsa.059600
Cucsat.PASA.G5490	Cucsa.379620
Cucsat.PASA.G5313	Cucsa.313720
Cucsat.PASA.G7179	Cucsa.142100
Cucsat.PASA.G5378	Cucsa.334820
Cucsat.PASA.G10655	Cucsa.148150
Cucsat.PASA.G8671	Cucsa.178840
Cucsat.PASA.G2191	Cucsa.101360
Cucsat.PASA.G8652	Cucsa.178450
Cucsat.PASA.G12202	Cucsa.176240
Cucsat.PASA.G3002	Cucsa.128000
Cucsat.PASA.G4276	Cucsa.327740
Cucsat.PASA.G3615	Cucsa.359010
Cucsat.PASA.G12697	Cucsa.338100
Cucsat.PASA.G16551	Cucsa.094270
Cucsat.PASA.G16483	Cucsa.220020
Cucsat.PASA.G17307	Cucsa.005060
Cucsat.PASA.G18400	Cucsa.213570
Cucsat.PASA.G15189	Cucsa.165790
Cucsat.PASA.G4904	Cucsa.232780
Cucsat.PASA.G20925	Cucsa.352440
Cucsat.PASA.G16887	Cucsa.097140
Cucsat.PASA.G7510	Cucsa.155250
Cucsat.PASA.G11336	Cucsa.272240
Cucsat.PASA.G5348	Cucsa.164240
Cucsat.PASA.G6123	Cucsa.348660
Cucsat.PASA.G13822	Cucsa.065920
Cucsat.PASA.G16550	Cucsa.094260
Cucsat.PASA.G8251	Cucsa.157830
Cucsat.PASA.G14006	Cucsa.198510
Cucsat.PASA.G13997	Cucsa.198310
Cucsat.PASA.G6952	Cucsa.395120
Cucsat.PASA.G1774	Cucsa.102890
Cucsat.PASA.G15576	Cucsa.033050
Cucsat.PASA.G15070	Cucsa.166330
Cucsat.PASA.G9012	Cucsa.058970
Cucsat.PASA.G10994	Cucsa.236660
Cucsat.PASA.G4911	Cucsa.232660
Cucsat.PASA.G17600	Cucsa.264740
Cucsat.PASA.G10236	Cucsa.275250
Cucsat.PASA.G19104	Cucsa.017510
Cucsat.PASA.G13240	Cucsa.338520
Cucsat.PASA.G12102	Cucsa.192410
Cucsat.PASA.G15881	Cucsa.236580
Cucsat.PASA.G5586	Cucsa.138830
Cucsat.PASA.G16463	Cucsa.220190
Cucsat.PASA.G6480	Cucsa.077110
Cucsat.PASA.G21087	Cucsa.303570
Cucsat.PASA.G6548	Cucsa.200080
Cucsat.PASA.G15547	Cucsa.108830
Cucsat.PASA.G16044	Cucsa.250190
Cucsat.PASA.G16287	Cucsa.067600
Cucsat.PASA.G3786	Cucsa.383460
Cucsat.PASA.G1862	Cucsa.104840
Cucsat.PASA.G2428	Cucsa.045240
Cucsat.PASA.G1799	Cucsa.103490
Cucsat.PASA.G8677	Cucsa.178930
Cucsat.PASA.G5689	Cucsa.135850
Cucsat.PASA.G20709	Cucsa.236090
Cucsat.PASA.G2637	Cucsa.239700
Cucsat.PASA.G12204	Cucsa.176230
Cucsat.PASA.G11220	Cucsa.319530
Cucsat.PASA.G4774	Cucsa.163140
Cucsat.PASA.G5646	Cucsa.135080
Cucsat.PASA.G12596	Cucsa.241930
Cucsat.PASA.G13269	Cucsa.339370
Cucsat.PASA.G9451	Cucsa.284130
Cucsat.PASA.G2983	Cucsa.128350
Cucsat.PASA.G16911	Cucsa.298480
Cucsat.PASA.G6721	Cucsa.240470
Cucsat.PASA.G7621	Cucsa.050860
Cucsat.PASA.G11347	Cucsa.272530
Cucsat.PASA.G5889	Cucsa.325910
Cucsat.PASA.G12905	Cucsa.343110
Cucsat.PASA.G2199	Cucsa.101510
Cucsat.PASA.G11898	Cucsa.273550
Cucsat.PASA.G3056	Cucsa.105610
Cucsat.PASA.G20231	Cucsa.063750
Cucsat.PASA.G4793	Cucsa.088480
Cucsat.PASA.G16281	Cucsa.067550
Cucsat.PASA.G12203	Cucsa.176250
Cucsat.PASA.G17359	Cucsa.185230
Cucsat.PASA.G6977	Cucsa.395840
Cucsat.PASA.G2283	Cucsa.103990
Cucsat.PASA.G10485	Cucsa.307790
Cucsat.PASA.G3038	Cucsa.106050
Cucsat.PASA.G7261	Cucsa.163690
Cucsat.PASA.G5307	Cucsa.313870
Cucsat.PASA.G18909	Cucsa.140680
Cucsat.PASA.G9484	Cucsa.284600
Cucsat.PASA.G18080	Cucsa.121150
Cucsat.PASA.G5719	Cucsa.136610
Cucsat.PASA.G15109	Cucsa.165420
Cucsat.PASA.G16662	Cucsa.096900
Cucsat.PASA.G8815	Cucsa.389230
Cucsat.PASA.G10169	Cucsa.275850
Cucsat.PASA.G14436	Cucsa.292640
Cucsat.PASA.G20935	Cucsa.352810
Cucsat.PASA.G10284	Cucsa.188400
Cucsat.PASA.G3224	Cucsa.387810
Cucsat.PASA.G18147	Cucsa.385480
Cucsat.PASA.G18431	Cucsa.212760
Cucsat.PASA.G9486	Cucsa.284770
Cucsat.PASA.G1803	Cucsa.103590
Cucsat.PASA.G5012	Cucsa.161280
Cucsat.PASA.G5669	Cucsa.135440
Cucsat.PASA.G9061	Cucsa.122700
Cucsat.PASA.G9055	Cucsa.057870
Cucsat.PASA.G7450	Cucsa.142730
Cucsat.PASA.G1179	Cucsa.255680
Cucsat.PASA.G16813	Cucsa.095640
Cucsat.PASA.G2110	Cucsa.048820
Cucsat.PASA.G8402	Cucsa.151980
Cucsat.PASA.G8681	Cucsa.071060
Cucsat.PASA.G2258	Cucsa.103220
Cucsat.PASA.G12336	Cucsa.192470
Cucsat.PASA.G3269	Cucsa.263400
Cucsat.PASA.G13174	Cucsa.336970
Cucsat.PASA.G16242	Cucsa.229250
Cucsat.PASA.G15868	Cucsa.236650
Cucsat.PASA.G11878	Cucsa.273090
Cucsat.PASA.G8794	Cucsa.375360
Cucsat.PASA.G14697	Cucsa.121860
Cucsat.PASA.G14253	Cucsa.391750
Cucsat.PASA.G1455	Cucsa.349710
Cucsat.PASA.G8210	Cucsa.237560
Cucsat.PASA.G19899	Cucsa.091220
Cucsat.PASA.G13104	Cucsa.241290
Cucsat.PASA.G9964	Cucsa.286470
Cucsat.PASA.G14772	Cucsa.098750
Cucsat.PASA.G2853	Cucsa.388420
Cucsat.PASA.G2104	Cucsa.048720
Cucsat.PASA.G16572	Cucsa.094700
Cucsat.PASA.G19740	Cucsa.116890
Cucsat.PASA.G2366	Cucsa.043720
Cucsat.PASA.G18961	Cucsa.300020
Cucsat.PASA.G1024	Cucsa.259270
Cucsat.PASA.G3178	Cucsa.078760
Cucsat.PASA.G12667	Cucsa.337410
Cucsat.PASA.G4678	Cucsa.160940
Cucsat.PASA.G2446	Cucsa.045770
Cucsat.PASA.G973	Cucsa.260500
Cucsat.PASA.G16231	Cucsa.368940
Cucsat.PASA.G11954	Cucsa.114750
Cucsat.PASA.G420	Cucsa.256300
Cucsat.PASA.G18192	Cucsa.118510
Cucsat.PASA.G19946	Cucsa.090030
Cucsat.PASA.G17190	Cucsa.185890
Cucsat.PASA.G17189	Cucsa.185930
Cucsat.PASA.G3746	Cucsa.193860
Cucsat.PASA.G14019	Cucsa.198750
Cucsat.PASA.G14890	Cucsa.126770
Cucsat.PASA.G3144	Cucsa.079640
Cucsat.PASA.G14899	Cucsa.126950
Cucsat.PASA.G5778	Cucsa.365150
Cucsat.PASA.G6110	Cucsa.362180
Cucsat.PASA.G2474	Cucsa.046510
Cucsat.PASA.G21098	Cucsa.303290
Cucsat.PASA.G18222	Cucsa.119340
Cucsat.PASA.G5020	Cucsa.161430
Cucsat.PASA.G14391	Cucsa.126920
Cucsat.PASA.G15518	Cucsa.107910
Cucsat.PASA.G13522	Cucsa.311680
Cucsat.PASA.G2417	Cucsa.044980
Cucsat.PASA.G11294	Cucsa.271280
Cucsat.PASA.G956	Cucsa.074830
Cucsat.PASA.G12214	Cucsa.175940
Cucsat.PASA.G7241	Cucsa.288800
Cucsat.PASA.G11627	Cucsa.397710
Cucsat.PASA.G11794	Cucsa.201440
Cucsat.PASA.G19612	Cucsa.090620
Cucsat.PASA.G2766	Cucsa.079230
Cucsat.PASA.G10810	Cucsa.148460
Cucsat.PASA.G18276	Cucsa.120490
Cucsat.PASA.G4464	Cucsa.022810
Cucsat.PASA.G21611	Cucsa.291780
Cucsat.PASA.G2881	Cucsa.084410
Cucsat.PASA.G11996	Cucsa.106680
Cucsat.PASA.G97	Cucsa.321310
Cucsat.PASA.G13225	Cucsa.338230
Cucsat.PASA.G5989	Cucsa.364990
Cucsat.PASA.G11286	Cucsa.271080
Cucsat.PASA.G2520	Cucsa.047530
Cucsat.PASA.G9095	Cucsa.123420
Cucsat.PASA.G3632	Cucsa.359360
Cucsat.PASA.G3560	Cucsa.360210
Cucsat.PASA.G14558	Cucsa.198490
Cucsat.PASA.G10642	Cucsa.147960
Cucsat.PASA.G9672	Cucsa.012020
Cucsat.PASA.G9926	Cucsa.285590
Cucsat.PASA.G8521	Cucsa.238450
Cucsat.PASA.G15464	Cucsa.054280
Cucsat.PASA.G19822	Cucsa.132730
Cucsat.PASA.G10444	Cucsa.308730
Cucsat.PASA.G11065	Cucsa.156850
Cucsat.PASA.G16808	Cucsa.095510
Cucsat.PASA.G10382	Cucsa.006220
Cucsat.PASA.G12960	Cucsa.311220
Cucsat.PASA.G6654	Cucsa.240600
Cucsat.PASA.G9444	Cucsa.283960
Cucsat.PASA.G6756	Cucsa.353790
Cucsat.PASA.G21435	Cucsa.129160
Cucsat.PASA.G9985	Cucsa.075490
Cucsat.PASA.G21655	Cucsa.027630
Cucsat.PASA.G20942	Cucsa.353020
Cucsat.PASA.G9290	Cucsa.218830
Cucsat.PASA.G1216	Cucsa.254700
Cucsat.PASA.G4257	Cucsa.328150
Cucsat.PASA.G13530	Cucsa.311870
Cucsat.PASA.G7967	Cucsa.358590
Cucsat.PASA.G1802	Cucsa.103580
Cucsat.PASA.G18571	Cucsa.212920
Cucsat.PASA.G12566	Cucsa.241000
Cucsat.PASA.G11310	Cucsa.271620
Cucsat.PASA.G986	Cucsa.260160
Cucsat.PASA.G12506	Cucsa.378960
Cucsat.PASA.G10005	Cucsa.075960
Cucsat.PASA.G13546	Cucsa.312300
Cucsat.PASA.G5358	Cucsa.334660
Cucsat.PASA.G8425	Cucsa.167150
Cucsat.PASA.G409	Cucsa.256480
Cucsat.PASA.G11619	Cucsa.397910
Cucsat.PASA.G10955	Cucsa.377770
Cucsat.PASA.G13687	Cucsa.065860
Cucsat.PASA.G3744	Cucsa.266300
Cucsat.PASA.G21201	Cucsa.128960
Cucsat.PASA.G10835	Cucsa.181190
Cucsat.PASA.G8417	Cucsa.166980
Cucsat.PASA.G18228	Cucsa.119450
Cucsat.PASA.G9465	Cucsa.284310
Cucsat.PASA.G12961	Cucsa.311260
Cucsat.PASA.G13330	Cucsa.340660
Cucsat.PASA.G304	Cucsa.259310
Cucsat.PASA.G6019	Cucsa.364220
Cucsat.PASA.G7277	Cucsa.182080
Cucsat.PASA.G13962	Cucsa.197570
Cucsat.PASA.G5568	Cucsa.319110
Cucsat.PASA.G14518	Cucsa.197580
Cucsat.PASA.G3671	Cucsa.360020
Cucsat.PASA.G17616	Cucsa.234880
Cucsat.PASA.G19674	Cucsa.089150
Cucsat.PASA.G6700	Cucsa.357620
Cucsat.PASA.G21108	Cucsa.303040
Cucsat.PASA.G12906	Cucsa.343120
Cucsat.PASA.G9575	Cucsa.075520
Cucsat.PASA.G15668	Cucsa.008890
Cucsat.PASA.G7395	Cucsa.355610
Cucsat.PASA.G17933	Cucsa.385640
Cucsat.PASA.G19608	Cucsa.090710
Cucsat.PASA.G4997	Cucsa.160740
Cucsat.PASA.G8664	Cucsa.178660
Cucsat.PASA.G2285	Cucsa.104030
Cucsat.PASA.G18114	Cucsa.267250
Cucsat.PASA.G21439	Cucsa.129030
Cucsat.PASA.G1256	Cucsa.253790
Cucsat.PASA.G8420	Cucsa.167030
Cucsat.PASA.G6411	Cucsa.055890
Cucsat.PASA.G8160	Cucsa.167000
Cucsat.PASA.G11374	Cucsa.353320
Cucsat.PASA.G15424	Cucsa.031250
Cucsat.PASA.G20964	Cucsa.352140
Cucsat.PASA.G8419	Cucsa.167010
Cucsat.PASA.G6330	Cucsa.349210
Cucsat.PASA.G17328	Cucsa.086670
Cucsat.PASA.G4644	Cucsa.160140
Cucsat.PASA.G13177	Cucsa.337070
Cucsat.PASA.G2218	Cucsa.102030
Cucsat.PASA.G451	Cucsa.255560
Cucsat.PASA.G19042	Cucsa.017460
Cucsat.PASA.G15272	Cucsa.107670
Cucsat.PASA.G12169	Cucsa.177140
Cucsat.PASA.G1141	Cucsa.256620
Cucsat.PASA.G8924	Cucsa.057590
Cucsat.PASA.G9232	Cucsa.147540
Cucsat.PASA.G7381	Cucsa.355900
Cucsat.PASA.G5886	Cucsa.325970
Cucsat.PASA.G7400	Cucsa.138400
Cucsat.PASA.G13532	Cucsa.311920
Cucsat.PASA.G21460	Cucsa.115420
Cucsat.PASA.G19553	Cucsa.133490
Cucsat.PASA.G18867	Cucsa.140450
Cucsat.PASA.G19883	Cucsa.091560
Cucsat.PASA.G18483	Cucsa.081230
Cucsat.PASA.G11965	Cucsa.114910
Cucsat.PASA.G1473	Cucsa.349690
Cucsat.PASA.G16371	Cucsa.152920
Cucsat.PASA.G11611	Cucsa.398130
Cucsat.PASA.G13513	Cucsa.311420
Cucsat.PASA.G16239	Cucsa.050470
Cucsat.PASA.G16486	Cucsa.220060
Cucsat.PASA.G14692	Cucsa.121690
Cucsat.PASA.G12389	Cucsa.176830
Cucsat.PASA.G6517	Cucsa.200230
Cucsat.PASA.G13949	Cucsa.197340
Cucsat.PASA.G20725	Cucsa.334360
Cucsat.PASA.G19817	Cucsa.132640
Cucsat.PASA.G16216	Cucsa.187410
Cucsat.PASA.G14512	Cucsa.197480
Cucsat.PASA.G12384	Cucsa.177030
Cucsat.PASA.G13224	Cucsa.338190
Cucsat.PASA.G4762	Cucsa.162880
Cucsat.PASA.G18044	Cucsa.120320
Cucsat.PASA.G7073	Cucsa.356310
Cucsat.PASA.G21459	Cucsa.115440
Cucsat.PASA.G613	Cucsa.251710
Cucsat.PASA.G14209	Cucsa.097990
Cucsat.PASA.G8560	Cucsa.158480
Cucsat.PASA.G4620	Cucsa.159670
Cucsat.PASA.G15857	Cucsa.026570
Cucsat.PASA.G5035	Cucsa.161790
Cucsat.PASA.G3196	Cucsa.078290
Cucsat.PASA.G13553	Cucsa.312500
Cucsat.PASA.G8426	Cucsa.167170
Cucsat.PASA.G10735	Cucsa.099120
Cucsat.PASA.G19979	Cucsa.089200
Cucsat.PASA.G8134	Cucsa.151760
Cucsat.PASA.G18627	Cucsa.081200
Cucsat.PASA.G10310	Cucsa.001360
Cucsat.PASA.G15403	Cucsa.031750
Cucsat.PASA.G14076	Cucsa.112010
Cucsat.PASA.G13497	Cucsa.311000
Cucsat.PASA.G9601	Cucsa.076120
Cucsat.PASA.G19686	Cucsa.088910
Cucsat.PASA.G16841	Cucsa.096210
Cucsat.PASA.G14201	Cucsa.097870
Cucsat.PASA.G10706	Cucsa.100040
Cucsat.PASA.G16967	Cucsa.367100
Cucsat.PASA.G4472	Cucsa.023010
Cucsat.PASA.G8014	Cucsa.125410
Cucsat.PASA.G13176	Cucsa.337050
Cucsat.PASA.G9671	Cucsa.012030
Cucsat.PASA.G12094	Cucsa.192140
Cucsat.PASA.G13132	Cucsa.242050
Cucsat.PASA.G12893	Cucsa.342870
Cucsat.PASA.G6710	Cucsa.240910
Cucsat.PASA.G16914	Cucsa.298540
Cucsat.PASA.G13384	Cucsa.341830
Cucsat.PASA.G11525	Cucsa.350780
Cucsat.PASA.G9243	Cucsa.217910
Cucsat.PASA.G4263	Cucsa.327990
Cucsat.PASA.G9861	Cucsa.283910
Cucsat.PASA.G11983	Cucsa.107010
Cucsat.PASA.G13547	Cucsa.312310
Cucsat.PASA.G12592	Cucsa.241850
Cucsat.PASA.G13703	Cucsa.066150
Cucsat.PASA.G7546	Cucsa.289010
Cucsat.PASA.G15789	Cucsa.143690
Cucsat.PASA.G16011	Cucsa.102100
Cucsat.PASA.G4786	Cucsa.088600
Cucsat.PASA.G5340	Cucsa.374660
Cucsat.PASA.G13545	Cucsa.312270
Cucsat.PASA.G5870	Cucsa.136760
Cucsat.PASA.G8199	Cucsa.237200
Cucsat.PASA.G2899	Cucsa.084820
Cucsat.PASA.G12376	Cucsa.177170
Cucsat.PASA.G6159	Cucsa.364750
Cucsat.PASA.G20948	Cucsa.353160
Cucsat.PASA.G370	Cucsa.257450
Cucsat.PASA.G6714	Cucsa.240720
Cucsat.PASA.G12816	Cucsa.341110
Cucsat.PASA.G2190	Cucsa.101350
Cucsat.PASA.G11329	Cucsa.272130
Cucsat.PASA.G14569	Cucsa.198870
Cucsat.PASA.G15650	Cucsa.300890
Cucsat.PASA.G10349	Cucsa.033630
Cucsat.PASA.G1637	Cucsa.124840
Cucsat.PASA.G6057	Cucsa.363290
Cucsat.PASA.G14917	Cucsa.207380
Cucsat.PASA.G15582	Cucsa.032920
Cucsat.PASA.G8452	Cucsa.236880
Cucsat.PASA.G1700	Cucsa.101030
Cucsat.PASA.G6426	Cucsa.077480
Cucsat.PASA.G12823	Cucsa.341300
Cucsat.PASA.G10100	Cucsa.011820
Cucsat.PASA.G14370	Cucsa.126380
Cucsat.PASA.G3351	Cucsa.205040
Cucsat.PASA.G20711	Cucsa.236050
Cucsat.PASA.G5391	Cucsa.069490
Cucsat.PASA.G8188	Cucsa.061630
Cucsat.PASA.G19590	Cucsa.091190
Cucsat.PASA.G4849	Cucsa.072740
Cucsat.PASA.G4850	Cucsa.072750
Cucsat.PASA.G5366	Cucsa.334770
Cucsat.PASA.G312	Cucsa.259030
Cucsat.PASA.G18436	Cucsa.212680
Cucsat.PASA.G7115	Cucsa.333880
Cucsat.PASA.G9415	Cucsa.283210
Cucsat.PASA.G3318	Cucsa.025310
Cucsat.PASA.G1063	Cucsa.258370
Cucsat.PASA.G13412	Cucsa.342450
Cucsat.PASA.G19940	Cucsa.090250
Cucsat.PASA.G2389	Cucsa.044290
Cucsat.PASA.G21341	Cucsa.303550
Cucsat.PASA.G3071	Cucsa.105380
Cucsat.PASA.G1007	Cucsa.259690
Cucsat.PASA.G8203	Cucsa.237300
Cucsat.PASA.G1153	Cucsa.256310
Cucsat.PASA.G9431	Cucsa.283630
Cucsat.PASA.G6720	Cucsa.240490
Cucsat.PASA.G10947	Cucsa.377950
Cucsat.PASA.G17385	Cucsa.184520
Cucsat.PASA.G5771	Cucsa.365330
Cucsat.PASA.G18275	Cucsa.120480
Cucsat.PASA.G11432	Cucsa.271960
Cucsat.PASA.G9572	Cucsa.075370
Cucsat.PASA.G15341	Cucsa.244330
Cucsat.PASA.G8909	Cucsa.057970
Cucsat.PASA.G2351	Cucsa.043310
Cucsat.PASA.G8479	Cucsa.237630
Cucsat.PASA.G10170	Cucsa.275830
Cucsat.PASA.G13336	Cucsa.340760
Cucsat.PASA.G13178	Cucsa.337080
Cucsat.PASA.G18651	Cucsa.082260
Cucsat.PASA.G5040	Cucsa.161920
Cucsat.PASA.G4508	Cucsa.017010
Cucsat.PASA.G3091	Cucsa.004470
Cucsat.PASA.G12989	Cucsa.312010
Cucsat.PASA.G15096	Cucsa.165820
Cucsat.PASA.G17521	Cucsa.143890
Cucsat.PASA.G10680	Cucsa.181160
Cucsat.PASA.G10105	Cucsa.011690
Cucsat.PASA.G1667	Cucsa.083560
Cucsat.PASA.G17251	Cucsa.184500
Cucsat.PASA.G7267	Cucsa.163570
Cucsat.PASA.G18391	Cucsa.213720
Cucsat.PASA.G1378	Cucsa.250880
Cucsat.PASA.G19519	Cucsa.132660
Cucsat.PASA.G17306	Cucsa.005100
Cucsat.PASA.G15098	Cucsa.165780
Cucsat.PASA.G14034	Cucsa.199100
Cucsat.PASA.G11132	Cucsa.156930
Cucsat.PASA.G16943	Cucsa.367240
Cucsat.PASA.G6652	Cucsa.240640
Cucsat.PASA.G10884	Cucsa.099750
Cucsat.PASA.G13791	Cucsa.153630
Cucsat.PASA.G2582	Cucsa.049050
Cucsat.PASA.G13220	Cucsa.338110
Cucsat.PASA.G6443	Cucsa.077140
Cucsat.PASA.G18250	Cucsa.120030
Cucsat.PASA.G4994	Cucsa.160630
Cucsat.PASA.G12476	Cucsa.307220
Cucsat.PASA.G7831	Cucsa.274720
Cucsat.PASA.G11913	Cucsa.273920
Cucsat.PASA.G8147	Cucsa.152120
Cucsat.PASA.G3329	Cucsa.205670
Cucsat.PASA.G5100	Cucsa.088510
Cucsat.PASA.G19919	Cucsa.090830
Cucsat.PASA.G10995	Cucsa.236670
Cucsat.PASA.G11061	Cucsa.156940
Cucsat.PASA.G8466	Cucsa.237260
Cucsat.PASA.G4754	Cucsa.162800
Cucsat.PASA.G11338	Cucsa.272280
Cucsat.PASA.G8954	Cucsa.123310
Cucsat.PASA.G6186	Cucsa.364210
Cucsat.PASA.G16942	Cucsa.367250
Cucsat.PASA.G17162	Cucsa.228080
Cucsat.PASA.G2079	Cucsa.047990
Cucsat.PASA.G5392	Cucsa.325250
Cucsat.PASA.G14884	Cucsa.126600
Cucsat.PASA.G19128	Cucsa.073040
Cucsat.PASA.G181	Cucsa.042670
Cucsat.PASA.G17903	Cucsa.384960
Cucsat.PASA.G7725	Cucsa.026240
Cucsat.PASA.G12466	Cucsa.307530
Cucsat.PASA.G4848	Cucsa.072730
Cucsat.PASA.G3517	Cucsa.359140
Cucsat.PASA.G21387	Cucsa.302410
Cucsat.PASA.G2002	Cucsa.045950
Cucsat.PASA.G5396	Cucsa.252630
Cucsat.PASA.G17311	Cucsa.004950
Cucsat.PASA.G19936	Cucsa.090330
Cucsat.PASA.G3918	Cucsa.234070
Cucsat.PASA.G8164	Cucsa.167080
Cucsat.PASA.G3509	Cucsa.358950
Cucsat.PASA.G2269	Cucsa.103530
Cucsat.PASA.G10128	Cucsa.011180
Cucsat.PASA.G14225	Cucsa.098450
Cucsat.PASA.G6365	Cucsa.349010
Cucsat.PASA.G1669	Cucsa.083590
Cucsat.PASA.G7443	Cucsa.142890
Cucsat.PASA.G2011	Cucsa.046210
Cucsat.PASA.G11045	Cucsa.157420
Cucsat.PASA.G12857	Cucsa.342060
Cucsat.PASA.G603	Cucsa.251840
Cucsat.PASA.G1646	Cucsa.125020
Cucsat.PASA.G10457	Cucsa.308390
Cucsat.PASA.G20697	Cucsa.007360
Cucsat.PASA.G14651	Cucsa.113140
Cucsat.PASA.G21575	Cucsa.332730
Cucsat.PASA.G7899	Cucsa.130490
Cucsat.PASA.G10672	Cucsa.148800
Cucsat.PASA.G8996	Cucsa.357190
Cucsat.PASA.G3677	Cucsa.360190
Cucsat.PASA.G8177	Cucsa.167530
Cucsat.PASA.G4490	Cucsa.267160
Cucsat.PASA.G9509	Cucsa.285350
Cucsat.PASA.G8871	Cucsa.059030
Cucsat.PASA.G20643	Cucsa.007390
Cucsat.PASA.G17401	Cucsa.137430
Cucsat.PASA.G2457	Cucsa.045980
Cucsat.PASA.G13796	Cucsa.065250
Cucsat.PASA.G18172	Cucsa.386080
Cucsat.PASA.G15366	Cucsa.032810
Cucsat.PASA.G9694	Cucsa.011370
Cucsat.PASA.G8102	Cucsa.117660
Cucsat.PASA.G19532	Cucsa.133050
Cucsat.PASA.G17223	Cucsa.185140
Cucsat.PASA.G557	Cucsa.253050
Cucsat.PASA.G5623	Cucsa.139180
Cucsat.PASA.G2928	Cucsa.205520
Cucsat.PASA.G3871	Cucsa.109330
Cucsat.PASA.G12796	Cucsa.340590
Cucsat.PASA.G5579	Cucsa.138670
Cucsat.PASA.G13797	Cucsa.065260
Cucsat.PASA.G9350	Cucsa.195700
Cucsat.PASA.G3854	Cucsa.109670
Cucsat.PASA.G12386	Cucsa.176900
Cucsat.PASA.G11312	Cucsa.271650
Cucsat.PASA.G13293	Cucsa.339930
Cucsat.PASA.G11718	Cucsa.114620
Cucsat.PASA.G10459	Cucsa.308320
Cucsat.PASA.G1255	Cucsa.253800
Cucsat.PASA.G1091	Cucsa.257730
Cucsat.PASA.G12385	Cucsa.177010
Cucsat.PASA.G587	Cucsa.252180
Cucsat.PASA.G10003	Cucsa.075920
Cucsat.PASA.G12641	Cucsa.336850
Cucsat.PASA.G21352	Cucsa.303320
Cucsat.PASA.G9507	Cucsa.285330
Cucsat.PASA.G7959	Cucsa.068450
Cucsat.PASA.G2376	Cucsa.043950
Cucsat.PASA.G21659	Cucsa.027720
Cucsat.PASA.G3692	Cucsa.360560
Cucsat.PASA.G8409	Cucsa.152170
Cucsat.PASA.G8915	Cucsa.057880
Cucsat.PASA.G11285	Cucsa.271070
Cucsat.PASA.G18255	Cucsa.120120
Cucsat.PASA.G11414	Cucsa.271610
Cucsat.PASA.G21285	Cucsa.201770
Cucsat.PASA.G14096	Cucsa.112470
Cucsat.PASA.G9036	Cucsa.058510
Cucsat.PASA.G1934	Cucsa.044300
Cucsat.PASA.G8054	Cucsa.130590
Cucsat.PASA.G21506	Cucsa.188610
Cucsat.PASA.G44	Cucsa.322470
Cucsat.PASA.G12526	Cucsa.378570
Cucsat.PASA.G531	Cucsa.253700
Cucsat.PASA.G4057	Cucsa.109960
Cucsat.PASA.G4072	Cucsa.109640
Cucsat.PASA.G13472	Cucsa.310500
Cucsat.PASA.G1108	Cucsa.257360
Cucsat.PASA.G869	Cucsa.041860
Cucsat.PASA.G13042	Cucsa.313340
Cucsat.PASA.G3588	Cucsa.360850
Cucsat.PASA.G16654	Cucsa.096700
Cucsat.PASA.G4945	Cucsa.231860
Cucsat.PASA.G11546	Cucsa.170710
Cucsat.PASA.G3712	Cucsa.360910
Cucsat.PASA.G16875	Cucsa.096940
Cucsat.PASA.G732	Cucsa.323050
Cucsat.PASA.G10001	Cucsa.075870
Cucsat.PASA.G2994	Cucsa.128130
Cucsat.PASA.G1161	Cucsa.256150
Cucsat.PASA.G16861	Cucsa.096610
Cucsat.PASA.G5331	Cucsa.164200
Cucsat.PASA.G3917	Cucsa.234100
Cucsat.PASA.G7280	Cucsa.181970
Cucsat.PASA.G12814	Cucsa.341060
Cucsat.PASA.G8753	Cucsa.179020
Cucsat.PASA.G3455	Cucsa.004630
Cucsat.PASA.G4410	Cucsa.183320
Cucsat.PASA.G4040	Cucsa.016510
Cucsat.PASA.G1143	Cucsa.256570
Cucsat.PASA.G14108	Cucsa.112670
Cucsat.PASA.G19586	Cucsa.091290
Cucsat.PASA.G20255	Cucsa.063680
Cucsat.PASA.G7585	Cucsa.181960
Cucsat.PASA.G894	Cucsa.042470
Cucsat.PASA.G18174	Cucsa.386140
Cucsat.PASA.G4079	Cucsa.109520
Cucsat.PASA.G17103	Cucsa.012780
Cucsat.PASA.G4966	Cucsa.159970
Cucsat.PASA.G19985	Cucsa.089100
Cucsat.PASA.G14877	Cucsa.126470
Cucsat.PASA.G2700	Cucsa.239330
Cucsat.PASA.G89	Cucsa.321520
Cucsat.PASA.G3598	Cucsa.361200
Cucsat.PASA.G14376	Cucsa.126530
Cucsat.PASA.G2905	Cucsa.084930
Cucsat.PASA.G1130	Cucsa.256870
Cucsat.PASA.G9642	Cucsa.280570
Cucsat.PASA.G11831	Cucsa.215300
Cucsat.PASA.G10663	Cucsa.148550
Cucsat.PASA.G21250	Cucsa.202590
Cucsat.PASA.G19892	Cucsa.091380
Cucsat.PASA.G19994	Cucsa.088920
Cucsat.PASA.G18963	Cucsa.300090
Cucsat.PASA.G839	Cucsa.320300
Cucsat.PASA.G6676	Cucsa.264020
Cucsat.PASA.G13123	Cucsa.241670
Cucsat.PASA.G17391	Cucsa.184370
Cucsat.PASA.G12876	Cucsa.342350
Cucsat.PASA.G18102	Cucsa.053480
Cucsat.PASA.G2558	Cucsa.048300
Cucsat.PASA.G16372	Cucsa.152910
Cucsat.PASA.G20699	Cucsa.007300
Cucsat.PASA.G17204	Cucsa.185530
Cucsat.PASA.G7561	Cucsa.163730
Cucsat.PASA.G11384	Cucsa.299610
Cucsat.PASA.G14531	Cucsa.197910
Cucsat.PASA.G14230	Cucsa.098560
Cucsat.PASA.G4788	Cucsa.088550
Cucsat.PASA.G9157	Cucsa.218840
Cucsat.PASA.G2377	Cucsa.043970
Cucsat.PASA.G19087	Cucsa.318540
Cucsat.PASA.G10700	Cucsa.100170
Cucsat.PASA.G13749	Cucsa.067300
Cucsat.PASA.G15471	Cucsa.156180
Cucsat.PASA.G2734	Cucsa.079920
Cucsat.PASA.G19893	Cucsa.091350
Cucsat.PASA.G14081	Cucsa.112140
Cucsat.PASA.G18459	Cucsa.054540
Cucsat.PASA.G12834	Cucsa.341450
Cucsat.PASA.G18001	Cucsa.119210
Cucsat.PASA.G7154	Cucsa.142680
Cucsat.PASA.G9528	Cucsa.285910
Cucsat.PASA.G332	Cucsa.258420
Cucsat.PASA.G12298	Cucsa.378410
Cucsat.PASA.G3584	Cucsa.360780
Cucsat.PASA.G82	Cucsa.321690
Cucsat.PASA.G13977	Cucsa.197930
Cucsat.PASA.G7197	Cucsa.141700
Cucsat.PASA.G7196	Cucsa.141750
Cucsat.PASA.G5166	Cucsa.072640
Cucsat.PASA.G12849	Cucsa.341650
Cucsat.PASA.G10722	Cucsa.099650
Cucsat.PASA.G6455	Cucsa.056000
Cucsat.PASA.G13957	Cucsa.197470
Cucsat.PASA.G484	Cucsa.254830
Cucsat.PASA.G479	Cucsa.254910
Cucsat.PASA.G14732	Cucsa.097910
Cucsat.PASA.G12833	Cucsa.341440
Cucsat.PASA.G15552	Cucsa.244620
Cucsat.PASA.G16599	Cucsa.095480
Cucsat.PASA.G20227	Cucsa.063430
Cucsat.PASA.G7213	Cucsa.155310
Cucsat.PASA.G17925	Cucsa.385380
Cucsat.PASA.G11777	Cucsa.201100
Cucsat.PASA.G4285	Cucsa.056270
Cucsat.PASA.G9064	Cucsa.122760
Cucsat.PASA.G8414	Cucsa.166900
Cucsat.PASA.G18303	Cucsa.121110
Cucsat.PASA.G17778	Cucsa.266280
Cucsat.PASA.G21264	Cucsa.202200
Cucsat.PASA.G9339	Cucsa.345920
Cucsat.PASA.G5723	Cucsa.136670
Cucsat.PASA.G66	Cucsa.322040
Cucsat.PASA.G7394	Cucsa.355620
Cucsat.PASA.G5594	Cucsa.139040
Cucsat.PASA.G13558	Cucsa.312680
Cucsat.PASA.G13817	Cucsa.065810
Cucsat.PASA.G10016	Cucsa.076220
Cucsat.PASA.G856	Cucsa.041690
Cucsat.PASA.G14410	Cucsa.207320
Cucsat.PASA.G9195	Cucsa.218030
Cucsat.PASA.G3353	Cucsa.204950
Cucsat.PASA.G108	Cucsa.321030
Cucsat.PASA.G1546	Cucsa.083190
Cucsat.PASA.G970	Cucsa.114390
Cucsat.PASA.G20986	Cucsa.352780
Cucsat.PASA.G10439	Cucsa.308820
Cucsat.PASA.G1284	Cucsa.253040
Cucsat.PASA.G13668	Cucsa.065400
Cucsat.PASA.G4623	Cucsa.159760
Cucsat.PASA.G12932	Cucsa.310510
Cucsat.PASA.G4963	Cucsa.159890
Cucsat.PASA.G3980	Cucsa.383380
Cucsat.PASA.G16770	Cucsa.094560
Cucsat.PASA.G3354	Cucsa.204940
Cucsat.PASA.G15171	Cucsa.166370
Cucsat.PASA.G7112	Cucsa.055320
Cucsat.PASA.G59	Cucsa.322150
Cucsat.PASA.G14216	Cucsa.098120
Cucsat.PASA.G11168	Cucsa.319730
Cucsat.PASA.G6744	Cucsa.263960
Cucsat.PASA.G13811	Cucsa.065670
Cucsat.PASA.G20913	Cucsa.352220
Cucsat.PASA.G6940	Cucsa.394890
Cucsat.PASA.G12869	Cucsa.342230
Cucsat.PASA.G756	Cucsa.322340
Cucsat.PASA.G5084	Cucsa.163230
Cucsat.PASA.G9529	Cucsa.285920
Cucsat.PASA.G2085	Cucsa.048220
Cucsat.PASA.G2259	Cucsa.103230
Cucsat.PASA.G21428	Cucsa.129380
Cucsat.PASA.G9559	Cucsa.286620
Cucsat.PASA.G4393	Cucsa.392810
Cucsat.PASA.G3393	Cucsa.127970
Cucsat.PASA.G7048	Cucsa.356840
Cucsat.PASA.G9439	Cucsa.283830
Cucsat.PASA.G5244	Cucsa.248550
Cucsat.PASA.G16998	Cucsa.002880
Cucsat.PASA.G17919	Cucsa.385270
Cucsat.PASA.G15195	Cucsa.165590
Cucsat.PASA.G8949	Cucsa.123150
Cucsat.PASA.G13866	Cucsa.067010
Cucsat.PASA.G12392	Cucsa.176710
Cucsat.PASA.G1993	Cucsa.045710
Cucsat.PASA.G8423	Cucsa.167120
Cucsat.PASA.G15969	Cucsa.250530
Cucsat.PASA.G2178	Cucsa.100950
Cucsat.PASA.G14494	Cucsa.197030
Cucsat.PASA.G14288	Cucsa.134500
Cucsat.PASA.G3149	Cucsa.079480
Cucsat.PASA.G19891	Cucsa.091390
Cucsat.PASA.G3804	Cucsa.386660
Cucsat.PASA.G2348	Cucsa.043260
Cucsat.PASA.G120	Cucsa.320670
Cucsat.PASA.G21372	Cucsa.302890
Cucsat.PASA.G4187	Cucsa.036110
Cucsat.PASA.G9991	Cucsa.075600
Cucsat.PASA.G4920	Cucsa.232380
Cucsat.PASA.G1655	Cucsa.083130
Cucsat.PASA.G7858	Cucsa.018300
Cucsat.PASA.G11612	Cucsa.398060
Cucsat.PASA.G18171	Cucsa.386070
Cucsat.PASA.G9166	Cucsa.218640
Cucsat.PASA.G16664	Cucsa.096950
Cucsat.PASA.G18642	Cucsa.092260
Cucsat.PASA.G843	Cucsa.320180
Cucsat.PASA.G3515	Cucsa.359060
Cucsat.PASA.G6467	Cucsa.077550
Cucsat.PASA.G2500	Cucsa.047130
Cucsat.PASA.G12809	Cucsa.340850
Cucsat.PASA.G5801	Cucsa.135330
Cucsat.PASA.G17671	Cucsa.040630
Cucsat.PASA.G11708	Cucsa.180080
Cucsat.PASA.G2514	Cucsa.047430
Cucsat.PASA.G13509	Cucsa.311350
Cucsat.PASA.G3776	Cucsa.383220
Cucsat.PASA.G3873	Cucsa.109300
Cucsat.PASA.G1279	Cucsa.253180
Cucsat.PASA.G2559	Cucsa.048310
Cucsat.PASA.G1374	Cucsa.250940
Cucsat.PASA.G6904	Cucsa.394070
Cucsat.PASA.G2077	Cucsa.047970
Cucsat.PASA.G12647	Cucsa.337020
Cucsat.PASA.G7557	Cucsa.163790
Cucsat.PASA.G13806	Cucsa.065570
Cucsat.PASA.G5422	Cucsa.316160
Cucsat.PASA.G4771	Cucsa.163040
Cucsat.PASA.G14870	Cucsa.126170
Cucsat.PASA.G8985	Cucsa.357370
Cucsat.PASA.G17959	Cucsa.118250
Cucsat.PASA.G17349	Cucsa.185450
Cucsat.PASA.G2516	Cucsa.047460
Cucsat.PASA.G13789	Cucsa.153610
Cucsat.PASA.G8422	Cucsa.167110
Cucsat.PASA.G84	Cucsa.321670
Cucsat.PASA.G5578	Cucsa.172470
Cucsat.PASA.G3245	Cucsa.388330
Cucsat.PASA.G11738	Cucsa.107140
Cucsat.PASA.G9635	Cucsa.280860
Cucsat.PASA.G7298	Cucsa.051290
Cucsat.PASA.G18398	Cucsa.213620
Cucsat.PASA.G15328	Cucsa.108860
Cucsat.PASA.G3532	Cucsa.359490
Cucsat.PASA.G19671	Cucsa.089240
Cucsat.PASA.G5894	Cucsa.325850
Cucsat.PASA.G13426	Cucsa.342700
Cucsat.PASA.G16298	Cucsa.173660
Cucsat.PASA.G9019	Cucsa.058860
Cucsat.PASA.G10034	Cucsa.281110
Cucsat.PASA.G14404	Cucsa.207240
Cucsat.PASA.G17145	Cucsa.228210
Cucsat.PASA.G10614	Cucsa.345110
Cucsat.PASA.G17542	Cucsa.144260
Cucsat.PASA.G3512	Cucsa.359000
Cucsat.PASA.G3788	Cucsa.383500
Cucsat.PASA.G17247	Cucsa.184580
Cucsat.PASA.G12462	Cucsa.175300
Cucsat.PASA.G13006	Cucsa.312510
Cucsat.PASA.G4742	Cucsa.162440
Cucsat.PASA.G2566	Cucsa.048590
Cucsat.PASA.G10530	Cucsa.308300
Cucsat.PASA.G18155	Cucsa.385630
Cucsat.PASA.G1532	Cucsa.124850
Cucsat.PASA.G6064	Cucsa.363170
Cucsat.PASA.G12818	Cucsa.229010
Cucsat.PASA.G10419	Cucsa.282550
Cucsat.PASA.G16563	Cucsa.094480
Cucsat.PASA.G3597	Cucsa.361130
Cucsat.PASA.G11011	Cucsa.021400
Cucsat.PASA.G14869	Cucsa.126150
Cucsat.PASA.G1238	Cucsa.254230
Cucsat.PASA.G9420	Cucsa.283290
Cucsat.PASA.G18508	Cucsa.082220
Cucsat.PASA.G12851	Cucsa.341670
Cucsat.PASA.G8206	Cucsa.237410
Cucsat.PASA.G4470	Cucsa.022890
Cucsat.PASA.G8472	Cucsa.237350
Cucsat.PASA.G5440	Cucsa.379720
Cucsat.PASA.G323	Cucsa.258690
Cucsat.PASA.G14035	Cucsa.199110
Cucsat.PASA.G14351	Cucsa.126000
Cucsat.PASA.G4411	Cucsa.183280
Cucsat.PASA.G11596	Cucsa.174800
Cucsat.PASA.G2294	Cucsa.104240
Cucsat.PASA.G5821	Cucsa.135660
Cucsat.PASA.G4770	Cucsa.163050
Cucsat.PASA.G3967	Cucsa.383160
Cucsat.PASA.G14155	Cucsa.121480
Cucsat.PASA.G20135	Cucsa.249890
Cucsat.PASA.G8711	Cucsa.277660
Cucsat.PASA.G6362	Cucsa.348920
Cucsat.PASA.G8946	Cucsa.123110
Cucsat.PASA.G8200	Cucsa.237220
Cucsat.PASA.G13662	Cucsa.065270
Cucsat.PASA.G3296	Cucsa.084680
Cucsat.PASA.G18401	Cucsa.213560
Cucsat.PASA.G15093	Cucsa.165870
Cucsat.PASA.G19588	Cucsa.091260
Cucsat.PASA.G19107	Cucsa.017480
Cucsat.PASA.G11114	Cucsa.157290
Cucsat.PASA.G3167	Cucsa.079070
Cucsat.PASA.G19680	Cucsa.089030
Cucsat.PASA.G622	Cucsa.251660
Cucsat.PASA.G15400	Cucsa.031800
Cucsat.PASA.G17	Cucsa.323000
Cucsat.PASA.G17262	Cucsa.137400
Cucsat.PASA.G9871	Cucsa.284260
Cucsat.PASA.G16607	Cucsa.095620
Cucsat.PASA.G3238	Cucsa.388180
Cucsat.PASA.G11746	Cucsa.107030
Cucsat.PASA.G12700	Cucsa.338160
Cucsat.PASA.G14868	Cucsa.126140
Cucsat.PASA.G12279	Cucsa.306490
Cucsat.PASA.G2484	Cucsa.046770
Cucsat.PASA.G2071	Cucsa.047820
Cucsat.PASA.G8942	Cucsa.123030
Cucsat.PASA.G6315	Cucsa.348900
Cucsat.PASA.G18744	Cucsa.149630
Cucsat.PASA.G13792	Cucsa.153660
Cucsat.PASA.G19071	Cucsa.073090
Cucsat.PASA.G566	Cucsa.252870
Cucsat.PASA.G1688	Cucsa.083960
Cucsat.PASA.G13171	Cucsa.336860
Cucsat.PASA.G7170	Cucsa.142360
Cucsat.PASA.G9892	Cucsa.284810
Cucsat.PASA.G18501	Cucsa.092130
Cucsat.PASA.G13872	Cucsa.067160
Cucsat.PASA.G16817	Cucsa.095690
Cucsat.PASA.G13418	Cucsa.342510
Cucsat.PASA.G10263	Cucsa.033880
Cucsat.PASA.G7080	Cucsa.356130
Cucsat.PASA.G8119	Cucsa.146930
Cucsat.PASA.G3452	Cucsa.004690
Cucsat.PASA.G11614	Cucsa.398020
Cucsat.PASA.G8393	Cucsa.151820
Cucsat.PASA.G10067	Cucsa.280280
Cucsat.PASA.G3392	Cucsa.127990
Cucsat.PASA.G16193	Cucsa.373490
Cucsat.PASA.G13672	Cucsa.065470
Cucsat.PASA.G21398	Cucsa.302140
Cucsat.PASA.G7187	Cucsa.141960
Cucsat.PASA.G9865	Cucsa.284060
Cucsat.PASA.G1157	Cucsa.256240
Cucsat.PASA.G137	Cucsa.320260
Cucsat.PASA.G11739	Cucsa.107130
Cucsat.PASA.G6866	Cucsa.395460
Cucsat.PASA.G10796	Cucsa.148100
Cucsat.PASA.G2201	Cucsa.101540
Cucsat.PASA.G1250	Cucsa.253890
Cucsat.PASA.G12837	Cucsa.341480
Cucsat.PASA.G13709	Cucsa.066290
Cucsat.PASA.G21020	Cucsa.202020
Cucsat.PASA.G3664	Cucsa.359920
Cucsat.PASA.G2636	Cucsa.239720
Cucsat.PASA.G19035	Cucsa.318860
Cucsat.PASA.G7297	Cucsa.181690
Cucsat.PASA.G4436	Cucsa.009260
Cucsat.PASA.G18184	Cucsa.118360
Cucsat.PASA.G2777	Cucsa.078970
Cucsat.PASA.G6000	Cucsa.364740
Cucsat.PASA.G3370	Cucsa.128420
Cucsat.PASA.G14904	Cucsa.127060
Cucsat.PASA.G20250	Cucsa.063730
Cucsat.PASA.G19592	Cucsa.091120
Cucsat.PASA.G8883	Cucsa.058620
Cucsat.PASA.G4800	Cucsa.088390
Cucsat.PASA.G10726	Cucsa.099540
Cucsat.PASA.G19529	Cucsa.132880
Cucsat.PASA.G5449	Cucsa.052860
Cucsat.PASA.G631	Cucsa.251360
Cucsat.PASA.G16128	Cucsa.331870
Cucsat.PASA.G10534	Cucsa.308210
Cucsat.PASA.G11055	Cucsa.157150
Cucsat.PASA.G8960	Cucsa.123410
Cucsat.PASA.G12642	Cucsa.336900
Cucsat.PASA.G6812	Cucsa.394240
Cucsat.PASA.G6471	Cucsa.077450
Cucsat.PASA.G18486	Cucsa.081180
Cucsat.PASA.G12528	Cucsa.378540
Cucsat.PASA.G14773	Cucsa.098760
Cucsat.PASA.G3713	Cucsa.360920
Cucsat.PASA.G11022	Cucsa.196700
Cucsat.PASA.G6357	Cucsa.348800
Cucsat.PASA.G3138	Cucsa.079810
Cucsat.PASA.G15148	Cucsa.368620.1
Cucsat.PASA.G220	Cucsa.074370
Cucsat.PASA.G3700	Cucsa.360700
Cucsat.PASA.G5460	Cucsa.052610
Cucsat.PASA.G10774	Cucsa.377810
Cucsat.PASA.G15388	Cucsa.032210
Cucsat.PASA.G16546	Cucsa.094220
Cucsat.PASA.G20938	Cucsa.352900
Cucsat.PASA.G2222	Cucsa.102240
Cucsat.PASA.G9521	Cucsa.285690
Cucsat.PASA.G5560	Cucsa.138800
Cucsat.PASA.G4825	Cucsa.087700
Cucsat.PASA.G219	Cucsa.074360
Cucsat.PASA.G6506	Cucsa.199930
Cucsat.PASA.G8890	Cucsa.058320
Cucsat.PASA.G21626	Cucsa.027680
Cucsat.PASA.G4547	Cucsa.278490
Cucsat.PASA.G1830	Cucsa.104210
Cucsat.PASA.G4636	Cucsa.159980
Cucsat.PASA.G21448	Cucsa.187210
Cucsat.PASA.G19679	Cucsa.089040
Cucsat.PASA.G11291	Cucsa.271170
Cucsat.PASA.G9221	Cucsa.346010
Cucsat.PASA.G14608	Cucsa.111920
Cucsat.PASA.G15880	Cucsa.236590
Cucsat.PASA.G19507	Cucsa.132440
Cucsat.PASA.G12721	Cucsa.338760
Cucsat.PASA.G14352	Cucsa.126020
Cucsat.PASA.G18131	Cucsa.385080
Cucsat.PASA.G14419	Cucsa.207540
Cucsat.PASA.G7846	Cucsa.125310
Cucsat.PASA.G14939	Cucsa.131240
Cucsat.PASA.G14289	Cucsa.134470
Cucsat.PASA.G19860	Cucsa.133510
Cucsat.PASA.G9302	Cucsa.218420
Cucsat.PASA.G2506	Cucsa.047300
Cucsat.PASA.G13697	Cucsa.066060
Cucsat.PASA.G21371	Cucsa.302900
Cucsat.PASA.G5675	Cucsa.135550
Cucsat.PASA.G19675	Cucsa.089130
Cucsat.PASA.G8510	Cucsa.238210
Cucsat.PASA.G15311	Cucsa.108500
Cucsat.PASA.G7434	Cucsa.143080
Cucsat.PASA.G2061	Cucsa.047580
Cucsat.PASA.G13028	Cucsa.312880
Cucsat.PASA.G779	Cucsa.321720
Cucsat.PASA.G5243	Cucsa.248580
Cucsat.PASA.G21103	Cucsa.303170
Cucsat.PASA.G4701	Cucsa.161670
Cucsat.PASA.G9566	Cucsa.075280
Cucsat.PASA.G19307	Cucsa.357460
Cucsat.PASA.G18611	Cucsa.281840
Cucsat.PASA.G2621	Cucsa.239940
Cucsat.PASA.G14359	Cucsa.126130
Cucsat.PASA.G13991	Cucsa.198230
Cucsat.PASA.G1305	Cucsa.252490
Cucsat.PASA.G2580	Cucsa.049010
Cucsat.PASA.G4814	Cucsa.088050
Cucsat.PASA.G13707	Cucsa.066240
Cucsat.PASA.G1921	Cucsa.043920
Cucsat.PASA.G11009	Cucsa.021430
Cucsat.PASA.G9217	Cucsa.345930
Cucsat.PASA.G14224	Cucsa.098440
Cucsat.PASA.G8359	Cucsa.117690
Cucsat.PASA.G11034	Cucsa.196360
Cucsat.PASA.G11709	Cucsa.180090
Cucsat.PASA.G4950	Cucsa.159610
Cucsat.PASA.G14866	Cucsa.126070
Cucsat.PASA.G11934	Cucsa.179970
Cucsat.PASA.G2812	Cucsa.077970
Cucsat.PASA.G10093	Cucsa.012000
Cucsat.PASA.G8873	Cucsa.058960
Cucsat.PASA.G10108	Cucsa.011640
Cucsat.PASA.G16853	Cucsa.096440
Cucsat.PASA.G2189	Cucsa.101340
Cucsat.PASA.G1519	Cucsa.124630
Cucsat.PASA.G13368	Cucsa.341540
Cucsat.PASA.G4190	Cucsa.036140
Cucsat.PASA.G1002	Cucsa.259760
Cucsat.PASA.G9533	Cucsa.286010
Cucsat.PASA.G7477	Cucsa.142060
Cucsat.PASA.G2280	Cucsa.103950
Cucsat.PASA.G9347	Cucsa.195620
Cucsat.PASA.G13663	Cucsa.065310
Cucsat.PASA.G11439	Cucsa.272090
Cucsat.PASA.G5400	Cucsa.316170
Cucsat.PASA.G2931	Cucsa.205470
Cucsat.PASA.G11741	Cucsa.107110
Cucsat.PASA.G18000	Cucsa.119180
Cucsat.PASA.G489	Cucsa.254720
Cucsat.PASA.G16680	Cucsa.097280
Cucsat.PASA.G12267	Cucsa.306800
Cucsat.PASA.G17767	Cucsa.266060
Cucsat.PASA.G11085	Cucsa.196540
Cucsat.PASA.G13162	Cucsa.242810
Cucsat.PASA.G18251	Cucsa.120040
Cucsat.PASA.G2462	Cucsa.046090
Cucsat.PASA.G11479	Cucsa.350710
Cucsat.PASA.G4036	Cucsa.016420
Cucsat.PASA.G18998	Cucsa.013980
Cucsat.PASA.G17938	Cucsa.385730
Cucsat.PASA.G5617	Cucsa.139000
Cucsat.PASA.G18741	Cucsa.149490
Cucsat.PASA.G6021	Cucsa.364170
Cucsat.PASA.G3636	Cucsa.359430
Cucsat.PASA.G13245	Cucsa.338640
Cucsat.PASA.G2226	Cucsa.102280
Cucsat.PASA.G13778	Cucsa.153270
Cucsat.PASA.G3772	Cucsa.383140
Cucsat.PASA.G11583	Cucsa.174560
Cucsat.PASA.G11543	Cucsa.170670
Cucsat.PASA.G4232	Cucsa.374320
Cucsat.PASA.G17434	Cucsa.005300
Cucsat.PASA.G20721	Cucsa.334290
Cucsat.PASA.G11743	Cucsa.107090
Cucsat.PASA.G5850	Cucsa.136280
Cucsat.PASA.G9823	Cucsa.283040
Cucsat.PASA.G17202	Cucsa.185580
Cucsat.PASA.G177	Cucsa.042510
Cucsat.PASA.G11742	Cucsa.107100
Cucsat.PASA.G10292	Cucsa.231590
Cucsat.PASA.G19722	Cucsa.117310
Cucsat.PASA.G18858	Cucsa.140270
Cucsat.PASA.G14339	Cucsa.086340
Cucsat.PASA.G11652	Cucsa.273340
Cucsat.PASA.G10364	Cucsa.231590
Cucsat.PASA.G13669	Cucsa.065410
Cucsat.PASA.G11740	Cucsa.107120
Cucsat.PASA.G4619	Cucsa.159650
Cucsat.PASA.G12268	Cucsa.306790
Cucsat.PASA.G4729	Cucsa.162160
Cucsat.PASA.G4733	Cucsa.162220
Cucsat.PASA.G3274	Cucsa.263510
Cucsat.PASA.G17613	Cucsa.234890
Cucsat.PASA.G10164	Cucsa.182680
Cucsat.PASA.G8997	Cucsa.167820
Cucsat.PASA.G1685	Cucsa.083890
Cucsat.PASA.G760	Cucsa.322230
Cucsat.PASA.G5819	Cucsa.135600
Cucsat.PASA.G14358	Cucsa.126120
Cucsat.PASA.G19580	Cucsa.091480
Cucsat.PASA.G13813	Cucsa.065710
Cucsat.PASA.G4311	Cucsa.328120
Cucsat.PASA.G6168	Cucsa.364520
Cucsat.PASA.G6610	Cucsa.020780
Cucsat.PASA.G4128	Cucsa.234080
Cucsat.PASA.G10764	Cucsa.382010
Cucsat.PASA.G4258	Cucsa.328140
Cucsat.PASA.G18804	Cucsa.149620
Cucsat.PASA.G535	Cucsa.253690
Cucsat.PASA.G12247	Cucsa.307180
Cucsat.PASA.G10637	Cucsa.147890
Cucsat.PASA.G14196	Cucsa.122440
Cucsat.PASA.G873	Cucsa.041980
Cucsat.PASA.G3686	Cucsa.360420
Cucsat.PASA.G18045	Cucsa.120350
Cucsat.PASA.G15848	Cucsa.377290
Cucsat.PASA.G2017	Cucsa.046320
Cucsat.PASA.G7998	Cucsa.274760
Cucsat.PASA.G12938	Cucsa.310650
Cucsat.PASA.G17529	Cucsa.144040
Cucsat.PASA.G9038	Cucsa.058440
Cucsat.PASA.G2164	Cucsa.083810
Cucsat.PASA.G6310	Cucsa.348770
Cucsat.PASA.G3634	Cucsa.359410
Cucsat.PASA.G9307	Cucsa.218290
Cucsat.PASA.G21610	Cucsa.291520
Cucsat.PASA.G10872	Cucsa.099970
Cucsat.PASA.G744	Cucsa.322760
Cucsat.PASA.G12239	Cucsa.307480
Cucsat.PASA.G13200	Cucsa.337530
Cucsat.PASA.G968	Cucsa.114340
Cucsat.PASA.G7451	Cucsa.142690
Cucsat.PASA.G13433	Cucsa.342830
Cucsat.PASA.G17304	Cucsa.005160
Cucsat.PASA.G20966	Cucsa.352230
Cucsat.PASA.G2958	Cucsa.205100
Cucsat.PASA.G21390	Cucsa.302330
Cucsat.PASA.G11823	Cucsa.038090
Cucsat.PASA.G15558	Cucsa.244470
Cucsat.PASA.G6172	Cucsa.364440
Cucsat.PASA.G21414	Cucsa.129790
Cucsat.PASA.G4953	Cucsa.159680
Cucsat.PASA.G13274	Cucsa.339550.1
Cucsat.PASA.G500	Cucsa.254540
Cucsat.PASA.G733	Cucsa.323020
Cucsat.PASA.G528	Cucsa.253860
Cucsat.PASA.G17589	Cucsa.266760
Cucsat.PASA.G5829	Cucsa.135810
Cucsat.PASA.G9634	Cucsa.025820
Cucsat.PASA.G21627	Cucsa.027690
Cucsat.PASA.G11530	Cucsa.350900
Cucsat.PASA.G2094	Cucsa.048550
Cucsat.PASA.G5242	Cucsa.248590
Cucsat.PASA.G3039	Cucsa.106030
Cucsat.PASA.G15851	Cucsa.377370
Cucsat.PASA.G11324	Cucsa.271910
Cucsat.PASA.G10151	Cucsa.010610
Cucsat.PASA.G16593	Cucsa.095310
Cucsat.PASA.G6321	Cucsa.349060
Cucsat.PASA.G19115	Cucsa.017350
Cucsat.PASA.G21356	Cucsa.303220
Cucsat.PASA.G13491	Cucsa.310920
Cucsat.PASA.G9530	Cucsa.285930
Cucsat.PASA.G13292	Cucsa.339920
Cucsat.PASA.G13027	Cucsa.312870
Cucsat.PASA.G19092	Cucsa.318660
Cucsat.PASA.G9278	Cucsa.219150
Cucsat.PASA.G18730	Cucsa.149260
Cucsat.PASA.G4674	Cucsa.160830
Cucsat.PASA.G4166	Cucsa.154540
Cucsat.PASA.G1379	Cucsa.250870
Cucsat.PASA.G8416	Cucsa.166970
Cucsat.PASA.G43	Cucsa.322480
Cucsat.PASA.G4011	Cucsa.386630
Cucsat.PASA.G15084	Cucsa.166010
Cucsat.PASA.G2275	Cucsa.103770
Cucsat.PASA.G4616	Cucsa.231790
Cucsat.PASA.G5321	Cucsa.372550
Cucsat.PASA.G4203	Cucsa.036130
Cucsat.PASA.G10437	Cucsa.308870
Cucsat.PASA.G3040	Cucsa.106020
Cucsat.PASA.G10515	Cucsa.308620
Cucsat.PASA.G15609	Cucsa.032050
Cucsat.PASA.G9205	Cucsa.345770
Cucsat.PASA.G21434	Cucsa.129180
Cucsat.PASA.G11301	Cucsa.271410
Cucsat.PASA.G18615	Cucsa.281970
Cucsat.PASA.G15887	Cucsa.236520
Cucsat.PASA.G5360	Cucsa.334690
Cucsat.PASA.G3661	Cucsa.359860
Cucsat.PASA.G11101	Cucsa.157480
Cucsat.PASA.G14769	Cucsa.098650
Cucsat.PASA.G9230	Cucsa.195780
Cucsat.PASA.G10474	Cucsa.307910
Cucsat.PASA.G16865	Cucsa.096650
Cucsat.PASA.G21100	Cucsa.303230
Cucsat.PASA.G8130	Cucsa.151680
Cucsat.PASA.G17612	Cucsa.234900
Cucsat.PASA.G10719	Cucsa.099680
Cucsat.PASA.G8367	Cucsa.146750
Cucsat.PASA.G13288	Cucsa.339870
Cucsat.PASA.G6843	Cucsa.394940
Cucsat.PASA.G1227	Cucsa.254460
Cucsat.PASA.G9950	Cucsa.286070
Cucsat.PASA.G8268	Cucsa.158140
Cucsat.PASA.G11789	Cucsa.201370
Cucsat.PASA.G416	Cucsa.256390
Cucsat.PASA.G16352	Cucsa.152950
Cucsat.PASA.G10703	Cucsa.100090
Cucsat.PASA.G13463	Cucsa.310260
Cucsat.PASA.G9655	Cucsa.280390
Cucsat.PASA.G14630	Cucsa.112680
Cucsat.PASA.G21178	Cucsa.129500
Cucsat.PASA.G14588	Cucsa.111470
Cucsat.PASA.G8987	Cucsa.357330
Cucsat.PASA.G2851	Cucsa.388380
Cucsat.PASA.G11176	Cucsa.319490
Cucsat.PASA.G21269	Cucsa.202130
Cucsat.PASA.G18874	Cucsa.140510
Cucsat.PASA.G18451	Cucsa.212290
Cucsat.PASA.G12958	Cucsa.311170
Cucsat.PASA.G18052	Cucsa.120530
Cucsat.PASA.G19506	Cucsa.132420
Cucsat.PASA.G9841	Cucsa.283380
Cucsat.PASA.G11175	Cucsa.319500
Cucsat.PASA.G1346	Cucsa.251510
Cucsat.PASA.G3389	Cucsa.128090
Cucsat.PASA.G13165	Cucsa.242860
Cucsat.PASA.G11956	Cucsa.114770
Cucsat.PASA.G12604	Cucsa.242190
Cucsat.PASA.G15520	Cucsa.107930
Cucsat.PASA.G14089	Cucsa.194600
Cucsat.PASA.G18342	Cucsa.235740
Cucsat.PASA.G10032	Cucsa.281130
Cucsat.PASA.G4595	Cucsa.232280
Cucsat.PASA.G21576	Cucsa.332720
Cucsat.PASA.G20959	Cucsa.123480
Cucsat.PASA.G2526	Cucsa.047630
Cucsat.PASA.G17978	Cucsa.118760
Cucsat.PASA.G9613	Cucsa.076440
Cucsat.PASA.G5349	Cucsa.164250
Cucsat.PASA.G12473	Cucsa.307290
Cucsat.PASA.G12756	Cucsa.339530
Cucsat.PASA.G12908	Cucsa.343160
Cucsat.PASA.G264	Cucsa.260260
Cucsat.PASA.G2049	Cucsa.047200
Cucsat.PASA.G12326	Cucsa.192180
Cucsat.PASA.G5417	Cucsa.325260
Cucsat.PASA.G114	Cucsa.320850
Cucsat.PASA.G21641	Cucsa.291590
Cucsat.PASA.G1984	Cucsa.045440
Cucsat.PASA.G5138	Cucsa.087630
Cucsat.PASA.G16657	Cucsa.096780
Cucsat.PASA.G2084	Cucsa.048200
Cucsat.PASA.G1935	Cucsa.044320
Cucsat.PASA.G4839	Cucsa.309360
Cucsat.PASA.G18003	Cucsa.119270
Cucsat.PASA.G18908	Cucsa.140670
Cucsat.PASA.G11302	Cucsa.271430
Cucsat.PASA.G12077	Cucsa.029430
Cucsat.PASA.G12671	Cucsa.337510
Cucsat.PASA.G21097	Cucsa.303330
Cucsat.PASA.G9578	Cucsa.075560
Cucsat.PASA.G14802	Cucsa.391980
Cucsat.PASA.G9982	Cucsa.075430
Cucsat.PASA.G21050	Cucsa.193440
Cucsat.PASA.G473	Cucsa.255140
Cucsat.PASA.G1183	Cucsa.255580
Cucsat.PASA.G13864	Cucsa.066990
Cucsat.PASA.G21569	Cucsa.003860
Cucsat.PASA.G912	Cucsa.301090
Cucsat.PASA.G6012	Cucsa.364470
Cucsat.PASA.G3651	Cucsa.359680
Cucsat.PASA.G5443	Cucsa.379660
Cucsat.PASA.G12693	Cucsa.338020
Cucsat.PASA.G7173	Cucsa.142230
Cucsat.PASA.G9004	Cucsa.059160
Cucsat.PASA.G13310	Cucsa.340250
Cucsat.PASA.G14675	Cucsa.113600
Cucsat.PASA.G11992	Cucsa.106760
Cucsat.PASA.G1453	Cucsa.349770
Cucsat.PASA.G8672	Cucsa.178850
Cucsat.PASA.G21405	Cucsa.302010
Cucsat.PASA.G12600	Cucsa.242040
Cucsat.PASA.G19156	Cucsa.281560
Cucsat.PASA.G7194	Cucsa.141800
Cucsat.PASA.G17950	Cucsa.386020
Cucsat.PASA.G5733	Cucsa.326160
Cucsat.PASA.G7202	Cucsa.141570
Cucsat.PASA.G15898	Cucsa.053520
Cucsat.PASA.G3635	Cucsa.359420
Cucsat.PASA.G13193	Cucsa.337400
Cucsat.PASA.G17983	Cucsa.118820
Cucsat.PASA.G14040	Cucsa.111190
Cucsat.PASA.G3718	Cucsa.360980
Cucsat.PASA.G10247	Cucsa.275200
Cucsat.PASA.G4684	Cucsa.161040
Cucsat.PASA.G10808	Cucsa.148430
Cucsat.PASA.G12821	Cucsa.341250
Cucsat.PASA.G6254	Cucsa.362480
Cucsat.PASA.G4489	Cucsa.267230
Cucsat.PASA.G1864	Cucsa.104860
Cucsat.PASA.G21006	Cucsa.202310
Cucsat.PASA.G10565	Cucsa.139780
Cucsat.PASA.G12225	Cucsa.175500
Cucsat.PASA.G10270	Cucsa.033810
Cucsat.PASA.G4812	Cucsa.088080
Cucsat.PASA.G1866	Cucsa.104920
Cucsat.PASA.G165	Cucsa.042070
Cucsat.PASA.G19605	Cucsa.090750
Cucsat.PASA.G14601	Cucsa.111780
Cucsat.PASA.G10610	Cucsa.139760
Cucsat.PASA.G21274	Cucsa.202040
Cucsat.PASA.G14020	Cucsa.198780
Cucsat.PASA.G17173	Cucsa.228320
Cucsat.PASA.G13019	Cucsa.312730
Cucsat.PASA.G916	Cucsa.059880
Cucsat.PASA.G2915	Cucsa.025380
Cucsat.PASA.G11716	Cucsa.228770
Cucsat.PASA.G8658	Cucsa.178550
Cucsat.PASA.G3293	Cucsa.084590
Cucsat.PASA.G864	Cucsa.041780
Cucsat.PASA.G12982	Cucsa.311800
Cucsat.PASA.G7119	Cucsa.143430
Cucsat.PASA.G8022	Cucsa.018380
Cucsat.PASA.G3394	Cucsa.127950
Cucsat.PASA.G19560	Cucsa.091900
Cucsat.PASA.G2997	Cucsa.128080
Cucsat.PASA.G4004	Cucsa.383880
Cucsat.PASA.G16470	Cucsa.220340
Cucsat.PASA.G10036	Cucsa.281010
Cucsat.PASA.G21058	Cucsa.304170
Cucsat.PASA.G3543	Cucsa.359770
Cucsat.PASA.G8737	Cucsa.178700
Cucsat.PASA.G11944	Cucsa.180190
Cucsat.PASA.G14687	Cucsa.121560
Cucsat.PASA.G5731	Cucsa.136820
Cucsat.PASA.G7511	Cucsa.397370
Cucsat.PASA.G2906	Cucsa.084940
Cucsat.PASA.G21555	Cucsa.332350
Cucsat.PASA.G8090	Cucsa.117870
[truncated: 12,270 more rows]
