# Supplementary material for: Understanding Transcription Factors and How They Affect Processes in Cucumber Sex Determination
Source: Metabolites. 2023 Jun 10;13(6):740. doi: 10.3390/metabo13060740 (PMC10305380; doi:10.3390/metabo13060740)
Supplement: Supplementary file 1 [file metabolites-13-00740-s001.zip › metabolites-2396319-supplementary/suplementy_v2/S10.KEGG_enrichment_results.xlsx]

## Sheet: KEGG_FvM - enrichment
enrichment
Enrichment FDR	nGenes	Pathway Genes	Fold Enrichment	Pathway	URL	Genes
0.0401365461050719	2	14	21.9170506912442	ABC transporters	http://www.genome.jp/kegg-bin/show_pathway?csv02010	101213406 101206448
0.0195478283459461	4	73	8.40653999116217	Pentose and glucuronate interconversions	http://www.genome.jp/kegg-bin/show_pathway?csv00040	101207393 101214012 101220540 101221958
0.000331229844379569	17	784	3.32669519420672	Biosynthesis of secondary metabolites	http://www.genome.jp/kegg-bin/show_pathway?csv01110	101213466 101214999 101215219 101218493 101223071 101215613 101221189 101203441 101221849 101214325 101215642 101221992 101211833 101204648 101219476 101209067 101223012
0.000331229844379569	25	1490	2.57415024897164	Metabolic pathways	http://www.genome.jp/kegg-bin/show_pathway?csv01100	101214956 101214999 101207393 101202978 101214012 101215219 101218493 101223071 101215613 101214172 101221189 101202789 101221849 101215051 101220540 101211910 101214325 101215642 101221563 101221958 101221992 101211833 101204648 101219476 101223012

## Sheet: KEGG_MvH - enrichment
enrichment
Enrichment FDR	nGenes	Pathway Genes	Fold Enrichment	Pathway	URL	Genes
0.000729705613366353	3	73	39.0904109589041	Pentose and glucuronate interconversions	http://www.genome.jp/kegg-bin/show_pathway?csv00040	101206505 101207393 101220540
0.0226707988971756	6	1490	3.8303355704698	Metabolic pathways	http://www.genome.jp/kegg-bin/show_pathway?csv01100	101206505 105435272 101207393 101221849 101222321 101220540

## Sheet: KEGG_LvS - enrichment
enrichmentLvS
Enrichment FDR	nGenes	Pathway Genes	Fold Enrichment	Pathway	URL	Genes
6.99899590786592e-25	29	34	10.0212159962799	Photosynthesis	http://www.genome.jp/kegg-bin/show_pathway?csv00195	101214408 101209135 101209111 101215480 101203467 101208674 101215909 101218641 101203855 101210810 101206257 101207214 101204727 101204479 101215878 101223219 101211484 101221013 101214094 101215781 101220312 101205949 101211740 101204396 101209832 101221828 101204833 101206477 101218005
8.10080318271407e-10	18	35	6.04234895539243	Porphyrin and chlorophyll metabolism	http://www.genome.jp/kegg-bin/show_pathway?csv00860	101206600 101221755 101220615 101208123 101218189 101209548 101213619 101212175 101219179 101214667 101212245 101213181 101212226 101219336 101205768 101217637 101212759 101207399
2.15310921647132e-05	11	25	5.1695652173913	Carotenoid biosynthesis	http://www.genome.jp/kegg-bin/show_pathway?csv00906	101210522 101213753 101212140 101212850 101209155 101211624 101214823 101207778 101216484 101214325 101204961
3.93540269751426e-08	20	52	4.51885071450289	Carbon fixation in photosynthetic organisms	http://www.genome.jp/kegg-bin/show_pathway?csv00710	101219871 101213319 101214374 101204323 101213372 101215805 101220055 101211447 101205112 101209723 101212988 101218080 101213570 101220645 101219300 101211170 101215670 101219476 101215988 101214072
7.13709141953652e-07	18	50	4.2296442687747	Glyoxylate and dicarboxylate metabolism	http://www.genome.jp/kegg-bin/show_pathway?csv00630	101209820 101217893 101209186 101217746 101212441 101209903 101214380 101203992 101222346 101220634 101215515 101213570 101220645 101219300 101207975 101222240 101209132 101222060
0.00124592051267695	9	26	4.0669656430526	Nitrogen metabolism	http://www.genome.jp/kegg-bin/show_pathway?csv00910	101222229 101212441 101209642 101214380 101213998 101214659 101221948 101215515 101215090
0.00094760036972443	11	36	3.58997584541063	Aminoacyl-tRNA biosynthesis	http://www.genome.jp/kegg-bin/show_pathway?csv00970	101220532 101217773 101210985 101207397 101219148 101209684 101212627 101223046 101205162 101212759 101211267
5.54826877443879e-05	17	60	3.32888669301713	Glycine, serine and threonine metabolism	http://www.genome.jp/kegg-bin/show_pathway?csv00260	101204200 101209820 101217893 101207481 101220215 101211372 101217746 101222346 101213570 101220645 101222468 101207975 101205446 101205680 101222240 101209132 101222060
0.004050825208797	11	43	3.00556117290192	Pentose phosphate pathway	http://www.genome.jp/kegg-bin/show_pathway?csv00030	101219871 101214374 101208699 101221375 101204323 101215805 101205302 101211447 101212988 101218080 101219476
2.32013346431023e-10	46	182	2.96953046953047	Carbon metabolism	http://www.genome.jp/kegg-bin/show_pathway?csv01200	101219871 101213319 101209820 101214374 101217893 101209186 101208699 101207970 101221375 101218017 101204323 101213372 101211372 101217746 101215805 101209903 101220055 101203992 101222346 101205302 101221948 101211447 101202931 101205112 101209723 101212988 101218080 101216623 101213570 101220645 101220730 101219300 101211170 101213909 101215670 101211996 101207975 101205446 101205680 101222240…
8.10080318271407e-10	46	190	2.8444976076555	Plant hormone signal transduction	http://www.genome.jp/kegg-bin/show_pathway?csv04075	101222222 101219191 101213687 101209219 101210966 101212477 101205299 101211184 101212166 101204370 101206679 101212260 101211059 101221897 101213967 101218824 101208334 101221213 101219992 101209970 101214383 101209887 101204923 101216825 101217643 101208132 101219386 101222913 101213942 101215628 101206566 101205993 105435299 101218302 101215516 101207245 101205492 101210308 101216841 101219164…
0.00174833222536581	14	58	2.83596837944664	Glutathione metabolism	http://www.genome.jp/kegg-bin/show_pathway?csv00480	101203766 101215771 101217290 101203261 101209842 101210336 101218083 101213782 101211107 101222254 101203666 101221563 101220337 101217298
0.0327897387310422	8	34	2.76447337828412	Arginine biosynthesis	http://www.genome.jp/kegg-bin/show_pathway?csv00220	101212441 101220309 101220538 101221948 101215455 101215515 101213570 101220645
0.000685875660307924	20	93	2.52666921671129	Glycolysis / Gluconeogenesis	http://www.genome.jp/kegg-bin/show_pathway?csv00010	101209430 101213319 101208699 101218017 101204323 101213372 101211372 101209903 101207518 101211447 101218080 101220730 101215670 101211996 101217174 101219476 101215988 101215151 101209854 101206036
2.99735725493259e-06	36	171	2.47347618057	Biosynthesis of amino acids	http://www.genome.jp/kegg-bin/show_pathway?csv01230	101219871 101213319 101214374 101207481 101221375 101218017 101220215 101204323 101213372 101211372 101218330 101215805 101212441 101203129 101220309 101220538 101223065 101212173 101205302 101217452 101213051 101215515 101212988 101218080 101216623 101213570 101220645 101213909 101215670 101214250 101222328 101205446 101205680 101222240 101219476 101215988
1.50018376157579e-24	160	784	2.39775752198112	Biosynthesis of secondary metabolites	http://www.genome.jp/kegg-bin/show_pathway?csv01110	101206600 101204200 101209430 101221755 101219871 101218046 101212831 101213319 101209820 101213925 101214344 101213466 101204647 101214999 101214374 101221308 101217893 101209186 101210522 101213753 101207970 101207481 101221375 101212821 101218017 101222725 101220215 101218864 101211762 101204323 101213372 101211372 101217746 101220615 101218330 101212112 101218190 101215805 101208123 101208605…
0.00431013667866341	17	86	2.32247908815148	Starch and sucrose metabolism	http://www.genome.jp/kegg-bin/show_pathway?csv00500	101218046 101213925 101214999 101212273 101208605 101203271 101219341 101208719 101209379 101211910 101215227 101207009 101221746 101213366 101204159 101216573 101222005
2.48427814216195e-40	288	1490	2.27094994296628	Metabolic pathways	http://www.genome.jp/kegg-bin/show_pathway?csv01100	101206600 101204200 101209430 101221755 101222701 101206505 101221524 101203766 101218675 101219871 101218046 101209736 101212831 101213319 101209820 101213925 101214408 101209135 101204794 101214344 101222229 101209111 101213906 101203411 101204647 101211276 101209790 101214999 101214374 101209171 101215894 101211430 101214012 101221308 101214065 101217893 101202993 101209186 101210522 101215480…
0.00276363264801029	29	177	1.92497934391818	Biosynthesis of cofactors	http://www.genome.jp/kegg-bin/show_pathway?csv01240	101209430 101206505 101212831 101216154 101218017 101218864 101211762 101220615 101211553 105434862 101215980 101208053 101209548 101223053 101212163 101214667 101220595 101212245 101215305 101216706 101213181 101222328 101222240 101214126 101212759 101221829 101207399 101207725 101219485
0.0334514069319902	28	202	1.62857590106837	Ribosome	http://www.genome.jp/kegg-bin/show_pathway?csv03010	101216586 101206791 101210283 101211246 101204872 101209475 101205872 101207433 101218332 101220973 101213702 101214721 101206632 101221085 101220655 101204726 101213298 101211861 101207012 101222172 101219715 101204369 101219060 101219804 101212113 101216704 101220690 101210498
