# Supplementary material for: Understanding Transcription Factors and How They Affect Processes in Cucumber Sex Determination
Source: Metabolites. 2023 Jun 10;13(6):740. doi: 10.3390/metabo13060740 (PMC10305380; doi:10.3390/metabo13060740)
Supplement: Supplementary file 1 [file metabolites-13-00740-s001.zip › metabolites-2396319-supplementary/suplementy_v2/S11.annotated_KEGG_results.xlsx]

## Sheet: FvM_annotated_KEGG_results
	Pathway	9930_ID	Gene	PlantRegMap_ID_annotation	B10v3_Gene.ID	Description	TF_family_PlantRegMap	TF_Family_ITAK	Category_ITAK	DETAILS_ITAK	corresponding_protein_kinase_familiy
1	ABC transporters	101213406	Cucsa.074620	ABC transporter G family member 9	Cucsat.PASA.G229	ABC transporter	NA	NA	NA	NA	NA
2	ABC transporters	101206448	Cucsa.158700	ABC transporter B family protein	Cucsat.PASA.G8294	ABC transporter	NA	NA	NA	NA	NA
3	Pentose and glucuronate interconversions	101207393	Cucsa.181720	Pectinesterase	Cucsat.PASA.G7295	pectinesterase	NA	NA	NA	NA	NA
4	Pentose and glucuronate interconversions	101214012	Cucsa.142040	Pectinesterase	Cucsat.PASA.G7182	Pectinesterase	NA	NA	NA	NA	NA
5	Pentose and glucuronate interconversions	101220540	Cucsa.374190	Pectinesterase	NA	NA	NA	NA	NA	NA	NA
6	Pentose and glucuronate interconversions	101220540	Cucsa.374150	Pectinesterase	Cucsat.PASA.G15818	pectinesterase	NA	NA	NA	NA	NA
7	Pentose and glucuronate interconversions	101220540	Cucsa.374170	Pectinesterase	Cucsat.PASA.G20048	pectinesterase	NA	NA	NA	NA	NA
8	Pentose and glucuronate interconversions	101221958	Cucsa.069220	Pectinesterase	Cucsat.PASA.G16163	pectinesterase	NA	NA	NA	NA	NA
9	Biosynthesis of secondary metabolites	101213466	Cucsa.293490	Cytochrome P450	Cucsat.PASA.G20244	cytochrome P450	NA	NA	NA	NA	NA
10	Biosynthesis of secondary metabolites	101214999	Cucsa.146880	Glycosyl hydrolase family protein	Cucsat.PASA.G8371	Glycosyl hydrolase family 3 N terminal domain	NA	NA	NA	NA	NA
11	Biosynthesis of secondary metabolites	101215219	Cucsa.332640	Pyrophosphate--fructose 6-phosphate 1-phosphotransferase subunit beta	Cucsat.PASA.G21582	UBA and UBX domain-containing protein | pyrophosphate--fructose 6-phosphate 1-phosphotransferase	NA	NA	NA	NA	NA
12	Biosynthesis of secondary metabolites	101218493	Cucsa.089500	Glucose-methanol-choline (GMC) oxidoreductase family protein	Cucsat.PASA.G19660	GMC oxidoreductase	NA	NA	NA	NA	NA
13	Biosynthesis of secondary metabolites	101223071	Cucsa.154490	Trehalose 6-phosphate phosphatase	Cucsat.PASA.G4175	Removes the phosphate from trehalose 6-phosphate to produce free trehalose. Trehalose accumulation in plant may improve abiotic stress tolerance	NA	NA	NA	NA	NA
14	Biosynthesis of secondary metabolites	101215613	Cucsa.322620	Flavanone 3-hydroxylase	Cucsat.PASA.G38	flavanone 3-hydroxylase	NA	NA	NA	NA	NA
15	Biosynthesis of secondary metabolites	101221189	Cucsa.259780	Malate dehydrogenase	Cucsat.PASA.G285	Malate dehydrogenase	NA	NA	NA	NA	NA
16	Biosynthesis of secondary metabolites	101203441	Cucsa.257050	Fatty acid hydroxylase superfamily protein	Cucsat.PASA.G1120	WAX2 C-terminal domain	NA	NA	NA	NA	NA
17	Biosynthesis of secondary metabolites	101221849	Cucsa.340370	3-ketoacyl-CoA synthase	NA	NA	NA	NA	NA	NA	NA
18	Biosynthesis of secondary metabolites	101214325	Cucsa.303410	Beta-carotene hydroxylase	Cucsat.PASA.G21347	Beta-carotene hydroxylase	NA	NA	NA	NA	NA
19	Biosynthesis of secondary metabolites	101215642	Cucsa.363350	Peroxidase	NA	NA	NA	NA	NA	NA	NA
20	Biosynthesis of secondary metabolites	101221992	Cucsa.185490	Amine oxidase	Cucsat.PASA.G17347	amine oxidase	NA	NA	NA	NA	NA
21	Biosynthesis of secondary metabolites	101211833	Cucsa.104560	myo-inositol-1-phosphate synthase 1	Cucsat.PASA.G1848	Myo-inositol-1-phosphate synthase | Inositol-3-phosphate synthase	NA	NA	NA	NA	NA
22	Biosynthesis of secondary metabolites	101204648	Cucsa.043200	Peroxidase	Cucsat.PASA.G2344	peroxidase	NA	NA	NA	NA	NA
23	Biosynthesis of secondary metabolites	101219476	Cucsa.334200	Fructose-bisphosphate aldolase	NA	NA	NA	NA	NA	NA	NA
24	Biosynthesis of secondary metabolites	101209067	Cucsa.078040	Quinone-oxidoreductase QR1	Cucsat.PASA.G2810	quinone-oxidoreductase homolog, chloroplastic-like	NA	NA	NA	NA	NA
25	Biosynthesis of secondary metabolites	101223012	Cucsa.004570	Gibberellin 3-beta hydroxylase	Cucsat.PASA.G3086	gibberellin 3-beta-dioxygenase	NA	NA	NA	NA	NA
26	Metabolic pathways	101214956	Cucsa.207000	Carbonic anhydrase, putative	Cucsat.PASA.G6593	bifunctional monodehydroascorbate reductase and carbonic anhydrase	NA	NA	NA	NA	NA
27	Metabolic pathways	101214999	Cucsa.146880	Glycosyl hydrolase family protein	Cucsat.PASA.G8371	Glycosyl hydrolase family 3 N terminal domain	NA	NA	NA	NA	NA
28	Metabolic pathways	101207393	Cucsa.181720	Pectinesterase	Cucsat.PASA.G7295	pectinesterase	NA	NA	NA	NA	NA
29	Metabolic pathways	101202978	Cucsa.288640	Inositol oxygenase	Cucsat.PASA.G7529	inositol oxygenase	NA	NA	NA	NA	NA
30	Metabolic pathways	101214012	Cucsa.142040	Pectinesterase	Cucsat.PASA.G7182	Pectinesterase	NA	NA	NA	NA	NA
31	Metabolic pathways	101215219	Cucsa.332640	Pyrophosphate--fructose 6-phosphate 1-phosphotransferase subunit beta	Cucsat.PASA.G21582	UBA and UBX domain-containing protein | pyrophosphate--fructose 6-phosphate 1-phosphotransferase	NA	NA	NA	NA	NA
32	Metabolic pathways	101218493	Cucsa.089500	Glucose-methanol-choline (GMC) oxidoreductase family protein	Cucsat.PASA.G19660	GMC oxidoreductase	NA	NA	NA	NA	NA
33	Metabolic pathways	101223071	Cucsa.154490	Trehalose 6-phosphate phosphatase	Cucsat.PASA.G4175	Removes the phosphate from trehalose 6-phosphate to produce free trehalose. Trehalose accumulation in plant may improve abiotic stress tolerance	NA	NA	NA	NA	NA
34	Metabolic pathways	101215613	Cucsa.322620	Flavanone 3-hydroxylase	Cucsat.PASA.G38	flavanone 3-hydroxylase	NA	NA	NA	NA	NA
35	Metabolic pathways	101214172	Cucsa.322540	Cystathionine beta-lyase	Cucsat.PASA.G41	The precise role of eIF-5A in protein biosynthesis is not known but it functions by promoting the formation of the first peptide bond | methionine | Mediator of RNA polymerase II transcription subunit	NA	NA	NA	NA	NA
36	Metabolic pathways	101221189	Cucsa.259780	Malate dehydrogenase	Cucsat.PASA.G285	Malate dehydrogenase	NA	NA	NA	NA	NA
37	Metabolic pathways	101202789	Cucsa.339080	Pectate lyase	Cucsat.PASA.G12735	Pectate lyase	NA	NA	NA	NA	NA
38	Metabolic pathways	101221849	Cucsa.340370	3-ketoacyl-CoA synthase	NA	NA	NA	NA	NA	NA	NA
39	Metabolic pathways	101215051	Cucsa.058800	4-hydroxyphenylpyruvate dioxygenase	Cucsat.PASA.G8879	4-hydroxyphenylpyruvate dioxygenase	NA	NA	NA	NA	NA
40	Metabolic pathways	101220540	Cucsa.374190	Pectinesterase	NA	NA	NA	NA	NA	NA	NA
41	Metabolic pathways	101220540	Cucsa.374150	Pectinesterase	Cucsat.PASA.G15818	pectinesterase	NA	NA	NA	NA	NA
42	Metabolic pathways	101220540	Cucsa.374170	Pectinesterase	Cucsat.PASA.G20048	pectinesterase	NA	NA	NA	NA	NA
43	Metabolic pathways	101211910	Cucsa.303610	Hydrolase, hydrolyzing O-glycosyl compounds, putative	Cucsat.PASA.G21085	Cellulase (glycosyl hydrolase family 5)	NA	NA	NA	NA	NA
44	Metabolic pathways	101214325	Cucsa.303410	Beta-carotene hydroxylase	Cucsat.PASA.G21347	Beta-carotene hydroxylase	NA	NA	NA	NA	NA
45	Metabolic pathways	101215642	Cucsa.363350	Peroxidase	NA	NA	NA	NA	NA	NA	NA
46	Metabolic pathways	101221563	Cucsa.051640	Ascorbate peroxidase	Cucsat.PASA.G5493	ascorbate peroxidase	NA	NA	NA	NA	NA
47	Metabolic pathways	101221958	Cucsa.069220	Pectinesterase	Cucsat.PASA.G16163	pectinesterase	NA	NA	NA	NA	NA
48	Metabolic pathways	101221992	Cucsa.185490	Amine oxidase	Cucsat.PASA.G17347	amine oxidase	NA	NA	NA	NA	NA
49	Metabolic pathways	101211833	Cucsa.104560	myo-inositol-1-phosphate synthase 1	Cucsat.PASA.G1848	Myo-inositol-1-phosphate synthase | Inositol-3-phosphate synthase	NA	NA	NA	NA	NA
50	Metabolic pathways	101204648	Cucsa.043200	Peroxidase	Cucsat.PASA.G2344	peroxidase	NA	NA	NA	NA	NA
51	Metabolic pathways	101219476	Cucsa.334200	Fructose-bisphosphate aldolase	NA	NA	NA	NA	NA	NA	NA
52	Metabolic pathways	101223012	Cucsa.004570	Gibberellin 3-beta hydroxylase	Cucsat.PASA.G3086	gibberellin 3-beta-dioxygenase	NA	NA	NA	NA	NA

## Sheet: MvH_annotated_KEGG_results
	Pathway	9930_ID	Gene	PlantRegMap_ID_annotation	B10v3_Gene.ID	Description	TF_family_PlantRegMap	TF_Family_ITAK	Category_ITAK	DETAILS_ITAK	corresponding_protein_kinase_familiy
1	Pentose and glucuronate interconversions	101206505	Cucsa.198120	UDP-glucose 6-dehydrogenase family protein	Cucsat.PASA.G14541	UDP-glucose 6-dehydrogenase	NA	NA	NA	NA	NA
2	Pentose and glucuronate interconversions	101207393	Cucsa.181720	Pectinesterase	Cucsat.PASA.G7295	pectinesterase	NA	NA	NA	NA	NA
3	Pentose and glucuronate interconversions	101220540	Cucsa.374190	Pectinesterase	NA	NA	NA	NA	NA	NA	NA
4	Pentose and glucuronate interconversions	101220540	Cucsa.374150	Pectinesterase	Cucsat.PASA.G15818	pectinesterase	NA	NA	NA	NA	NA
5	Pentose and glucuronate interconversions	101220540	Cucsa.374170	Pectinesterase	Cucsat.PASA.G20048	pectinesterase	NA	NA	NA	NA	NA
6	Metabolic pathways	101206505	Cucsa.198120	UDP-glucose 6-dehydrogenase family protein	Cucsat.PASA.G14541	UDP-glucose 6-dehydrogenase	NA	NA	NA	NA	NA
7	Metabolic pathways	105435272	Cucsa.207020	Carbonic anhydrase, putative	NA	NA	NA	NA	NA	NA	NA
8	Metabolic pathways	101207393	Cucsa.181720	Pectinesterase	Cucsat.PASA.G7295	pectinesterase	NA	NA	NA	NA	NA
9	Metabolic pathways	101221849	Cucsa.340370	3-ketoacyl-CoA synthase	NA	NA	NA	NA	NA	NA	NA
10	Metabolic pathways	101222321	Cucsa.340510	tryptophan synthase alpha chain	Cucsat.PASA.G13322	Indole-3-glycerol phosphate lyase	NA	NA	NA	NA	NA
11	Metabolic pathways	101220540	Cucsa.374190	Pectinesterase	NA	NA	NA	NA	NA	NA	NA
12	Metabolic pathways	101220540	Cucsa.374150	Pectinesterase	Cucsat.PASA.G15818	pectinesterase	NA	NA	NA	NA	NA
13	Metabolic pathways	101220540	Cucsa.374170	Pectinesterase	Cucsat.PASA.G20048	pectinesterase	NA	NA	NA	NA	NA

## Sheet: LvS_annotated_KEGG_results
	Pathway	9930_ID	Gene	PlantRegMap_ID_annotation	B10v3_Gene.ID	Description	TF_family_PlantRegMap	TF_Family_ITAK	Category_ITAK	DETAILS_ITAK	corresponding_protein_kinase_familiy
1	Photosynthesis	101214408	Cucsa.085810	ATP synthase gamma chain	NA	NA	NA	NA	NA	NA	NA
2	Photosynthesis	101209135	Cucsa.086350	photosystem II subunit Q-2	Cucsat.PASA.G14861	oxygen-evolving enhancer protein	NA	NA	NA	NA	NA
3	Photosynthesis	101209111	Cucsa.319700	Sex-linked protein 9	NA	NA	NA	NA	NA	NA	NA
4	Photosynthesis	101215480	Cucsa.236610	Photosystem I reaction center subunit III	Cucsat.PASA.G15871	Photosystem I reaction center subunit III	NA	NA	NA	NA	NA
5	Photosynthesis	101203467	Cucsa.133180	photosystem II reaction center W	Cucsat.PASA.G19847	photosystem II reaction center W protein	NA	NA	NA	NA	NA
6	Photosynthesis	101208674	Cucsa.178540	Photosystem I reaction center subunit XI	Cucsat.PASA.G8728	Photosystem I reaction center subunit XI	NA	NA	NA	NA	NA
7	Photosynthesis	101215909	Cucsa.162520	ATP synthase subunit b	NA	NA	NA	NA	NA	NA	NA
8	Photosynthesis	101218641	Cucsa.042230	Photosystem I reaction center subunit V family protein	NA	NA	NA	NA	NA	NA	NA
9	Photosynthesis	101203855	Cucsa.259470	ATP synthase delta chain	NA	NA	NA	NA	NA	NA	NA
10	Photosynthesis	101210810	Cucsa.259150	Photosynthetic NDH subcomplex L 2	Cucsat.PASA.G1028	enhancer protein	NA	NA	NA	NA	NA
11	Photosynthesis	101206257	Cucsa.254290	Ferredoxin-1	NA	NA	NA	NA	NA	NA	NA
12	Photosynthesis	101207214	Cucsa.254240	Photosystem I reaction center subunit II	NA	NA	NA	NA	NA	NA	NA
13	Photosynthesis	101204727	Cucsa.032950	Ferredoxin-2	NA	NA	NA	NA	NA	NA	NA
14	Photosynthesis	101204479	Cucsa.032940	Ferredoxin	NA	NA	NA	NA	NA	NA	NA
15	Photosynthesis	101215878	Cucsa.267240	Photosynthetic NDH subcomplex L 3	Cucsat.PASA.G4493	enhancer protein	NA	NA	NA	NA	NA
16	Photosynthesis	101223219	Cucsa.061990	Photosystem I reaction center subunit VI	Cucsat.PASA.G15054	Photosystem I reaction center subunit	NA	NA	NA	NA	NA
17	Photosynthesis	101211484	Cucsa.343280	Plastocyanin	NA	NA	NA	NA	NA	NA	NA
18	Photosynthesis	101221013	Cucsa.313300	Ferredoxin family protein	Cucsat.PASA.G13582	Ferredoxin	NA	NA	NA	NA	NA
19	Photosynthesis	101214094	Cucsa.179900	Photosystem II oxygen-evolving enhancer protein 2	Cucsat.PASA.G11931	Oxygen-evolving enhancer protein 2	NA	NA	NA	NA	NA
20	Photosynthesis	101215781	Cucsa.179820	10 kDa photosystem II polypeptide	Cucsat.PASA.G11696	Photosystem II 10 kDa polypeptide	NA	NA	NA	NA	NA
21	Photosynthesis	101220312	Cucsa.168030	PsbP-like protein 1	Cucsat.PASA.G9739	PsbP-like protein	NA	NA	NA	NA	NA
22	Photosynthesis	101205949	Cucsa.040120	Photosystem II core complex proteins psbY	NA	NA	NA	NA	NA	NA	NA
23	Photosynthesis	101211740	Cucsa.365910	ATP synthase delta-subunit protein	NA	NA	NA	NA	NA	NA	NA
24	Photosynthesis	101204396	Cucsa.100880	Photosystem I reaction center subunit N	NA	NA	NA	NA	NA	NA	NA
25	Photosynthesis	101209832	Cucsa.048130	Photosystem I reaction center subunit psaK family protein	NA	NA	NA	NA	NA	NA	NA
26	Photosynthesis	101221828	Cucsa.148060	Cytochrome b6-f complex iron-sulfur subunit	Cucsat.PASA.G10793	Cytochrome b6-f complex iron-sulfur subunit	NA	NA	NA	NA	NA
27	Photosynthesis	101204833	Cucsa.147810	photosystem II family protein	NA	NA	NA	NA	NA	NA	NA
28	Photosynthesis	101206477	Cucsa.172880	Photosystem II 22 kDa family protein	Cucsat.PASA.G9377	Photosystem II 22 kDa protein	NA	NA	NA	NA	NA
29	Photosynthesis	101218005	Cucsa.388680	Photosystem II reaction center W	Cucsat.PASA.G3261	photosystem ii reaction center w	NA	NA	NA	NA	NA
30	Porphyrin and chlorophyll metabolism	101206600	Cucsa.156910	Magnesium-protoporphyrin O-methyltransferase	Cucsat.PASA.G11062	magnesium-protoporphyrin	NA	NA	NA	NA	NA
31	Porphyrin and chlorophyll metabolism	101221755	Cucsa.197730	Geranylgeranyl reductase	Cucsat.PASA.G13969	geranylgeranyl reductase	NA	NA	NA	NA	NA
32	Porphyrin and chlorophyll metabolism	101220615	Cucsa.160890	Glutamyl-tRNA reductase	Cucsat.PASA.G5003	glutamyl-trna reductase	NA	NA	NA	NA	NA
33	Porphyrin and chlorophyll metabolism	101208123	Cucsa.255990	coenzyme F420 hydrogenase family / dehydrogenase, beta subunit family	Cucsat.PASA.G1166	metal cluster binding	NA	NA	NA	NA	NA
34	Porphyrin and chlorophyll metabolism	101218189	Cucsa.253570	Divinyl chlorophyllide a 8-vinyl-reductase, chloroplastic	Cucsat.PASA.G538	Catalyzes the conversion of divinyl chlorophyllide to monovinyl chlorophyllide. Reduces the 8-vinyl group of the tetrapyrrole to an ethyl group using NADPH as the reductant. Can use (3,8-divinyl)-chlorophyllide a (DV-Chlidea) (3,8-divinyl)- chlorophyll a (DV-Chla) (3,8-divinyl)-protochlorophyllide a (DV- Pchlidea) (3,8-divinyl)-magnesium-protoporphyrin IX monomethyl ester (DV-MPE) (3,8-divinyl)-m…	NA	NA	NA	NA	NA
35	Porphyrin and chlorophyll metabolism	101209548	Cucsa.180160	Oxygen-dependent coproporphyrinogen-III oxidase, chloroplastic	Cucsat.PASA.G11943	Key enzyme in heme biosynthesis. Catalyzes the oxidative decarboxylation of propionic acid side chains of rings A and B of coproporphyrinogen III (By similarity)	NA	NA	NA	NA	NA
36	Porphyrin and chlorophyll metabolism	101213619	Cucsa.191410	Magnesium-chelatase subunit H	Cucsat.PASA.G5343	chelatase subunit	NA	NA	NA	NA	NA
37	Porphyrin and chlorophyll metabolism	101212175	Cucsa.067310	Chlorophyll synthase	Cucsat.PASA.G13879	Chlorophyll synthase	NA	NA	NA	NA	NA
38	Porphyrin and chlorophyll metabolism	101219179	Cucsa.059080	Magnesium-protoporphyrin IX monomethyl ester [oxidative] cyclase	Cucsat.PASA.G8867	Magnesium-protoporphyrin IX monomethyl ester oxidative cyclase	NA	NA	NA	NA	NA
39	Porphyrin and chlorophyll metabolism	101214667	Cucsa.374220	Protoporphyrinogen oxidase	Cucsat.PASA.G4242	Protoporphyrinogen oxidase	NA	NA	NA	NA	NA
40	Porphyrin and chlorophyll metabolism	101212245	Cucsa.144120	Uroporphyrinogen decarboxylase	Cucsat.PASA.G17535	Uroporphyrinogen decarboxylase	NA	NA	NA	NA	NA
41	Porphyrin and chlorophyll metabolism	101213181	Cucsa.135960	Protoporphyrinogen oxidase	Cucsat.PASA.G5835	Protoporphyrinogen oxidase	NA	NA	NA	NA	NA
42	Porphyrin and chlorophyll metabolism	101212226	Cucsa.364450	Short-chain dehydrogenase/reductase family protein	Cucsat.PASA.G6171	chlorophyll(ide) b reductase NOL, chloroplastic-like | short-chain dehydrogenase reductase	NA	NA	NA	NA	NA
43	Porphyrin and chlorophyll metabolism	101219336	Cucsa.077260	Senescence-inducible chloroplast stay-green protein 1	Cucsat.PASA.G6476	Inherit from NOG: Senescence-inducible chloroplast stay-green protein	NA	NA	NA	NA	NA
44	Porphyrin and chlorophyll metabolism	101205768	Cucsa.188130	Chlorophyllide a oxygenase	Cucsat.PASA.G9390	chlorophyllide a oxygenase	NA	NA	NA	NA	NA
45	Porphyrin and chlorophyll metabolism	101217637	Cucsa.046750	Mg-protoporphyrin IX chelatase	Cucsat.PASA.G2033	Involved in chlorophyll biosynthesis. Catalyzes the insertion of magnesium ion into protoporphyrin IX to yield Mg- protoporphyrin IX. The	NA	NA	NA	NA	NA
46	Porphyrin and chlorophyll metabolism	101212759	Cucsa.099920	Glutamate--tRNA ligase	NA	NA	NA	NA	NA	NA	NA
47	Porphyrin and chlorophyll metabolism	101207399	Cucsa.218620	glutamate-1-semialdehyde 2,1-aminomutase 2	Cucsat.PASA.G9168	Glutamate-1-semialdehyde 2,1-aminomutase	NA	NA	NA	NA	NA
48	Carotenoid biosynthesis	101210522	Cucsa.332260	Zeta-carotene desaturase	Cucsat.PASA.G21593	zeta-carotene desaturase	NA	NA	NA	NA	NA
49	Carotenoid biosynthesis	101213753	Cucsa.117130	Lycopene epsilon cyclase	Cucsat.PASA.G19732	Lycopene epsilon cyclase	NA	NA	NA	NA	NA
50	Carotenoid biosynthesis	101212140	Cucsa.108110	Beta-carotene hydroxylase	Cucsat.PASA.G15290	Beta-carotene hydroxylase	NA	NA	NA	NA	NA
51	Carotenoid biosynthesis	101212850	Cucsa.242200	Carotenoid isomerase	Cucsat.PASA.G13139	isomerase	NA	NA	NA	NA	NA
52	Carotenoid biosynthesis	101209155	Cucsa.095380	Phytoene desaturase	Cucsat.PASA.G16800	This enzyme converts phytoene into zeta-carotene via the intermediary of phytofluene by the symmetrical introduction of two double bonds at the C-11 and C-11' positions of phytoene	NA	NA	NA	NA	NA
53	Carotenoid biosynthesis	101211624	Cucsa.094780	15-cis-zeta-carotene isomerase	Cucsat.PASA.G16774	FAR1 DNA-binding domain | isomerase activity	NA	NA	NA	NA	NA
54	Carotenoid biosynthesis	101214823	Cucsa.179860	Phytoene synthase	Cucsat.PASA.G11699	phytoene synthase	NA	NA	NA	NA	NA
55	Carotenoid biosynthesis	101207778	Cucsa.004190	Lycopene beta cyclase	NA	NA	NA	NA	NA	NA	NA
56	Carotenoid biosynthesis	101216484	Cucsa.153210	Phytoene synthase	Cucsat.PASA.G13774	phytoene synthase	NA	NA	NA	NA	NA
57	Carotenoid biosynthesis	101214325	Cucsa.303410	Beta-carotene hydroxylase	Cucsat.PASA.G21347	Beta-carotene hydroxylase	NA	NA	NA	NA	NA
58	Carotenoid biosynthesis	101204961	Cucsa.124950	Cytochrome P450, putative	Cucsat.PASA.G1535	cytochrome P450	NA	NA	NA	NA	NA
59	Carbon fixation in photosynthetic organisms	101219871	Cucsa.112910	Ribulose-phosphate 3-epimerase	Cucsat.PASA.G14643	ribulose-phosphate 3-epimerase	NA	NA	NA	NA	NA
60	Carbon fixation in photosynthetic organisms	101213319	Cucsa.391860	Glyceraldehyde-3-phosphate dehydrogenase	NA	NA	NA	NA	NA	NA	NA
61	Carbon fixation in photosynthetic organisms	101214374	Cucsa.167550	Ribose-5-phosphate isomerase A	Cucsat.PASA.G8437	Ribose-5-phosphate isomerase	NA	NA	NA	NA	NA
62	Carbon fixation in photosynthetic organisms	101204323	Cucsa.109120	Fructose-bisphosphate aldolase	Cucsat.PASA.G3880	fructose-bisphosphate aldolase	NA	NA	NA	NA	NA
63	Carbon fixation in photosynthetic organisms	101213372	Cucsa.169250	triosephosphate isomerase	Cucsat.PASA.G4107	triosephosphate isomerase	NA	NA	NA	NA	NA
64	Carbon fixation in photosynthetic organisms	101215805	Cucsa.257550	Transketolase	Cucsat.PASA.G364	Transketolase	NA	NA	NA	NA	NA
65	Carbon fixation in photosynthetic organisms	101220055	Cucsa.149770	Phosphoribulokinase	Cucsat.PASA.G18750	Phosphoribulokinase	NA	NA	NA	NA	NA
66	Carbon fixation in photosynthetic organisms	101211447	Cucsa.066930	Fructose-1,6-bisphosphatase	Cucsat.PASA.G13859	Fructose-1-6-bisphosphatase	NA	NA	NA	NA	NA
67	Carbon fixation in photosynthetic organisms	101205112	Cucsa.272290	Glyceraldehyde-3-phosphate dehydrogenase	Cucsat.PASA.G11448	glyceraldehyde-3-phosphate dehydrogenase	NA	NA	NA	NA	NA
68	Carbon fixation in photosynthetic organisms	101209723	Cucsa.164600	Sedoheptulose-1,7-bisphosphatase	Cucsat.PASA.G15237	Sedoheptulose-bisphosphatase	NA	NA	NA	NA	NA
69	Carbon fixation in photosynthetic organisms	101212988	Cucsa.280420	Ribose-5-phosphate isomerase A	Cucsat.PASA.G10059	Ribose-5-phosphate	NA	NA	NA	NA	NA
70	Carbon fixation in photosynthetic organisms	101218080	Cucsa.280620	Fructose-bisphosphate aldolase	Cucsat.PASA.G9645	fructose-bisphosphate aldolase	NA	NA	NA	NA	NA
71	Carbon fixation in photosynthetic organisms	101213570	Cucsa.286410	Alanine aminotransferase 2	Cucsat.PASA.G9961	aminotransferase	NA	NA	NA	NA	NA
72	Carbon fixation in photosynthetic organisms	101220645	Cucsa.286390	Alanine aminotransferase 2	Cucsat.PASA.G9960	aminotransferase	NA	NA	NA	NA	NA
73	Carbon fixation in photosynthetic organisms	101219300	Cucsa.283540	Ribulose bisphosphate carboxylase small chain	Cucsat.PASA.G9426	RuBisCO catalyzes two reactions the carboxylation of D- ribulose 1,5-bisphosphate, the primary event in carbon dioxide fixation, as well as the oxidative fragmentation of the pentose substrate. Both reactions occur simultaneously and in competition at the same active site (By similarity)	NA	NA	NA	NA	NA
74	Carbon fixation in photosynthetic organisms	101211170	Cucsa.308780	Malate dehydrogenase	Cucsat.PASA.G10511	Malate dehydrogenase	NA	NA	NA	NA	NA
75	Carbon fixation in photosynthetic organisms	101215670	Cucsa.118520	Phosphoglycerate kinase	Cucsat.PASA.G17968	phosphoglycerate kinase	NA	NA	NA	NA	NA
76	Carbon fixation in photosynthetic organisms	101219476	Cucsa.334200	Fructose-bisphosphate aldolase	NA	NA	NA	NA	NA	NA	NA
77	Carbon fixation in photosynthetic organisms	101215988	Cucsa.239880	Glyceraldehyde-3-phosphate dehydrogenase	Cucsat.PASA.G2684	glyceraldehyde-3-phosphate dehydrogenase	NA	NA	NA	NA	NA
78	Carbon fixation in photosynthetic organisms	101214072	Cucsa.361060	Malic enzyme	Cucsat.PASA.G3595	malic enzyme	NA	NA	NA	NA	NA
79	Glyoxylate and dicarboxylate metabolism	101209820	Cucsa.085690	Aminomethyltransferase	Cucsat.PASA.G14308	The glycine cleavage system catalyzes the degradation of glycine (By similarity)	NA	NA	NA	NA	NA
80	Glyoxylate and dicarboxylate metabolism	101217893	Cucsa.055380	alanine:glyoxylate aminotransferase	Cucsat.PASA.G7407	serine-glyoxylate	NA	NA	NA	NA	NA
81	Glyoxylate and dicarboxylate metabolism	101209186	Cucsa.356620	Phosphoglycolate phosphatase	Cucsat.PASA.G7028	Phosphoglycolate phosphatase	NA	NA	NA	NA	NA
82	Glyoxylate and dicarboxylate metabolism	101217746	Cucsa.395120	Glycine dehydrogenase decarboxylating protein	Cucsat.PASA.G6952	Glycine dehydrogenase decarboxylating	NA	NA	NA	NA	NA
83	Glyoxylate and dicarboxylate metabolism	101212441	Cucsa.253880	Glutamine synthetase	Cucsat.PASA.G1251	glutamine synthetase	NA	NA	NA	NA	NA
84	Glyoxylate and dicarboxylate metabolism	101209903	Cucsa.252650	Acyl-CoA synthetase	Cucsat.PASA.G574	AMP-binding enzyme	NA	NA	NA	NA	NA
85	Glyoxylate and dicarboxylate metabolism	101214380	Cucsa.337800	Glutamate synthase, putative	Cucsat.PASA.G13209	Glutamate synthase	NA	NA	NA	NA	NA
86	Glyoxylate and dicarboxylate metabolism	101203992	Cucsa.341090	glyoxylate reductase 2	Cucsat.PASA.G13348	oxidoreductase GLYR1-like	NA	NA	NA	NA	NA
87	Glyoxylate and dicarboxylate metabolism	101222346	Cucsa.313380	Glycine cleavage system h protein	Cucsat.PASA.G13043	Glycine cleavage system H protein	NA	NA	NA	NA	NA
88	Glyoxylate and dicarboxylate metabolism	101220634	Cucsa.129590	CoA ligase	Cucsat.PASA.G21172	synthetase	NA	NA	NA	NA	NA
89	Glyoxylate and dicarboxylate metabolism	101215515	Cucsa.034720	Glutamine synthetase	Cucsat.PASA.G10320	glutamine synthetase	NA	NA	NA	NA	NA
90	Glyoxylate and dicarboxylate metabolism	101213570	Cucsa.286410	Alanine aminotransferase 2	Cucsat.PASA.G9961	aminotransferase	NA	NA	NA	NA	NA
91	Glyoxylate and dicarboxylate metabolism	101220645	Cucsa.286390	Alanine aminotransferase 2	Cucsat.PASA.G9960	aminotransferase	NA	NA	NA	NA	NA
92	Glyoxylate and dicarboxylate metabolism	101219300	Cucsa.283540	Ribulose bisphosphate carboxylase small chain	Cucsat.PASA.G9426	RuBisCO catalyzes two reactions the carboxylation of D- ribulose 1,5-bisphosphate, the primary event in carbon dioxide fixation, as well as the oxidative fragmentation of the pentose substrate. Both reactions occur simultaneously and in competition at the same active site (By similarity)	NA	NA	NA	NA	NA
93	Glyoxylate and dicarboxylate metabolism	101207975	Cucsa.123960	alanine:glyoxylate aminotransferase	Cucsat.PASA.G1495	serine-glyoxylate	NA	NA	NA	NA	NA
94	Glyoxylate and dicarboxylate metabolism	101222240	Cucsa.103800	Serine hydroxymethyltransferase	Cucsat.PASA.G1816	interconversion of serine and glycine (By similarity)	NA	NA	NA	NA	NA
95	Glyoxylate and dicarboxylate metabolism	101209132	Cucsa.370490	D-glycerate dehydrogenase/hydroxypyruvate reductase	Cucsat.PASA.G10918	Hydroxypyruvate reductase	NA	NA	NA	NA	NA
96	Glyoxylate and dicarboxylate metabolism	101222060	Cucsa.004500	D-glycerate 3-kinase	Cucsat.PASA.G3458	D-glycerate 3-kinase	NA	NA	NA	NA	NA
97	Nitrogen metabolism	101222229	Cucsa.207030	Carbonic anhydrase, putative	Cucsat.PASA.G6586	bifunctional monodehydroascorbate reductase and carbonic anhydrase	NA	NA	NA	NA	NA
98	Nitrogen metabolism	101212441	Cucsa.253880	Glutamine synthetase	Cucsat.PASA.G1251	glutamine synthetase	NA	NA	NA	NA	NA
99	Nitrogen metabolism	101209642	Cucsa.241190	Carbonic anhydrase family protein	NA	NA	NA	NA	NA	NA	NA
100	Nitrogen metabolism	101214380	Cucsa.337800	Glutamate synthase, putative	Cucsat.PASA.G13209	Glutamate synthase	NA	NA	NA	NA	NA
101	Nitrogen metabolism	101213998	Cucsa.339710	Carbonic anhydrase	Cucsat.PASA.G12764	carbonic anhydrase	NA	NA	NA	NA	NA
102	Nitrogen metabolism	101214659	Cucsa.331830	Carbonic anhydrase	Cucsat.PASA.G16126	carbonic anhydrase	NA	NA	NA	NA	NA
103	Nitrogen metabolism	101221948	Cucsa.024080	Glutamate dehydrogenase	Cucsat.PASA.G17004	glutamate dehydrogenase	NA	NA	NA	NA	NA
104	Nitrogen metabolism	101215515	Cucsa.034720	Glutamine synthetase	Cucsat.PASA.G10320	glutamine synthetase	NA	NA	NA	NA	NA
105	Nitrogen metabolism	101215090	Cucsa.286050	Carbonic anhydrase	Cucsat.PASA.G9535	carbonic anhydrase	NA	NA	NA	NA	NA
106	Aminoacyl-tRNA biosynthesis	101220532	Cucsa.320930	Asparagine--tRNA ligase	Cucsat.PASA.G112	Asparaginyl-tRNA synthetase	NA	NA	NA	NA	NA
107	Aminoacyl-tRNA biosynthesis	101217773	Cucsa.049590	Proline--tRNA ligase	Cucsat.PASA.G15352	Prolyl-tRNA	NA	NA	NA	NA	NA
108	Aminoacyl-tRNA biosynthesis	101210985	Cucsa.310150	Cysteine--tRNA ligase	Cucsat.PASA.G12916	Cysteinyl-tRNA	NA	NA	NA	NA	NA
109	Aminoacyl-tRNA biosynthesis	101207397	Cucsa.311610	Serine--tRNA ligase	Cucsat.PASA.G13521	seryl-trna synthetase	NA	NA	NA	NA	NA
110	Aminoacyl-tRNA biosynthesis	101219148	Cucsa.312470	Tryptophan-tRNA ligase	Cucsat.PASA.G13004	tryptophanyl-trna	NA	NA	NA	NA	NA
111	Aminoacyl-tRNA biosynthesis	101209684	Cucsa.121010	Glycine--tRNA ligase	Cucsat.PASA.G18072	Glycyl-tRNA synthetase 2	NA	NA	NA	NA	NA
112	Aminoacyl-tRNA biosynthesis	101212627	Cucsa.185270	Glutamyl-tRNA(Gln) amidotransferase subunit A	Cucsat.PASA.G17357	Allows the formation of correctly charged Gln-tRNA(Gln) through the transamidation of misacylated Glu-tRNA(Gln) in chloroplasts and mitochondria. The reaction takes place in the presence of glutamine and ATP through an activated gamma-phospho- Glu-tRNA(Gln) (By similarity)	NA	NA	NA	NA	NA
113	Aminoacyl-tRNA biosynthesis	101223046	Cucsa.124750	Histidine--trna ligase	Cucsat.PASA.G1524	Histidyl-tRNA	NA	NA	NA	NA	NA
114	Aminoacyl-tRNA biosynthesis	101205162	Cucsa.048740	Phenylalanine--tRNA ligase	Cucsat.PASA.G2572	Phenylalanyl-tRNA synthetase	NA	NA	NA	NA	NA
115	Aminoacyl-tRNA biosynthesis	101212759	Cucsa.099920	Glutamate--tRNA ligase	NA	NA	NA	NA	NA	NA	NA
116	Aminoacyl-tRNA biosynthesis	101211267	Cucsa.100510	Threonine--tRNA ligase	Cucsat.PASA.G10847	tRNA_SAD	NA	NA	NA	NA	NA
117	Glycine, serine and threonine metabolism	101204200	Cucsa.196540	Amine oxidase	Cucsat.PASA.G11085	amine oxidase	NA	NA	NA	NA	NA
118	Glycine, serine and threonine metabolism	101209820	Cucsa.085690	Aminomethyltransferase	Cucsat.PASA.G14308	The glycine cleavage system catalyzes the degradation of glycine (By similarity)	NA	NA	NA	NA	NA
119	Glycine, serine and threonine metabolism	101217893	Cucsa.055380	alanine:glyoxylate aminotransferase	Cucsat.PASA.G7407	serine-glyoxylate	NA	NA	NA	NA	NA
120	Glycine, serine and threonine metabolism	101207481	Cucsa.132900	L-allo-threonine aldolase, putative	Cucsat.PASA.G19530	Threonine aldolase	NA	NA	NA	NA	NA
121	Glycine, serine and threonine metabolism	101220215	Cucsa.016380	tryptophan synthase alpha chain	Cucsat.PASA.G4033	Indole-3-glycerol phosphate lyase	NA	NA	NA	NA	NA
122	Glycine, serine and threonine metabolism	101211372	Cucsa.154550	2,3-bisphosphoglycerate-dependent phosphoglycerate mutase	Cucsat.PASA.G4172	phosphoglycerate	NA	NA	NA	NA	NA
123	Glycine, serine and threonine metabolism	101217746	Cucsa.395120	Glycine dehydrogenase decarboxylating protein	Cucsat.PASA.G6952	Glycine dehydrogenase decarboxylating	NA	NA	NA	NA	NA
124	Glycine, serine and threonine metabolism	101222346	Cucsa.313380	Glycine cleavage system h protein	Cucsat.PASA.G13043	Glycine cleavage system H protein	NA	NA	NA	NA	NA
125	Glycine, serine and threonine metabolism	101213570	Cucsa.286410	Alanine aminotransferase 2	Cucsat.PASA.G9961	aminotransferase	NA	NA	NA	NA	NA
126	Glycine, serine and threonine metabolism	101220645	Cucsa.286390	Alanine aminotransferase 2	Cucsat.PASA.G9960	aminotransferase	NA	NA	NA	NA	NA
127	Glycine, serine and threonine metabolism	101222468	Cucsa.185510	Amine oxidase	Cucsat.PASA.G17205	amine oxidase	NA	NA	NA	NA	NA
128	Glycine, serine and threonine metabolism	101207975	Cucsa.123960	alanine:glyoxylate aminotransferase	Cucsat.PASA.G1495	serine-glyoxylate	NA	NA	NA	NA	NA
129	Glycine, serine and threonine metabolism	101205446	Cucsa.124970	Threonine dehydratase	Cucsat.PASA.G1641	threonine dehydratase biosynthetic	NA	NA	NA	NA	NA
130	Glycine, serine and threonine metabolism	101205680	Cucsa.124990	Threonine dehydratase	Cucsat.PASA.G1644	threonine dehydratase biosynthetic	NA	NA	NA	NA	NA
131	Glycine, serine and threonine metabolism	101222240	Cucsa.103800	Serine hydroxymethyltransferase	Cucsat.PASA.G1816	interconversion of serine and glycine (By similarity)	NA	NA	NA	NA	NA
132	Glycine, serine and threonine metabolism	101209132	Cucsa.370490	D-glycerate dehydrogenase/hydroxypyruvate reductase	Cucsat.PASA.G10918	Hydroxypyruvate reductase	NA	NA	NA	NA	NA
133	Glycine, serine and threonine metabolism	101222060	Cucsa.004500	D-glycerate 3-kinase	Cucsat.PASA.G3458	D-glycerate 3-kinase	NA	NA	NA	NA	NA
134	Pentose phosphate pathway	101219871	Cucsa.112910	Ribulose-phosphate 3-epimerase	Cucsat.PASA.G14643	ribulose-phosphate 3-epimerase	NA	NA	NA	NA	NA
135	Pentose phosphate pathway	101214374	Cucsa.167550	Ribose-5-phosphate isomerase A	Cucsat.PASA.G8437	Ribose-5-phosphate isomerase	NA	NA	NA	NA	NA
136	Pentose phosphate pathway	101208699	Cucsa.132820	Glyceraldehyde-3-phosphate dehydrogenase	Cucsat.PASA.G19827	glyceraldehyde-3-phosphate dehydrogenase	NA	NA	NA	NA	NA
137	Pentose phosphate pathway	101221375	Cucsa.133370	Ribose-5-phosphate isomerase A	NA	NA	NA	NA	NA	NA	NA
138	Pentose phosphate pathway	101204323	Cucsa.109120	Fructose-bisphosphate aldolase	Cucsat.PASA.G3880	fructose-bisphosphate aldolase	NA	NA	NA	NA	NA
139	Pentose phosphate pathway	101215805	Cucsa.257550	Transketolase	Cucsat.PASA.G364	Transketolase	NA	NA	NA	NA	NA
140	Pentose phosphate pathway	101205302	Cucsa.095750	Transaldolase	Cucsat.PASA.G16824	Transaldolase	NA	NA	NA	NA	NA
141	Pentose phosphate pathway	101211447	Cucsa.066930	Fructose-1,6-bisphosphatase	Cucsat.PASA.G13859	Fructose-1-6-bisphosphatase	NA	NA	NA	NA	NA
142	Pentose phosphate pathway	101212988	Cucsa.280420	Ribose-5-phosphate isomerase A	Cucsat.PASA.G10059	Ribose-5-phosphate	NA	NA	NA	NA	NA
143	Pentose phosphate pathway	101218080	Cucsa.280620	Fructose-bisphosphate aldolase	Cucsat.PASA.G9645	fructose-bisphosphate aldolase	NA	NA	NA	NA	NA
144	Pentose phosphate pathway	101219476	Cucsa.334200	Fructose-bisphosphate aldolase	NA	NA	NA	NA	NA	NA	NA
145	Carbon metabolism	101219871	Cucsa.112910	Ribulose-phosphate 3-epimerase	Cucsat.PASA.G14643	ribulose-phosphate 3-epimerase	NA	NA	NA	NA	NA
146	Carbon metabolism	101213319	Cucsa.391860	Glyceraldehyde-3-phosphate dehydrogenase	NA	NA	NA	NA	NA	NA	NA
147	Carbon metabolism	101209820	Cucsa.085690	Aminomethyltransferase	Cucsat.PASA.G14308	The glycine cleavage system catalyzes the degradation of glycine (By similarity)	NA	NA	NA	NA	NA
148	Carbon metabolism	101214374	Cucsa.167550	Ribose-5-phosphate isomerase A	Cucsat.PASA.G8437	Ribose-5-phosphate isomerase	NA	NA	NA	NA	NA
149	Carbon metabolism	101217893	Cucsa.055380	alanine:glyoxylate aminotransferase	Cucsat.PASA.G7407	serine-glyoxylate	NA	NA	NA	NA	NA
150	Carbon metabolism	101209186	Cucsa.356620	Phosphoglycolate phosphatase	Cucsat.PASA.G7028	Phosphoglycolate phosphatase	NA	NA	NA	NA	NA
151	Carbon metabolism	101208699	Cucsa.132820	Glyceraldehyde-3-phosphate dehydrogenase	Cucsat.PASA.G19827	glyceraldehyde-3-phosphate dehydrogenase	NA	NA	NA	NA	NA
152	Carbon metabolism	101207970	Cucsa.132870	Biotin carboxyl carrier acetyl-CoA carboxylase	Cucsat.PASA.G19830	biotin carboxyl carrier protein of acetyl-CoA carboxylase	NA	NA	NA	NA	NA
153	Carbon metabolism	101221375	Cucsa.133370	Ribose-5-phosphate isomerase A	NA	NA	NA	NA	NA	NA	NA
154	Carbon metabolism	101218017	Cucsa.386720	Pyruvate kinase	Cucsat.PASA.G4015	Pyruvate kinase	NA	NA	NA	NA	NA
155	Carbon metabolism	101204323	Cucsa.109120	Fructose-bisphosphate aldolase	Cucsat.PASA.G3880	fructose-bisphosphate aldolase	NA	NA	NA	NA	NA
156	Carbon metabolism	101213372	Cucsa.169250	triosephosphate isomerase	Cucsat.PASA.G4107	triosephosphate isomerase	NA	NA	NA	NA	NA
157	Carbon metabolism	101211372	Cucsa.154550	2,3-bisphosphoglycerate-dependent phosphoglycerate mutase	Cucsat.PASA.G4172	phosphoglycerate	NA	NA	NA	NA	NA
158	Carbon metabolism	101217746	Cucsa.395120	Glycine dehydrogenase decarboxylating protein	Cucsat.PASA.G6952	Glycine dehydrogenase decarboxylating	NA	NA	NA	NA	NA
159	Carbon metabolism	101215805	Cucsa.257550	Transketolase	Cucsat.PASA.G364	Transketolase	NA	NA	NA	NA	NA
160	Carbon metabolism	101209903	Cucsa.252650	Acyl-CoA synthetase	Cucsat.PASA.G574	AMP-binding enzyme	NA	NA	NA	NA	NA
161	Carbon metabolism	101220055	Cucsa.149770	Phosphoribulokinase	Cucsat.PASA.G18750	Phosphoribulokinase	NA	NA	NA	NA	NA
162	Carbon metabolism	101203992	Cucsa.341090	glyoxylate reductase 2	Cucsat.PASA.G13348	oxidoreductase GLYR1-like	NA	NA	NA	NA	NA
163	Carbon metabolism	101222346	Cucsa.313380	Glycine cleavage system h protein	Cucsat.PASA.G13043	Glycine cleavage system H protein	NA	NA	NA	NA	NA
164	Carbon metabolism	101205302	Cucsa.095750	Transaldolase	Cucsat.PASA.G16824	Transaldolase	NA	NA	NA	NA	NA
165	Carbon metabolism	101221948	Cucsa.024080	Glutamate dehydrogenase	Cucsat.PASA.G17004	glutamate dehydrogenase	NA	NA	NA	NA	NA
166	Carbon metabolism	101211447	Cucsa.066930	Fructose-1,6-bisphosphatase	Cucsat.PASA.G13859	Fructose-1-6-bisphosphatase	NA	NA	NA	NA	NA
167	Carbon metabolism	101202931	Cucsa.272110	Catalase	Cucsat.PASA.G11328	Occurs in almost all aerobically respiring organisms and serves to protect cells from the toxic effects of hydrogen peroxide (By similarity)	NA	NA	NA	NA	NA
168	Carbon metabolism	101205112	Cucsa.272290	Glyceraldehyde-3-phosphate dehydrogenase	Cucsat.PASA.G11448	glyceraldehyde-3-phosphate dehydrogenase	NA	NA	NA	NA	NA
169	Carbon metabolism	101209723	Cucsa.164600	Sedoheptulose-1,7-bisphosphatase	Cucsat.PASA.G15237	Sedoheptulose-bisphosphatase	NA	NA	NA	NA	NA
170	Carbon metabolism	101212988	Cucsa.280420	Ribose-5-phosphate isomerase A	Cucsat.PASA.G10059	Ribose-5-phosphate	NA	NA	NA	NA	NA
171	Carbon metabolism	101218080	Cucsa.280620	Fructose-bisphosphate aldolase	Cucsat.PASA.G9645	fructose-bisphosphate aldolase	NA	NA	NA	NA	NA
172	Carbon metabolism	101216623	Cucsa.075840	Cysteine synthase	Cucsat.PASA.G9587	cysteine synthase	NA	NA	NA	NA	NA
173	Carbon metabolism	101213570	Cucsa.286410	Alanine aminotransferase 2	Cucsat.PASA.G9961	aminotransferase	NA	NA	NA	NA	NA
174	Carbon metabolism	101220645	Cucsa.286390	Alanine aminotransferase 2	Cucsat.PASA.G9960	aminotransferase	NA	NA	NA	NA	NA
175	Carbon metabolism	101220730	Cucsa.283680	Dihydrolipoyllysine-residue acetyltransferase component of pyruvate dehydrogenase complex	Cucsat.PASA.G9432	dihydrolipoyllysine-residue acetyltransferase component of pyruvate dehydrogenase	NA	NA	NA	NA	NA
176	Carbon metabolism	101219300	Cucsa.283540	Ribulose bisphosphate carboxylase small chain	Cucsat.PASA.G9426	RuBisCO catalyzes two reactions the carboxylation of D- ribulose 1,5-bisphosphate, the primary event in carbon dioxide fixation, as well as the oxidative fragmentation of the pentose substrate. Both reactions occur simultaneously and in competition at the same active site (By similarity)	NA	NA	NA	NA	NA
177	Carbon metabolism	101211170	Cucsa.308780	Malate dehydrogenase	Cucsat.PASA.G10511	Malate dehydrogenase	NA	NA	NA	NA	NA
178	Carbon metabolism	101213909	Cucsa.119810	Isocitrate dehydrogenase, putative	Cucsat.PASA.G18023	isocitrate dehydrogenase NAD	NA	NA	NA	NA	NA
179	Carbon metabolism	101215670	Cucsa.118520	Phosphoglycerate kinase	Cucsat.PASA.G17968	phosphoglycerate kinase	NA	NA	NA	NA	NA
180	Carbon metabolism	101211996	Cucsa.055860	Alcohol dehydrogenase, putative	Cucsat.PASA.G6458	Alcohol dehydrogenase GroES-like domain | Alcohol dehydrogenase-like	NA	NA	NA	NA	NA
181	Carbon metabolism	101207975	Cucsa.123960	alanine:glyoxylate aminotransferase	Cucsat.PASA.G1495	serine-glyoxylate	NA	NA	NA	NA	NA
182	Carbon metabolism	101205446	Cucsa.124970	Threonine dehydratase	Cucsat.PASA.G1641	threonine dehydratase biosynthetic	NA	NA	NA	NA	NA
183	Carbon metabolism	101205680	Cucsa.124990	Threonine dehydratase	Cucsat.PASA.G1644	threonine dehydratase biosynthetic	NA	NA	NA	NA	NA
184	Carbon metabolism	101222240	Cucsa.103800	Serine hydroxymethyltransferase	Cucsat.PASA.G1816	interconversion of serine and glycine (By similarity)	NA	NA	NA	NA	NA
185	Carbon metabolism	101209132	Cucsa.370490	D-glycerate dehydrogenase/hydroxypyruvate reductase	Cucsat.PASA.G10918	Hydroxypyruvate reductase	NA	NA	NA	NA	NA
186	Carbon metabolism	101219476	Cucsa.334200	Fructose-bisphosphate aldolase	NA	NA	NA	NA	NA	NA	NA
187	Carbon metabolism	101215988	Cucsa.239880	Glyceraldehyde-3-phosphate dehydrogenase	Cucsat.PASA.G2684	glyceraldehyde-3-phosphate dehydrogenase	NA	NA	NA	NA	NA
188	Carbon metabolism	101215151	Cucsa.240920	Dihydrolipoyllysine-residue acetyltransferase component of pyruvate dehydrogenase complex	Cucsat.PASA.G6634	dihydrolipoyllysine-residue acetyltransferase component of pyruvate dehydrogenase	NA	NA	NA	NA	NA
189	Carbon metabolism	101222060	Cucsa.004500	D-glycerate 3-kinase	Cucsat.PASA.G3458	D-glycerate 3-kinase	NA	NA	NA	NA	NA
190	Carbon metabolism	101214072	Cucsa.361060	Malic enzyme	Cucsat.PASA.G3595	malic enzyme	NA	NA	NA	NA	NA
191	Plant hormone signal transduction	101222222	Cucsa.122030	Jasmonate ZIM domain-containing protein	Cucsat.PASA.G14179	TIFY 6B-like	NA	Tify	TF	Tify	NA
192	Plant hormone signal transduction	101219191	Cucsa.207720	SAUR-like auxin-responsive protein family, putative	NA	NA	NA	NA	NA	NA	NA
193	Plant hormone signal transduction	101213687	Cucsa.350850	Two-component response regulator	Cucsat.PASA.G11487	two-component response regulator	ARR-B	GARP-ARR-B	TF	GARP->GARP-ARR-B	NA
194	Plant hormone signal transduction	101209219	Cucsa.092380	Xyloglucan endotransglucosylase/hydrolase	Cucsat.PASA.G18639	Xyloglucan endotransglucosylase hydrolase protein	NA	NA	NA	NA	NA
195	Plant hormone signal transduction	101210966	Cucsa.213090	Abscisic acid receptor PYR1	NA	NA	NA	NA	NA	NA	NA
196	Plant hormone signal transduction	101212477	Cucsa.291640	Auxin-responsive protein	Cucsat.PASA.G21638	auxin-responsive protein	NA	AUX/IAA	TR	AUX/IAA	NA
197	Plant hormone signal transduction	101205299	Cucsa.386640	Auxin-responsive protein	NA	NA	NA	NA	NA	NA	NA
198	Plant hormone signal transduction	101211184	Cucsa.016370	Auxin-responsive protein	Cucsat.PASA.G4032	auxin-responsive protein	NA	AUX/IAA	TR	AUX/IAA	NA
199	Plant hormone signal transduction	101212166	Cucsa.169330	SAUR-like auxin-responsive protein family	Cucsat.PASA.G3886	auxin-induced protein	NA	NA	NA	NA	NA
200	Plant hormone signal transduction	101204370	Cucsa.394720	Two-component response regulator	Cucsat.PASA.G6933	two-component response regulator | response regulator	ARR-B	GARP-ARR-B	TF	GARP->GARP-ARR-B	NA
201	Plant hormone signal transduction	101206679	Cucsa.162510	Auxin-responsive protein	Cucsat.PASA.G5060	AUX/IAA family	NA	AUX/IAA	TR	AUX/IAA	NA
202	Plant hormone signal transduction	101212260	Cucsa.059560	GH3 family protein	Cucsat.PASA.G210	Indole-3-acetic acid-amido synthetase	NA	NA	NA	NA	NA
203	Plant hormone signal transduction	101211059	Cucsa.259140	Abscisic acid receptor PYL9	Cucsat.PASA.G1029	abscisic acid receptor | Polyketide cyclase / dehydrase and lipid transport	NA	NA	NA	NA	NA
204	Plant hormone signal transduction	101221897	Cucsa.257160	Kinase family protein	Cucsat.PASA.G381	serine threonine-protein kinase	NA	NA	NA	NA	RLK-Pelle_RLCK-XII-1
205	Plant hormone signal transduction	101221897	Cucsa.352380	Kinase family protein	NA	NA	NA	NA	NA	NA	NA
206	Plant hormone signal transduction	101213967	Cucsa.255140	Ethylene receptor	Cucsat.PASA.G473	Ethylene receptor	NA	Others	TR	Others	NA
207	Plant hormone signal transduction	101218824	Cucsa.254860	Auxin-responsive protein	Cucsat.PASA.G1210	AUX/IAA family	NA	AUX/IAA	TR	AUX/IAA	NA
208	Plant hormone signal transduction	101208334	Cucsa.186410	SAUR-like auxin-responsive protein family	NA	NA	NA	NA	NA	NA	NA
209	Plant hormone signal transduction	101221213	Cucsa.244590	Cyclin D3-1	Cucsat.PASA.G15331	cyclin d3	NA	NA	NA	NA	NA
210	Plant hormone signal transduction	101219992	Cucsa.286990	GH3 family protein	Cucsat.PASA.G4542	Indole-3-acetic acid-amido synthetase	NA	NA	NA	NA	NA
211	Plant hormone signal transduction	101209970	Cucsa.278520	Auxin-responsive protein	Cucsat.PASA.G4550	auxin-responsive protein	NA	AUX/IAA	TR	AUX/IAA	NA
212	Plant hormone signal transduction	101214383	Cucsa.176210	Auxin transporter-like protein 2	Cucsat.PASA.G12205	auxin transporter-like protein	NA	NA	NA	NA	NA
213	Plant hormone signal transduction	101209887	Cucsa.241090	Abscisic acid insensitive	NA	NA	NA	NA	NA	NA	NA
214	Plant hormone signal transduction	101204923	Cucsa.242870	BZIP transcription factor family protein	Cucsat.PASA.G13166	Transcription factor	bZIP	bZIP	TF	bZIP	NA
215	Plant hormone signal transduction	101216825	Cucsa.342870	Auxin response factor	Cucsat.PASA.G12893	auxin response factor	ARF	B3-ARF	TF	B3->B3-ARF	NA
216	Plant hormone signal transduction	101217643	Cucsa.342910	SAUR-like auxin-responsive protein family	NA	NA	NA	NA	NA	NA	NA
217	Plant hormone signal transduction	101208132	Cucsa.310300	Auxin-responsive protein	Cucsat.PASA.G13464	AUX/IAA family	NA	AUX/IAA	TR	AUX/IAA	NA
218	Plant hormone signal transduction	101219386	Cucsa.312460	Auxin-responsive protein	NA	NA	NA	NA	NA	NA	NA
219	Plant hormone signal transduction	101222913	Cucsa.095580	Protein TIFY 9-like protein	Cucsat.PASA.G16810	jasmonate-zim-domain protein 10	NA	Tify	TF	Tify	NA
220	Plant hormone signal transduction	101213942	Cucsa.114840	Auxin response factor	Cucsat.PASA.G11961	auxin response factor	ARF	B3-ARF	TF	B3->B3-ARF	NA
221	Plant hormone signal transduction	101215628	Cucsa.062730	BTB/POZ ankyrin repeat protein	Cucsat.PASA.G16260	Domain of unknown function (DUF3420)	NA	TRAF	TR	TRAF	NA
222	Plant hormone signal transduction	101206566	Cucsa.067180	Auxin transporter-like protein 2	Cucsat.PASA.G13743	auxin transporter-like protein	NA	NA	NA	NA	NA
223	Plant hormone signal transduction	101205993	Cucsa.058710	Transcription factor	Cucsat.PASA.G9025	transcription factor	bHLH	bHLH	TF	bHLH	NA
224	Plant hormone signal transduction	105435299	Cucsa.123690	BRI1 kinase inhibitor 1	NA	NA	NA	NA	NA	NA	NA
225	Plant hormone signal transduction	101218302	Cucsa.352530	Cyclin d3	Cucsat.PASA.G20975	Cyclin, C-terminal domain | Protein of unknown function (DUF3223)	NA	NA	NA	NA	NA
226	Plant hormone signal transduction	101215516	Cucsa.248470	Auxin transporter-like protein 3	Cucsat.PASA.G5228	auxin transporter-like protein	NA	NA	NA	NA	NA
227	Plant hormone signal transduction	101207245	Cucsa.307960	Two-component response regulator	Cucsat.PASA.G10472	REC | response regulator	NA	Others	TR	Others	NA
228	Plant hormone signal transduction	101207245	Cucsa.307960	Two-component response regulator	Cucsat.PASA.G10472	REC | response regulator	NA	Others	TR	Others	NA
229	Plant hormone signal transduction	101205492	Cucsa.136530	Auxin transporter-like protein 1	Cucsat.PASA.G5714	auxin transporter-like protein	NA	NA	NA	NA	NA
230	Plant hormone signal transduction	101210308	Cucsa.365420	bZIP transcription factor family protein	Cucsat.PASA.G5770	Transcription factor	bZIP	bZIP	TF	bZIP	NA
231	Plant hormone signal transduction	101216841	Cucsa.363390	Histidine phosphotransfer protein	Cucsat.PASA.G6224	phosphotransfer protein	NA	NA	NA	NA	NA
232	Plant hormone signal transduction	101219164	Cucsa.349430	SAUR-like auxin-responsive family protein	Cucsat.PASA.G6383	Auxin responsive protein	NA	NA	NA	NA	NA
233	Plant hormone signal transduction	101221152	Cucsa.103730	Auxin-responsive protein	Cucsat.PASA.G1813	auxin-responsive protein	NA	AUX/IAA	TR	AUX/IAA	NA
234	Plant hormone signal transduction	101206218	Cucsa.104220	Protein kinase	Cucsat.PASA.G2292	serine threonine-protein kinase	NA	NA	NA	NA	CAMK_OST1L
235	Plant hormone signal transduction	101220018	Cucsa.046570	Auxin response factor	Cucsat.PASA.G2028	auxin response factor	ARF	B3-ARF	TF	B3->B3-ARF	NA
236	Plant hormone signal transduction	101205805	Cucsa.078800	Auxin response factor	Cucsat.PASA.G2784	auxin response factor	ARF	B3-ARF	TF	B3->B3-ARF	NA
237	Plant hormone signal transduction	101218948	Cucsa.388750	Auxin-responsive protein	Cucsat.PASA.G2863	auxin-responsive protein	NA	AUX/IAA	TR	AUX/IAA	NA
238	Plant hormone signal transduction	101219427	Cucsa.388760	Auxin-responsive protein	Cucsat.PASA.G2864	AUX/IAA family	NA	AUX/IAA	TR	AUX/IAA	NA
239	Glutathione metabolism	101203766	Cucsa.112720	Glutathione s-transferase	NA	NA	NA	NA	NA	NA	NA
240	Glutathione metabolism	101215771	Cucsa.371010	Cytosol aminopeptidase family protein	NA	NA	NA	NA	NA	NA	NA
241	Glutathione metabolism	101217290	Cucsa.016570	Glutathione-specific gamma-glutamylcyclotransferase	Cucsat.PASA.G3830	cation transport regulator-like protein	NA	NA	NA	NA	NA
242	Glutathione metabolism	101203261	Cucsa.252240	Peroxiredoxin family protein	NA	NA	NA	NA	NA	NA	NA
243	Glutathione metabolism	101209842	Cucsa.311200	Glutathione-specific gamma-glutamylcyclotransferase	Cucsat.PASA.G13504	cation transport regulator-like protein	NA	NA	NA	NA	NA
244	Glutathione metabolism	101210336	Cucsa.311620	Thylakoid ascorbate peroxidase	Cucsat.PASA.G12972	Thylakoid lumenal 29 kDa protein	NA	NA	NA	NA	NA
245	Glutathione metabolism	101218083	Cucsa.179710	Glutathione S-transferase	NA	NA	NA	NA	NA	NA	NA
246	Glutathione metabolism	101213782	Cucsa.066800	Glutathione s-transferase, putative	NA	NA	NA	NA	NA	NA	NA
247	Glutathione metabolism	101211107	Cucsa.271420	Glutathione peroxidase	Cucsat.PASA.G11405	glutathione peroxidase	NA	NA	NA	NA	NA
248	Glutathione metabolism	101222254	Cucsa.202060	Spermidine synthase	Cucsat.PASA.G21272	spermidine synthase | Protein of unknown function (DUF1674)	NA	NA	NA	NA	NA
249	Glutathione metabolism	101203666	Cucsa.165630	Dehydroascorbate reductase	Cucsat.PASA.G15193	exhibits glutathione-dependent thiol transferase and dehydroascorbate (DHA) reductase activities. Key component of the ascorbate recycling system. Involved in the redox homeostasis, especially in scavenging of ROS under oxidative stresses | glutathione s-transferase	NA	NA	NA	NA	NA
250	Glutathione metabolism	101221563	Cucsa.051640	Ascorbate peroxidase	Cucsat.PASA.G5493	ascorbate peroxidase	NA	NA	NA	NA	NA
251	Glutathione metabolism	101220337	Cucsa.043770	Ascorbate peroxidase	Cucsat.PASA.G1911	peroxidase	NA	NA	NA	NA	NA
252	Glutathione metabolism	101217298	Cucsa.388700	glutathione reductase	Cucsat.PASA.G3262	Glutathione reductase	NA	NA	NA	NA	NA
253	Arginine biosynthesis	101212441	Cucsa.253880	Glutamine synthetase	Cucsat.PASA.G1251	glutamine synthetase	NA	NA	NA	NA	NA
254	Arginine biosynthesis	101220309	Cucsa.313260	Acetylornithine deacetylase	Cucsat.PASA.G13578	acetylornithine	NA	NA	NA	NA	NA
255	Arginine biosynthesis	101220538	Cucsa.313270	Acetylornithine deacetylase	Cucsat.PASA.G13579	Inherit from KOG: Metallopeptidase M20 family | acetylornithine	NA	NA	NA	NA	NA
256	Arginine biosynthesis	101221948	Cucsa.024080	Glutamate dehydrogenase	Cucsat.PASA.G17004	glutamate dehydrogenase	NA	NA	NA	NA	NA
257	Arginine biosynthesis	101215455	Cucsa.129050	Nitric oxide-associated protein	Cucsat.PASA.G21438	Nitric oxide synthase	NA	NA	NA	NA	NA
258	Arginine biosynthesis	101215515	Cucsa.034720	Glutamine synthetase	Cucsat.PASA.G10320	glutamine synthetase	NA	NA	NA	NA	NA
259	Arginine biosynthesis	101213570	Cucsa.286410	Alanine aminotransferase 2	Cucsat.PASA.G9961	aminotransferase	NA	NA	NA	NA	NA
260	Arginine biosynthesis	101220645	Cucsa.286390	Alanine aminotransferase 2	Cucsat.PASA.G9960	aminotransferase	NA	NA	NA	NA	NA
261	Glycolysis / Gluconeogenesis	101209430	Cucsa.197000	Aldehyde dehydrogenase, putative	Cucsat.PASA.G13934	Aldehyde dehydrogenase | aldehyde dehydrogenase family 2 member B4, mitochondrial-like	NA	NA	NA	NA	NA
262	Glycolysis / Gluconeogenesis	101213319	Cucsa.391860	Glyceraldehyde-3-phosphate dehydrogenase	NA	NA	NA	NA	NA	NA	NA
263	Glycolysis / Gluconeogenesis	101208699	Cucsa.132820	Glyceraldehyde-3-phosphate dehydrogenase	Cucsat.PASA.G19827	glyceraldehyde-3-phosphate dehydrogenase	NA	NA	NA	NA	NA
264	Glycolysis / Gluconeogenesis	101218017	Cucsa.386720	Pyruvate kinase	Cucsat.PASA.G4015	Pyruvate kinase	NA	NA	NA	NA	NA
265	Glycolysis / Gluconeogenesis	101204323	Cucsa.109120	Fructose-bisphosphate aldolase	Cucsat.PASA.G3880	fructose-bisphosphate aldolase	NA	NA	NA	NA	NA
266	Glycolysis / Gluconeogenesis	101213372	Cucsa.169250	triosephosphate isomerase	Cucsat.PASA.G4107	triosephosphate isomerase	NA	NA	NA	NA	NA
267	Glycolysis / Gluconeogenesis	101211372	Cucsa.154550	2,3-bisphosphoglycerate-dependent phosphoglycerate mutase	Cucsat.PASA.G4172	phosphoglycerate	NA	NA	NA	NA	NA
268	Glycolysis / Gluconeogenesis	101209903	Cucsa.252650	Acyl-CoA synthetase	Cucsat.PASA.G574	AMP-binding enzyme	NA	NA	NA	NA	NA
269	Glycolysis / Gluconeogenesis	101207518	Cucsa.106630	Galactose mutarotase-like superfamily protein	NA	NA	NA	NA	NA	NA	NA
270	Glycolysis / Gluconeogenesis	101211447	Cucsa.066930	Fructose-1,6-bisphosphatase	Cucsat.PASA.G13859	Fructose-1-6-bisphosphatase	NA	NA	NA	NA	NA
271	Glycolysis / Gluconeogenesis	101218080	Cucsa.280620	Fructose-bisphosphate aldolase	Cucsat.PASA.G9645	fructose-bisphosphate aldolase	NA	NA	NA	NA	NA
272	Glycolysis / Gluconeogenesis	101220730	Cucsa.283680	Dihydrolipoyllysine-residue acetyltransferase component of pyruvate dehydrogenase complex	Cucsat.PASA.G9432	dihydrolipoyllysine-residue acetyltransferase component of pyruvate dehydrogenase	NA	NA	NA	NA	NA
273	Glycolysis / Gluconeogenesis	101215670	Cucsa.118520	Phosphoglycerate kinase	Cucsat.PASA.G17968	phosphoglycerate kinase	NA	NA	NA	NA	NA
274	Glycolysis / Gluconeogenesis	101211996	Cucsa.055860	Alcohol dehydrogenase, putative	Cucsat.PASA.G6458	Alcohol dehydrogenase GroES-like domain | Alcohol dehydrogenase-like	NA	NA	NA	NA	NA
275	Glycolysis / Gluconeogenesis	101217174	Cucsa.046790	Pyruvate decarboxylase	Cucsat.PASA.G2485	Pyruvate decarboxylase	NA	NA	NA	NA	NA
276	Glycolysis / Gluconeogenesis	101219476	Cucsa.334200	Fructose-bisphosphate aldolase	NA	NA	NA	NA	NA	NA	NA
277	Glycolysis / Gluconeogenesis	101215988	Cucsa.239880	Glyceraldehyde-3-phosphate dehydrogenase	Cucsat.PASA.G2684	glyceraldehyde-3-phosphate dehydrogenase	NA	NA	NA	NA	NA
278	Glycolysis / Gluconeogenesis	101215151	Cucsa.240920	Dihydrolipoyllysine-residue acetyltransferase component of pyruvate dehydrogenase complex	Cucsat.PASA.G6634	dihydrolipoyllysine-residue acetyltransferase component of pyruvate dehydrogenase	NA	NA	NA	NA	NA
279	Glycolysis / Gluconeogenesis	101209854	Cucsa.079190	Alcohol dehydrogenase	Cucsat.PASA.G3163	alcohol dehydrogenase	NA	NA	NA	NA	NA
280	Glycolysis / Gluconeogenesis	101206036	Cucsa.079160	Alcohol dehydrogenase	Cucsat.PASA.G2768	alcohol dehydrogenase	NA	NA	NA	NA	NA
281	Biosynthesis of amino acids	101219871	Cucsa.112910	Ribulose-phosphate 3-epimerase	Cucsat.PASA.G14643	ribulose-phosphate 3-epimerase	NA	NA	NA	NA	NA
282	Biosynthesis of amino acids	101213319	Cucsa.391860	Glyceraldehyde-3-phosphate dehydrogenase	NA	NA	NA	NA	NA	NA	NA
283	Biosynthesis of amino acids	101214374	Cucsa.167550	Ribose-5-phosphate isomerase A	Cucsat.PASA.G8437	Ribose-5-phosphate isomerase	NA	NA	NA	NA	NA
284	Biosynthesis of amino acids	101207481	Cucsa.132900	L-allo-threonine aldolase, putative	Cucsat.PASA.G19530	Threonine aldolase	NA	NA	NA	NA	NA
285	Biosynthesis of amino acids	101221375	Cucsa.133370	Ribose-5-phosphate isomerase A	NA	NA	NA	NA	NA	NA	NA
286	Biosynthesis of amino acids	101218017	Cucsa.386720	Pyruvate kinase	Cucsat.PASA.G4015	Pyruvate kinase	NA	NA	NA	NA	NA
287	Biosynthesis of amino acids	101220215	Cucsa.016380	tryptophan synthase alpha chain	Cucsat.PASA.G4033	Indole-3-glycerol phosphate lyase	NA	NA	NA	NA	NA
288	Biosynthesis of amino acids	101204323	Cucsa.109120	Fructose-bisphosphate aldolase	Cucsat.PASA.G3880	fructose-bisphosphate aldolase	NA	NA	NA	NA	NA
289	Biosynthesis of amino acids	101213372	Cucsa.169250	triosephosphate isomerase	Cucsat.PASA.G4107	triosephosphate isomerase	NA	NA	NA	NA	NA
290	Biosynthesis of amino acids	101211372	Cucsa.154550	2,3-bisphosphoglycerate-dependent phosphoglycerate mutase	Cucsat.PASA.G4172	phosphoglycerate	NA	NA	NA	NA	NA
291	Biosynthesis of amino acids	101218330	Cucsa.042710	Phospho-2-dehydro-3-deoxyheptonate aldolase	Cucsat.PASA.G184	phospho-2-dehydro-3-deoxyheptonate aldolase | Class-II DAHP synthetase family	NA	NA	NA	NA	NA
292	Biosynthesis of amino acids	101215805	Cucsa.257550	Transketolase	Cucsat.PASA.G364	Transketolase	NA	NA	NA	NA	NA
293	Biosynthesis of amino acids	101212441	Cucsa.253880	Glutamine synthetase	Cucsat.PASA.G1251	glutamine synthetase	NA	NA	NA	NA	NA
294	Biosynthesis of amino acids	101203129	Cucsa.338020	5-methyltetrahydropteroyltriglutamate--homocysteine methyltransferase	Cucsat.PASA.G12693	Cobalamin-independent synthase, Catalytic domain | methionine synthase	NA	NA	NA	NA	NA
295	Biosynthesis of amino acids	101220309	Cucsa.313260	Acetylornithine deacetylase	Cucsat.PASA.G13578	acetylornithine	NA	NA	NA	NA	NA
296	Biosynthesis of amino acids	101220538	Cucsa.313270	Acetylornithine deacetylase	Cucsat.PASA.G13579	Inherit from KOG: Metallopeptidase M20 family | acetylornithine	NA	NA	NA	NA	NA
297	Biosynthesis of amino acids	101223065	Cucsa.313440	Ribose-phosphate pyrophosphokinase, putative	NA	NA	NA	NA	NA	NA	NA
298	Biosynthesis of amino acids	101212173	Cucsa.313660	3-isopropylmalate dehydratase large subunit	Cucsat.PASA.G5293	3-isopropylmalate	NA	NA	NA	NA	NA
299	Biosynthesis of amino acids	101205302	Cucsa.095750	Transaldolase	Cucsat.PASA.G16824	Transaldolase	NA	NA	NA	NA	NA
300	Biosynthesis of amino acids	101217452	Cucsa.332030	LL-diaminopimelate aminotransferase	Cucsat.PASA.G16134	L,L-diaminopimelate aminotransferase	NA	NA	NA	NA	NA
301	Biosynthesis of amino acids	101213051	Cucsa.271530	Chorismate mutase	Cucsat.PASA.G11410	chorismate mutase	NA	NA	NA	NA	NA
302	Biosynthesis of amino acids	101215515	Cucsa.034720	Glutamine synthetase	Cucsat.PASA.G10320	glutamine synthetase	NA	NA	NA	NA	NA
303	Biosynthesis of amino acids	101212988	Cucsa.280420	Ribose-5-phosphate isomerase A	Cucsat.PASA.G10059	Ribose-5-phosphate	NA	NA	NA	NA	NA
304	Biosynthesis of amino acids	101218080	Cucsa.280620	Fructose-bisphosphate aldolase	Cucsat.PASA.G9645	fructose-bisphosphate aldolase	NA	NA	NA	NA	NA
305	Biosynthesis of amino acids	101216623	Cucsa.075840	Cysteine synthase	Cucsat.PASA.G9587	cysteine synthase	NA	NA	NA	NA	NA
306	Biosynthesis of amino acids	101213570	Cucsa.286410	Alanine aminotransferase 2	Cucsat.PASA.G9961	aminotransferase	NA	NA	NA	NA	NA
307	Biosynthesis of amino acids	101220645	Cucsa.286390	Alanine aminotransferase 2	Cucsat.PASA.G9960	aminotransferase	NA	NA	NA	NA	NA
308	Biosynthesis of amino acids	101213909	Cucsa.119810	Isocitrate dehydrogenase, putative	Cucsat.PASA.G18023	isocitrate dehydrogenase NAD	NA	NA	NA	NA	NA
309	Biosynthesis of amino acids	101215670	Cucsa.118520	Phosphoglycerate kinase	Cucsat.PASA.G17968	phosphoglycerate kinase	NA	NA	NA	NA	NA
310	Biosynthesis of amino acids	101214250	Cucsa.139320	Asparagine synthetase	Cucsat.PASA.G5606	asparagine synthetase	NA	NA	NA	NA	NA
311	Biosynthesis of amino acids	101222328	Cucsa.124710	S-adenosylmethionine synthase	NA	NA	NA	NA	NA	NA	NA
312	Biosynthesis of amino acids	101205446	Cucsa.124970	Threonine dehydratase	Cucsat.PASA.G1641	threonine dehydratase biosynthetic	NA	NA	NA	NA	NA
313	Biosynthesis of amino acids	101205680	Cucsa.124990	Threonine dehydratase	Cucsat.PASA.G1644	threonine dehydratase biosynthetic	NA	NA	NA	NA	NA
314	Biosynthesis of amino acids	101222240	Cucsa.103800	Serine hydroxymethyltransferase	Cucsat.PASA.G1816	interconversion of serine and glycine (By similarity)	NA	NA	NA	NA	NA
315	Biosynthesis of amino acids	101219476	Cucsa.334200	Fructose-bisphosphate aldolase	NA	NA	NA	NA	NA	NA	NA
316	Biosynthesis of amino acids	101215988	Cucsa.239880	Glyceraldehyde-3-phosphate dehydrogenase	Cucsat.PASA.G2684	glyceraldehyde-3-phosphate dehydrogenase	NA	NA	NA	NA	NA
317	Biosynthesis of secondary metabolites	101206600	Cucsa.156910	Magnesium-protoporphyrin O-methyltransferase	Cucsat.PASA.G11062	magnesium-protoporphyrin	NA	NA	NA	NA	NA
318	Biosynthesis of secondary metabolites	101204200	Cucsa.196540	Amine oxidase	Cucsat.PASA.G11085	amine oxidase	NA	NA	NA	NA	NA
319	Biosynthesis of secondary metabolites	101209430	Cucsa.197000	Aldehyde dehydrogenase, putative	Cucsat.PASA.G13934	Aldehyde dehydrogenase | aldehyde dehydrogenase family 2 member B4, mitochondrial-like	NA	NA	NA	NA	NA
320	Biosynthesis of secondary metabolites	101221755	Cucsa.197730	Geranylgeranyl reductase	Cucsat.PASA.G13969	geranylgeranyl reductase	NA	NA	NA	NA	NA
321	Biosynthesis of secondary metabolites	101219871	Cucsa.112910	Ribulose-phosphate 3-epimerase	Cucsat.PASA.G14643	ribulose-phosphate 3-epimerase	NA	NA	NA	NA	NA
322	Biosynthesis of secondary metabolites	101218046	Cucsa.121830	Beta-glucosidase, putative	Cucsat.PASA.G14168	beta-glucosidase	NA	NA	NA	NA	NA
323	Biosynthesis of secondary metabolites	101212831	Cucsa.391810	Nucleoside diphosphate kinase	Cucsat.PASA.G14255	nucleoside diphosphate kinase	NA	NA	NA	NA	NA
324	Biosynthesis of secondary metabolites	101213319	Cucsa.391860	Glyceraldehyde-3-phosphate dehydrogenase	NA	NA	NA	NA	NA	NA	NA
325	Biosynthesis of secondary metabolites	101209820	Cucsa.085690	Aminomethyltransferase	Cucsat.PASA.G14308	The glycine cleavage system catalyzes the degradation of glycine (By similarity)	NA	NA	NA	NA	NA
326	Biosynthesis of secondary metabolites	101213925	Cucsa.085800	Starch synthase	Cucsat.PASA.G14316	starch synthase	NA	NA	NA	NA	NA
327	Biosynthesis of secondary metabolites	101214344	Cucsa.226910	4-hydroxy-3-methylbut-2-en-1-yl diphosphate synthase	Cucsat.PASA.G14400	4-hydroxy-3-methylbut-2-en-1-yl diphosphate	NA	NA	NA	NA	NA
328	Biosynthesis of secondary metabolites	101213466	Cucsa.293490	Cytochrome P450	Cucsat.PASA.G20244	cytochrome P450	NA	NA	NA	NA	NA
329	Biosynthesis of secondary metabolites	101204647	Cucsa.054600	9-cis-epoxycarotenoid dioxygenase, putative	NA	NA	NA	NA	NA	NA	NA
330	Biosynthesis of secondary metabolites	101214999	Cucsa.146880	Glycosyl hydrolase family protein	Cucsat.PASA.G8371	Glycosyl hydrolase family 3 N terminal domain	NA	NA	NA	NA	NA
331	Biosynthesis of secondary metabolites	101214374	Cucsa.167550	Ribose-5-phosphate isomerase A	Cucsat.PASA.G8437	Ribose-5-phosphate isomerase	NA	NA	NA	NA	NA
332	Biosynthesis of secondary metabolites	101221308	Cucsa.142530	4-diphosphocytidyl-2-C-methyl-D-erythritol kinase	Cucsat.PASA.G7457	4-diphosphocytidyl-2-C-methyl-D-erythritol kinase	NA	NA	NA	NA	NA
333	Biosynthesis of secondary metabolites	101217893	Cucsa.055380	alanine:glyoxylate aminotransferase	Cucsat.PASA.G7407	serine-glyoxylate	NA	NA	NA	NA	NA
334	Biosynthesis of secondary metabolites	101209186	Cucsa.356620	Phosphoglycolate phosphatase	Cucsat.PASA.G7028	Phosphoglycolate phosphatase	NA	NA	NA	NA	NA
335	Biosynthesis of secondary metabolites	101210522	Cucsa.332260	Zeta-carotene desaturase	Cucsat.PASA.G21593	zeta-carotene desaturase	NA	NA	NA	NA	NA
336	Biosynthesis of secondary metabolites	101213753	Cucsa.117130	Lycopene epsilon cyclase	Cucsat.PASA.G19732	Lycopene epsilon cyclase	NA	NA	NA	NA	NA
337	Biosynthesis of secondary metabolites	101207970	Cucsa.132870	Biotin carboxyl carrier acetyl-CoA carboxylase	Cucsat.PASA.G19830	biotin carboxyl carrier protein of acetyl-CoA carboxylase	NA	NA	NA	NA	NA
338	Biosynthesis of secondary metabolites	101207481	Cucsa.132900	L-allo-threonine aldolase, putative	Cucsat.PASA.G19530	Threonine aldolase	NA	NA	NA	NA	NA
339	Biosynthesis of secondary metabolites	101221375	Cucsa.133370	Ribose-5-phosphate isomerase A	NA	NA	NA	NA	NA	NA	NA
340	Biosynthesis of secondary metabolites	101212821	Cucsa.089560	Glucose-methanol-choline (GMC) oxidoreductase family protein	Cucsat.PASA.G19656	GMC oxidoreductase	NA	NA	NA	NA	NA
341	Biosynthesis of secondary metabolites	101218017	Cucsa.386720	Pyruvate kinase	Cucsat.PASA.G4015	Pyruvate kinase	NA	NA	NA	NA	NA
342	Biosynthesis of secondary metabolites	101222725	Cucsa.168270	Homocysteine S-methyltransferase	Cucsat.PASA.G4025	Homocysteine s-methyltransferase	NA	NA	NA	NA	NA
343	Biosynthesis of secondary metabolites	101220215	Cucsa.016380	tryptophan synthase alpha chain	Cucsat.PASA.G4033	Indole-3-glycerol phosphate lyase	NA	NA	NA	NA	NA
344	Biosynthesis of secondary metabolites	101218864	Cucsa.016440	2-methyl-6-phytylbenzoquinone methyltransferase	Cucsat.PASA.G3823	37 kDa inner envelope membrane protein	NA	NA	NA	NA	NA
345	Biosynthesis of secondary metabolites	101211762	Cucsa.109910	NAD(P)H dehydrogenase (Quinone)	Cucsat.PASA.G4059	minor allergen Alt a	NA	NA	NA	NA	NA
346	Biosynthesis of secondary metabolites	101204323	Cucsa.109120	Fructose-bisphosphate aldolase	Cucsat.PASA.G3880	fructose-bisphosphate aldolase	NA	NA	NA	NA	NA
347	Biosynthesis of secondary metabolites	101213372	Cucsa.169250	triosephosphate isomerase	Cucsat.PASA.G4107	triosephosphate isomerase	NA	NA	NA	NA	NA
348	Biosynthesis of secondary metabolites	101211372	Cucsa.154550	2,3-bisphosphoglycerate-dependent phosphoglycerate mutase	Cucsat.PASA.G4172	phosphoglycerate	NA	NA	NA	NA	NA
349	Biosynthesis of secondary metabolites	101217746	Cucsa.395120	Glycine dehydrogenase decarboxylating protein	Cucsat.PASA.G6952	Glycine dehydrogenase decarboxylating	NA	NA	NA	NA	NA
350	Biosynthesis of secondary metabolites	101220615	Cucsa.160890	Glutamyl-tRNA reductase	Cucsat.PASA.G5003	glutamyl-trna reductase	NA	NA	NA	NA	NA
351	Biosynthesis of secondary metabolites	101218330	Cucsa.042710	Phospho-2-dehydro-3-deoxyheptonate aldolase	Cucsat.PASA.G184	phospho-2-dehydro-3-deoxyheptonate aldolase | Class-II DAHP synthetase family	NA	NA	NA	NA	NA
352	Biosynthesis of secondary metabolites	101212112	Cucsa.260460	2-C-methyl-D-erythritol 4-phosphate cytidylyltransferase	Cucsat.PASA.G975	2-C-methyl-D-erythritol 4-phosphate cytidylyltransferase	NA	NA	NA	NA	NA
353	Biosynthesis of secondary metabolites	101218190	Cucsa.260240	1-deoxy-D-xylulose 5-phosphate synthase	Cucsat.PASA.G266	1-deoxy-D-xylulose-5-phosphate synthase	NA	NA	NA	NA	NA
354	Biosynthesis of secondary metabolites	101215805	Cucsa.257550	Transketolase	Cucsat.PASA.G364	Transketolase	NA	NA	NA	NA	NA
355	Biosynthesis of secondary metabolites	101208123	Cucsa.255990	coenzyme F420 hydrogenase family / dehydrogenase, beta subunit family	Cucsat.PASA.G1166	metal cluster binding	NA	NA	NA	NA	NA
356	Biosynthesis of secondary metabolites	101208605	Cucsa.254110	Glucose-1-phosphate adenylyltransferase	Cucsat.PASA.G1244	This protein plays a role in synthesis of starch. It catalyzes the synthesis of the activated glycosyl donor, ADP- glucose from Glc-1-P and ATP (By similarity)	NA	NA	NA	NA	NA
357	Biosynthesis of secondary metabolites	101218189	Cucsa.253570	Divinyl chlorophyllide a 8-vinyl-reductase, chloroplastic	Cucsat.PASA.G538	Catalyzes the conversion of divinyl chlorophyllide to monovinyl chlorophyllide. Reduces the 8-vinyl group of the tetrapyrrole to an ethyl group using NADPH as the reductant. Can use (3,8-divinyl)-chlorophyllide a (DV-Chlidea) (3,8-divinyl)- chlorophyll a (DV-Chla) (3,8-divinyl)-protochlorophyllide a (DV- Pchlidea) (3,8-divinyl)-magnesium-protoporphyrin IX monomethyl ester (DV-MPE) (3,8-divinyl)-m…	NA	NA	NA	NA	NA
358	Biosynthesis of secondary metabolites	101209903	Cucsa.252650	Acyl-CoA synthetase	Cucsat.PASA.G574	AMP-binding enzyme	NA	NA	NA	NA	NA
359	Biosynthesis of secondary metabolites	101203261	Cucsa.252240	Peroxiredoxin family protein	NA	NA	NA	NA	NA	NA	NA
360	Biosynthesis of secondary metabolites	101210306	Cucsa.251120	Peroxidase	Cucsat.PASA.G639	peroxidase	NA	NA	NA	NA	NA
361	Biosynthesis of secondary metabolites	101212140	Cucsa.108110	Beta-carotene hydroxylase	Cucsat.PASA.G15290	Beta-carotene hydroxylase	NA	NA	NA	NA	NA
362	Biosynthesis of secondary metabolites	105434862	Cucsa.066460	Aldo-keto reductase, putative	NA	NA	NA	NA	NA	NA	NA
363	Biosynthesis of secondary metabolites	105434862	Cucsa.066450	Aldo-keto reductase, putative	NA	NA	NA	NA	NA	NA	NA
364	Biosynthesis of secondary metabolites	105434862	Cucsa.066450	Aldo-keto reductase, putative	NA	NA	NA	NA	NA	NA	NA
365	Biosynthesis of secondary metabolites	101205211	Cucsa.155940	Chalcone synthase	Cucsat.PASA.G17693	The primary product of this enzyme is 4,2',4',6'- tetrahydroxychalcone (also termed naringenin-chalcone or chalcone) which can under specific conditions spontaneously isomerize into naringenin	NA	NA	NA	NA	NA
366	Biosynthesis of secondary metabolites	101208182	Cucsa.140310	3-ketoacyl-CoA thiolase	Cucsat.PASA.G18862	3-ketoacyl-coa thiolase	NA	NA	NA	NA	NA
367	Biosynthesis of secondary metabolites	101212644	Cucsa.149840	Isoflavone reductase, putative	Cucsat.PASA.G18754	reductase	NA	NA	NA	NA	NA
368	Biosynthesis of secondary metabolites	101204417	Cucsa.306710	4-coumarate:CoA ligase-like protein	Cucsat.PASA.G12272	4-coumarate--CoA ligase-like	NA	NA	NA	NA	NA
369	Biosynthesis of secondary metabolites	101218917	Cucsa.378970	Glycosyltransferase	Cucsat.PASA.G12505	UDP-glycosyltransferase	NA	NA	NA	NA	NA
370	Biosynthesis of secondary metabolites	101218917	Cucsa.378980	Glycosyltransferase	NA	NA	NA	NA	NA	NA	NA
371	Biosynthesis of secondary metabolites	101212850	Cucsa.242200	Carotenoid isomerase	Cucsat.PASA.G13139	isomerase	NA	NA	NA	NA	NA
372	Biosynthesis of secondary metabolites	101215980	Cucsa.242350	homogentisate prenyltransferase	Cucsat.PASA.G13145	fat-soluble vitamin metabolic process | Mediator of RNA polymerase II transcription subunit	NA	NA	NA	NA	NA
373	Biosynthesis of secondary metabolites	101203129	Cucsa.338020	5-methyltetrahydropteroyltriglutamate--homocysteine methyltransferase	Cucsat.PASA.G12693	Cobalamin-independent synthase, Catalytic domain | methionine synthase	NA	NA	NA	NA	NA
374	Biosynthesis of secondary metabolites	101218397	Cucsa.339480	Alpha-dioxygenase	NA	NA	NA	NA	NA	NA	NA
375	Biosynthesis of secondary metabolites	101221849	Cucsa.340370	3-ketoacyl-CoA synthase	NA	NA	NA	NA	NA	NA	NA
376	Biosynthesis of secondary metabolites	101203992	Cucsa.341090	glyoxylate reductase 2	Cucsat.PASA.G13348	oxidoreductase GLYR1-like	NA	NA	NA	NA	NA
377	Biosynthesis of secondary metabolites	101217416	Cucsa.342920	ATP sulfurylase	Cucsat.PASA.G12895	atp sulfurylase	NA	NA	NA	NA	NA
378	Biosynthesis of secondary metabolites	101213170	Cucsa.343180	Cinnamyl alcohol dehydrogenase-like protein	Cucsat.PASA.G13452	Cinnamyl alcohol dehydrogenase	NA	NA	NA	NA	NA
379	Biosynthesis of secondary metabolites	101220177	Cucsa.343270	Methyltransferase	Cucsat.PASA.G12913	24-methylenesterol C-methyltransferase	NA	NA	NA	NA	NA
380	Biosynthesis of secondary metabolites	101220309	Cucsa.313260	Acetylornithine deacetylase	Cucsat.PASA.G13578	acetylornithine	NA	NA	NA	NA	NA
381	Biosynthesis of secondary metabolites	101220538	Cucsa.313270	Acetylornithine deacetylase	Cucsat.PASA.G13579	Inherit from KOG: Metallopeptidase M20 family | acetylornithine	NA	NA	NA	NA	NA
382	Biosynthesis of secondary metabolites	101222346	Cucsa.313380	Glycine cleavage system h protein	Cucsat.PASA.G13043	Glycine cleavage system H protein	NA	NA	NA	NA	NA
383	Biosynthesis of secondary metabolites	101223065	Cucsa.313440	Ribose-phosphate pyrophosphokinase, putative	NA	NA	NA	NA	NA	NA	NA
384	Biosynthesis of secondary metabolites	101212173	Cucsa.313660	3-isopropylmalate dehydratase large subunit	Cucsat.PASA.G5293	3-isopropylmalate	NA	NA	NA	NA	NA
385	Biosynthesis of secondary metabolites	101205302	Cucsa.095750	Transaldolase	Cucsat.PASA.G16824	Transaldolase	NA	NA	NA	NA	NA
386	Biosynthesis of secondary metabolites	101209155	Cucsa.095380	Phytoene desaturase	Cucsat.PASA.G16800	This enzyme converts phytoene into zeta-carotene via the intermediary of phytofluene by the symmetrical introduction of two double bonds at the C-11 and C-11' positions of phytoene	NA	NA	NA	NA	NA
387	Biosynthesis of secondary metabolites	101211624	Cucsa.094780	15-cis-zeta-carotene isomerase	Cucsat.PASA.G16774	FAR1 DNA-binding domain | isomerase activity	NA	NA	NA	NA	NA
388	Biosynthesis of secondary metabolites	101207518	Cucsa.106630	Galactose mutarotase-like superfamily protein	NA	NA	NA	NA	NA	NA	NA
389	Biosynthesis of secondary metabolites	101212970	Cucsa.106950	2-C-methyl-D-erythritol 2,4-cyclodiphosphate synthase	Cucsat.PASA.G11750	2c-methyl-d-erythritol 2,4-cyclodiphosphate synthase	NA	NA	NA	NA	NA
390	Biosynthesis of secondary metabolites	101209548	Cucsa.180160	Oxygen-dependent coproporphyrinogen-III oxidase, chloroplastic	Cucsat.PASA.G11943	Key enzyme in heme biosynthesis. Catalyzes the oxidative decarboxylation of propionic acid side chains of rings A and B of coproporphyrinogen III (By similarity)	NA	NA	NA	NA	NA
391	Biosynthesis of secondary metabolites	101214823	Cucsa.179860	Phytoene synthase	Cucsat.PASA.G11699	phytoene synthase	NA	NA	NA	NA	NA
392	Biosynthesis of secondary metabolites	101207319	Cucsa.273490	tRNA dimethylallyltransferase	Cucsat.PASA.G11892	tRNA dimethylallyltransferase	NA	NA	NA	NA	NA
393	Biosynthesis of secondary metabolites	101213619	Cucsa.191410	Magnesium-chelatase subunit H	Cucsat.PASA.G5343	chelatase subunit	NA	NA	NA	NA	NA
394	Biosynthesis of secondary metabolites	101217452	Cucsa.332030	LL-diaminopimelate aminotransferase	Cucsat.PASA.G16134	L,L-diaminopimelate aminotransferase	NA	NA	NA	NA	NA
395	Biosynthesis of secondary metabolites	101207778	Cucsa.004190	Lycopene beta cyclase	NA	NA	NA	NA	NA	NA	NA
396	Biosynthesis of secondary metabolites	101216484	Cucsa.153210	Phytoene synthase	Cucsat.PASA.G13774	phytoene synthase	NA	NA	NA	NA	NA
397	Biosynthesis of secondary metabolites	101211447	Cucsa.066930	Fructose-1,6-bisphosphatase	Cucsat.PASA.G13859	Fructose-1-6-bisphosphatase	NA	NA	NA	NA	NA
398	Biosynthesis of secondary metabolites	101212175	Cucsa.067310	Chlorophyll synthase	Cucsat.PASA.G13879	Chlorophyll synthase	NA	NA	NA	NA	NA
399	Biosynthesis of secondary metabolites	101222887	Cucsa.018150	Cytokinin oxidase/dehydrogenase-like protein	Cucsat.PASA.G7866	cytokinin	NA	NA	NA	NA	NA
400	Biosynthesis of secondary metabolites	101223053	Cucsa.353760	NADH dehydrogenase, putative	Cucsat.PASA.G6761	NADH dehydrogenase	NA	NA	NA	NA	NA
401	Biosynthesis of secondary metabolites	101219179	Cucsa.059080	Magnesium-protoporphyrin IX monomethyl ester [oxidative] cyclase	Cucsat.PASA.G8867	Magnesium-protoporphyrin IX monomethyl ester oxidative cyclase	NA	NA	NA	NA	NA
402	Biosynthesis of secondary metabolites	101209283	Cucsa.123350	Ent-kaurene oxidase	Cucsat.PASA.G9090	Ent-kaurene oxidase	NA	NA	NA	NA	NA
403	Biosynthesis of secondary metabolites	101213051	Cucsa.271530	Chorismate mutase	Cucsat.PASA.G11410	chorismate mutase	NA	NA	NA	NA	NA
404	Biosynthesis of secondary metabolites	101219341	Cucsa.271900	Alpha-amylase	Cucsat.PASA.G11322	alpha-amylase	NA	NA	NA	NA	NA
405	Biosynthesis of secondary metabolites	101202931	Cucsa.272110	Catalase	Cucsat.PASA.G11328	Occurs in almost all aerobically respiring organisms and serves to protect cells from the toxic effects of hydrogen peroxide (By similarity)	NA	NA	NA	NA	NA
406	Biosynthesis of secondary metabolites	101214667	Cucsa.374220	Protoporphyrinogen oxidase	Cucsat.PASA.G4242	Protoporphyrinogen oxidase	NA	NA	NA	NA	NA
407	Biosynthesis of secondary metabolites	101208719	Cucsa.303880	Trehalase	Cucsat.PASA.G21073	alpha,alpha-trehalase (EC 3.2.1.28)	NA	NA	NA	NA	NA
408	Biosynthesis of secondary metabolites	101214325	Cucsa.303410	Beta-carotene hydroxylase	Cucsat.PASA.G21347	Beta-carotene hydroxylase	NA	NA	NA	NA	NA
409	Biosynthesis of secondary metabolites	101215227	Cucsa.302080	Acid beta-fructofuranosidase	Cucsat.PASA.G21150	beta-fructofuranosidase	NA	NA	NA	NA	NA
410	Biosynthesis of secondary metabolites	101220595	Cucsa.129240	Mannose-6-phosphate isomerase	Cucsat.PASA.G21186	mannose-6-phosphate isomerase	NA	NA	NA	NA	NA
411	Biosynthesis of secondary metabolites	101215455	Cucsa.129050	Nitric oxide-associated protein	Cucsat.PASA.G21438	Nitric oxide synthase	NA	NA	NA	NA	NA
412	Biosynthesis of secondary metabolites	101207009	Cucsa.166320	Acid invertase	Cucsat.PASA.G15173	beta-fructofuranosidase	NA	NA	NA	NA	NA
413	Biosynthesis of secondary metabolites	101216594	Cucsa.368630	Cytochrome P450 protein	Cucsat.PASA.G15242	cytochrome P450	NA	NA	NA	NA	NA
414	Biosynthesis of secondary metabolites	101212245	Cucsa.144120	Uroporphyrinogen decarboxylase	Cucsat.PASA.G17535	Uroporphyrinogen decarboxylase	NA	NA	NA	NA	NA
415	Biosynthesis of secondary metabolites	101218716	Cucsa.143940	Chalcone-flavonone isomerase family protein	Cucsat.PASA.G17524	isomerase	NA	NA	NA	NA	NA
416	Biosynthesis of secondary metabolites	101221017	Cucsa.182640	Chalcone-flavonone isomerase family protein	NA	NA	NA	NA	NA	NA	NA
417	Biosynthesis of secondary metabolites	101212988	Cucsa.280420	Ribose-5-phosphate isomerase A	Cucsat.PASA.G10059	Ribose-5-phosphate	NA	NA	NA	NA	NA
418	Biosynthesis of secondary metabolites	101205141	Cucsa.280610	Phosphatidylserine synthase, putative	Cucsat.PASA.G9644	phosphatidylserine synthase	NA	NA	NA	NA	NA
419	Biosynthesis of secondary metabolites	101218080	Cucsa.280620	Fructose-bisphosphate aldolase	Cucsat.PASA.G9645	fructose-bisphosphate aldolase	NA	NA	NA	NA	NA
420	Biosynthesis of secondary metabolites	101215305	Cucsa.280900	Riboflavin biosynthesis protein, putative, expressed	Cucsat.PASA.G9632	FAD synthetase | Riboflavin biosynthesis	NA	NA	NA	NA	NA
421	Biosynthesis of secondary metabolites	101216623	Cucsa.075840	Cysteine synthase	Cucsat.PASA.G9587	cysteine synthase	NA	NA	NA	NA	NA
422	Biosynthesis of secondary metabolites	101213570	Cucsa.286410	Alanine aminotransferase 2	Cucsat.PASA.G9961	aminotransferase	NA	NA	NA	NA	NA
423	Biosynthesis of secondary metabolites	101220645	Cucsa.286390	Alanine aminotransferase 2	Cucsat.PASA.G9960	aminotransferase	NA	NA	NA	NA	NA
424	Biosynthesis of secondary metabolites	101216706	Cucsa.286130	1,4-Dihydroxy-2-naphthoyl-CoA synthase	Cucsat.PASA.G9540	synthase	NA	NA	NA	NA	NA
425	Biosynthesis of secondary metabolites	101221746	Cucsa.284600	Alpha-1,4 glucan phosphorylase	Cucsat.PASA.G9484	Methyltransferase | Phosphorylase is an important allosteric enzyme in carbohydrate metabolism. Enzymes from different sources differ in their regulatory mechanisms and in their natural substrates. However, all known phosphorylases share catalytic and structural properties (By similarity)	NA	NA	NA	NA	NA
426	Biosynthesis of secondary metabolites	101220730	Cucsa.283680	Dihydrolipoyllysine-residue acetyltransferase component of pyruvate dehydrogenase complex	Cucsat.PASA.G9432	dihydrolipoyllysine-residue acetyltransferase component of pyruvate dehydrogenase	NA	NA	NA	NA	NA
427	Biosynthesis of secondary metabolites	101219300	Cucsa.283540	Ribulose bisphosphate carboxylase small chain	Cucsat.PASA.G9426	RuBisCO catalyzes two reactions the carboxylation of D- ribulose 1,5-bisphosphate, the primary event in carbon dioxide fixation, as well as the oxidative fragmentation of the pentose substrate. Both reactions occur simultaneously and in competition at the same active site (By similarity)	NA	NA	NA	NA	NA
428	Biosynthesis of secondary metabolites	101213181	Cucsa.135960	Protoporphyrinogen oxidase	Cucsat.PASA.G5835	Protoporphyrinogen oxidase	NA	NA	NA	NA	NA
429	Biosynthesis of secondary metabolites	101209073	Cucsa.365450	Adenylate isopentenyltransferase	NA	NA	NA	NA	NA	NA	NA
430	Biosynthesis of secondary metabolites	101212226	Cucsa.364450	Short-chain dehydrogenase/reductase family protein	Cucsat.PASA.G6171	chlorophyll(ide) b reductase NOL, chloroplastic-like | short-chain dehydrogenase reductase	NA	NA	NA	NA	NA
431	Biosynthesis of secondary metabolites	101213366	Cucsa.362240	Fructokinase-2	Cucsat.PASA.G6263	May play an important role in maintaining the flux of carbon towards starch formation | pfkB family carbohydrate kinase	NA	NA	NA	NA	NA
432	Biosynthesis of secondary metabolites	101206443	Cucsa.120730	Flavanone-3-hydroxylase	Cucsat.PASA.G18285	flavanone 3-hydroxylase	NA	NA	NA	NA	NA
433	Biosynthesis of secondary metabolites	101213909	Cucsa.119810	Isocitrate dehydrogenase, putative	Cucsat.PASA.G18023	isocitrate dehydrogenase NAD	NA	NA	NA	NA	NA
434	Biosynthesis of secondary metabolites	101215670	Cucsa.118520	Phosphoglycerate kinase	Cucsat.PASA.G17968	phosphoglycerate kinase	NA	NA	NA	NA	NA
435	Biosynthesis of secondary metabolites	101218156	Cucsa.385970	Phenylalanine ammonia-lyase	Cucsat.PASA.G18169	Phenylalanine ammonialyase	NA	NA	NA	NA	NA
436	Biosynthesis of secondary metabolites	101204159	Cucsa.385030	Glucose-1-phosphate adenylyltransferase	Cucsat.PASA.G18129	This protein plays a role in synthesis of starch. It catalyzes the synthesis of the activated glycosyl donor, ADP- glucose from Glc-1-P and ATP (By similarity)	NA	NA	NA	NA	NA
437	Biosynthesis of secondary metabolites	101214250	Cucsa.139320	Asparagine synthetase	Cucsat.PASA.G5606	asparagine synthetase	NA	NA	NA	NA	NA
438	Biosynthesis of secondary metabolites	101206217	Cucsa.139210	Alkyl transferase	Cucsat.PASA.G5600	Dehydrodolichyl diphosphate synthase	NA	NA	NA	NA	NA
439	Biosynthesis of secondary metabolites	101212013	Cucsa.379870	Protein-tyrosine phosphatase-like protein	Cucsat.PASA.G5406	Protein tyrosine phosphatase-like protein, PTPLA	NA	NA	NA	NA	NA
440	Biosynthesis of secondary metabolites	101219336	Cucsa.077260	Senescence-inducible chloroplast stay-green protein 1	Cucsat.PASA.G6476	Inherit from NOG: Senescence-inducible chloroplast stay-green protein	NA	NA	NA	NA	NA
441	Biosynthesis of secondary metabolites	101211996	Cucsa.055860	Alcohol dehydrogenase, putative	Cucsat.PASA.G6458	Alcohol dehydrogenase GroES-like domain | Alcohol dehydrogenase-like	NA	NA	NA	NA	NA
442	Biosynthesis of secondary metabolites	101209539	Cucsa.056060	ATP-citrate synthase, putative	Cucsat.PASA.G4346	ATP-citrate synthase beta chain protein	NA	NA	NA	NA	NA
443	Biosynthesis of secondary metabolites	101205768	Cucsa.188130	Chlorophyllide a oxygenase	Cucsat.PASA.G9390	chlorophyllide a oxygenase	NA	NA	NA	NA	NA
444	Biosynthesis of secondary metabolites	101222468	Cucsa.185510	Amine oxidase	Cucsat.PASA.G17205	amine oxidase	NA	NA	NA	NA	NA
445	Biosynthesis of secondary metabolites	101207975	Cucsa.123960	alanine:glyoxylate aminotransferase	Cucsat.PASA.G1495	serine-glyoxylate	NA	NA	NA	NA	NA
446	Biosynthesis of secondary metabolites	101217907	Cucsa.124450	Phenylalanine ammonia-lyase	Cucsat.PASA.G1625	Phenylalanine ammonialyase | Phenylalanine ammonia-lyase	NA	NA	NA	NA	NA
447	Biosynthesis of secondary metabolites	101219091	Cucsa.124510	Phenylalanine ammonia-lyase	NA	NA	NA	NA	NA	NA	NA
448	Biosynthesis of secondary metabolites	101222328	Cucsa.124710	S-adenosylmethionine synthase	NA	NA	NA	NA	NA	NA	NA
449	Biosynthesis of secondary metabolites	101204961	Cucsa.124950	Cytochrome P450, putative	Cucsat.PASA.G1535	cytochrome P450	NA	NA	NA	NA	NA
450	Biosynthesis of secondary metabolites	101205446	Cucsa.124970	Threonine dehydratase	Cucsat.PASA.G1641	threonine dehydratase biosynthetic	NA	NA	NA	NA	NA
451	Biosynthesis of secondary metabolites	101205680	Cucsa.124990	Threonine dehydratase	Cucsat.PASA.G1644	threonine dehydratase biosynthetic	NA	NA	NA	NA	NA
452	Biosynthesis of secondary metabolites	101203974	Cucsa.101720	Geranylgeranyl diphosphate synthase	NA	NA	NA	NA	NA	NA	NA
453	Biosynthesis of secondary metabolites	101222240	Cucsa.103800	Serine hydroxymethyltransferase	Cucsat.PASA.G1816	interconversion of serine and glycine (By similarity)	NA	NA	NA	NA	NA
454	Biosynthesis of secondary metabolites	101211833	Cucsa.104560	myo-inositol-1-phosphate synthase 1	Cucsat.PASA.G1848	Myo-inositol-1-phosphate synthase | Inositol-3-phosphate synthase	NA	NA	NA	NA	NA
455	Biosynthesis of secondary metabolites	101204648	Cucsa.043200	Peroxidase	Cucsat.PASA.G2344	peroxidase	NA	NA	NA	NA	NA
456	Biosynthesis of secondary metabolites	101205783	Cucsa.043380	Cytochrome P450 protein	Cucsat.PASA.G2352	cytochrome P450	NA	NA	NA	NA	NA
457	Biosynthesis of secondary metabolites	101214126	Cucsa.045690	NAD(P)H dehydrogenase (Quinone)	Cucsat.PASA.G1992	U-box domain-containing protein | flavoprotein | Flavodoxin-like fold	NA	NA	NA	NA	NA
458	Biosynthesis of secondary metabolites	101217637	Cucsa.046750	Mg-protoporphyrin IX chelatase	Cucsat.PASA.G2033	Involved in chlorophyll biosynthesis. Catalyzes the insertion of magnesium ion into protoporphyrin IX to yield Mg- protoporphyrin IX. The	NA	NA	NA	NA	NA
459	Biosynthesis of secondary metabolites	101217174	Cucsa.046790	Pyruvate decarboxylase	Cucsat.PASA.G2485	Pyruvate decarboxylase	NA	NA	NA	NA	NA
460	Biosynthesis of secondary metabolites	101209132	Cucsa.370490	D-glycerate dehydrogenase/hydroxypyruvate reductase	Cucsat.PASA.G10918	Hydroxypyruvate reductase	NA	NA	NA	NA	NA
461	Biosynthesis of secondary metabolites	101212759	Cucsa.099920	Glutamate--tRNA ligase	NA	NA	NA	NA	NA	NA	NA
462	Biosynthesis of secondary metabolites	101216573	Cucsa.100080	Glucose-1-phosphate adenylyltransferase	Cucsat.PASA.G10704	This protein plays a role in synthesis of starch. It catalyzes the synthesis of the activated glycosyl donor, ADP- glucose from Glc-1-P and ATP (By similarity)	NA	NA	NA	NA	NA
463	Biosynthesis of secondary metabolites	101206779	Cucsa.148870	Glycosyltransferase	Cucsat.PASA.G10674	UDP-glucoronosyl and UDP-glucosyl transferase	NA	NA	NA	NA	NA
464	Biosynthesis of secondary metabolites	101222005	Cucsa.148270	Beta-amylase	Cucsat.PASA.G10803	beta-amylase	NA	NA	NA	NA	NA
465	Biosynthesis of secondary metabolites	101221829	Cucsa.218130	2-carboxy-1,4-naphthoquinone phytyltransferase, chloroplastic	Cucsat.PASA.G9309	1,4-dihydroxy-2-naphthoate	NA	NA	NA	NA	NA
466	Biosynthesis of secondary metabolites	101207399	Cucsa.218620	glutamate-1-semialdehyde 2,1-aminomutase 2	Cucsat.PASA.G9168	Glutamate-1-semialdehyde 2,1-aminomutase	NA	NA	NA	NA	NA
467	Biosynthesis of secondary metabolites	101202984	Cucsa.219670	Glycosyltransferase	NA	NA	NA	NA	NA	NA	NA
468	Biosynthesis of secondary metabolites	101212295	Cucsa.220370	4-hydroxy-3-methylbut-2-enyl diphosphate reductase	Cucsat.PASA.G16498	4-hydroxy-3-methylbut-2-enyl diphosphate	NA	NA	NA	NA	NA
469	Biosynthesis of secondary metabolites	101219476	Cucsa.334200	Fructose-bisphosphate aldolase	NA	NA	NA	NA	NA	NA	NA
470	Biosynthesis of secondary metabolites	101212948	Cucsa.239780	Peroxidase	Cucsat.PASA.G2631	peroxidase	NA	NA	NA	NA	NA
471	Biosynthesis of secondary metabolites	101215988	Cucsa.239880	Glyceraldehyde-3-phosphate dehydrogenase	Cucsat.PASA.G2684	glyceraldehyde-3-phosphate dehydrogenase	NA	NA	NA	NA	NA
472	Biosynthesis of secondary metabolites	101215151	Cucsa.240920	Dihydrolipoyllysine-residue acetyltransferase component of pyruvate dehydrogenase complex	Cucsat.PASA.G6634	dihydrolipoyllysine-residue acetyltransferase component of pyruvate dehydrogenase	NA	NA	NA	NA	NA
473	Biosynthesis of secondary metabolites	101209854	Cucsa.079190	Alcohol dehydrogenase	Cucsat.PASA.G3163	alcohol dehydrogenase	NA	NA	NA	NA	NA
474	Biosynthesis of secondary metabolites	101206036	Cucsa.079160	Alcohol dehydrogenase	Cucsat.PASA.G2768	alcohol dehydrogenase	NA	NA	NA	NA	NA
475	Biosynthesis of secondary metabolites	101207725	Cucsa.078360	3-methyl-2-oxobutanoate hydroxymethyltransferase	Cucsat.PASA.G2794	3-methyl-2-oxobutanoate	NA	NA	NA	NA	NA
476	Biosynthesis of secondary metabolites	101208825	Cucsa.078060	Quinone-oxidoreductase QR1	Cucsat.PASA.G2809	quinone-oxidoreductase homolog, chloroplastic-like	NA	NA	NA	NA	NA
477	Biosynthesis of secondary metabolites	101217256	Cucsa.025120	tRNA isopentenyltransferase	Cucsat.PASA.G2908	adenylate isopentenyltransferase 5	NA	NA	NA	NA	NA
478	Biosynthesis of secondary metabolites	101223012	Cucsa.004570	Gibberellin 3-beta hydroxylase	Cucsat.PASA.G3086	gibberellin 3-beta-dioxygenase	NA	NA	NA	NA	NA
479	Biosynthesis of secondary metabolites	101222060	Cucsa.004500	D-glycerate 3-kinase	Cucsat.PASA.G3458	D-glycerate 3-kinase	NA	NA	NA	NA	NA
480	Starch and sucrose metabolism	101218046	Cucsa.121830	Beta-glucosidase, putative	Cucsat.PASA.G14168	beta-glucosidase	NA	NA	NA	NA	NA
481	Starch and sucrose metabolism	101213925	Cucsa.085800	Starch synthase	Cucsat.PASA.G14316	starch synthase	NA	NA	NA	NA	NA
482	Starch and sucrose metabolism	101214999	Cucsa.146880	Glycosyl hydrolase family protein	Cucsat.PASA.G8371	Glycosyl hydrolase family 3 N terminal domain	NA	NA	NA	NA	NA
483	Starch and sucrose metabolism	101212273	Cucsa.178750	Endoglucanase	Cucsat.PASA.G8666	Endoglucanase	NA	NA	NA	NA	NA
484	Starch and sucrose metabolism	101208605	Cucsa.254110	Glucose-1-phosphate adenylyltransferase	Cucsat.PASA.G1244	This protein plays a role in synthesis of starch. It catalyzes the synthesis of the activated glycosyl donor, ADP- glucose from Glc-1-P and ATP (By similarity)	NA	NA	NA	NA	NA
485	Starch and sucrose metabolism	101203271	Cucsa.107370	Endoglucanase	Cucsat.PASA.G11973	Endoglucanase	NA	NA	NA	NA	NA
486	Starch and sucrose metabolism	101219341	Cucsa.271900	Alpha-amylase	Cucsat.PASA.G11322	alpha-amylase	NA	NA	NA	NA	NA
487	Starch and sucrose metabolism	101208719	Cucsa.303880	Trehalase	Cucsat.PASA.G21073	alpha,alpha-trehalase (EC 3.2.1.28)	NA	NA	NA	NA	NA
488	Starch and sucrose metabolism	101209379	Cucsa.303850	Endoglucanase	Cucsat.PASA.G21074	Endoglucanase	NA	NA	NA	NA	NA
489	Starch and sucrose metabolism	101211910	Cucsa.303610	Hydrolase, hydrolyzing O-glycosyl compounds, putative	Cucsat.PASA.G21085	Cellulase (glycosyl hydrolase family 5)	NA	NA	NA	NA	NA
490	Starch and sucrose metabolism	101215227	Cucsa.302080	Acid beta-fructofuranosidase	Cucsat.PASA.G21150	beta-fructofuranosidase	NA	NA	NA	NA	NA
491	Starch and sucrose metabolism	101207009	Cucsa.166320	Acid invertase	Cucsat.PASA.G15173	beta-fructofuranosidase	NA	NA	NA	NA	NA
492	Starch and sucrose metabolism	101221746	Cucsa.284600	Alpha-1,4 glucan phosphorylase	Cucsat.PASA.G9484	Methyltransferase | Phosphorylase is an important allosteric enzyme in carbohydrate metabolism. Enzymes from different sources differ in their regulatory mechanisms and in their natural substrates. However, all known phosphorylases share catalytic and structural properties (By similarity)	NA	NA	NA	NA	NA
493	Starch and sucrose metabolism	101213366	Cucsa.362240	Fructokinase-2	Cucsat.PASA.G6263	May play an important role in maintaining the flux of carbon towards starch formation | pfkB family carbohydrate kinase	NA	NA	NA	NA	NA
494	Starch and sucrose metabolism	101204159	Cucsa.385030	Glucose-1-phosphate adenylyltransferase	Cucsat.PASA.G18129	This protein plays a role in synthesis of starch. It catalyzes the synthesis of the activated glycosyl donor, ADP- glucose from Glc-1-P and ATP (By similarity)	NA	NA	NA	NA	NA
495	Starch and sucrose metabolism	101216573	Cucsa.100080	Glucose-1-phosphate adenylyltransferase	Cucsat.PASA.G10704	This protein plays a role in synthesis of starch. It catalyzes the synthesis of the activated glycosyl donor, ADP- glucose from Glc-1-P and ATP (By similarity)	NA	NA	NA	NA	NA
496	Starch and sucrose metabolism	101222005	Cucsa.148270	Beta-amylase	Cucsat.PASA.G10803	beta-amylase	NA	NA	NA	NA	NA
497	Metabolic pathways	101206600	Cucsa.156910	Magnesium-protoporphyrin O-methyltransferase	Cucsat.PASA.G11062	magnesium-protoporphyrin	NA	NA	NA	NA	NA
498	Metabolic pathways	101204200	Cucsa.196540	Amine oxidase	Cucsat.PASA.G11085	amine oxidase	NA	NA	NA	NA	NA
499	Metabolic pathways	101209430	Cucsa.197000	Aldehyde dehydrogenase, putative	Cucsat.PASA.G13934	Aldehyde dehydrogenase | aldehyde dehydrogenase family 2 member B4, mitochondrial-like	NA	NA	NA	NA	NA
500	Metabolic pathways	101221755	Cucsa.197730	Geranylgeranyl reductase	Cucsat.PASA.G13969	geranylgeranyl reductase	NA	NA	NA	NA	NA
501	Metabolic pathways	101222701	Cucsa.197770	Chlorophyll a-b binding protein, chloroplastic	Cucsat.PASA.G13971	Chlorophyll A-B binding protein	NA	NA	NA	NA	NA
502	Metabolic pathways	101206505	Cucsa.198120	UDP-glucose 6-dehydrogenase family protein	Cucsat.PASA.G14541	UDP-glucose 6-dehydrogenase	NA	NA	NA	NA	NA
503	Metabolic pathways	101221524	Cucsa.198650	Alpha-1,4-glucan-protein synthase [UDP-forming]	Cucsat.PASA.G14012	reversibly glycosylated polypeptide	NA	NA	NA	NA	NA
504	Metabolic pathways	101203766	Cucsa.112720	Glutathione s-transferase	NA	NA	NA	NA	NA	NA	NA
505	Metabolic pathways	101218675	Cucsa.112850	Chlorophyll a-b binding protein, chloroplastic	Cucsat.PASA.G14113	Chlorophyll A-B binding protein	NA	NA	NA	NA	NA
506	Metabolic pathways	101219871	Cucsa.112910	Ribulose-phosphate 3-epimerase	Cucsat.PASA.G14643	ribulose-phosphate 3-epimerase	NA	NA	NA	NA	NA
507	Metabolic pathways	101218046	Cucsa.121830	Beta-glucosidase, putative	Cucsat.PASA.G14168	beta-glucosidase	NA	NA	NA	NA	NA
508	Metabolic pathways	101209736	Cucsa.391620	Pectate lyase	Cucsat.PASA.G14250	Pectate lyase	NA	NA	NA	NA	NA
509	Metabolic pathways	101212831	Cucsa.391810	Nucleoside diphosphate kinase	Cucsat.PASA.G14255	nucleoside diphosphate kinase	NA	NA	NA	NA	NA
510	Metabolic pathways	101213319	Cucsa.391860	Glyceraldehyde-3-phosphate dehydrogenase	NA	NA	NA	NA	NA	NA	NA
511	Metabolic pathways	101209820	Cucsa.085690	Aminomethyltransferase	Cucsat.PASA.G14308	The glycine cleavage system catalyzes the degradation of glycine (By similarity)	NA	NA	NA	NA	NA
512	Metabolic pathways	101213925	Cucsa.085800	Starch synthase	Cucsat.PASA.G14316	starch synthase	NA	NA	NA	NA	NA
513	Metabolic pathways	101214408	Cucsa.085810	ATP synthase gamma chain	NA	NA	NA	NA	NA	NA	NA
514	Metabolic pathways	101209135	Cucsa.086350	photosystem II subunit Q-2	Cucsat.PASA.G14861	oxygen-evolving enhancer protein	NA	NA	NA	NA	NA
515	Metabolic pathways	101204794	Cucsa.086400	Linalool synthase	Cucsat.PASA.G14343	synthase	NA	NA	NA	NA	NA
516	Metabolic pathways	101214344	Cucsa.226910	4-hydroxy-3-methylbut-2-en-1-yl diphosphate synthase	Cucsat.PASA.G14400	4-hydroxy-3-methylbut-2-en-1-yl diphosphate	NA	NA	NA	NA	NA
517	Metabolic pathways	101222229	Cucsa.207030	Carbonic anhydrase, putative	Cucsat.PASA.G6586	bifunctional monodehydroascorbate reductase and carbonic anhydrase	NA	NA	NA	NA	NA
518	Metabolic pathways	101209111	Cucsa.319700	Sex-linked protein 9	NA	NA	NA	NA	NA	NA	NA
519	Metabolic pathways	101213906	Cucsa.180730	Hexosyltransferase	Cucsat.PASA.G11231	Galacturonosyltransferase	NA	NA	NA	NA	NA
520	Metabolic pathways	101203411	Cucsa.282120	Macrophage migration inhibitory factor like	NA	NA	NA	NA	NA	NA	NA
521	Metabolic pathways	101204647	Cucsa.054600	9-cis-epoxycarotenoid dioxygenase, putative	NA	NA	NA	NA	NA	NA	NA
522	Metabolic pathways	101211276	Cucsa.212260	Chlorophyll a-b binding protein, chloroplastic	Cucsat.PASA.G18598	Chlorophyll A-B binding protein	NA	NA	NA	NA	NA
523	Metabolic pathways	101209790	Cucsa.212410	Phospho-n-acetylmuramoyl-pentapeptide-transferase, putative	Cucsat.PASA.G18442	Phospho-N-acetylmuramoyl-pentapeptide-transferase homolog	NA	NA	NA	NA	NA
524	Metabolic pathways	101214999	Cucsa.146880	Glycosyl hydrolase family protein	Cucsat.PASA.G8371	Glycosyl hydrolase family 3 N terminal domain	NA	NA	NA	NA	NA
525	Metabolic pathways	101214374	Cucsa.167550	Ribose-5-phosphate isomerase A	Cucsat.PASA.G8437	Ribose-5-phosphate isomerase	NA	NA	NA	NA	NA
526	Metabolic pathways	101209171	Cucsa.182140	Glutamyl-tRNA(Gln) amidotransferase subunit A	NA	NA	NA	NA	NA	NA	NA
527	Metabolic pathways	101215894	Cucsa.288760	Pectinesterase	Cucsat.PASA.G7535	pectinesterase	NA	NA	NA	NA	NA
528	Metabolic pathways	101211430	Cucsa.141900	Chlorophyll a-b binding protein, chloroplastic	NA	NA	NA	NA	NA	NA	NA
529	Metabolic pathways	101214012	Cucsa.142040	Pectinesterase	Cucsat.PASA.G7182	Pectinesterase	NA	NA	NA	NA	NA
530	Metabolic pathways	101221308	Cucsa.142530	4-diphosphocytidyl-2-C-methyl-D-erythritol kinase	Cucsat.PASA.G7457	4-diphosphocytidyl-2-C-methyl-D-erythritol kinase	NA	NA	NA	NA	NA
531	Metabolic pathways	101214065	Cucsa.143430	sulfite reductase	Cucsat.PASA.G7119	Sulfite reductase	NA	NA	NA	NA	NA
532	Metabolic pathways	101217893	Cucsa.055380	alanine:glyoxylate aminotransferase	Cucsat.PASA.G7407	serine-glyoxylate	NA	NA	NA	NA	NA
533	Metabolic pathways	101202993	Cucsa.355830	Chlorophyll a-b binding protein, chloroplastic	Cucsat.PASA.G7384	Chlorophyll a-b binding protein	NA	NA	NA	NA	NA
534	Metabolic pathways	101209186	Cucsa.356620	Phosphoglycolate phosphatase	Cucsat.PASA.G7028	Phosphoglycolate phosphatase	NA	NA	NA	NA	NA
535	Metabolic pathways	101210522	Cucsa.332260	Zeta-carotene desaturase	Cucsat.PASA.G21593	zeta-carotene desaturase	NA	NA	NA	NA	NA
536	Metabolic pathways	101215480	Cucsa.236610	Photosystem I reaction center subunit III	Cucsat.PASA.G15871	Photosystem I reaction center subunit III	NA	NA	NA	NA	NA
537	Metabolic pathways	101213753	Cucsa.117130	Lycopene epsilon cyclase	Cucsat.PASA.G19732	Lycopene epsilon cyclase	NA	NA	NA	NA	NA
538	Metabolic pathways	101205432	Cucsa.117020	Amine oxidase	Cucsat.PASA.G20013	Polyamine oxidase	NA	NA	NA	NA	NA
539	Metabolic pathways	101208699	Cucsa.132820	Glyceraldehyde-3-phosphate dehydrogenase	Cucsat.PASA.G19827	glyceraldehyde-3-phosphate dehydrogenase	NA	NA	NA	NA	NA
540	Metabolic pathways	101207970	Cucsa.132870	Biotin carboxyl carrier acetyl-CoA carboxylase	Cucsat.PASA.G19830	biotin carboxyl carrier protein of acetyl-CoA carboxylase	NA	NA	NA	NA	NA
541	Metabolic pathways	101207481	Cucsa.132900	L-allo-threonine aldolase, putative	Cucsat.PASA.G19530	Threonine aldolase	NA	NA	NA	NA	NA
542	Metabolic pathways	101203467	Cucsa.133180	photosystem II reaction center W	Cucsat.PASA.G19847	photosystem II reaction center W protein	NA	NA	NA	NA	NA
543	Metabolic pathways	101221375	Cucsa.133370	Ribose-5-phosphate isomerase A	NA	NA	NA	NA	NA	NA	NA
544	Metabolic pathways	101215771	Cucsa.371010	Cytosol aminopeptidase family protein	NA	NA	NA	NA	NA	NA	NA
545	Metabolic pathways	101212821	Cucsa.089560	Glucose-methanol-choline (GMC) oxidoreductase family protein	Cucsat.PASA.G19656	GMC oxidoreductase	NA	NA	NA	NA	NA
546	Metabolic pathways	101212273	Cucsa.178750	Endoglucanase	Cucsat.PASA.G8666	Endoglucanase	NA	NA	NA	NA	NA
547	Metabolic pathways	101208674	Cucsa.178540	Photosystem I reaction center subunit XI	Cucsat.PASA.G8728	Photosystem I reaction center subunit XI	NA	NA	NA	NA	NA
548	Metabolic pathways	101216154	Cucsa.194050	UDP-D-glucuronate 4-epimerase	NA	NA	NA	NA	NA	NA	NA
549	Metabolic pathways	101218017	Cucsa.386720	Pyruvate kinase	Cucsat.PASA.G4015	Pyruvate kinase	NA	NA	NA	NA	NA
550	Metabolic pathways	101222725	Cucsa.168270	Homocysteine S-methyltransferase	Cucsat.PASA.G4025	Homocysteine s-methyltransferase	NA	NA	NA	NA	NA
551	Metabolic pathways	101220215	Cucsa.016380	tryptophan synthase alpha chain	Cucsat.PASA.G4033	Indole-3-glycerol phosphate lyase	NA	NA	NA	NA	NA
552	Metabolic pathways	101218864	Cucsa.016440	2-methyl-6-phytylbenzoquinone methyltransferase	Cucsat.PASA.G3823	37 kDa inner envelope membrane protein	NA	NA	NA	NA	NA
553	Metabolic pathways	101217290	Cucsa.016570	Glutathione-specific gamma-glutamylcyclotransferase	Cucsat.PASA.G3830	cation transport regulator-like protein	NA	NA	NA	NA	NA
554	Metabolic pathways	101211762	Cucsa.109910	NAD(P)H dehydrogenase (Quinone)	Cucsat.PASA.G4059	minor allergen Alt a	NA	NA	NA	NA	NA
555	Metabolic pathways	101207446	Cucsa.109230	Carbohydrate kinase	Cucsat.PASA.G3876	FGGY family of carbohydrate kinases, C-terminal domain	NA	NA	NA	NA	NA
556	Metabolic pathways	101204323	Cucsa.109120	Fructose-bisphosphate aldolase	Cucsat.PASA.G3880	fructose-bisphosphate aldolase	NA	NA	NA	NA	NA
557	Metabolic pathways	101213372	Cucsa.169250	triosephosphate isomerase	Cucsat.PASA.G4107	triosephosphate isomerase	NA	NA	NA	NA	NA
558	Metabolic pathways	101211372	Cucsa.154550	2,3-bisphosphoglycerate-dependent phosphoglycerate mutase	Cucsat.PASA.G4172	phosphoglycerate	NA	NA	NA	NA	NA
559	Metabolic pathways	101208076	Cucsa.394640	Pectate lyase	NA	NA	NA	NA	NA	NA	NA
560	Metabolic pathways	101217746	Cucsa.395120	Glycine dehydrogenase decarboxylating protein	Cucsat.PASA.G6952	Glycine dehydrogenase decarboxylating	NA	NA	NA	NA	NA
561	Metabolic pathways	101219846	Cucsa.232950	Chlorophyll a-b binding protein, chloroplastic	Cucsat.PASA.G4571	Chlorophyll A-B binding protein	NA	NA	NA	NA	NA
562	Metabolic pathways	101220615	Cucsa.160890	Glutamyl-tRNA reductase	Cucsat.PASA.G5003	glutamyl-trna reductase	NA	NA	NA	NA	NA
563	Metabolic pathways	101203913	Cucsa.161450	Flavin-containing monooxygenase	Cucsat.PASA.G5022	flavin-containing monooxygenase	NA	NA	NA	NA	NA
564	Metabolic pathways	101215909	Cucsa.162520	ATP synthase subunit b	NA	NA	NA	NA	NA	NA	NA
565	Metabolic pathways	101215432	Cucsa.162530	Adenine phosphoribosyltransferase, putative	Cucsat.PASA.G4745	adenine phosphoribosyltransferase	NA	NA	NA	NA	NA
566	Metabolic pathways	101214172	Cucsa.322540	Cystathionine beta-lyase	Cucsat.PASA.G41	The precise role of eIF-5A in protein biosynthesis is not known but it functions by promoting the formation of the first peptide bond | methionine | Mediator of RNA polymerase II transcription subunit	NA	NA	NA	NA	NA
567	Metabolic pathways	101207925	Cucsa.322250	Cytosine-specific methyltransferase	Cucsat.PASA.G54	Cytosine-specific methyltransferase	NA	NA	NA	NA	NA
568	Metabolic pathways	101218641	Cucsa.042230	Photosystem I reaction center subunit V family protein	NA	NA	NA	NA	NA	NA	NA
569	Metabolic pathways	101218330	Cucsa.042710	Phospho-2-dehydro-3-deoxyheptonate aldolase	Cucsat.PASA.G184	phospho-2-dehydro-3-deoxyheptonate aldolase | Class-II DAHP synthetase family	NA	NA	NA	NA	NA
570	Metabolic pathways	101211553	Cucsa.059760	Thiamine thiazole synthase, chloroplastic	Cucsat.PASA.G207	Involved in biosynthesis of the thiamine precursor thiazole. Catalyzes the conversion of NAD and glycine to adenosine diphosphate 5-(2-hydroxyethyl)-4-methylthiazole-2-carboxylic acid (ADT), an adenylated thiazole intermediate. The reaction includes an iron-dependent sulfide transfer from a conserved cysteine residue of the protein to a thiazole intermediate. The enzyme can only undergo a single …	NA	NA	NA	NA	NA
571	Metabolic pathways	101207278	Cucsa.074470	Chlorophyll a-b binding protein, chloroplastic	Cucsat.PASA.G940	Chlorophyll A-B binding protein	NA	NA	NA	NA	NA
572	Metabolic pathways	101212112	Cucsa.260460	2-C-methyl-D-erythritol 4-phosphate cytidylyltransferase	Cucsat.PASA.G975	2-C-methyl-D-erythritol 4-phosphate cytidylyltransferase	NA	NA	NA	NA	NA
573	Metabolic pathways	101218190	Cucsa.260240	1-deoxy-D-xylulose 5-phosphate synthase	Cucsat.PASA.G266	1-deoxy-D-xylulose-5-phosphate synthase	NA	NA	NA	NA	NA
574	Metabolic pathways	101203855	Cucsa.259470	ATP synthase delta chain	NA	NA	NA	NA	NA	NA	NA
575	Metabolic pathways	101210810	Cucsa.259150	Photosynthetic NDH subcomplex L 2	Cucsat.PASA.G1028	enhancer protein	NA	NA	NA	NA	NA
576	Metabolic pathways	101215805	Cucsa.257550	Transketolase	Cucsat.PASA.G364	Transketolase	NA	NA	NA	NA	NA
577	Metabolic pathways	101209658	Cucsa.256680	Adenosylhomocysteinase	NA	NA	NA	NA	NA	NA	NA
578	Metabolic pathways	101208123	Cucsa.255990	coenzyme F420 hydrogenase family / dehydrogenase, beta subunit family	Cucsat.PASA.G1166	metal cluster binding	NA	NA	NA	NA	NA
579	Metabolic pathways	101206257	Cucsa.254290	Ferredoxin-1	NA	NA	NA	NA	NA	NA	NA
580	Metabolic pathways	101207214	Cucsa.254240	Photosystem I reaction center subunit II	NA	NA	NA	NA	NA	NA	NA
581	Metabolic pathways	101208605	Cucsa.254110	Glucose-1-phosphate adenylyltransferase	Cucsat.PASA.G1244	This protein plays a role in synthesis of starch. It catalyzes the synthesis of the activated glycosyl donor, ADP- glucose from Glc-1-P and ATP (By similarity)	NA	NA	NA	NA	NA
582	Metabolic pathways	101212441	Cucsa.253880	Glutamine synthetase	Cucsat.PASA.G1251	glutamine synthetase	NA	NA	NA	NA	NA
583	Metabolic pathways	101218189	Cucsa.253570	Divinyl chlorophyllide a 8-vinyl-reductase, chloroplastic	Cucsat.PASA.G538	Catalyzes the conversion of divinyl chlorophyllide to monovinyl chlorophyllide. Reduces the 8-vinyl group of the tetrapyrrole to an ethyl group using NADPH as the reductant. Can use (3,8-divinyl)-chlorophyllide a (DV-Chlidea) (3,8-divinyl)- chlorophyll a (DV-Chla) (3,8-divinyl)-protochlorophyllide a (DV- Pchlidea) (3,8-divinyl)-magnesium-protoporphyrin IX monomethyl ester (DV-MPE) (3,8-divinyl)-m…	NA	NA	NA	NA	NA
584	Metabolic pathways	101209903	Cucsa.252650	Acyl-CoA synthetase	Cucsat.PASA.G574	AMP-binding enzyme	NA	NA	NA	NA	NA
585	Metabolic pathways	101203261	Cucsa.252240	Peroxiredoxin family protein	NA	NA	NA	NA	NA	NA	NA
586	Metabolic pathways	101210306	Cucsa.251120	Peroxidase	Cucsat.PASA.G639	peroxidase	NA	NA	NA	NA	NA
587	Metabolic pathways	101212140	Cucsa.108110	Beta-carotene hydroxylase	Cucsat.PASA.G15290	Beta-carotene hydroxylase	NA	NA	NA	NA	NA
588	Metabolic pathways	105434862	Cucsa.066460	Aldo-keto reductase, putative	NA	NA	NA	NA	NA	NA	NA
589	Metabolic pathways	105434862	Cucsa.066450	Aldo-keto reductase, putative	NA	NA	NA	NA	NA	NA	NA
590	Metabolic pathways	105434862	Cucsa.066450	Aldo-keto reductase, putative	NA	NA	NA	NA	NA	NA	NA
591	Metabolic pathways	101204727	Cucsa.032950	Ferredoxin-2	NA	NA	NA	NA	NA	NA	NA
592	Metabolic pathways	101204479	Cucsa.032940	Ferredoxin	NA	NA	NA	NA	NA	NA	NA
593	Metabolic pathways	101221712	Cucsa.032540	Enolase-phosphatase E1	Cucsat.PASA.G15372	Mate efflux family protein | bifunctional methylthioribulose-1-phosphate dehydratase enolase-phosphatase	NA	NA	NA	NA	NA
594	Metabolic pathways	101215878	Cucsa.267240	Photosynthetic NDH subcomplex L 3	Cucsat.PASA.G4493	enhancer protein	NA	NA	NA	NA	NA
595	Metabolic pathways	101223219	Cucsa.061990	Photosystem I reaction center subunit VI	Cucsat.PASA.G15054	Photosystem I reaction center subunit	NA	NA	NA	NA	NA
596	Metabolic pathways	101222275	Cucsa.300670	Long-chain fatty acyl CoA ligase	Cucsat.PASA.G15662	long chain acyl-CoA synthetase	NA	NA	NA	NA	NA
597	Metabolic pathways	101205211	Cucsa.155940	Chalcone synthase	Cucsat.PASA.G17693	The primary product of this enzyme is 4,2',4',6'- tetrahydroxychalcone (also termed naringenin-chalcone or chalcone) which can under specific conditions spontaneously isomerize into naringenin	NA	NA	NA	NA	NA
598	Metabolic pathways	101208182	Cucsa.140310	3-ketoacyl-CoA thiolase	Cucsat.PASA.G18862	3-ketoacyl-coa thiolase	NA	NA	NA	NA	NA
599	Metabolic pathways	101212644	Cucsa.149840	Isoflavone reductase, putative	Cucsat.PASA.G18754	reductase	NA	NA	NA	NA	NA
600	Metabolic pathways	101220055	Cucsa.149770	Phosphoribulokinase	Cucsat.PASA.G18750	Phosphoribulokinase	NA	NA	NA	NA	NA
601	Metabolic pathways	101207996	Cucsa.149200	Pectinesterase	Cucsat.PASA.G18725	pectinesterase	NA	NA	NA	NA	NA
602	Metabolic pathways	101203342	Cucsa.192480	Chlorophyll a-b binding protein, chloroplastic	NA	NA	NA	NA	NA	NA	NA
603	Metabolic pathways	101214624	Cucsa.176160	GDP-mannose-dependent alpha-mannosyltransferase	Cucsat.PASA.G12417	Glycosyl transferases group 1 | Ribosomal RNA methyltransferase	NA	NA	NA	NA	NA
604	Metabolic pathways	101204417	Cucsa.306710	4-coumarate:CoA ligase-like protein	Cucsat.PASA.G12272	4-coumarate--CoA ligase-like	NA	NA	NA	NA	NA
605	Metabolic pathways	101207933	Cucsa.240950	Monodehydroascorbate reductase	Cucsat.PASA.G13090	Monodehydroascorbate reductase	NA	NA	NA	NA	NA
606	Metabolic pathways	101209642	Cucsa.241190	Carbonic anhydrase family protein	NA	NA	NA	NA	NA	NA	NA
607	Metabolic pathways	101212850	Cucsa.242200	Carotenoid isomerase	Cucsat.PASA.G13139	isomerase	NA	NA	NA	NA	NA
608	Metabolic pathways	101214302	Cucsa.242270	2-hydroxy-acid oxidase	Cucsat.PASA.G12609	D-lactate dehydrogenase cytochrome | FAD binding domain	NA	NA	NA	NA	NA
609	Metabolic pathways	101215980	Cucsa.242350	homogentisate prenyltransferase	Cucsat.PASA.G13145	fat-soluble vitamin metabolic process | Mediator of RNA polymerase II transcription subunit	NA	NA	NA	NA	NA
610	Metabolic pathways	101203129	Cucsa.338020	5-methyltetrahydropteroyltriglutamate--homocysteine methyltransferase	Cucsat.PASA.G12693	Cobalamin-independent synthase, Catalytic domain | methionine synthase	NA	NA	NA	NA	NA
611	Metabolic pathways	101208053	Cucsa.338340	Folylpolyglutamate synthase	Cucsat.PASA.G13231	Catalyzes conversion of folates to polyglutamate derivatives allowing concentration of folate compounds in the cell and the intracellular retention of these cofactors, which are important substrates for most of the folate-dependent enzymes that are involved in one-carbon transfer reactions involved in purine, pyrimidine and amino acid synthesis	NA	NA	NA	NA	NA
612	Metabolic pathways	101202789	Cucsa.339080	Pectate lyase	Cucsat.PASA.G12735	Pectate lyase	NA	NA	NA	NA	NA
613	Metabolic pathways	101221643	Cucsa.339210	Prolyl 4-hydroxylase alpha subunit, putative	Cucsat.PASA.G13263	prolyl 4-hydroxylase	NA	NA	NA	NA	NA
614	Metabolic pathways	101213998	Cucsa.339710	Carbonic anhydrase	Cucsat.PASA.G12764	carbonic anhydrase	NA	NA	NA	NA	NA
615	Metabolic pathways	101217277	Cucsa.339920	Raffinose synthase	Cucsat.PASA.G13292	galactinol--sucrose	NA	NA	NA	NA	NA
616	Metabolic pathways	101221849	Cucsa.340370	3-ketoacyl-CoA synthase	NA	NA	NA	NA	NA	NA	NA
617	Metabolic pathways	101203992	Cucsa.341090	glyoxylate reductase 2	Cucsat.PASA.G13348	oxidoreductase GLYR1-like	NA	NA	NA	NA	NA
618	Metabolic pathways	101217416	Cucsa.342920	ATP sulfurylase	Cucsat.PASA.G12895	atp sulfurylase	NA	NA	NA	NA	NA
619	Metabolic pathways	101213170	Cucsa.343180	Cinnamyl alcohol dehydrogenase-like protein	Cucsat.PASA.G13452	Cinnamyl alcohol dehydrogenase	NA	NA	NA	NA	NA
620	Metabolic pathways	101220177	Cucsa.343270	Methyltransferase	Cucsat.PASA.G12913	24-methylenesterol C-methyltransferase	NA	NA	NA	NA	NA
621	Metabolic pathways	101211484	Cucsa.343280	Plastocyanin	NA	NA	NA	NA	NA	NA	NA
622	Metabolic pathways	101209842	Cucsa.311200	Glutathione-specific gamma-glutamylcyclotransferase	Cucsat.PASA.G13504	cation transport regulator-like protein	NA	NA	NA	NA	NA
623	Metabolic pathways	101210336	Cucsa.311620	Thylakoid ascorbate peroxidase	Cucsat.PASA.G12972	Thylakoid lumenal 29 kDa protein	NA	NA	NA	NA	NA
624	Metabolic pathways	101220309	Cucsa.313260	Acetylornithine deacetylase	Cucsat.PASA.G13578	acetylornithine	NA	NA	NA	NA	NA
625	Metabolic pathways	101220538	Cucsa.313270	Acetylornithine deacetylase	Cucsat.PASA.G13579	Inherit from KOG: Metallopeptidase M20 family | acetylornithine	NA	NA	NA	NA	NA
626	Metabolic pathways	101221013	Cucsa.313300	Ferredoxin family protein	Cucsat.PASA.G13582	Ferredoxin	NA	NA	NA	NA	NA
627	Metabolic pathways	101222346	Cucsa.313380	Glycine cleavage system h protein	Cucsat.PASA.G13043	Glycine cleavage system H protein	NA	NA	NA	NA	NA
628	Metabolic pathways	101223065	Cucsa.313440	Ribose-phosphate pyrophosphokinase, putative	NA	NA	NA	NA	NA	NA	NA
629	Metabolic pathways	101212173	Cucsa.313660	3-isopropylmalate dehydratase large subunit	Cucsat.PASA.G5293	3-isopropylmalate	NA	NA	NA	NA	NA
630	Metabolic pathways	101205302	Cucsa.095750	Transaldolase	Cucsat.PASA.G16824	Transaldolase	NA	NA	NA	NA	NA
631	Metabolic pathways	101209155	Cucsa.095380	Phytoene desaturase	Cucsat.PASA.G16800	This enzyme converts phytoene into zeta-carotene via the intermediary of phytofluene by the symmetrical introduction of two double bonds at the C-11 and C-11' positions of phytoene	NA	NA	NA	NA	NA
632	Metabolic pathways	101213795	Cucsa.094990	dCTP pyrophosphatase 1	Cucsat.PASA.G16781	dCTP pyrophosphatase	NA	NA	NA	NA	NA
633	Metabolic pathways	101211624	Cucsa.094780	15-cis-zeta-carotene isomerase	Cucsat.PASA.G16774	FAR1 DNA-binding domain | isomerase activity	NA	NA	NA	NA	NA
634	Metabolic pathways	101222494	Cucsa.201150	Pectinesterase	Cucsat.PASA.G11779	pectinesterase	NA	NA	NA	NA	NA
635	Metabolic pathways	101207518	Cucsa.106630	Galactose mutarotase-like superfamily protein	NA	NA	NA	NA	NA	NA	NA
636	Metabolic pathways	101212970	Cucsa.106950	2-C-methyl-D-erythritol 2,4-cyclodiphosphate synthase	Cucsat.PASA.G11750	2c-methyl-d-erythritol 2,4-cyclodiphosphate synthase	NA	NA	NA	NA	NA
637	Metabolic pathways	101203271	Cucsa.107370	Endoglucanase	Cucsat.PASA.G11973	Endoglucanase	NA	NA	NA	NA	NA
638	Metabolic pathways	101209548	Cucsa.180160	Oxygen-dependent coproporphyrinogen-III oxidase, chloroplastic	Cucsat.PASA.G11943	Key enzyme in heme biosynthesis. Catalyzes the oxidative decarboxylation of propionic acid side chains of rings A and B of coproporphyrinogen III (By similarity)	NA	NA	NA	NA	NA
639	Metabolic pathways	101214094	Cucsa.179900	Photosystem II oxygen-evolving enhancer protein 2	Cucsat.PASA.G11931	Oxygen-evolving enhancer protein 2	NA	NA	NA	NA	NA
640	Metabolic pathways	101214823	Cucsa.179860	Phytoene synthase	Cucsat.PASA.G11699	phytoene synthase	NA	NA	NA	NA	NA
641	Metabolic pathways	101215781	Cucsa.179820	10 kDa photosystem II polypeptide	Cucsat.PASA.G11696	Photosystem II 10 kDa polypeptide	NA	NA	NA	NA	NA
642	Metabolic pathways	101218083	Cucsa.179710	Glutathione S-transferase	NA	NA	NA	NA	NA	NA	NA
643	Metabolic pathways	101207319	Cucsa.273490	tRNA dimethylallyltransferase	Cucsat.PASA.G11892	tRNA dimethylallyltransferase	NA	NA	NA	NA	NA
644	Metabolic pathways	101213619	Cucsa.191410	Magnesium-chelatase subunit H	Cucsat.PASA.G5343	chelatase subunit	NA	NA	NA	NA	NA
645	Metabolic pathways	101211538	Cucsa.164250	Alkaline alpha-galactosidase seed imbibition protein	Cucsat.PASA.G5349	galactinol--sucrose galactosyltransferase	NA	NA	NA	NA	NA
646	Metabolic pathways	101217452	Cucsa.332030	LL-diaminopimelate aminotransferase	Cucsat.PASA.G16134	L,L-diaminopimelate aminotransferase	NA	NA	NA	NA	NA
647	Metabolic pathways	101214659	Cucsa.331830	Carbonic anhydrase	Cucsat.PASA.G16126	carbonic anhydrase	NA	NA	NA	NA	NA
648	Metabolic pathways	101221948	Cucsa.024080	Glutamate dehydrogenase	Cucsat.PASA.G17004	glutamate dehydrogenase	NA	NA	NA	NA	NA
649	Metabolic pathways	101207778	Cucsa.004190	Lycopene beta cyclase	NA	NA	NA	NA	NA	NA	NA
650	Metabolic pathways	101222350	Cucsa.152810	Aldehyde oxidase, putative	Cucsat.PASA.G16357	aldehyde oxidase	NA	NA	NA	NA	NA
651	Metabolic pathways	101216484	Cucsa.153210	Phytoene synthase	Cucsat.PASA.G13774	phytoene synthase	NA	NA	NA	NA	NA
652	Metabolic pathways	101209447	Cucsa.066580	Uracil phosphoribosyltransferase	Cucsat.PASA.G13845	uracil phosphoribosyltransferase	NA	NA	NA	NA	NA
653	Metabolic pathways	105435246	Cucsa.066740	Glutathione s-transferase, putative	Cucsat.PASA.G13854	glutathione	NA	NA	NA	NA	NA
654	Metabolic pathways	101213782	Cucsa.066800	Glutathione s-transferase, putative	NA	NA	NA	NA	NA	NA	NA
655	Metabolic pathways	101211447	Cucsa.066930	Fructose-1,6-bisphosphatase	Cucsat.PASA.G13859	Fructose-1-6-bisphosphatase	NA	NA	NA	NA	NA
656	Metabolic pathways	101208740	Cucsa.067110	Chlorophyll a-b binding protein, chloroplastic	NA	NA	NA	NA	NA	NA	NA
657	Metabolic pathways	101212175	Cucsa.067310	Chlorophyll synthase	Cucsat.PASA.G13879	Chlorophyll synthase	NA	NA	NA	NA	NA
658	Metabolic pathways	101223053	Cucsa.353760	NADH dehydrogenase, putative	Cucsat.PASA.G6761	NADH dehydrogenase	NA	NA	NA	NA	NA
659	Metabolic pathways	101219179	Cucsa.059080	Magnesium-protoporphyrin IX monomethyl ester [oxidative] cyclase	Cucsat.PASA.G8867	Magnesium-protoporphyrin IX monomethyl ester oxidative cyclase	NA	NA	NA	NA	NA
660	Metabolic pathways	101209283	Cucsa.123350	Ent-kaurene oxidase	Cucsat.PASA.G9090	Ent-kaurene oxidase	NA	NA	NA	NA	NA
661	Metabolic pathways	101211107	Cucsa.271420	Glutathione peroxidase	Cucsat.PASA.G11405	glutathione peroxidase	NA	NA	NA	NA	NA
662	Metabolic pathways	101213051	Cucsa.271530	Chorismate mutase	Cucsat.PASA.G11410	chorismate mutase	NA	NA	NA	NA	NA
663	Metabolic pathways	101219341	Cucsa.271900	Alpha-amylase	Cucsat.PASA.G11322	alpha-amylase	NA	NA	NA	NA	NA
664	Metabolic pathways	101202931	Cucsa.272110	Catalase	Cucsat.PASA.G11328	Occurs in almost all aerobically respiring organisms and serves to protect cells from the toxic effects of hydrogen peroxide (By similarity)	NA	NA	NA	NA	NA
665	Metabolic pathways	101205112	Cucsa.272290	Glyceraldehyde-3-phosphate dehydrogenase	Cucsat.PASA.G11448	glyceraldehyde-3-phosphate dehydrogenase	NA	NA	NA	NA	NA
666	Metabolic pathways	101214667	Cucsa.374220	Protoporphyrinogen oxidase	Cucsat.PASA.G4242	Protoporphyrinogen oxidase	NA	NA	NA	NA	NA
667	Metabolic pathways	101218000	Cucsa.202370	Aldo-keto reductase	Cucsat.PASA.G21004	aldo keto reductase	NA	NA	NA	NA	NA
668	Metabolic pathways	101222254	Cucsa.202060	Spermidine synthase	Cucsat.PASA.G21272	spermidine synthase | Protein of unknown function (DUF1674)	NA	NA	NA	NA	NA
669	Metabolic pathways	101208719	Cucsa.303880	Trehalase	Cucsat.PASA.G21073	alpha,alpha-trehalase (EC 3.2.1.28)	NA	NA	NA	NA	NA
670	Metabolic pathways	101209379	Cucsa.303850	Endoglucanase	Cucsat.PASA.G21074	Endoglucanase	NA	NA	NA	NA	NA
671	Metabolic pathways	101211910	Cucsa.303610	Hydrolase, hydrolyzing O-glycosyl compounds, putative	Cucsat.PASA.G21085	Cellulase (glycosyl hydrolase family 5)	NA	NA	NA	NA	NA
672	Metabolic pathways	101214325	Cucsa.303410	Beta-carotene hydroxylase	Cucsat.PASA.G21347	Beta-carotene hydroxylase	NA	NA	NA	NA	NA
673	Metabolic pathways	101215227	Cucsa.302080	Acid beta-fructofuranosidase	Cucsat.PASA.G21150	beta-fructofuranosidase	NA	NA	NA	NA	NA
674	Metabolic pathways	101220634	Cucsa.129590	CoA ligase	Cucsat.PASA.G21172	synthetase	NA	NA	NA	NA	NA
675	Metabolic pathways	101220833	Cucsa.129290	Transcriptional coactivator/pterin dehydratase	Cucsat.PASA.G21183	Pterin 4 alpha carbinolamine dehydratase	NA	NA	NA	NA	NA
676	Metabolic pathways	101220595	Cucsa.129240	Mannose-6-phosphate isomerase	Cucsat.PASA.G21186	mannose-6-phosphate isomerase	NA	NA	NA	NA	NA
677	Metabolic pathways	101215455	Cucsa.129050	Nitric oxide-associated protein	Cucsat.PASA.G21438	Nitric oxide synthase	NA	NA	NA	NA	NA
678	Metabolic pathways	101207009	Cucsa.166320	Acid invertase	Cucsat.PASA.G15173	beta-fructofuranosidase	NA	NA	NA	NA	NA
679	Metabolic pathways	101203666	Cucsa.165630	Dehydroascorbate reductase	Cucsat.PASA.G15193	exhibits glutathione-dependent thiol transferase and dehydroascorbate (DHA) reductase activities. Key component of the ascorbate recycling system. Involved in the redox homeostasis, especially in scavenging of ROS under oxidative stresses | glutathione s-transferase	NA	NA	NA	NA	NA
680	Metabolic pathways	101219906	Cucsa.165320	UDP-glucuronic acid decarboxylase	Cucsat.PASA.G15208	UDP-glucuronic acid decarboxylase	NA	NA	NA	NA	NA
681	Metabolic pathways	101209723	Cucsa.164600	Sedoheptulose-1,7-bisphosphatase	Cucsat.PASA.G15237	Sedoheptulose-bisphosphatase	NA	NA	NA	NA	NA
682	Metabolic pathways	101216594	Cucsa.368630	Cytochrome P450 protein	Cucsat.PASA.G15242	cytochrome P450	NA	NA	NA	NA	NA
683	Metabolic pathways	101212245	Cucsa.144120	Uroporphyrinogen decarboxylase	Cucsat.PASA.G17535	Uroporphyrinogen decarboxylase	NA	NA	NA	NA	NA
684	Metabolic pathways	101218716	Cucsa.143940	Chalcone-flavonone isomerase family protein	Cucsat.PASA.G17524	isomerase	NA	NA	NA	NA	NA
685	Metabolic pathways	101215515	Cucsa.034720	Glutamine synthetase	Cucsat.PASA.G10320	glutamine synthetase	NA	NA	NA	NA	NA
686	Metabolic pathways	105434451	Cucsa.364660	Ferredoxin family protein	Cucsat.PASA.G6162	2Fe-2S iron-sulfur cluster binding domain	NA	NA	NA	NA	NA
687	Metabolic pathways	101211428	Cucsa.275480	Chlorophyll a-b binding protein, chloroplastic	Cucsat.PASA.G10183	Chlorophyll A-B binding protein	NA	NA	NA	NA	NA
688	Metabolic pathways	101221017	Cucsa.182640	Chalcone-flavonone isomerase family protein	NA	NA	NA	NA	NA	NA	NA
689	Metabolic pathways	101220312	Cucsa.168030	PsbP-like protein 1	Cucsat.PASA.G9739	PsbP-like protein	NA	NA	NA	NA	NA
690	Metabolic pathways	101212988	Cucsa.280420	Ribose-5-phosphate isomerase A	Cucsat.PASA.G10059	Ribose-5-phosphate	NA	NA	NA	NA	NA
691	Metabolic pathways	101205141	Cucsa.280610	Phosphatidylserine synthase, putative	Cucsat.PASA.G9644	phosphatidylserine synthase	NA	NA	NA	NA	NA
692	Metabolic pathways	101218080	Cucsa.280620	Fructose-bisphosphate aldolase	Cucsat.PASA.G9645	fructose-bisphosphate aldolase	NA	NA	NA	NA	NA
693	Metabolic pathways	101215305	Cucsa.280900	Riboflavin biosynthesis protein, putative, expressed	Cucsat.PASA.G9632	FAD synthetase | Riboflavin biosynthesis	NA	NA	NA	NA	NA
694	Metabolic pathways	101216623	Cucsa.075840	Cysteine synthase	Cucsat.PASA.G9587	cysteine synthase	NA	NA	NA	NA	NA
695	Metabolic pathways	101214055	Cucsa.075700	Chlorophyll a-b binding protein, chloroplastic	Cucsat.PASA.G9996	Chlorophyll a-b binding protein	NA	NA	NA	NA	NA
696	Metabolic pathways	101205949	Cucsa.040120	Photosystem II core complex proteins psbY	NA	NA	NA	NA	NA	NA	NA
697	Metabolic pathways	101213570	Cucsa.286410	Alanine aminotransferase 2	Cucsat.PASA.G9961	aminotransferase	NA	NA	NA	NA	NA
698	Metabolic pathways	101220645	Cucsa.286390	Alanine aminotransferase 2	Cucsat.PASA.G9960	aminotransferase	NA	NA	NA	NA	NA
699	Metabolic pathways	101216706	Cucsa.286130	1,4-Dihydroxy-2-naphthoyl-CoA synthase	Cucsat.PASA.G9540	synthase	NA	NA	NA	NA	NA
700	Metabolic pathways	101215090	Cucsa.286050	Carbonic anhydrase	Cucsat.PASA.G9535	carbonic anhydrase	NA	NA	NA	NA	NA
701	Metabolic pathways	101221746	Cucsa.284600	Alpha-1,4 glucan phosphorylase	Cucsat.PASA.G9484	Methyltransferase | Phosphorylase is an important allosteric enzyme in carbohydrate metabolism. Enzymes from different sources differ in their regulatory mechanisms and in their natural substrates. However, all known phosphorylases share catalytic and structural properties (By similarity)	NA	NA	NA	NA	NA
702	Metabolic pathways	101220730	Cucsa.283680	Dihydrolipoyllysine-residue acetyltransferase component of pyruvate dehydrogenase complex	Cucsat.PASA.G9432	dihydrolipoyllysine-residue acetyltransferase component of pyruvate dehydrogenase	NA	NA	NA	NA	NA
703	Metabolic pathways	101219300	Cucsa.283540	Ribulose bisphosphate carboxylase small chain	Cucsat.PASA.G9426	RuBisCO catalyzes two reactions the carboxylation of D- ribulose 1,5-bisphosphate, the primary event in carbon dioxide fixation, as well as the oxidative fragmentation of the pentose substrate. Both reactions occur simultaneously and in competition at the same active site (By similarity)	NA	NA	NA	NA	NA
704	Metabolic pathways	101211170	Cucsa.308780	Malate dehydrogenase	Cucsat.PASA.G10511	Malate dehydrogenase	NA	NA	NA	NA	NA
705	Metabolic pathways	101218137	Cucsa.237870	Chlorophyll a-b binding protein, chloroplastic	Cucsat.PASA.G8492	Chlorophyll A-B binding protein	NA	NA	NA	NA	NA
706	Metabolic pathways	101210518	Cucsa.061520	alpha/beta-Hydrolases superfamily protein	Cucsat.PASA.G8440	ATP-dependent protease La (LON) domain | Carboxymethylenebutenolidase homolog	NA	NA	NA	NA	NA
707	Metabolic pathways	101213660	Cucsa.135940	selenium-binding protein 1	Cucsat.PASA.G5833	selenium-binding protein	NA	NA	NA	NA	NA
708	Metabolic pathways	101213181	Cucsa.135960	Protoporphyrinogen oxidase	Cucsat.PASA.G5835	Protoporphyrinogen oxidase	NA	NA	NA	NA	NA
709	Metabolic pathways	101211740	Cucsa.365910	ATP synthase delta-subunit protein	NA	NA	NA	NA	NA	NA	NA
710	Metabolic pathways	101209073	Cucsa.365450	Adenylate isopentenyltransferase	NA	NA	NA	NA	NA	NA	NA
711	Metabolic pathways	101212226	Cucsa.364450	Short-chain dehydrogenase/reductase family protein	Cucsat.PASA.G6171	chlorophyll(ide) b reductase NOL, chloroplastic-like | short-chain dehydrogenase reductase	NA	NA	NA	NA	NA
712	Metabolic pathways	101204705	Cucsa.363620	Chlorophyll a-b binding protein, chloroplastic	Cucsat.PASA.G6046	Chlorophyll A-B binding protein	NA	NA	NA	NA	NA
713	Metabolic pathways	101213366	Cucsa.362240	Fructokinase-2	Cucsat.PASA.G6263	May play an important role in maintaining the flux of carbon towards starch formation | pfkB family carbohydrate kinase	NA	NA	NA	NA	NA
714	Metabolic pathways	101206443	Cucsa.120730	Flavanone-3-hydroxylase	Cucsat.PASA.G18285	flavanone 3-hydroxylase	NA	NA	NA	NA	NA
715	Metabolic pathways	101213909	Cucsa.119810	Isocitrate dehydrogenase, putative	Cucsat.PASA.G18023	isocitrate dehydrogenase NAD	NA	NA	NA	NA	NA
716	Metabolic pathways	101215670	Cucsa.118520	Phosphoglycerate kinase	Cucsat.PASA.G17968	phosphoglycerate kinase	NA	NA	NA	NA	NA
717	Metabolic pathways	101213845	Cucsa.118220	Chlorophyll a-b binding protein, chloroplastic	NA	NA	NA	NA	NA	NA	NA
718	Metabolic pathways	101218156	Cucsa.385970	Phenylalanine ammonia-lyase	Cucsat.PASA.G18169	Phenylalanine ammonialyase	NA	NA	NA	NA	NA
719	Metabolic pathways	101204159	Cucsa.385030	Glucose-1-phosphate adenylyltransferase	Cucsat.PASA.G18129	This protein plays a role in synthesis of starch. It catalyzes the synthesis of the activated glycosyl donor, ADP- glucose from Glc-1-P and ATP (By similarity)	NA	NA	NA	NA	NA
720	Metabolic pathways	101214250	Cucsa.139320	Asparagine synthetase	Cucsat.PASA.G5606	asparagine synthetase	NA	NA	NA	NA	NA
721	Metabolic pathways	101221563	Cucsa.051640	Ascorbate peroxidase	Cucsat.PASA.G5493	ascorbate peroxidase	NA	NA	NA	NA	NA
722	Metabolic pathways	101212013	Cucsa.379870	Protein-tyrosine phosphatase-like protein	Cucsat.PASA.G5406	Protein tyrosine phosphatase-like protein, PTPLA	NA	NA	NA	NA	NA
723	Metabolic pathways	101209552	Cucsa.316100	Seed maturation protein PM36	Cucsat.PASA.G5420	seed maturation protein	NA	NA	NA	NA	NA
724	Metabolic pathways	101211996	Cucsa.055860	Alcohol dehydrogenase, putative	Cucsat.PASA.G6458	Alcohol dehydrogenase GroES-like domain | Alcohol dehydrogenase-like	NA	NA	NA	NA	NA
725	Metabolic pathways	101209539	Cucsa.056060	ATP-citrate synthase, putative	Cucsat.PASA.G4346	ATP-citrate synthase beta chain protein	NA	NA	NA	NA	NA
726	Metabolic pathways	101205768	Cucsa.188130	Chlorophyllide a oxygenase	Cucsat.PASA.G9390	chlorophyllide a oxygenase	NA	NA	NA	NA	NA
727	Metabolic pathways	101212627	Cucsa.185270	Glutamyl-tRNA(Gln) amidotransferase subunit A	Cucsat.PASA.G17357	Allows the formation of correctly charged Gln-tRNA(Gln) through the transamidation of misacylated Glu-tRNA(Gln) in chloroplasts and mitochondria. The reaction takes place in the presence of glutamine and ATP through an activated gamma-phospho- Glu-tRNA(Gln) (By similarity)	NA	NA	NA	NA	NA
728	Metabolic pathways	101222468	Cucsa.185510	Amine oxidase	Cucsat.PASA.G17205	amine oxidase	NA	NA	NA	NA	NA
729	Metabolic pathways	101207975	Cucsa.123960	alanine:glyoxylate aminotransferase	Cucsat.PASA.G1495	serine-glyoxylate	NA	NA	NA	NA	NA
730	Metabolic pathways	101217907	Cucsa.124450	Phenylalanine ammonia-lyase	Cucsat.PASA.G1625	Phenylalanine ammonialyase | Phenylalanine ammonia-lyase	NA	NA	NA	NA	NA
731	Metabolic pathways	101219091	Cucsa.124510	Phenylalanine ammonia-lyase	NA	NA	NA	NA	NA	NA	NA
732	Metabolic pathways	101222328	Cucsa.124710	S-adenosylmethionine synthase	NA	NA	NA	NA	NA	NA	NA
733	Metabolic pathways	101202774	Cucsa.124760	Carbonic anhydrase, putative	Cucsat.PASA.G1525	bifunctional monodehydroascorbate reductase and carbonic anhydrase	NA	NA	NA	NA	NA
734	Metabolic pathways	101204961	Cucsa.124950	Cytochrome P450, putative	Cucsat.PASA.G1535	cytochrome P450	NA	NA	NA	NA	NA
735	Metabolic pathways	101205446	Cucsa.124970	Threonine dehydratase	Cucsat.PASA.G1641	threonine dehydratase biosynthetic	NA	NA	NA	NA	NA
736	Metabolic pathways	101205680	Cucsa.124990	Threonine dehydratase	Cucsat.PASA.G1644	threonine dehydratase biosynthetic	NA	NA	NA	NA	NA
737	Metabolic pathways	101204396	Cucsa.100880	Photosystem I reaction center subunit N	NA	NA	NA	NA	NA	NA	NA
738	Metabolic pathways	101203974	Cucsa.101720	Geranylgeranyl diphosphate synthase	NA	NA	NA	NA	NA	NA	NA
739	Metabolic pathways	101203080	Cucsa.101900	Oxygen-evolving enhancer protein 1	Cucsat.PASA.G1735	oxygen-evolving enhancer protein 1 | Cold acclimation protein	NA	NA	NA	NA	NA
740	Metabolic pathways	101222240	Cucsa.103800	Serine hydroxymethyltransferase	Cucsat.PASA.G1816	interconversion of serine and glycine (By similarity)	NA	NA	NA	NA	NA
741	Metabolic pathways	101211833	Cucsa.104560	myo-inositol-1-phosphate synthase 1	Cucsat.PASA.G1848	Myo-inositol-1-phosphate synthase | Inositol-3-phosphate synthase	NA	NA	NA	NA	NA
742	Metabolic pathways	101222408	Cucsa.127590	Mannan endo-1,4-beta-mannosidase-like protein	Cucsat.PASA.G2332	Mannan endo-1,4-beta-mannosidase	NA	NA	NA	NA	NA
743	Metabolic pathways	101204648	Cucsa.043200	Peroxidase	Cucsat.PASA.G2344	peroxidase	NA	NA	NA	NA	NA
744	Metabolic pathways	101205783	Cucsa.043380	Cytochrome P450 protein	Cucsat.PASA.G2352	cytochrome P450	NA	NA	NA	NA	NA
745	Metabolic pathways	101220337	Cucsa.043770	Ascorbate peroxidase	Cucsat.PASA.G1911	peroxidase	NA	NA	NA	NA	NA
746	Metabolic pathways	101215088	Cucsa.044170	Chitinase	NA	NA	NA	NA	NA	NA	NA
747	Metabolic pathways	101220567	Cucsa.045160	APS reductase	Cucsat.PASA.G1968	reductase	NA	NA	NA	NA	NA
748	Metabolic pathways	101216377	Cucsa.045380	Pectinesterase	Cucsat.PASA.G1981	OST3 OST6 family protein | pectinesterase	NA	NA	NA	NA	NA
749	Metabolic pathways	101214126	Cucsa.045690	NAD(P)H dehydrogenase (Quinone)	Cucsat.PASA.G1992	U-box domain-containing protein | flavoprotein | Flavodoxin-like fold	NA	NA	NA	NA	NA
750	Metabolic pathways	101217637	Cucsa.046750	Mg-protoporphyrin IX chelatase	Cucsat.PASA.G2033	Involved in chlorophyll biosynthesis. Catalyzes the insertion of magnesium ion into protoporphyrin IX to yield Mg- protoporphyrin IX. The	NA	NA	NA	NA	NA
751	Metabolic pathways	101217174	Cucsa.046790	Pyruvate decarboxylase	Cucsat.PASA.G2485	Pyruvate decarboxylase	NA	NA	NA	NA	NA
752	Metabolic pathways	101221671	Cucsa.047540	Chlorophyll a-b binding protein, chloroplastic	NA	NA	NA	NA	NA	NA	NA
753	Metabolic pathways	101222687	Cucsa.047550	Chlorophyll a-b binding protein, chloroplastic	Cucsat.PASA.G2521	Chlorophyll A-B binding protein	NA	NA	NA	NA	NA
754	Metabolic pathways	101209832	Cucsa.048130	Photosystem I reaction center subunit psaK family protein	NA	NA	NA	NA	NA	NA	NA
755	Metabolic pathways	101204428	Cucsa.048760	UDP-N-acetylglucosamine pyrophosphorylase family protein	Cucsat.PASA.G2573	UDP-N-acetylglucosamine	NA	NA	NA	NA	NA
756	Metabolic pathways	101209132	Cucsa.370490	D-glycerate dehydrogenase/hydroxypyruvate reductase	Cucsat.PASA.G10918	Hydroxypyruvate reductase	NA	NA	NA	NA	NA
757	Metabolic pathways	101212759	Cucsa.099920	Glutamate--tRNA ligase	NA	NA	NA	NA	NA	NA	NA
758	Metabolic pathways	101216573	Cucsa.100080	Glucose-1-phosphate adenylyltransferase	Cucsat.PASA.G10704	This protein plays a role in synthesis of starch. It catalyzes the synthesis of the activated glycosyl donor, ADP- glucose from Glc-1-P and ATP (By similarity)	NA	NA	NA	NA	NA
759	Metabolic pathways	101212963	Cucsa.100400	Chlorophyll a-b binding protein, chloroplastic	Cucsat.PASA.G10852	Chlorophyll A-B binding protein	NA	NA	NA	NA	NA
760	Metabolic pathways	101222005	Cucsa.148270	Beta-amylase	Cucsat.PASA.G10803	beta-amylase	NA	NA	NA	NA	NA
761	Metabolic pathways	101221828	Cucsa.148060	Cytochrome b6-f complex iron-sulfur subunit	Cucsat.PASA.G10793	Cytochrome b6-f complex iron-sulfur subunit	NA	NA	NA	NA	NA
762	Metabolic pathways	101204833	Cucsa.147810	photosystem II family protein	NA	NA	NA	NA	NA	NA	NA
763	Metabolic pathways	101221829	Cucsa.218130	2-carboxy-1,4-naphthoquinone phytyltransferase, chloroplastic	Cucsat.PASA.G9309	1,4-dihydroxy-2-naphthoate	NA	NA	NA	NA	NA
764	Metabolic pathways	101207399	Cucsa.218620	glutamate-1-semialdehyde 2,1-aminomutase 2	Cucsat.PASA.G9168	Glutamate-1-semialdehyde 2,1-aminomutase	NA	NA	NA	NA	NA
765	Metabolic pathways	101212295	Cucsa.220370	4-hydroxy-3-methylbut-2-enyl diphosphate reductase	Cucsat.PASA.G16498	4-hydroxy-3-methylbut-2-enyl diphosphate	NA	NA	NA	NA	NA
766	Metabolic pathways	101219476	Cucsa.334200	Fructose-bisphosphate aldolase	NA	NA	NA	NA	NA	NA	NA
767	Metabolic pathways	101212948	Cucsa.239780	Peroxidase	Cucsat.PASA.G2631	peroxidase	NA	NA	NA	NA	NA
768	Metabolic pathways	101215988	Cucsa.239880	Glyceraldehyde-3-phosphate dehydrogenase	Cucsat.PASA.G2684	glyceraldehyde-3-phosphate dehydrogenase	NA	NA	NA	NA	NA
769	Metabolic pathways	101206477	Cucsa.172880	Photosystem II 22 kDa family protein	Cucsat.PASA.G9377	Photosystem II 22 kDa protein	NA	NA	NA	NA	NA
770	Metabolic pathways	101215151	Cucsa.240920	Dihydrolipoyllysine-residue acetyltransferase component of pyruvate dehydrogenase complex	Cucsat.PASA.G6634	dihydrolipoyllysine-residue acetyltransferase component of pyruvate dehydrogenase	NA	NA	NA	NA	NA
771	Metabolic pathways	101209854	Cucsa.079190	Alcohol dehydrogenase	Cucsat.PASA.G3163	alcohol dehydrogenase	NA	NA	NA	NA	NA
772	Metabolic pathways	101206036	Cucsa.079160	Alcohol dehydrogenase	Cucsat.PASA.G2768	alcohol dehydrogenase	NA	NA	NA	NA	NA
773	Metabolic pathways	101207725	Cucsa.078360	3-methyl-2-oxobutanoate hydroxymethyltransferase	Cucsat.PASA.G2794	3-methyl-2-oxobutanoate	NA	NA	NA	NA	NA
774	Metabolic pathways	101218005	Cucsa.388680	Photosystem II reaction center W	Cucsat.PASA.G3261	photosystem ii reaction center w	NA	NA	NA	NA	NA
775	Metabolic pathways	101217298	Cucsa.388700	glutathione reductase	Cucsat.PASA.G3262	Glutathione reductase	NA	NA	NA	NA	NA
776	Metabolic pathways	101217256	Cucsa.025120	tRNA isopentenyltransferase	Cucsat.PASA.G2908	adenylate isopentenyltransferase 5	NA	NA	NA	NA	NA
777	Metabolic pathways	101205321	Cucsa.205340	Pectinesterase	Cucsat.PASA.G3341	pectinesterase	NA	NA	NA	NA	NA
778	Metabolic pathways	101203453	Cucsa.205220	Aminotransferase ybdL, putative	Cucsat.PASA.G3347	Cys/Met metabolism PLP-dependent enzyme	NA	NA	NA	NA	NA
779	Metabolic pathways	101219223	Cucsa.204940	Stachyose synthase	Cucsat.PASA.G3354	Stachyose	NA	NA	NA	NA	NA
780	Metabolic pathways	101217414	Cucsa.128610	Pectinesterase	Cucsat.PASA.G3362	pectinesterase	NA	NA	NA	NA	NA
781	Metabolic pathways	101209263	Cucsa.128070	Polyamine oxidase, putative	Cucsat.PASA.G2998	Polyamine oxidase	NA	NA	NA	NA	NA
782	Metabolic pathways	101205645	Cucsa.105310	Pectin lyase-like superfamily protein	Cucsat.PASA.G3076	polygalacturonase	NA	NA	NA	NA	NA
783	Metabolic pathways	101223012	Cucsa.004570	Gibberellin 3-beta hydroxylase	Cucsat.PASA.G3086	gibberellin 3-beta-dioxygenase	NA	NA	NA	NA	NA
784	Metabolic pathways	101222060	Cucsa.004500	D-glycerate 3-kinase	Cucsat.PASA.G3458	D-glycerate 3-kinase	NA	NA	NA	NA	NA
785	Metabolic pathways	101219485	Cucsa.359110	Pyridoxal 5'-phosphate synthase subunit PdxS	Cucsat.PASA.G3516	biosynthesis protein	NA	NA	NA	NA	NA
786	Metabolic pathways	101214072	Cucsa.361060	Malic enzyme	Cucsat.PASA.G3595	malic enzyme	NA	NA	NA	NA	NA
787	Biosynthesis of cofactors	101209430	Cucsa.197000	Aldehyde dehydrogenase, putative	Cucsat.PASA.G13934	Aldehyde dehydrogenase | aldehyde dehydrogenase family 2 member B4, mitochondrial-like	NA	NA	NA	NA	NA
788	Biosynthesis of cofactors	101206505	Cucsa.198120	UDP-glucose 6-dehydrogenase family protein	Cucsat.PASA.G14541	UDP-glucose 6-dehydrogenase	NA	NA	NA	NA	NA
789	Biosynthesis of cofactors	101212831	Cucsa.391810	Nucleoside diphosphate kinase	Cucsat.PASA.G14255	nucleoside diphosphate kinase	NA	NA	NA	NA	NA
790	Biosynthesis of cofactors	101216154	Cucsa.194050	UDP-D-glucuronate 4-epimerase	NA	NA	NA	NA	NA	NA	NA
791	Biosynthesis of cofactors	101218017	Cucsa.386720	Pyruvate kinase	Cucsat.PASA.G4015	Pyruvate kinase	NA	NA	NA	NA	NA
792	Biosynthesis of cofactors	101218864	Cucsa.016440	2-methyl-6-phytylbenzoquinone methyltransferase	Cucsat.PASA.G3823	37 kDa inner envelope membrane protein	NA	NA	NA	NA	NA
793	Biosynthesis of cofactors	101211762	Cucsa.109910	NAD(P)H dehydrogenase (Quinone)	Cucsat.PASA.G4059	minor allergen Alt a	NA	NA	NA	NA	NA
794	Biosynthesis of cofactors	101220615	Cucsa.160890	Glutamyl-tRNA reductase	Cucsat.PASA.G5003	glutamyl-trna reductase	NA	NA	NA	NA	NA
795	Biosynthesis of cofactors	101211553	Cucsa.059760	Thiamine thiazole synthase, chloroplastic	Cucsat.PASA.G207	Involved in biosynthesis of the thiamine precursor thiazole. Catalyzes the conversion of NAD and glycine to adenosine diphosphate 5-(2-hydroxyethyl)-4-methylthiazole-2-carboxylic acid (ADT), an adenylated thiazole intermediate. The reaction includes an iron-dependent sulfide transfer from a conserved cysteine residue of the protein to a thiazole intermediate. The enzyme can only undergo a single …	NA	NA	NA	NA	NA
796	Biosynthesis of cofactors	105434862	Cucsa.066460	Aldo-keto reductase, putative	NA	NA	NA	NA	NA	NA	NA
797	Biosynthesis of cofactors	105434862	Cucsa.066450	Aldo-keto reductase, putative	NA	NA	NA	NA	NA	NA	NA
798	Biosynthesis of cofactors	105434862	Cucsa.066450	Aldo-keto reductase, putative	NA	NA	NA	NA	NA	NA	NA
799	Biosynthesis of cofactors	101215980	Cucsa.242350	homogentisate prenyltransferase	Cucsat.PASA.G13145	fat-soluble vitamin metabolic process | Mediator of RNA polymerase II transcription subunit	NA	NA	NA	NA	NA
800	Biosynthesis of cofactors	101208053	Cucsa.338340	Folylpolyglutamate synthase	Cucsat.PASA.G13231	Catalyzes conversion of folates to polyglutamate derivatives allowing concentration of folate compounds in the cell and the intracellular retention of these cofactors, which are important substrates for most of the folate-dependent enzymes that are involved in one-carbon transfer reactions involved in purine, pyrimidine and amino acid synthesis	NA	NA	NA	NA	NA
801	Biosynthesis of cofactors	101209548	Cucsa.180160	Oxygen-dependent coproporphyrinogen-III oxidase, chloroplastic	Cucsat.PASA.G11943	Key enzyme in heme biosynthesis. Catalyzes the oxidative decarboxylation of propionic acid side chains of rings A and B of coproporphyrinogen III (By similarity)	NA	NA	NA	NA	NA
802	Biosynthesis of cofactors	101223053	Cucsa.353760	NADH dehydrogenase, putative	Cucsat.PASA.G6761	NADH dehydrogenase	NA	NA	NA	NA	NA
803	Biosynthesis of cofactors	101212163	Cucsa.122870	Branched-chain-amino-acid aminotransferase-like protein	Cucsat.PASA.G8937	Branched-chain-amino-acid aminotransferase-like protein 3	NA	NA	NA	NA	NA
804	Biosynthesis of cofactors	101214667	Cucsa.374220	Protoporphyrinogen oxidase	Cucsat.PASA.G4242	Protoporphyrinogen oxidase	NA	NA	NA	NA	NA
805	Biosynthesis of cofactors	101220595	Cucsa.129240	Mannose-6-phosphate isomerase	Cucsat.PASA.G21186	mannose-6-phosphate isomerase	NA	NA	NA	NA	NA
806	Biosynthesis of cofactors	101212245	Cucsa.144120	Uroporphyrinogen decarboxylase	Cucsat.PASA.G17535	Uroporphyrinogen decarboxylase	NA	NA	NA	NA	NA
807	Biosynthesis of cofactors	101215305	Cucsa.280900	Riboflavin biosynthesis protein, putative, expressed	Cucsat.PASA.G9632	FAD synthetase | Riboflavin biosynthesis	NA	NA	NA	NA	NA
808	Biosynthesis of cofactors	101216706	Cucsa.286130	1,4-Dihydroxy-2-naphthoyl-CoA synthase	Cucsat.PASA.G9540	synthase	NA	NA	NA	NA	NA
809	Biosynthesis of cofactors	101213181	Cucsa.135960	Protoporphyrinogen oxidase	Cucsat.PASA.G5835	Protoporphyrinogen oxidase	NA	NA	NA	NA	NA
810	Biosynthesis of cofactors	101222328	Cucsa.124710	S-adenosylmethionine synthase	NA	NA	NA	NA	NA	NA	NA
811	Biosynthesis of cofactors	101222240	Cucsa.103800	Serine hydroxymethyltransferase	Cucsat.PASA.G1816	interconversion of serine and glycine (By similarity)	NA	NA	NA	NA	NA
812	Biosynthesis of cofactors	101214126	Cucsa.045690	NAD(P)H dehydrogenase (Quinone)	Cucsat.PASA.G1992	U-box domain-containing protein | flavoprotein | Flavodoxin-like fold	NA	NA	NA	NA	NA
813	Biosynthesis of cofactors	101212759	Cucsa.099920	Glutamate--tRNA ligase	NA	NA	NA	NA	NA	NA	NA
814	Biosynthesis of cofactors	101221829	Cucsa.218130	2-carboxy-1,4-naphthoquinone phytyltransferase, chloroplastic	Cucsat.PASA.G9309	1,4-dihydroxy-2-naphthoate	NA	NA	NA	NA	NA
815	Biosynthesis of cofactors	101207399	Cucsa.218620	glutamate-1-semialdehyde 2,1-aminomutase 2	Cucsat.PASA.G9168	Glutamate-1-semialdehyde 2,1-aminomutase	NA	NA	NA	NA	NA
816	Biosynthesis of cofactors	101207725	Cucsa.078360	3-methyl-2-oxobutanoate hydroxymethyltransferase	Cucsat.PASA.G2794	3-methyl-2-oxobutanoate	NA	NA	NA	NA	NA
817	Biosynthesis of cofactors	101219485	Cucsa.359110	Pyridoxal 5'-phosphate synthase subunit PdxS	Cucsat.PASA.G3516	biosynthesis protein	NA	NA	NA	NA	NA
818	Ribosome	101216586	Cucsa.207500	50S ribosomal protein L9	Cucsat.PASA.G14416	ribosomal protein l9	NA	NA	NA	NA	NA
819	Ribosome	101206791	Cucsa.170750	50S ribosomal protein L35	Cucsat.PASA.G11548	50S ribosomal protein L35	NA	NA	NA	NA	NA
820	Ribosome	101210283	Cucsa.147000	60S acidic ribosomal protein P0	Cucsat.PASA.G8376	60S acidic ribosomal protein	NA	NA	NA	NA	NA
821	Ribosome	101211246	Cucsa.087740	50S ribosomal protein L27	Cucsat.PASA.G4823	ribosomal protein L27 | Pfam:TFIIIC_subunit	NA	NA	NA	NA	NA
822	Ribosome	101204872	Cucsa.321270	50S ribosomal protein L19, putative	Cucsat.PASA.G101	ribosomal protein	NA	NA	NA	NA	NA
823	Ribosome	101209475	Cucsa.074330	50S ribosomal protein L24	Cucsat.PASA.G936	ribosomal protein L24	NA	NA	NA	NA	NA
824	Ribosome	101205872	Cucsa.255610	50S ribosomal protein L28	Cucsat.PASA.G1182	50S ribosomal protein L28	NA	NA	NA	NA	NA
825	Ribosome	101207433	Cucsa.252040	50S ribosomal protein L18	Cucsat.PASA.G1324	ribosomal protein l18	NA	NA	NA	NA	NA
826	Ribosome	101218332	Cucsa.248910	Ribosomal protein	Cucsat.PASA.G12346	Ribosomal protein L1	NA	NA	NA	NA	NA
827	Ribosome	101220973	Cucsa.177120	50S ribosomal protein L17	Cucsat.PASA.G12377	ribosomal protein L17	NA	NA	NA	NA	NA
828	Ribosome	101213702	Cucsa.281490	30S ribosomal protein S10	Cucsat.PASA.G19165	30S ribosomal protein S10	NA	NA	NA	NA	NA
829	Ribosome	101213702	Cucsa.142820	30S ribosomal protein S10	NA	NA	NA	NA	NA	NA	NA
830	Ribosome	101213702	Cucsa.141910	30S ribosomal protein S10, putative	NA	NA	NA	NA	NA	NA	NA
831	Ribosome	101213702	Cucsa.170830	30S ribosomal protein S10, putative	NA	NA	NA	NA	NA	NA	NA
832	Ribosome	101214721	Cucsa.339760	50S ribosomal protein L7/L12	Cucsat.PASA.G12766	ribosomal protein	NA	NA	NA	NA	NA
833	Ribosome	101206632	Cucsa.342080	30S ribosomal protein S9	Cucsat.PASA.G12859	Ribosomal protein S9	NA	NA	NA	NA	NA
834	Ribosome	101221085	Cucsa.342580	50S ribosomal protein L31	Cucsat.PASA.G13422	50S ribosomal protein L3-1	NA	NA	NA	NA	NA
835	Ribosome	101220655	Cucsa.273030	50S ribosomal protein L29	Cucsat.PASA.G11875	50S ribosomal protein L29	NA	NA	NA	NA	NA
836	Ribosome	101204726	Cucsa.057950	50S ribosomal protein L13, putative	Cucsat.PASA.G9053	ribosomal protein L13	NA	NA	NA	NA	NA
837	Ribosome	101213298	Cucsa.122920	30S ribosomal protein S20, putative	Cucsat.PASA.G9071	Ribosomal protein S20	NA	NA	NA	NA	NA
838	Ribosome	101211861	Cucsa.219230	40S ribosomal protein S29	NA	NA	NA	NA	NA	NA	NA
839	Ribosome	101211861	Cucsa.352700	40S ribosomal protein S29	NA	NA	NA	NA	NA	NA	NA
840	Ribosome	101211861	Cucsa.097460	40S ribosomal protein S29	NA	NA	NA	NA	NA	NA	NA
841	Ribosome	101207012	Cucsa.303980	Ribosomal protein S6	NA	NA	NA	NA	NA	NA	NA
842	Ribosome	101222172	Cucsa.165910	50S ribosomal protein L10, putative	NA	NA	NA	NA	NA	NA	NA
843	Ribosome	101219715	Cucsa.006940	30S ribosomal protein S13	Cucsat.PASA.G7723	Ribosomal protein S13	NA	NA	NA	NA	NA
844	Ribosome	101204369	Cucsa.011460	50S ribosomal protein L7/L12	NA	NA	NA	NA	NA	NA	NA
845	Ribosome	101219060	Cucsa.283520	50S ribosomal protein L15, putative	Cucsat.PASA.G9847	ribosomal protein L15	NA	NA	NA	NA	NA
846	Ribosome	101219804	Cucsa.363980	30S ribosomal protein S1	Cucsat.PASA.G6031	S1 RNA binding domain	NA	NA	NA	NA	NA
847	Ribosome	101212113	Cucsa.362620	50S ribosomal protein L3	Cucsat.PASA.G6247	50S ribosomal protein	NA	NA	NA	NA	NA
848	Ribosome	101216704	Cucsa.046900	50S ribosomal protein L34	Cucsat.PASA.G2489	ribosomal protein L34	NA	NA	NA	NA	NA
849	Ribosome	101220690	Cucsa.148470	50S ribosomal protein L6	Cucsat.PASA.G10662	ribosomal protein L6	NA	NA	NA	NA	NA
850	Ribosome	101210498	Cucsa.128170	Ribosomal protein	Cucsat.PASA.G3386	Ribosomal protein L1	NA	NA	NA	NA	NA
851	Ribosome	101210498	Cucsa.018160	50S ribosomal protein L1	NA	NA	NA	NA	NA	NA	NA
