# Supplementary material for: Understanding Transcription Factors and How They Affect Processes in Cucumber Sex Determination
Source: Metabolites. 2023 Jun 10;13(6):740. doi: 10.3390/metabo13060740 (PMC10305380; doi:10.3390/metabo13060740)
Supplement: Supplementary file 1 [file metabolites-13-00740-s001.zip › metabolites-2396319-supplementary/suplementy_v2/S12.TF_enrichment.xlsx]

## Sheet: FvH
TF	Background_all	Background_bind	Query_all	Query_bind	p_value	q_value	idd	PlantRegMap_ID_annotation	X	Gene.ID	Locus	Start	Stop	string	Biotype	Symbol	Description	COG.categories	Eggnog.OG	TF_family_PlantRegMap_ID	PlantRegMap_ID_annotation	TF_Family_ITAK	Category_ITAK	DETAILS_ITAK	corresponding_protein_kinase_familiy	CIS_BP_TF_Family
Cucsa.098190	21503	483	36	5	0.0001368	0.0234	Cucsa.098190.1	E2F/DP	1509	Cucsat.PASA.G14745	ctg1869	4321380	4325323	+	protein_coding	DEL1	E2F transcription factor-like E2FE-like	K	1DPQX	E2F/DP	E2F transcription factor-like E2FE	E2F-DP	TF	E2F-DP		E2F
Cucsa.098190	21503	483	36	5	0.0001368	0.0234	Cucsa.098190.2	E2F/DP	1509	Cucsat.PASA.G14745	ctg1869	4321380	4325323	+	protein_coding	DEL1	E2F transcription factor-like E2FE-like	K	1DPQX	E2F/DP	E2F transcription factor-like E2FE	E2F-DP	TF	E2F-DP		E2F
Cucsa.098190	21503	483	36	5	0.0001368	0.0234	Cucsa.098190.3	E2F/DP	1509	Cucsat.PASA.G14745	ctg1869	4321380	4325323	+	protein_coding	DEL1	E2F transcription factor-like E2FE-like	K	1DPQX	E2F/DP	E2F transcription factor-like E2FE	E2F-DP	TF	E2F-DP		E2F
Cucsa.252760	21503	107	36	2	0.000759	0.0501	Cucsa.252760.1	ARR-B	134	Cucsat.PASA.G1296	ctg1	11011632	11016277	+	protein_coding		response regulator	K	1EKFF	ARR-B	Two-component response regulator	GARP-ARR-B	TF	GARP->GARP-ARR-B		Myb/SANT
Cucsa.026600	21503	8619	36	23	0.001132	0.0501	Cucsa.026600.1	BBR-BPC
Cucsa.112500	21503	291	36	3	0.001376	0.0501	Cucsa.112500.1	NAC	1470	Cucsat.PASA.G14625	ctg1869	2605785	2616842	+	protein_coding	OSI_09763, OSI_32319	NAC domain-containing protein 74-like | RNA recognition motif-containing protein | (No apical meristem) protein	A, S	1DVRD, 1E6A9, 1DS71	NAC	NAC domain protein	NAC	TF	NAC		NAC/NAM
Cucsa.043420	21503	296	36	3	0.001465	0.0501	Cucsa.043420.1	NAC	251	Cucsat.PASA.G2354	ctg1002	3931792	3935367	+	protein_coding		NAC domain-containing protein	S	1DSCP	NAC	NAC domain-containing protein, putative	NAC	TF	NAC		NAC/NAM
Cucsa.362960	21503	10927	36	26	0.002643	0.07532	Cucsa.362960.1	MIKC_MADS	668	Cucsat.PASA.G6074	ctg1425	1981903	1991283	-	protein_coding		transcription factor	K	1E3UV, 1DWP0	MIKC_MADS	MADS box transcription factor	MADS-MIKC	TF	MADS->MADS-MIKC		MADS box
Cucsa.161510	21503	175	36	2	0.003106	0.07587	Cucsa.161510.1	NAC
Cucsa.120870	21503	231	36	2	0.006729	0.1258	Cucsa.120870.1	NAC	1839	Cucsat.PASA.G18379	ctg3375	1253	3054	+	protein_coding		NAC domain-containing protein	K	1DW4H	NAC	NAC domain-containing protein, putative	NAC	TF	NAC		NAC/NAM
Cucsa.272370	21503	240	36	2	0.007473	0.1258	Cucsa.272370.1	NAC	1131	Cucsat.PASA.G11451	ctg1798	1305809	1315854	-	protein_coding	CUC3	Protein CUP-SHAPED COTYLEDON	K	1DQTD	NAC	NAC domain protein,	NAC	TF	NAC		NAC/NAM
Cucsa.232340	21503	513	36	3	0.01031	0.1258	Cucsa.232340.1	BES1	505	Cucsat.PASA.G4593	ctg1227	359604	361850	+	protein_coding		BRASSINAZOLE-RESISTANT 1-like	K	1DZ76	BES1	BRASSINAZOLE-RESISTANT 1 protein, putative	BES1	TF	BES1
Cucsa.180080	21503	550	36	3	0.01305	0.1311	Cucsa.180080.1	FAR1	1166	Cucsat.PASA.G11708	ctg1820	3568009	3578596	+	protein_coding		Protein FAR-RED ELONGATED HYPOCOTYL	K	1DXPD	FAR1	Far-red elongated hypocotyls 3 isoform 3	FAR1	TF	FAR1		FAR1
Cucsa.180080	21503	550	36	3	0.01305	0.1311	Cucsa.180080.2	FAR1	1166	Cucsat.PASA.G11708	ctg1820	3568009	3578596	+	protein_coding		Protein FAR-RED ELONGATED HYPOCOTYL	K	1DXPD	FAR1	Far-red elongated hypocotyls 3 isoform 3	FAR1	TF	FAR1		FAR1
Cucsa.277740	21503	10119	36	23	0.01394	0.1311	Cucsa.277740.1	AP2
Cucsa.252730	21503	1204	36	5	0.01399	0.1311	Cucsa.252730.1	GATA	135	Cucsat.PASA.G569	ctg1	11035748	11037418	-	protein_coding		gata transcription factor	K	1E6FC	GATA	GATA transcription factor, putative	C2C2-GATA	TF	C2C2->C2C2-GATA		GATA
Cucsa.158340	21503	1616	36	6	0.01621	0.1311	Cucsa.158340.1	MYB	856	Cucsat.PASA.G8553	ctg1557	4083947	4085295	-	protein_coding		Transcription factor	K	1DUB4	MYB	Myb-related protein	MYB	TF	MYB->MYB		Myb/SANT
Cucsa.126960	21503	591	36	3	0.01659	0.1311	Cucsa.126960.1	NAC	1569	Cucsat.PASA.G14900	ctg1869	7046141	7050859	+	protein_coding		NAC domain-containing protein 8-like	S	1DVQN	NAC	NAC domain-containing protein	NAC	TF	NAC		NAC/NAM
Cucsa.173670	21503	338	36	2	0.01874	0.1311	Cucsa.173670.1	NAC	1679	Cucsat.PASA.G16329	ctg2246	785372	790349	-	protein_coding	OSI_09763	(No apical meristem) protein	S	1DVRD	NAC	NAC domain protein,	NAC	TF	NAC		NAC/NAM
Cucsa.078700	21503	954	36	4	0.02048	0.1311	Cucsa.078700.1	bHLH	342	Cucsat.PASA.G3182	ctg1041	1805167	1809057	+	protein_coding		transcription factor	K	1DYTW	bHLH	Transcription factor	bHLH	TF	bHLH		bHLH
Cucsa.078700	21503	954	36	4	0.02048	0.1311	Cucsa.078700.2	bHLH	342	Cucsat.PASA.G3182	ctg1041	1805167	1809057	+	protein_coding		transcription factor	K	1DYTW	bHLH	Transcription factor	bHLH	TF	bHLH		bHLH
Cucsa.129320	21503	2533	36	8	0.02104	0.1311	Cucsa.129320.1	ERF
Cucsa.159750	21503	6453	36	16	0.02192	0.1311	Cucsa.159750.1	BBR-BPC	512	Cucsat.PASA.G4622	ctg1227	847059	851834	+	protein_coding		GAGA-binding transcriptional activator	K	1DVUR	BBR-BPC	GAGA-binding transcriptional activator	BBR-BPC	TF	BBR-BPC		BBR
Cucsa.159750	21503	6453	36	16	0.02192	0.1311	Cucsa.159750.2	BBR-BPC	512	Cucsat.PASA.G4622	ctg1227	847059	851834	+	protein_coding		GAGA-binding transcriptional activator	K	1DVUR	BBR-BPC	GAGA-binding transcriptional activator	BBR-BPC	TF	BBR-BPC		BBR
Cucsa.005360	21503	971	36	4	0.02193	0.1311	Cucsa.005360.1	bHLH	1761	Cucsat.PASA.G17289	ctg27	2100536	2104581	+	protein_coding		Transcription factor	K	1E0GE	bHLH	Basic helix-loop-helix transcription factor	bHLH	TF	bHLH		bHLH
Cucsa.005360	21503	971	36	4	0.02193	0.1311	Cucsa.005360.2	bHLH	1761	Cucsat.PASA.G17289	ctg27	2100536	2104581	+	protein_coding		Transcription factor	K	1E0GE	bHLH	Basic helix-loop-helix transcription factor	bHLH	TF	bHLH		bHLH
Cucsa.113040	21503	980	36	4	0.02272	0.1311	Cucsa.113040.1	bHLH	1480	Cucsat.PASA.G14648	ctg1869	2876628	2885747	+	protein_coding		Remorin, C-terminal region | Helix-loop-helix DNA-binding domain	K, S	1E2MR, 1E6AS	bHLH	Transcription factor UNE10	bHLH	TF	bHLH		bHLH
Cucsa.307870	21503	8167	36	19	0.02405	0.1311	Cucsa.307870.1	C2H2	1032	Cucsat.PASA.G10477	ctg1678	905160	907886	-	protein_coding	TFIIIA	transcription factor IIIA	K	1DPS3	C2H2	Transcription factor IIIA	C2H2	TF	C2H2		C2H2 ZF
Cucsa.328060	21503	665	36	3	0.0244	0.1311	Cucsa.328060.1	bHLH
Cucsa.328060	21503	665	36	3	0.0244	0.1311	Cucsa.328060.2	bHLH
Cucsa.328060	21503	665	36	3	0.0244	0.1311	Cucsa.328060.3	bHLH
Cucsa.254540	21503	384	36	2	0.02611	0.1311	Cucsa.254540.1	CPP	112	Cucsat.PASA.G500	ctg1	9847695	9853439	-	protein_coding		tesmin tso1-like cxc	P	1DPWY	CPP	Tesmin/TSO1-like CXC domain protein	CPP	TF	CPP		TCR/CxC
Cucsa.396070	21503	1027	36	4	0.02715	0.1311	Cucsa.396070.1	bZIP	734	Cucsat.PASA.G6887	ctg1522	1413021	1417309	-	protein_coding	BZIP71	Transcription factor	K	1DTPS	bZIP	abscisic acid responsive elements-binding factor 2	bZIP	TF	bZIP		bZIP
Cucsa.396070	21503	1027	36	4	0.02715	0.1311	Cucsa.396070.2	bZIP	734	Cucsat.PASA.G6887	ctg1522	1413021	1417309	-	protein_coding	BZIP71	Transcription factor	K	1DTPS	bZIP	abscisic acid responsive elements-binding factor 2	bZIP	TF	bZIP		bZIP
Cucsa.396070	21503	1027	36	4	0.02715	0.1311	Cucsa.396070.3	bZIP	734	Cucsat.PASA.G6887	ctg1522	1413021	1417309	-	protein_coding	BZIP71	Transcription factor	K	1DTPS	bZIP	abscisic acid responsive elements-binding factor 2	bZIP	TF	bZIP		bZIP
Cucsa.241090	21503	1037	36	4	0.02816	0.1311	Cucsa.241090.1	bZIP
Cucsa.241900	21503	714	36	3	0.03063	0.1343	Cucsa.241900.1	Dof
Cucsa.322110	21503	1084	36	4	0.03323	0.1421	Cucsa.322110.1	bZIP	11	Cucsat.PASA.G765	ctg1	889564	894535	+	protein_coding		Transcription factor	K	1DQBF	bZIP	BZIP transcription factor family protein	bZIP	TF	bZIP		bZIP
Cucsa.322110	21503	1084	36	4	0.03323	0.1421	Cucsa.322110.2	bZIP	11	Cucsat.PASA.G765	ctg1	889564	894535	+	protein_coding		Transcription factor	K	1DQBF	bZIP	BZIP transcription factor family protein	bZIP	TF	bZIP		bZIP
Cucsa.118450	21503	1536	36	5	0.04045	0.1518	Cucsa.118450.1	MYB	1805	Cucsat.PASA.G17965	ctg3345	2308522	2311896	+	protein_coding		Myb-related protein	K	1DXF2	MYB	MYB family protein	MYB	TF	MYB->MYB		Myb/SANT
Cucsa.255290	21503	464	36	2	0.04215	0.1518	Cucsa.255290.1	bHLH	105	Cucsat.PASA.G1191	ctg1	9334286	9336589	+	protein_coding		Transcription factor	K	1E4N4	bHLH	Basic helix-loop-helix transcription factor	bHLH	TF	bHLH		bHLH
Cucsa.353050	21503	806	36	3	0.04468	0.1518	Cucsa.353050.1	bHLH	1977	Cucsat.PASA.G20996	ctg907	753217	757194	+	protein_coding		Transcription factor	K	1DXSH	bHLH	Basic helix-loop-helix transcription factor	bHLH	TF	bHLH		bHLH
Cucsa.353050	21503	806	36	3	0.04468	0.1518	Cucsa.353050.2	bHLH	1977	Cucsat.PASA.G20996	ctg907	753217	757194	+	protein_coding		Transcription factor	K	1DXSH	bHLH	Basic helix-loop-helix transcription factor	bHLH	TF	bHLH		bHLH
Cucsa.353050	21503	806	36	3	0.04468	0.1518	Cucsa.353050.3	bHLH	1977	Cucsat.PASA.G20996	ctg907	753217	757194	+	protein_coding		Transcription factor	K	1DXSH	bHLH	Basic helix-loop-helix transcription factor	bHLH	TF	bHLH		bHLH
Cucsa.365320	21503	2909	36	8	0.0464	0.1518	Cucsa.365320.1	ERF	638	Cucsat.PASA.G5772	ctg1402	2799880	2802372	+	protein_coding		Transcription factor	K	1E5H9	ERF	Ethylene-responsive transcription factor	AP2/ERF-ERF	TF	AP2/ERF->AP2/ERF-ERF		AP2
Cucsa.288680	21503	484	36	2	0.04678	0.1518	Cucsa.288680.1	NAC	769	Cucsat.PASA.G7530	ctg1528	4144815	4150455	+	protein_coding	NAC075	no apical meristem protein	S	1DSXT	NAC	NAC domain protein	NAC	TF	NAC		NAC/NAM
Cucsa.288680	21503	484	36	2	0.04678	0.1518	Cucsa.288680.2	NAC	769	Cucsat.PASA.G7530	ctg1528	4144815	4150455	+	protein_coding	NAC075	no apical meristem protein	S	1DSXT	NAC	NAC domain protein	NAC	TF	NAC		NAC/NAM
Cucsa.043520	21503	489	36	2	0.04798	0.1518	Cucsa.043520.1	WOX	253	Cucsat.PASA.G2357	ctg1002	3984940	3986980	+	protein_coding	WUS	DNA binding protein binding transcription factor transcription regulator	K	1E4MB	WOX	Protein WUSCHEL	HB-WOX	TF	HB->HB-WOX		Homeodomain

## Sheet: FvM
TF	Background_all	Background_bind	Query_all	Query_bind	p_value	q_value	idd	PlantRegMap_ID_annotation	X	Gene.ID	Locus	Start	Stop	string	Biotype	Symbol	Description	COG.categories	Eggnog.OG	TF_family_PlantRegMap_ID	PlantRegMap_ID_annotation	TF_Family_ITAK	Category_ITAK	DETAILS_ITAK	corresponding_protein_kinase_familiy	CIS_BP_TF_Family
Cucsa.104200	21503	277	208	7	0.0057	0.4769	Cucsa.104200.1	HD-ZIP	234	Cucsat.PASA.G2291	ctg1002	3011708	3014384	+	protein_coding		homeobox-leucine zipper protein	K	1DYSE	HD-ZIP	Homeobox associated leucine zipper protein	HB-HD-ZIP	TF	HB->HB-HD-ZIP		Homeodomain
Cucsa.306580	21503	222	208	6	0.005988	0.4769	Cucsa.306580.1	MYB
Cucsa.121500	21503	180	208	5	0.008251	0.4769	Cucsa.121500.1	MYB	1491	Cucsat.PASA.G14684	ctg1869	3445325	3446867	+	protein_coding		Transcription factor	K	1DY3S	MYB	Myb transcription factor	MYB	TF	MYB->MYB		Myb/SANT
Cucsa.130050	21503	299	208	7	0.008858	0.4769	Cucsa.130050.1	G2-like	1420	Cucsat.PASA.G13752	ctg184	2284290	2286640	-	protein_coding		Myb-like DNA-binding domain, SHAQKYF class family protein, expressed | Myb-like DNA-binding domain	S	1E2W1, 1E3JE	G2-like	Homeodomain-like protein	GARP-G2-like	TF	GARP->GARP-G2-like		Myb/SANT
Cucsa.120620	21503	138	208	4	0.0111	0.4769	Cucsa.120620.1	SBP	1831	Cucsat.PASA.G18057	ctg3345	4627772	4631913	+	protein_coding		Squamosa promoter-binding-like protein	K	9.9999999999999996E+86	SBP	Squamosa promoter binding protein-like protein	SBP	TF	SBP		SBP
Cucsa.120620	21503	138	208	4	0.0111	0.4769	Cucsa.120620.2	SBP	1831	Cucsat.PASA.G18057	ctg3345	4627772	4631913	+	protein_coding		Squamosa promoter-binding-like protein	K	9.9999999999999996E+86	SBP	Squamosa promoter binding protein-like protein	SBP	TF	SBP		SBP
Cucsa.090320	21503	799	208	14	0.01117	0.4769	Cucsa.090320.1	bHLH	1953	Cucsat.PASA.G19937	ctg4	3533118	3541889	+	protein_coding	PIF3	Transcription factor	K	1E1YP	bHLH	Phytochrome-interacting factor 3	bHLH	TF	bHLH		bHLH
Cucsa.090320	21503	799	208	14	0.01117	0.4769	Cucsa.090320.2	bHLH	1953	Cucsat.PASA.G19937	ctg4	3533118	3541889	+	protein_coding	PIF3	Transcription factor	K	1E1YP	bHLH	Phytochrome-interacting factor 3	bHLH	TF	bHLH		bHLH
Cucsa.090320	21503	799	208	14	0.01117	0.4769	Cucsa.090320.3	bHLH	1953	Cucsat.PASA.G19937	ctg4	3533118	3541889	+	protein_coding	PIF3	Transcription factor	K	1E1YP	bHLH	Phytochrome-interacting factor 3	bHLH	TF	bHLH		bHLH
Cucsa.197650	21503	738	208	13	0.0129	0.4769	Cucsa.197650.1	TCP	1435	Cucsat.PASA.G13967	ctg1869	604723	609332	-	protein_coding		Transcription factor	K	1DZ5H	TCP	TCP family transcription factor	TCP	TF	TCP		TCP
Cucsa.175390	21503	1873	208	27	0.01387	0.4769	Cucsa.175390.1	Dof	1241	Cucsat.PASA.G12459	ctg1837	2572206	2574278	+	protein_coding		Zinc finger protein	K	1DXT2	Dof	Dof zinc finger protein	C2C2-Dof	TF	C2C2->C2C2-Dof		Dof
Cucsa.259560	21503	282	208	6	0.02021	0.585	Cucsa.259560.1	HD-ZIP	65	Cucsat.PASA.G1013	ctg1	6682309	6684269	+	protein_coding		homeobox-leucine zipper protein	K	1E2SB	HD-ZIP	Homeobox leucine zipper family protein	HB-HD-ZIP	TF	HB->HB-HD-ZIP		Homeodomain
Cucsa.104340	21503	1235	208	18	0.03105	0.585	Cucsa.104340.1	MYB
Cucsa.124410	21503	522	208	9	0.03114	0.585	Cucsa.124410.1	ARF	174	Cucsat.PASA.G1621	ctg1000	644940	649151	+	protein_coding		auxin response factor	K	1DQ1R	ARF	Auxin response factor	B3-ARF	TF	B3->B3-ARF		B3
Cucsa.203800	21503	530	208	9	0.03401	0.585	Cucsa.203800.1	Trihelix	1224	Cucsat.PASA.G12196	ctg1837	1979469	1980428	-	protein_coding		Transcription factor	K	1E2DW	Trihelix	Transcription factor	Trihelix	TF	Trihelix
Cucsa.365190	21503	197	208	4	0.04292	0.585	Cucsa.365190.1	MYB	640	Cucsat.PASA.G5777	ctg1402	3036418	3038297	+	protein_coding		Transcription factor	K	1E1EH	MYB	Myb domain protein	MYB	TF	MYB->MYB		Myb/SANT
Cucsa.394720	21503	83	208	2	0.04666	0.585	Cucsa.394720.1	ARR-B	716	Cucsat.PASA.G6933	ctg1522	524709	528405	+	protein_coding		two-component response regulator | response regulator	K	1DST7, 1EKFE	ARR-B	Two-component response regulator	GARP-ARR-B	TF	GARP->GARP-ARR-B		Myb/SANT
Cucsa.238540	21503	203	208	4	0.04774	0.585	Cucsa.238540.1	MYB

## Sheet: MvH
TF	Background_all	Background_bind	Query_all	Query_bind	p_value	q_value	idd	PlantRegMap_ID_annotation	X	Gene.ID	Locus	Start	Stop	string	Biotype	Symbol	Description	COG.categories	Eggnog.OG	TF_family_PlantRegMap_ID	PlantRegMap_ID_annotation	TF_Family_ITAK	Category_ITAK	DETAILS_ITAK	corresponding_protein_kinase_familiy	CIS_BP_TF_Family
Cucsa.112500	21503	291	55	4	0.0008775	0.1746	Cucsa.112500.1	NAC	1470	Cucsat.PASA.G14625	ctg1869	2605785	2616842	+	protein_coding	OSI_09763, OSI_32319	NAC domain-containing protein 74-like | RNA recognition motif-containing protein | (No apical meristem) protein	A, S	1DVRD, 1E6A9, 1DS71	NAC	NAC domain protein	NAC	TF	NAC		NAC/NAM
Cucsa.308760	21503	291	55	3	0.006521	0.2702	Cucsa.308760.1	NAC	1024	Cucsat.PASA.G10443	ctg1678	300704	306119	-	protein_coding		No apical meristem (NAM) protein	S	1DZSV	NAC	NAC domain-containing protein	NAC	TF	NAC		NAC/NAM
Cucsa.308760	21503	291	55	3	0.006521	0.2702	Cucsa.308760.2	NAC	1024	Cucsat.PASA.G10443	ctg1678	300704	306119	-	protein_coding		No apical meristem (NAM) protein	S	1DZSV	NAC	NAC domain-containing protein	NAC	TF	NAC		NAC/NAM
Cucsa.308760	21503	291	55	3	0.006521	0.2702	Cucsa.308760.3	NAC	1024	Cucsat.PASA.G10443	ctg1678	300704	306119	-	protein_coding		No apical meristem (NAM) protein	S	1DZSV	NAC	NAC domain-containing protein	NAC	TF	NAC		NAC/NAM
Cucsa.349370	21503	151	55	2	0.006819	0.2702	Cucsa.349370.1	NAC	683	Cucsat.PASA.G6338	ctg1429	516120	518079	-	protein_coding		nac domain	K	1DQ07	NAC	NAC domain-containing protein, putative	NAC	TF	NAC		NAC/NAM
Cucsa.336980	21503	154	55	2	0.007198	0.2702	Cucsa.336980.1	WOX	1283	Cucsat.PASA.G13175	ctg1838	1636516	1639964	+	protein_coding		wuschel-related homeobox	K	1E2FG	WOX	WUSCHEL related homeobox 11	HB-WOX	TF	HB->HB-WOX		Homeodomain
Cucsa.241900	21503	714	55	5	0.009559	0.2702	Cucsa.241900.1	Dof
Cucsa.161510	21503	175	55	2	0.0102	0.2702	Cucsa.161510.1	NAC
Cucsa.078700	21503	954	55	6	0.0105	0.2702	Cucsa.078700.1	bHLH	342	Cucsat.PASA.G3182	ctg1041	1805167	1809057	+	protein_coding		transcription factor	K	1DYTW	bHLH	Transcription factor	bHLH	TF	bHLH		bHLH
Cucsa.078700	21503	954	55	6	0.0105	0.2702	Cucsa.078700.2	bHLH	342	Cucsat.PASA.G3182	ctg1041	1805167	1809057	+	protein_coding		transcription factor	K	1DYTW	bHLH	Transcription factor	bHLH	TF	bHLH		bHLH
Cucsa.002980	21503	180	55	2	0.011	0.2702	Cucsa.002980.1	NAC	1724	Cucsat.PASA.G17010	ctg2465	206172	208045	+	protein_coding		(No apical meristem) protein	S	1E0HF	NAC	NAC-domain containing protein	NAC	TF	NAC		NAC/NAM
Cucsa.102120	21503	7674	55	27	0.01459	0.2702	Cucsa.102120.1	Dof
Cucsa.199090	21503	213	55	2	0.01723	0.2702	Cucsa.199090.1	NAC
Cucsa.242740	21503	1584	55	8	0.01827	0.2702	Cucsa.242740.1	C3H	1273	Cucsat.PASA.G12631	ctg1838	1299116	1302264	-	protein_coding		zinc finger CCCH domain-containing protein | domain--containing protein | KH domain	S	1DRDG, 1EMMA, 1EAGN	C3H	Zinc finger CCCH domain-containing protein	C3H	TF	C3H
Cucsa.242740	21503	1584	55	8	0.01827	0.2702	Cucsa.242740.2	C3H	1273	Cucsat.PASA.G12631	ctg1838	1299116	1302264	-	protein_coding		zinc finger CCCH domain-containing protein | domain--containing protein | KH domain	S	1DRDG, 1EMMA, 1EAGN	C3H	Zinc finger CCCH domain-containing protein	C3H	TF	C3H
Cucsa.260270	21503	234	55	2	0.02204	0.2702	Cucsa.260270.1	AP2	54	Cucsat.PASA.G263	ctg1	6030869	6035529	-	protein_coding		Transcription factor	K	1DPXX	AP2	AP2-like ethylene-responsive transcription factor	AP2/ERF-AP2	TF	AP2/ERF->AP2/ERF-AP2		AP2
Cucsa.341140	21503	636	55	4	0.023	0.2702	Cucsa.341140.1	C2H2	1327	Cucsat.PASA.G13351	ctg1838	5040825	5043609	+	protein_coding		zinc finger protein	K	1DQFZ	C2H2	Zinc finger protein MAGPIE	C2H2	TF	C2H2		C2H2 ZF
Cucsa.341140	21503	636	55	4	0.023	0.2702	Cucsa.341140.2	C2H2	1327	Cucsat.PASA.G13351	ctg1838	5040825	5043609	+	protein_coding		zinc finger protein	K	1DQFZ	C2H2	Zinc finger protein MAGPIE	C2H2	TF	C2H2		C2H2 ZF
Cucsa.078810	21503	251	55	2	0.02642	0.2702	Cucsa.078810.1	WRKY	340	Cucsat.PASA.G3175	ctg1041	1579663	1581901	+	protein_coding	WRKY53	transcription factor | WRKY	K	1E0M7, 1E0A6	WRKY	Transcription factor WRKY	WRKY	TF	WRKY		WRKY
Cucsa.122890	21503	257	55	2	0.02806	0.2702	Cucsa.122890.1	NAC	903	Cucsat.PASA.G9069	ctg1635	2145075	2147810	+	protein_coding	NAM	Protein CUP-SHAPED COTYLEDON	K	1DZGT	NAC	NAC domain protein,	NAC	TF	NAC		NAC/NAM
Cucsa.118620	21503	265	55	2	0.03035	0.2702	Cucsa.118620.1	NAC	1808	Cucsat.PASA.G18195	ctg3345	2447724	2452507	-	protein_coding		nac domain	S	1DX0D	NAC	NAC domain protein,	NAC	TF	NAC		NAC/NAM
Cucsa.378700	21503	267	55	2	0.03093	0.2702	Cucsa.378700.3	HD-ZIP	1254	Cucsat.PASA.G12287	ctg1837	3506338	3509899	-	protein_coding		homeobox-leucine zipper protein ATHB-51-like	K	1DQR8	HD-ZIP	Homeobox leucine zipper protein	HB-HD-ZIP	TF	HB->HB-HD-ZIP		Homeodomain
Cucsa.378700	21503	267	55	2	0.03093	0.2702	Cucsa.378700.2	HD-ZIP	1254	Cucsat.PASA.G12287	ctg1837	3506338	3509899	-	protein_coding		homeobox-leucine zipper protein ATHB-51-like	K	1DQR8	HD-ZIP	Homeobox leucine zipper protein	HB-HD-ZIP	TF	HB->HB-HD-ZIP		Homeodomain
Cucsa.378700	21503	267	55	2	0.03093	0.2702	Cucsa.378700.1	HD-ZIP	1254	Cucsat.PASA.G12287	ctg1837	3506338	3509899	-	protein_coding		homeobox-leucine zipper protein ATHB-51-like	K	1DQR8	HD-ZIP	Homeobox leucine zipper protein	HB-HD-ZIP	TF	HB->HB-HD-ZIP		Homeodomain
Cucsa.240210	21503	268	55	2	0.03123	0.2702	Cucsa.240210.1	NAC
Cucsa.259560	21503	282	55	2	0.03551	0.2796	Cucsa.259560.1	HD-ZIP	65	Cucsat.PASA.G1013	ctg1	6682309	6684269	+	protein_coding		homeobox-leucine zipper protein	K	1E2SB	HD-ZIP	Homeobox leucine zipper family protein	HB-HD-ZIP	TF	HB->HB-HD-ZIP		Homeodomain
Cucsa.361130	21503	284	55	2	0.03614	0.2796	Cucsa.361130.2	HD-ZIP	427	Cucsat.PASA.G3597	ctg1047	1536831	1546667	-	protein_coding	HOX29, ATHB-15	homeobox-leucine zipper protein	K	1DVG3	HD-ZIP	Class III homeobox-leucine zipper protein	HB-HD-ZIP	TF	HB->HB-HD-ZIP		Homeodomain
Cucsa.361130	21503	284	55	2	0.03614	0.2796	Cucsa.361130.1	HD-ZIP	427	Cucsat.PASA.G3597	ctg1047	1536831	1546667	-	protein_coding	HOX29, ATHB-15	homeobox-leucine zipper protein	K	1DVG3	HD-ZIP	Class III homeobox-leucine zipper protein	HB-HD-ZIP	TF	HB->HB-HD-ZIP		Homeodomain
Cucsa.364130	21503	291	55	2	0.03841	0.2796	Cucsa.364130.1	NAC	652	Cucsat.PASA.G6025	ctg1425	941087	950233	-	protein_coding		NAC domain containing protein | Pentatricopeptide repeat-containing protein	S	1DXKY, 1DX23	NAC	NAC domain protein,	NAC	TF	NAC		NAC/NAM
Cucsa.364130	21503	291	55	2	0.03841	0.2796	Cucsa.364130.2	NAC	652	Cucsat.PASA.G6025	ctg1425	941087	950233	-	protein_coding		NAC domain containing protein | Pentatricopeptide repeat-containing protein	S	1DXKY, 1DX23	NAC	NAC domain protein,	NAC	TF	NAC		NAC/NAM
Cucsa.043420	21503	296	55	2	0.04008	0.2796	Cucsa.043420.1	NAC	251	Cucsat.PASA.G2354	ctg1002	3931792	3935367	+	protein_coding		NAC domain-containing protein	S	1DSCP	NAC	NAC domain-containing protein, putative	NAC	TF	NAC		NAC/NAM
Cucsa.118450	21503	1536	55	7	0.04048	0.2796	Cucsa.118450.1	MYB	1805	Cucsat.PASA.G17965	ctg3345	2308522	2311896	+	protein_coding		Myb-related protein	K	1DXF2	MYB	MYB family protein	MYB	TF	MYB->MYB		Myb/SANT
Cucsa.277240	21503	512	55	3	0.04178	0.2796	Cucsa.277240.1	C2H2	1878	Cucsat.PASA.G18694	ctg3408	429459	434481	-	protein_coding	OSI_32343	zinc finger protein	K	1DS6Z	C2H2	Zinc finger protein, putative	C2H2	TF	C2H2		C2H2 ZF
Cucsa.277240	21503	512	55	3	0.04178	0.2796	Cucsa.277240.2	C2H2	1878	Cucsat.PASA.G18694	ctg3408	429459	434481	-	protein_coding	OSI_32343	zinc finger protein	K	1DS6Z	C2H2	Zinc finger protein, putative	C2H2	TF	C2H2		C2H2 ZF
Cucsa.112760	21503	1270	55	6	0.04216	0.2796	Cucsa.112760.1	MYB	1474	Cucsat.PASA.G14634	ctg1869	2723035	2724942	+	protein_coding	MYB94	Transcription factor	K	1DUB4	MYB	MYB family protein	MYB	TF	MYB->MYB		Myb/SANT
Cucsa.124410	21503	522	55	3	0.04433	0.2824	Cucsa.124410.1	ARF	174	Cucsat.PASA.G1621	ctg1000	644940	649151	+	protein_coding		auxin response factor	K	1DQ1R	ARF	Auxin response factor	B3-ARF	TF	B3->B3-ARF		B3
Cucsa.175390	21503	1873	55	8	0.04683	0.2824	Cucsa.175390.1	Dof	1241	Cucsat.PASA.G12459	ctg1837	2572206	2574278	+	protein_coding		Zinc finger protein	K	1DXT2	Dof	Dof zinc finger protein	C2C2-Dof	TF	C2C2->C2C2-Dof		Dof
Cucsa.102530	21503	786	55	4	0.04999	0.2832	Cucsa.102530.1	bHLH	209	Cucsat.PASA.G1760	ctg1002	1745731	1749597	-	protein_coding		Transcription factor	K	1E40Z	bHLH	Basic helix-loop-helix transcription factor	bHLH	TF	bHLH		bHLH

## Sheet: LvS
TF	Background_all	Background_bind	Query_all	Query_bind	p_value	q_value	idd	PlantRegMap_ID_annotation	X	Gene.ID	Locus	Start	Stop	string	Biotype	Symbol	Description	COG.categories	Eggnog.OG	TF_family_PlantRegMap_ID	PlantRegMap_ID_annotation	TF_Family_ITAK	Category_ITAK	DETAILS_ITAK	corresponding_protein_kinase_familiy	CIS_BP_TF_Family
Cucsa.026600	21503	8619	2259	1080	1.566e-15	4.934e-13	Cucsa.026600.1	BBR-BPC
Cucsa.013870	21503	327	2259	83	4.085e-15	5.84e-13	Cucsa.013870.1	MYB	687	Cucsat.PASA.G6401	ctg1445	49102	54306	-	protein_coding		Transcription factor | Myb-like DNA-binding domain	K	1DV79, 1EG87	MYB	Myb family transcription factor family protein	MYB	TF	MYB->MYB		Myb/SANT
Cucsa.013870	21503	327	2259	83	4.085e-15	5.84e-13	Cucsa.013870.2	MYB	687	Cucsat.PASA.G6401	ctg1445	49102	54306	-	protein_coding		Transcription factor | Myb-like DNA-binding domain	K	1DV79, 1EG87	MYB	Myb family transcription factor family protein	MYB	TF	MYB->MYB		Myb/SANT
Cucsa.013870	21503	327	2259	83	4.085e-15	5.84e-13	Cucsa.013870.3	MYB	687	Cucsat.PASA.G6401	ctg1445	49102	54306	-	protein_coding		Transcription factor | Myb-like DNA-binding domain	K	1DV79, 1EG87	MYB	Myb family transcription factor family protein	MYB	TF	MYB->MYB		Myb/SANT
Cucsa.013870	21503	327	2259	83	4.085e-15	5.84e-13	Cucsa.013870.4	MYB	687	Cucsat.PASA.G6401	ctg1445	49102	54306	-	protein_coding		Transcription factor | Myb-like DNA-binding domain	K	1DV79, 1EG87	MYB	Myb family transcription factor family protein	MYB	TF	MYB->MYB		Myb/SANT
Cucsa.013870	21503	327	2259	83	4.085e-15	5.84e-13	Cucsa.013870.5	MYB	687	Cucsat.PASA.G6401	ctg1445	49102	54306	-	protein_coding		Transcription factor | Myb-like DNA-binding domain	K	1DV79, 1EG87	MYB	Myb family transcription factor family protein	MYB	TF	MYB->MYB		Myb/SANT
Cucsa.321060	21503	254	2259	70	5.562e-15	5.84e-13	Cucsa.321060.1	MYB_related	24	Cucsat.PASA.G813	ctg1	1931098	1935149	+	protein_coding		MYB family transcription factor	K	1DU9D	MYB_related	Myb transcription factor	MYB-related	TF	MYB->MYB-related		Myb/SANT
Cucsa.321060	21503	254	2259	70	5.562e-15	5.84e-13	Cucsa.321060.2	MYB_related	24	Cucsat.PASA.G813	ctg1	1931098	1935149	+	protein_coding		MYB family transcription factor	K	1DU9D	MYB_related	Myb transcription factor	MYB-related	TF	MYB->MYB-related		Myb/SANT
Cucsa.159750	21503	6453	2259	818	9.11e-12	7.174e-10	Cucsa.159750.1	BBR-BPC	512	Cucsat.PASA.G4622	ctg1227	847059	851834	+	protein_coding		GAGA-binding transcriptional activator	K	1DVUR	BBR-BPC	GAGA-binding transcriptional activator	BBR-BPC	TF	BBR-BPC		BBR
Cucsa.159750	21503	6453	2259	818	9.11e-12	7.174e-10	Cucsa.159750.2	BBR-BPC	512	Cucsat.PASA.G4622	ctg1227	847059	851834	+	protein_coding		GAGA-binding transcriptional activator	K	1DVUR	BBR-BPC	GAGA-binding transcriptional activator	BBR-BPC	TF	BBR-BPC		BBR
Cucsa.362960	21503	10927	2259	1287	2.497e-10	1.573e-08	Cucsa.362960.1	MIKC_MADS	668	Cucsat.PASA.G6074	ctg1425	1981903	1991283	-	protein_coding		transcription factor	K	1E3UV, 1DWP0	MIKC_MADS	MADS box transcription factor	MADS-MIKC	TF	MADS->MADS-MIKC		MADS box
Cucsa.285620	21503	210	2259	53	3.079e-10	1.616e-08	Cucsa.285620.1	MYB_related	961	Cucsat.PASA.G9520	ctg1673	1847597	1850132	-	protein_coding		Transcription factor	K	1E16X	MYB_related	Myb-like transcription factor family protein	MYB-related	TF	MYB->MYB-related		Myb/SANT
Cucsa.395160	21503	237	2259	57	5.487e-10	2.469e-08	Cucsa.395160.1	MYB_related	720	Cucsat.PASA.G6853	ctg1522	786686	789119	-	protein_coding		Transcription factor	K	1E1DC	MYB_related	Myb-like transcription factor family protein, putative	MYB-related	TF	MYB->MYB-related		Myb/SANT
Cucsa.067080	21503	469	2259	91	2.34e-09	8.534e-08	Cucsa.067080.1	MYB	1416	Cucsat.PASA.G13739	ctg184	1947943	1950805	-	protein_coding		Transcription factor	K	1DZ56	MYB	MYB transcription factor	MYB	TF	MYB->MYB		Myb/SANT
Cucsa.277740	21503	10119	2259	1194	2.438e-09	8.534e-08	Cucsa.277740.1	AP2
Cucsa.198920	21503	369	2259	76	2.82e-09	8.884e-08	Cucsa.198920.1	MYB	1449	Cucsat.PASA.G14572	ctg1869	1450057	1454908	+	protein_coding		Myb-like DNA-binding domain	K	1EKNJ	MYB	MYB-like transcription factor family protein	MYB	TF	MYB->MYB		Myb/SANT
Cucsa.307870	21503	8167	2259	984	4.29e-09	1.228e-07	Cucsa.307870.1	C2H2	1032	Cucsat.PASA.G10477	ctg1678	905160	907886	-	protein_coding	TFIIIA	transcription factor IIIA	K	1DPS3	C2H2	Transcription factor IIIA	C2H2	TF	C2H2		C2H2 ZF
Cucsa.139090	21503	248	2259	56	9.118e-09	2.393e-07	Cucsa.139090.1	MYB_related	606	Cucsat.PASA.G5619	ctg1299	112124	114984	+	protein_coding		Transcription factor | Myb-like DNA-binding domain	K	1EKNQ, 1DZ9V	MYB_related	MYB transcription factor	MYB-related	TF	MYB->MYB-related		Myb/SANT
Cucsa.104970	21503	998	2259	157	7.411e-08	1.796e-06	Cucsa.104970.1	bZIP	241	Cucsat.PASA.G2315	ctg1002	3487626	3492501	+	protein_coding	GBF1	Transcription factor	K	1DR8Y	bZIP	G-box-binding factor, putative	bZIP	TF	bZIP		bZIP
Cucsa.104970	21503	998	2259	157	7.411e-08	1.796e-06	Cucsa.104970.10	bZIP	241	Cucsat.PASA.G2315	ctg1002	3487626	3492501	+	protein_coding	GBF1	Transcription factor	K	1DR8Y	bZIP	G-box-binding factor, putative	bZIP	TF	bZIP		bZIP
Cucsa.104970	21503	998	2259	157	7.411e-08	1.796e-06	Cucsa.104970.11	bZIP	241	Cucsat.PASA.G2315	ctg1002	3487626	3492501	+	protein_coding	GBF1	Transcription factor	K	1DR8Y	bZIP	G-box-binding factor, putative	bZIP	TF	bZIP		bZIP
Cucsa.104970	21503	998	2259	157	7.411e-08	1.796e-06	Cucsa.104970.2	bZIP	241	Cucsat.PASA.G2315	ctg1002	3487626	3492501	+	protein_coding	GBF1	Transcription factor	K	1DR8Y	bZIP	G-box-binding factor, putative	bZIP	TF	bZIP		bZIP
Cucsa.104970	21503	998	2259	157	7.411e-08	1.796e-06	Cucsa.104970.3	bZIP	241	Cucsat.PASA.G2315	ctg1002	3487626	3492501	+	protein_coding	GBF1	Transcription factor	K	1DR8Y	bZIP	G-box-binding factor, putative	bZIP	TF	bZIP		bZIP
Cucsa.104970	21503	998	2259	157	7.411e-08	1.796e-06	Cucsa.104970.4	bZIP	241	Cucsat.PASA.G2315	ctg1002	3487626	3492501	+	protein_coding	GBF1	Transcription factor	K	1DR8Y	bZIP	G-box-binding factor, putative	bZIP	TF	bZIP		bZIP
Cucsa.104970	21503	998	2259	157	7.411e-08	1.796e-06	Cucsa.104970.7	bZIP	241	Cucsat.PASA.G2315	ctg1002	3487626	3492501	+	protein_coding	GBF1	Transcription factor	K	1DR8Y	bZIP	G-box-binding factor, putative	bZIP	TF	bZIP		bZIP
Cucsa.364590	21503	178	2259	42	1.331e-07	2.996e-06	Cucsa.364590.1	MYB	645	Cucsat.PASA.G6009	ctg1425	598392	600705	-	protein_coding		Myb-like DNA-binding domain	K	1E398	MYB	Transcription factor	MYB	TF	MYB->MYB		Myb/SANT
Cucsa.280310	21503	7438	2259	887	4.314e-07	9.06e-06	Cucsa.280310.1	GRAS
Cucsa.308740	21503	1103	2259	162	3.618e-06	7.122e-05	Cucsa.308740.1	C2H2
Cucsa.164580	21503	671	2259	105	1.168e-05	0.0002165	Cucsa.164580.1	MYB	1593	Cucsat.PASA.G15238	ctg197	1619147	1621848	+	protein_coding		transcription factor	K	1DYQY	MYB	Myb family transcription factor family protein	MYB	TF	MYB->MYB		Myb/SANT
Cucsa.322110	21503	1084	2259	155	2.502e-05	0.0004379	Cucsa.322110.1	bZIP	11	Cucsat.PASA.G765	ctg1	889564	894535	+	protein_coding		Transcription factor	K	1DQBF	bZIP	BZIP transcription factor family protein	bZIP	TF	bZIP		bZIP
Cucsa.322110	21503	1084	2259	155	2.502e-05	0.0004379	Cucsa.322110.2	bZIP	11	Cucsat.PASA.G765	ctg1	889564	894535	+	protein_coding		Transcription factor	K	1DQBF	bZIP	BZIP transcription factor family protein	bZIP	TF	bZIP		bZIP
Cucsa.258940	21503	974	2259	136	0.000218	0.003614	Cucsa.258940.1	bZIP	72	Cucsat.PASA.G1036	ctg1	7012220	7017965	+	protein_coding	GBF3	Common plant regulatory factor	K	1E0QK	bZIP	Bzip transcription factor	bZIP	TF	bZIP		bZIP
Cucsa.258940	21503	974	2259	136	0.000218	0.003614	Cucsa.258940.2	bZIP	72	Cucsat.PASA.G1036	ctg1	7012220	7017965	+	protein_coding	GBF3	Common plant regulatory factor	K	1E0QK	bZIP	Bzip transcription factor	bZIP	TF	bZIP		bZIP
Cucsa.258940	21503	974	2259	136	0.000218	0.003614	Cucsa.258940.7	bZIP	72	Cucsat.PASA.G1036	ctg1	7012220	7017965	+	protein_coding	GBF3	Common plant regulatory factor	K	1E0QK	bZIP	Bzip transcription factor	bZIP	TF	bZIP		bZIP
Cucsa.258940	21503	974	2259	136	0.000218	0.003614	Cucsa.258940.8	bZIP	72	Cucsat.PASA.G1036	ctg1	7012220	7017965	+	protein_coding	GBF3	Common plant regulatory factor	K	1E0QK	bZIP	Bzip transcription factor	bZIP	TF	bZIP		bZIP
Cucsa.258940	21503	974	2259	136	0.000218	0.003614	Cucsa.258940.9	bZIP	72	Cucsat.PASA.G1036	ctg1	7012220	7017965	+	protein_coding	GBF3	Common plant regulatory factor	K	1E0QK	bZIP	Bzip transcription factor	bZIP	TF	bZIP		bZIP
Cucsa.078700	21503	954	2259	133	0.0002703	0.004067	Cucsa.078700.1	bHLH	342	Cucsat.PASA.G3182	ctg1041	1805167	1809057	+	protein_coding		transcription factor	K	1DYTW	bHLH	Transcription factor	bHLH	TF	bHLH		bHLH
Cucsa.078700	21503	954	2259	133	0.0002703	0.004067	Cucsa.078700.2	bHLH	342	Cucsat.PASA.G3182	ctg1041	1805167	1809057	+	protein_coding		transcription factor	K	1DYTW	bHLH	Transcription factor	bHLH	TF	bHLH		bHLH
Cucsa.241090	21503	1037	2259	143	0.0002711	0.004067	Cucsa.241090.1	bZIP
Cucsa.364380	21503	1009	2259	139	0.00034	0.004868	Cucsa.364380.1	bZIP	648	Cucsat.PASA.G6176	ctg1425	771848	777993	+	protein_coding		Abscisic acid-insensitive 5-like protein	K	1DTYR	bZIP	Abscisic acid-insensitive 5-like protein 2	bZIP	TF	bZIP		bZIP
Cucsa.364380	21503	1009	2259	139	0.00034	0.004868	Cucsa.364380.2	bZIP	648	Cucsat.PASA.G6176	ctg1425	771848	777993	+	protein_coding		Abscisic acid-insensitive 5-like protein	K	1DTYR	bZIP	Abscisic acid-insensitive 5-like protein 2	bZIP	TF	bZIP		bZIP
Cucsa.364380	21503	1009	2259	139	0.00034	0.004868	Cucsa.364380.3	bZIP	648	Cucsat.PASA.G6176	ctg1425	771848	777993	+	protein_coding		Abscisic acid-insensitive 5-like protein	K	1DTYR	bZIP	Abscisic acid-insensitive 5-like protein 2	bZIP	TF	bZIP		bZIP
Cucsa.364380	21503	1009	2259	139	0.00034	0.004868	Cucsa.364380.4	bZIP	648	Cucsat.PASA.G6176	ctg1425	771848	777993	+	protein_coding		Abscisic acid-insensitive 5-like protein	K	1DTYR	bZIP	Abscisic acid-insensitive 5-like protein 2	bZIP	TF	bZIP		bZIP
Cucsa.364380	21503	1009	2259	139	0.00034	0.004868	Cucsa.364380.5	bZIP	648	Cucsat.PASA.G6176	ctg1425	771848	777993	+	protein_coding		Abscisic acid-insensitive 5-like protein	K	1DTYR	bZIP	Abscisic acid-insensitive 5-like protein 2	bZIP	TF	bZIP		bZIP
Cucsa.396070	21503	1027	2259	141	0.0003599	0.004929	Cucsa.396070.1	bZIP	734	Cucsat.PASA.G6887	ctg1522	1413021	1417309	-	protein_coding	BZIP71	Transcription factor	K	1DTPS	bZIP	abscisic acid responsive elements-binding factor 2	bZIP	TF	bZIP		bZIP
Cucsa.396070	21503	1027	2259	141	0.0003599	0.004929	Cucsa.396070.2	bZIP	734	Cucsat.PASA.G6887	ctg1522	1413021	1417309	-	protein_coding	BZIP71	Transcription factor	K	1DTPS	bZIP	abscisic acid responsive elements-binding factor 2	bZIP	TF	bZIP		bZIP
Cucsa.396070	21503	1027	2259	141	0.0003599	0.004929	Cucsa.396070.3	bZIP	734	Cucsat.PASA.G6887	ctg1522	1413021	1417309	-	protein_coding	BZIP71	Transcription factor	K	1DTPS	bZIP	abscisic acid responsive elements-binding factor 2	bZIP	TF	bZIP		bZIP
Cucsa.353140	21503	6293	2259	730	0.000382	0.005013	Cucsa.353140.1	TALE	1980	Cucsat.PASA.G20947	ctg907	826840	831213	-	protein_coding	KN1	homeobox protein	K	1DXVZ	TALE	Homeobox protein knotted-1-like 1	HB-KNOX	TF	HB->HB-KNOX		Homeodomain
Cucsa.102120	21503	7674	2259	877	0.0004936	0.00622	Cucsa.102120.1	Dof
Cucsa.090320	21503	799	2259	112	0.0006181	0.007489	Cucsa.090320.1	bHLH	1953	Cucsat.PASA.G19937	ctg4	3533118	3541889	+	protein_coding	PIF3	Transcription factor	K	1E1YP	bHLH	Phytochrome-interacting factor 3	bHLH	TF	bHLH		bHLH
Cucsa.090320	21503	799	2259	112	0.0006181	0.007489	Cucsa.090320.2	bHLH	1953	Cucsat.PASA.G19937	ctg4	3533118	3541889	+	protein_coding	PIF3	Transcription factor	K	1E1YP	bHLH	Phytochrome-interacting factor 3	bHLH	TF	bHLH		bHLH
Cucsa.090320	21503	799	2259	112	0.0006181	0.007489	Cucsa.090320.3	bHLH	1953	Cucsat.PASA.G19937	ctg4	3533118	3541889	+	protein_coding	PIF3	Transcription factor	K	1E1YP	bHLH	Phytochrome-interacting factor 3	bHLH	TF	bHLH		bHLH
Cucsa.213830	21503	7290	2259	833	0.0007853	0.009161	Cucsa.213830.1	Dof	1841	Cucsat.PASA.G18387	ctg3379	100506	102727	+	protein_coding		Zinc finger protein	K	1DXT2	Dof	Dof zinc finger protein	C2C2-Dof	TF	C2C2->C2C2-Dof		Dof
Cucsa.197650	21503	738	2259	103	0.001127	0.01268	Cucsa.197650.1	TCP	1435	Cucsat.PASA.G13967	ctg1869	604723	609332	-	protein_coding		Transcription factor	K	1DZ5H	TCP	TCP family transcription factor	TCP	TF	TCP		TCP
Cucsa.251110	21503	756	2259	105	0.001206	0.01292	Cucsa.251110.1	TCP
Cucsa.054000	21503	773	2259	107	0.00123	0.01292	Cucsa.054000.1	TCP	1632	Cucsat.PASA.G15451	ctg2009	5568851	5570667	-	protein_coding	TCP20	Transcription factor	K	1DWD4	TCP	TCP family transcription factor family protein	TCP	TF	TCP		TCP
Cucsa.104200	21503	277	2259	44	0.00206	0.02094	Cucsa.104200.1	HD-ZIP	234	Cucsat.PASA.G2291	ctg1002	3011708	3014384	+	protein_coding		homeobox-leucine zipper protein	K	1DYSE	HD-ZIP	Homeobox associated leucine zipper protein	HB-HD-ZIP	TF	HB->HB-HD-ZIP		Homeodomain
Cucsa.102530	21503	786	2259	107	0.002146	0.02112	Cucsa.102530.1	bHLH	209	Cucsat.PASA.G1760	ctg1002	1745731	1749597	-	protein_coding		Transcription factor	K	1E40Z	bHLH	Basic helix-loop-helix transcription factor	bHLH	TF	bHLH		bHLH
Cucsa.349500	21503	873	2259	117	0.002431	0.02321	Cucsa.349500.1	TCP	685	Cucsat.PASA.G6343	ctg1429	624155	627250	-	protein_coding	TCP20	Transcription factor	K	1DWD4	TCP	TCP family transcription factor family protein	TCP	TF	TCP		TCP
Cucsa.113040	21503	980	2259	128	0.004017	0.03721	Cucsa.113040.1	bHLH	1480	Cucsat.PASA.G14648	ctg1869	2876628	2885747	+	protein_coding		Remorin, C-terminal region | Helix-loop-helix DNA-binding domain	K, S	1E2MR, 1E6AS	bHLH	Transcription factor UNE10	bHLH	TF	bHLH		bHLH
Cucsa.391680	21503	1275	2259	161	0.005579	0.05021	Cucsa.391680.1	C2H2	1518	Cucsat.PASA.G14788	ctg1869	4905563	4913214	+	protein_coding		- C2H2 zinc finger protein, expressed	K	1DVI0	C2H2	Lysine-specific demethylase REF6	C2H2	TF	C2H2		C2H2 ZF
Cucsa.005360	21503	971	2259	124	0.009305	0.08142	Cucsa.005360.1	bHLH	1761	Cucsat.PASA.G17289	ctg27	2100536	2104581	+	protein_coding		Transcription factor	K	1E0GE	bHLH	Basic helix-loop-helix transcription factor	bHLH	TF	bHLH		bHLH
Cucsa.005360	21503	971	2259	124	0.009305	0.08142	Cucsa.005360.2	bHLH	1761	Cucsat.PASA.G17289	ctg27	2100536	2104581	+	protein_coding		Transcription factor	K	1E0GE	bHLH	Basic helix-loop-helix transcription factor	bHLH	TF	bHLH		bHLH
Cucsa.142750	21503	178	2259	28	0.0112	0.09539	Cucsa.142750.1	EIL	750	Cucsat.PASA.G7448	ctg1528	2511155	2514827	+	protein_coding	EIL1	protein ethylene insensitive	K	1DUFI	EIL	Ethylene-insensitive 3	EIL	TF	EIL		EIN3
Cucsa.142750	21503	178	2259	28	0.0112	0.09539	Cucsa.142750.2	EIL	750	Cucsat.PASA.G7448	ctg1528	2511155	2514827	+	protein_coding	EIL1	protein ethylene insensitive	K	1DUFI	EIL	Ethylene-insensitive 3	EIL	TF	EIL		EIN3
Cucsa.142750	21503	178	2259	28	0.0112	0.09539	Cucsa.142750.3	EIL	750	Cucsat.PASA.G7448	ctg1528	2511155	2514827	+	protein_coding	EIL1	protein ethylene insensitive	K	1DUFI	EIL	Ethylene-insensitive 3	EIL	TF	EIL		EIN3
Cucsa.142750	21503	178	2259	28	0.0112	0.09539	Cucsa.142750.4	EIL	750	Cucsat.PASA.G7448	ctg1528	2511155	2514827	+	protein_coding	EIL1	protein ethylene insensitive	K	1DUFI	EIL	Ethylene-insensitive 3	EIL	TF	EIL		EIN3
Cucsa.395710	21503	876	2259	112	0.01222	0.1001	Cucsa.395710.1	C2H2
Cucsa.200410	21503	149	2259	24	0.0124	0.1001	Cucsa.200410.1	C2H2
Cucsa.109420	21503	633	2259	83	0.01468	0.1156	Cucsa.109420.1	bZIP	454	Cucsat.PASA.G3923	ctg105	3817502	3818669	+	protein_coding		ocs element-binding factor 1	K	1E4ZX	bZIP	Basic-leucine zipper (BZIP) transcription factor family	bZIP	TF	bZIP		bZIP
Cucsa.238090	21503	1009	2259	126	0.01725	0.1326	Cucsa.238090.1	TCP	847	Cucsat.PASA.G8503	ctg1557	3300159	3304639	-	protein_coding		transcription factor	K	1E627	TCP	TCP transcription factor	TCP	TF	TCP		TCP
Cucsa.273460	21503	436	2259	59	0.01798	0.1349	Cucsa.273460.1	TCP
Cucsa.341290	21503	6008	2259	672	0.02069	0.1516	Cucsa.341290.1	Dof	1329	Cucsat.PASA.G13358	ctg1838	5218255	5219724	+	protein_coding		Zinc finger protein	K	1E4BB	Dof	Dof zinc finger protein	C2C2-Dof	TF	C2C2->C2C2-Dof		Dof
Cucsa.363020	21503	649	2259	83	0.02567	0.1809	Cucsa.363020.1	TCP
Cucsa.096740	21503	632	2259	81	0.02584	0.1809	Cucsa.096740.1	bZIP
Cucsa.126960	21503	591	2259	76	0.02758	0.1889	Cucsa.126960.1	NAC	1569	Cucsat.PASA.G14900	ctg1869	7046141	7050859	+	protein_coding		NAC domain-containing protein 8-like	S	1DVQN	NAC	NAC domain-containing protein	NAC	TF	NAC		NAC/NAM
Cucsa.259560	21503	282	2259	39	0.0306	0.2051	Cucsa.259560.1	HD-ZIP	65	Cucsat.PASA.G1013	ctg1	6682309	6684269	+	protein_coding		homeobox-leucine zipper protein	K	1E2SB	HD-ZIP	Homeobox leucine zipper family protein	HB-HD-ZIP	TF	HB->HB-HD-ZIP		Homeodomain
Cucsa.364400	21503	101	2259	16	0.03381	0.2219	Cucsa.364400.1	MYB	647	Cucsat.PASA.G6174	ctg1425	754460	760215	+	protein_coding	GAM1	Transcription factor	K	1DS1V	MYB	Myb transcription factor	MYB	TF	MYB->MYB		Myb/SANT
Cucsa.307250	21503	345	2259	46	0.03833	0.2464	Cucsa.307250.1	MYB_related
Cucsa.120870	21503	231	2259	32	0.04223	0.2633	Cucsa.120870.1	NAC	1839	Cucsat.PASA.G18379	ctg3375	1253	3054	+	protein_coding		NAC domain-containing protein	K	1DW4H	NAC	NAC domain-containing protein, putative	NAC	TF	NAC		NAC/NAM
Cucsa.248080	21503	639	2259	80	0.04264	0.2633	Cucsa.248080.1	bZIP
Cucsa.238410	21503	510	2259	65	0.04371	0.2648	Cucsa.238410.1	bZIP
Cucsa.130050	21503	299	2259	40	0.04603	0.2736	Cucsa.130050.1	G2-like	1420	Cucsat.PASA.G13752	ctg184	2284290	2286640	-	protein_coding		Myb-like DNA-binding domain, SHAQKYF class family protein, expressed | Myb-like DNA-binding domain	S	1E2W1, 1E3JE	G2-like	Homeodomain-like protein	GARP-G2-like	TF	GARP->GARP-G2-like		Myb/SANT
Cucsa.098430	21503	5816	2259	644	0.04727	0.2757	Cucsa.098430.1	Dof	1511	Cucsat.PASA.G14758	ctg1869	4476295	4478505	+	protein_coding		zinc finger protein	S	1DSH5	Dof	Dof zinc finger protein	C2C2-Dof	TF	C2C2->C2C2-Dof		Dof
