# Supplementary material for: Understanding Transcription Factors and How They Affect Processes in Cucumber Sex Determination
Source: Metabolites. 2023 Jun 10;13(6):740. doi: 10.3390/metabo13060740 (PMC10305380; doi:10.3390/metabo13060740)
Supplement: Supplementary file 1 [file metabolites-13-00740-s001.zip › metabolites-2396319-supplementary/suplementy_v2/S17.annotated_networks_data.xlsx]

## Sheet: FvH_network
	TF	Target	PlantRegMap_ID_annotation.TF	B10v3_Gene.ID.TF	B10v3_Description.TF	TF_Family_ITAK.TF	Category_ITAK.TF	DETAILS_ITAK.TF	corresponding_protein_kinase_familiy.TF	PlantTRegMap_ID_annotation.Target	B10_v3_Gene.ID.Target	B10_v3.Description.Target	TF_Family_ITAK.Target	Category_ITAK.Target	DETAILS_ITAK.Target	corresponding_protein_kinase_familiy.Target
1	Cucsa.026600	Cucsa.043150	GAGA-binding transcriptional activator	NA	NA	NA	NA	NA	NA	Sec14p-like phosphatidylinositol transfer family protein	Cucsat.PASA.G2340	SEC14 cytosolic factor	NA	NA	NA	NA
2	Cucsa.098430	Cucsa.043150	Dof zinc finger protein	Cucsat.PASA.G14758	zinc finger protein	C2C2-Dof	TF	C2C2->C2C2-Dof	NA	Sec14p-like phosphatidylinositol transfer family protein	Cucsat.PASA.G2340	SEC14 cytosolic factor	NA	NA	NA	NA
3	Cucsa.102120	Cucsa.043150	Dof zinc finger protein	NA	NA	NA	NA	NA	NA	Sec14p-like phosphatidylinositol transfer family protein	Cucsat.PASA.G2340	SEC14 cytosolic factor	NA	NA	NA	NA
4	Cucsa.159750	Cucsa.043150	GAGA-binding transcriptional activator	Cucsat.PASA.G4622	GAGA-binding transcriptional activator	BBR-BPC	TF	BBR-BPC	NA	Sec14p-like phosphatidylinositol transfer family protein	Cucsat.PASA.G2340	SEC14 cytosolic factor	NA	NA	NA	NA
5	Cucsa.213830	Cucsa.043150	Dof zinc finger protein	Cucsat.PASA.G18387	Zinc finger protein	C2C2-Dof	TF	C2C2->C2C2-Dof	NA	Sec14p-like phosphatidylinositol transfer family protein	Cucsat.PASA.G2340	SEC14 cytosolic factor	NA	NA	NA	NA
6	Cucsa.277740	Cucsa.043150	AP2-like ethylene-responsive transcription factor	NA	NA	NA	NA	NA	NA	Sec14p-like phosphatidylinositol transfer family protein	Cucsat.PASA.G2340	SEC14 cytosolic factor	NA	NA	NA	NA
7	Cucsa.280310	Cucsa.043150	DELLA protein GAI	NA	NA	NA	NA	NA	NA	Sec14p-like phosphatidylinositol transfer family protein	Cucsat.PASA.G2340	SEC14 cytosolic factor	NA	NA	NA	NA
8	Cucsa.341290	Cucsa.043150	Dof zinc finger protein	Cucsat.PASA.G13358	Zinc finger protein	C2C2-Dof	TF	C2C2->C2C2-Dof	NA	Sec14p-like phosphatidylinositol transfer family protein	Cucsat.PASA.G2340	SEC14 cytosolic factor	NA	NA	NA	NA
9	Cucsa.362960	Cucsa.043150	MADS box transcription factor	Cucsat.PASA.G6074	transcription factor	MADS-MIKC	TF	MADS->MADS-MIKC	NA	Sec14p-like phosphatidylinositol transfer family protein	Cucsat.PASA.G2340	SEC14 cytosolic factor	NA	NA	NA	NA
10	Cucsa.026600	Cucsa.059560	GAGA-binding transcriptional activator	NA	NA	NA	NA	NA	NA	GH3 family protein	Cucsat.PASA.G210	Indole-3-acetic acid-amido synthetase	NA	NA	NA	NA
11	Cucsa.043520	Cucsa.059560	Protein WUSCHEL	Cucsat.PASA.G2357	DNA binding protein binding transcription factor transcription regulator	HB-WOX	TF	HB->HB-WOX	NA	GH3 family protein	Cucsat.PASA.G210	Indole-3-acetic acid-amido synthetase	NA	NA	NA	NA
12	Cucsa.102120	Cucsa.059560	Dof zinc finger protein	NA	NA	NA	NA	NA	NA	GH3 family protein	Cucsat.PASA.G210	Indole-3-acetic acid-amido synthetase	NA	NA	NA	NA
13	Cucsa.112320	Cucsa.059560	Homeobox-leucine zipper family protein	Cucsat.PASA.G14088	homeobox-leucine zipper protein	HB-HD-ZIP	TF	HB->HB-HD-ZIP	NA	GH3 family protein	Cucsat.PASA.G210	Indole-3-acetic acid-amido synthetase	NA	NA	NA	NA
14	Cucsa.159750	Cucsa.059560	GAGA-binding transcriptional activator	Cucsat.PASA.G4622	GAGA-binding transcriptional activator	BBR-BPC	TF	BBR-BPC	NA	GH3 family protein	Cucsat.PASA.G210	Indole-3-acetic acid-amido synthetase	NA	NA	NA	NA
15	Cucsa.213830	Cucsa.059560	Dof zinc finger protein	Cucsat.PASA.G18387	Zinc finger protein	C2C2-Dof	TF	C2C2->C2C2-Dof	NA	GH3 family protein	Cucsat.PASA.G210	Indole-3-acetic acid-amido synthetase	NA	NA	NA	NA
16	Cucsa.219780	Cucsa.059560	Abscisic acid responsive element-binding factor 1 family protein	Cucsat.PASA.G9251	Transcription factor	bZIP	TF	bZIP	NA	GH3 family protein	Cucsat.PASA.G210	Indole-3-acetic acid-amido synthetase	NA	NA	NA	NA
17	Cucsa.228750	Cucsa.059560	Beta-amylase	Cucsat.PASA.G11948	beta-amylase	BES1	TF	BES1	NA	GH3 family protein	Cucsat.PASA.G210	Indole-3-acetic acid-amido synthetase	NA	NA	NA	NA
18	Cucsa.232340	Cucsa.059560	BRASSINAZOLE-RESISTANT 1 protein, putative	Cucsat.PASA.G4593	BRASSINAZOLE-RESISTANT 1-like	BES1	TF	BES1	NA	GH3 family protein	Cucsat.PASA.G210	Indole-3-acetic acid-amido synthetase	NA	NA	NA	NA
19	Cucsa.273670	Cucsa.059560	BES1/BZR1	Cucsat.PASA.G11903	BES1 BZR1 homolog protein	BES1	TF	BES1	NA	GH3 family protein	Cucsat.PASA.G210	Indole-3-acetic acid-amido synthetase	NA	NA	NA	NA
20	Cucsa.280310	Cucsa.059560	DELLA protein GAI	NA	NA	NA	NA	NA	NA	GH3 family protein	Cucsat.PASA.G210	Indole-3-acetic acid-amido synthetase	NA	NA	NA	NA
21	Cucsa.341290	Cucsa.059560	Dof zinc finger protein	Cucsat.PASA.G13358	Zinc finger protein	C2C2-Dof	TF	C2C2->C2C2-Dof	NA	GH3 family protein	Cucsat.PASA.G210	Indole-3-acetic acid-amido synthetase	NA	NA	NA	NA
22	Cucsa.362960	Cucsa.059560	MADS box transcription factor	Cucsat.PASA.G6074	transcription factor	MADS-MIKC	TF	MADS->MADS-MIKC	NA	GH3 family protein	Cucsat.PASA.G210	Indole-3-acetic acid-amido synthetase	NA	NA	NA	NA
23	Cucsa.026600	Cucsa.074620	GAGA-binding transcriptional activator	NA	NA	NA	NA	NA	NA	ABC transporter G family member 9	Cucsat.PASA.G229	ABC transporter	NA	NA	NA	NA
24	Cucsa.043420	Cucsa.074620	NAC domain-containing protein, putative	Cucsat.PASA.G2354	NAC domain-containing protein	NAC	TF	NAC	NA	ABC transporter G family member 9	Cucsat.PASA.G229	ABC transporter	NA	NA	NA	NA
25	Cucsa.112500	Cucsa.074620	NAC domain protein	Cucsat.PASA.G14625	NAC domain-containing protein 74-like | RNA recognition motif-containing protein | (No apical meristem) protein	NAC	TF	NAC	NA	ABC transporter G family member 9	Cucsat.PASA.G229	ABC transporter	NA	NA	NA	NA
26	Cucsa.126960	Cucsa.074620	NAC domain-containing protein	Cucsat.PASA.G14900	NAC domain-containing protein 8-like	NAC	TF	NAC	NA	ABC transporter G family member 9	Cucsat.PASA.G229	ABC transporter	NA	NA	NA	NA
27	Cucsa.159750	Cucsa.074620	GAGA-binding transcriptional activator	Cucsat.PASA.G4622	GAGA-binding transcriptional activator	BBR-BPC	TF	BBR-BPC	NA	ABC transporter G family member 9	Cucsat.PASA.G229	ABC transporter	NA	NA	NA	NA
28	Cucsa.012850	Cucsa.081220	Ethylene-responsive transcription factor, putative	NA	NA	NA	NA	NA	NA	Aldose 1-epimerase family protein	Cucsat.PASA.G18484	Aldose 1-epimerase	NA	NA	NA	NA
29	Cucsa.042770	Cucsa.081220	Ethylene-responsive transcription factor 7	NA	NA	NA	NA	NA	NA	Aldose 1-epimerase family protein	Cucsat.PASA.G18484	Aldose 1-epimerase	NA	NA	NA	NA
30	Cucsa.046660	Cucsa.081220	Ethylene-responsive transcription factor, putative	NA	NA	NA	NA	NA	NA	Aldose 1-epimerase family protein	Cucsat.PASA.G18484	Aldose 1-epimerase	NA	NA	NA	NA
31	Cucsa.053440	Cucsa.081220	LOB domain-containing protein, putative	Cucsat.PASA.G18104	lob domain-containing protein	LOB	TF	LOB	NA	Aldose 1-epimerase family protein	Cucsat.PASA.G18484	Aldose 1-epimerase	NA	NA	NA	NA
32	Cucsa.069280	Cucsa.081220	Ethylene-responsive transcription factor	Cucsat.PASA.G16155	Transcription factor	AP2/ERF-ERF	TF	AP2/ERF->AP2/ERF-ERF	NA	Aldose 1-epimerase family protein	Cucsat.PASA.G18484	Aldose 1-epimerase	NA	NA	NA	NA
33	Cucsa.088640	Cucsa.081220	Ethylene-responsive transcription factor ERF019	NA	NA	NA	NA	NA	NA	Aldose 1-epimerase family protein	Cucsat.PASA.G18484	Aldose 1-epimerase	NA	NA	NA	NA
34	Cucsa.095860	Cucsa.081220	Ethylene-responsive transcription factor, putative	NA	NA	NA	NA	NA	NA	Aldose 1-epimerase family protein	Cucsat.PASA.G18484	Aldose 1-epimerase	NA	NA	NA	NA
35	Cucsa.101370	Cucsa.081220	Ethylene-responsive transcription factor	Cucsat.PASA.G2192	Transcription factor	AP2/ERF-ERF	TF	AP2/ERF->AP2/ERF-ERF	NA	Aldose 1-epimerase family protein	Cucsat.PASA.G18484	Aldose 1-epimerase	NA	NA	NA	NA
36	Cucsa.102560	Cucsa.081220	Dehydration responsive element binding transcription factor	NA	NA	NA	NA	NA	NA	Aldose 1-epimerase family protein	Cucsat.PASA.G18484	Aldose 1-epimerase	NA	NA	NA	NA
37	Cucsa.107190	Cucsa.081220	Ethylene-responsive transcription factor, putative	NA	NA	NA	NA	NA	NA	Aldose 1-epimerase family protein	Cucsat.PASA.G18484	Aldose 1-epimerase	NA	NA	NA	NA
38	Cucsa.126860	Cucsa.081220	Ethylene-responsive transcription factor, putative	NA	NA	NA	NA	NA	NA	Aldose 1-epimerase family protein	Cucsat.PASA.G18484	Aldose 1-epimerase	NA	NA	NA	NA
39	Cucsa.129320	Cucsa.081220	Ethylene-responsive transcription factor	NA	NA	NA	NA	NA	NA	Aldose 1-epimerase family protein	Cucsat.PASA.G18484	Aldose 1-epimerase	NA	NA	NA	NA
40	Cucsa.136780	Cucsa.081220	Dehydration responsive element binding transcription factor	Cucsat.PASA.G5871	element-binding protein	AP2/ERF-ERF	TF	AP2/ERF->AP2/ERF-ERF	NA	Aldose 1-epimerase family protein	Cucsat.PASA.G18484	Aldose 1-epimerase	NA	NA	NA	NA
41	Cucsa.178830	Cucsa.081220	LOB domain protein 6	Cucsat.PASA.G8670	lob domain-containing protein	LOB	TF	LOB	NA	Aldose 1-epimerase family protein	Cucsat.PASA.G18484	Aldose 1-epimerase	NA	NA	NA	NA
42	Cucsa.195660	Cucsa.081220	Ethylene-responsive transcription factor	NA	NA	NA	NA	NA	NA	Aldose 1-epimerase family protein	Cucsat.PASA.G18484	Aldose 1-epimerase	NA	NA	NA	NA
43	Cucsa.196600	Cucsa.081220	LOB domain-containing protein, putative	Cucsat.PASA.G11082	Protein LATERAL ORGAN	LOB	TF	LOB	NA	Aldose 1-epimerase family protein	Cucsat.PASA.G18484	Aldose 1-epimerase	NA	NA	NA	NA
44	Cucsa.231820	Cucsa.081220	Dehydration responsive element binding transcription factor	NA	NA	NA	NA	NA	NA	Aldose 1-epimerase family protein	Cucsat.PASA.G18484	Aldose 1-epimerase	NA	NA	NA	NA
45	Cucsa.237150	Cucsa.081220	Ethylene-responsive transcription factor ERF021	NA	NA	NA	NA	NA	NA	Aldose 1-epimerase family protein	Cucsat.PASA.G18484	Aldose 1-epimerase	NA	NA	NA	NA
46	Cucsa.244290	Cucsa.081220	Ethylene-responsive transcription factor	NA	NA	NA	NA	NA	NA	Aldose 1-epimerase family protein	Cucsat.PASA.G18484	Aldose 1-epimerase	NA	NA	NA	NA
47	Cucsa.253400	Cucsa.081220	Ethylene-responsive transcription factor	NA	NA	NA	NA	NA	NA	Aldose 1-epimerase family protein	Cucsat.PASA.G18484	Aldose 1-epimerase	NA	NA	NA	NA
48	Cucsa.255340	Cucsa.081220	Ethylene-responsive transcription factor 1B	NA	NA	NA	NA	NA	NA	Aldose 1-epimerase family protein	Cucsat.PASA.G18484	Aldose 1-epimerase	NA	NA	NA	NA
49	Cucsa.271720	Cucsa.081220	Ethylene-responsive transcription factor	Cucsat.PASA.G11418	Transcription factor	AP2/ERF-ERF	TF	AP2/ERF->AP2/ERF-ERF	NA	Aldose 1-epimerase family protein	Cucsat.PASA.G18484	Aldose 1-epimerase	NA	NA	NA	NA
50	Cucsa.277570	Cucsa.081220	MYB transcription factor	Cucsat.PASA.G8636	Transcription factor	MYB	TF	MYB->MYB	NA	Aldose 1-epimerase family protein	Cucsat.PASA.G18484	Aldose 1-epimerase	NA	NA	NA	NA
51	Cucsa.307870	Cucsa.081220	Transcription factor IIIA	Cucsat.PASA.G10477	transcription factor IIIA	C2H2	TF	C2H2	NA	Aldose 1-epimerase family protein	Cucsat.PASA.G18484	Aldose 1-epimerase	NA	NA	NA	NA
52	Cucsa.310360	Cucsa.081220	Ethylene-responsive transcription factor WIN1	Cucsat.PASA.G13468	Transcription factor	AP2/ERF-ERF	TF	AP2/ERF->AP2/ERF-ERF	NA	Aldose 1-epimerase family protein	Cucsat.PASA.G18484	Aldose 1-epimerase	NA	NA	NA	NA
53	Cucsa.321050	Cucsa.081220	Ethylene-responsive transcription factor ERF034 family	NA	NA	NA	NA	NA	NA	Aldose 1-epimerase family protein	Cucsat.PASA.G18484	Aldose 1-epimerase	NA	NA	NA	NA
54	Cucsa.321150	Cucsa.081220	Ethylene-responsive transcription factor	NA	NA	NA	NA	NA	NA	Aldose 1-epimerase family protein	Cucsat.PASA.G18484	Aldose 1-epimerase	NA	NA	NA	NA
55	Cucsa.336890	Cucsa.081220	Dehydration responsive element binding transcription factor	NA	NA	NA	NA	NA	NA	Aldose 1-epimerase family protein	Cucsat.PASA.G18484	Aldose 1-epimerase	NA	NA	NA	NA
56	Cucsa.352470	Cucsa.081220	Ethylene-responsive transcription factor	NA	NA	NA	NA	NA	NA	Aldose 1-epimerase family protein	Cucsat.PASA.G18484	Aldose 1-epimerase	NA	NA	NA	NA
57	Cucsa.353140	Cucsa.081220	Homeobox protein knotted-1-like 1	Cucsat.PASA.G20947	homeobox protein	HB-KNOX	TF	HB->HB-KNOX	NA	Aldose 1-epimerase family protein	Cucsat.PASA.G18484	Aldose 1-epimerase	NA	NA	NA	NA
58	Cucsa.359570	Cucsa.081220	GATA transcription factor 24-like	Cucsat.PASA.G3535	gata transcription factor	C2C2-GATA	TF	C2C2->C2C2-GATA	NA	Aldose 1-epimerase family protein	Cucsat.PASA.G18484	Aldose 1-epimerase	NA	NA	NA	NA
59	Cucsa.359880	Cucsa.081220	Ethylene-responsive transcription factor	NA	NA	NA	NA	NA	NA	Aldose 1-epimerase family protein	Cucsat.PASA.G18484	Aldose 1-epimerase	NA	NA	NA	NA
60	Cucsa.362840	Cucsa.081220	LOB domain-containing protein, putative	Cucsat.PASA.G6081	lob domain-containing protein	LOB	TF	LOB	NA	Aldose 1-epimerase family protein	Cucsat.PASA.G18484	Aldose 1-epimerase	NA	NA	NA	NA
61	Cucsa.362960	Cucsa.081220	MADS box transcription factor	Cucsat.PASA.G6074	transcription factor	MADS-MIKC	TF	MADS->MADS-MIKC	NA	Aldose 1-epimerase family protein	Cucsat.PASA.G18484	Aldose 1-epimerase	NA	NA	NA	NA
62	Cucsa.365220	Cucsa.081220	Ethylene-responsive transcription factor ERF012 family	NA	NA	NA	NA	NA	NA	Aldose 1-epimerase family protein	Cucsat.PASA.G18484	Aldose 1-epimerase	NA	NA	NA	NA
63	Cucsa.365320	Cucsa.081220	Ethylene-responsive transcription factor	Cucsat.PASA.G5772	Transcription factor	AP2/ERF-ERF	TF	AP2/ERF->AP2/ERF-ERF	NA	Aldose 1-epimerase family protein	Cucsat.PASA.G18484	Aldose 1-epimerase	NA	NA	NA	NA
64	Cucsa.213830	Cucsa.083360	Dof zinc finger protein	Cucsat.PASA.G18387	Zinc finger protein	C2C2-Dof	TF	C2C2->C2C2-Dof	NA	Transmembrane 9 superfamily member	Cucsat.PASA.G1663	endomembrane protein 70 family	NA	NA	NA	NA
65	Cucsa.026600	Cucsa.091510	GAGA-binding transcriptional activator	NA	NA	NA	NA	NA	NA	Hexosyltransferase	Cucsat.PASA.G19886	plant glycogenin-like starch initiation protein	NA	NA	NA	NA
66	Cucsa.066910	Cucsa.091510	Myb transcription factor	Cucsat.PASA.G13734	Transcription factor	MYB	TF	MYB->MYB	NA	Hexosyltransferase	Cucsat.PASA.G19886	plant glycogenin-like starch initiation protein	NA	NA	NA	NA
67	Cucsa.112530	Cucsa.091510	At5g37260-like protein	Cucsat.PASA.G14099	Myb-like DNA-binding domain | MYB family transcription factor	MYB-related	TF	MYB->MYB-related	NA	Hexosyltransferase	Cucsat.PASA.G19886	plant glycogenin-like starch initiation protein	NA	NA	NA	NA
68	Cucsa.159750	Cucsa.091510	GAGA-binding transcriptional activator	Cucsat.PASA.G4622	GAGA-binding transcriptional activator	BBR-BPC	TF	BBR-BPC	NA	Hexosyltransferase	Cucsat.PASA.G19886	plant glycogenin-like starch initiation protein	NA	NA	NA	NA
69	Cucsa.194390	Cucsa.091510	GATA transcription factor, putative	Cucsat.PASA.G3963	gata transcription factor	C2C2-GATA	TF	C2C2->C2C2-GATA	NA	Hexosyltransferase	Cucsat.PASA.G19886	plant glycogenin-like starch initiation protein	NA	NA	NA	NA
70	Cucsa.203800	Cucsa.091510	Transcription factor	Cucsat.PASA.G12196	Transcription factor	Trihelix	TF	Trihelix	NA	Hexosyltransferase	Cucsat.PASA.G19886	plant glycogenin-like starch initiation protein	NA	NA	NA	NA
71	Cucsa.252730	Cucsa.091510	GATA transcription factor, putative	Cucsat.PASA.G569	gata transcription factor	C2C2-GATA	TF	C2C2->C2C2-GATA	NA	Hexosyltransferase	Cucsat.PASA.G19886	plant glycogenin-like starch initiation protein	NA	NA	NA	NA
72	Cucsa.307870	Cucsa.091510	Transcription factor IIIA	Cucsat.PASA.G10477	transcription factor IIIA	C2H2	TF	C2H2	NA	Hexosyltransferase	Cucsat.PASA.G19886	plant glycogenin-like starch initiation protein	NA	NA	NA	NA
73	Cucsa.353140	Cucsa.091510	Homeobox protein knotted-1-like 1	Cucsat.PASA.G20947	homeobox protein	HB-KNOX	TF	HB->HB-KNOX	NA	Hexosyltransferase	Cucsat.PASA.G19886	plant glycogenin-like starch initiation protein	NA	NA	NA	NA
74	Cucsa.359570	Cucsa.091510	GATA transcription factor 24-like	Cucsat.PASA.G3535	gata transcription factor	C2C2-GATA	TF	C2C2->C2C2-GATA	NA	Hexosyltransferase	Cucsat.PASA.G19886	plant glycogenin-like starch initiation protein	NA	NA	NA	NA
75	Cucsa.362960	Cucsa.091510	MADS box transcription factor	Cucsat.PASA.G6074	transcription factor	MADS-MIKC	TF	MADS->MADS-MIKC	NA	Hexosyltransferase	Cucsat.PASA.G19886	plant glycogenin-like starch initiation protein	NA	NA	NA	NA
76	Cucsa.012850	Cucsa.096340	Ethylene-responsive transcription factor, putative	NA	NA	NA	NA	NA	NA	Delta 9 desaturase, putative	Cucsat.PASA.G16847	Desaturase	NA	NA	NA	NA
77	Cucsa.136780	Cucsa.096340	Dehydration responsive element binding transcription factor	Cucsat.PASA.G5871	element-binding protein	AP2/ERF-ERF	TF	AP2/ERF->AP2/ERF-ERF	NA	Delta 9 desaturase, putative	Cucsat.PASA.G16847	Desaturase	NA	NA	NA	NA
78	Cucsa.178830	Cucsa.096340	LOB domain protein 6	Cucsat.PASA.G8670	lob domain-containing protein	LOB	TF	LOB	NA	Delta 9 desaturase, putative	Cucsat.PASA.G16847	Desaturase	NA	NA	NA	NA
79	Cucsa.196600	Cucsa.096340	LOB domain-containing protein, putative	Cucsat.PASA.G11082	Protein LATERAL ORGAN	LOB	TF	LOB	NA	Delta 9 desaturase, putative	Cucsat.PASA.G16847	Desaturase	NA	NA	NA	NA
80	Cucsa.237150	Cucsa.096340	Ethylene-responsive transcription factor ERF021	NA	NA	NA	NA	NA	NA	Delta 9 desaturase, putative	Cucsat.PASA.G16847	Desaturase	NA	NA	NA	NA
81	Cucsa.307870	Cucsa.096340	Transcription factor IIIA	Cucsat.PASA.G10477	transcription factor IIIA	C2H2	TF	C2H2	NA	Delta 9 desaturase, putative	Cucsat.PASA.G16847	Desaturase	NA	NA	NA	NA
82	Cucsa.310360	Cucsa.096340	Ethylene-responsive transcription factor WIN1	Cucsat.PASA.G13468	Transcription factor	AP2/ERF-ERF	TF	AP2/ERF->AP2/ERF-ERF	NA	Delta 9 desaturase, putative	Cucsat.PASA.G16847	Desaturase	NA	NA	NA	NA
83	Cucsa.026600	Cucsa.112370	GAGA-binding transcriptional activator	NA	NA	NA	NA	NA	NA	Blue copper protein	Cucsat.PASA.G14090	Plastocyanin-like domain	NA	NA	NA	NA
84	Cucsa.098190	Cucsa.112370	E2F transcription factor-like E2FE	Cucsat.PASA.G14745	E2F transcription factor-like E2FE-like	E2F-DP	TF	E2F-DP	NA	Blue copper protein	Cucsat.PASA.G14090	Plastocyanin-like domain	NA	NA	NA	NA
85	Cucsa.098430	Cucsa.112370	Dof zinc finger protein	Cucsat.PASA.G14758	zinc finger protein	C2C2-Dof	TF	C2C2->C2C2-Dof	NA	Blue copper protein	Cucsat.PASA.G14090	Plastocyanin-like domain	NA	NA	NA	NA
86	Cucsa.102120	Cucsa.112370	Dof zinc finger protein	NA	NA	NA	NA	NA	NA	Blue copper protein	Cucsat.PASA.G14090	Plastocyanin-like domain	NA	NA	NA	NA
87	Cucsa.112810	Cucsa.112370	Dof zinc finger protein	Cucsat.PASA.G14636	dof zinc finger protein	C2C2-Dof	TF	C2C2->C2C2-Dof	NA	Blue copper protein	Cucsat.PASA.G14090	Plastocyanin-like domain	NA	NA	NA	NA
88	Cucsa.141980	Cucsa.112370	Ethylene-responsive transcription factor ERF017	NA	NA	NA	NA	NA	NA	Blue copper protein	Cucsat.PASA.G14090	Plastocyanin-like domain	NA	NA	NA	NA
89	Cucsa.175390	Cucsa.112370	Dof zinc finger protein	Cucsat.PASA.G12459	Zinc finger protein	C2C2-Dof	TF	C2C2->C2C2-Dof	NA	Blue copper protein	Cucsat.PASA.G14090	Plastocyanin-like domain	NA	NA	NA	NA
90	Cucsa.213830	Cucsa.112370	Dof zinc finger protein	Cucsat.PASA.G18387	Zinc finger protein	C2C2-Dof	TF	C2C2->C2C2-Dof	NA	Blue copper protein	Cucsat.PASA.G14090	Plastocyanin-like domain	NA	NA	NA	NA
91	Cucsa.277740	Cucsa.112370	AP2-like ethylene-responsive transcription factor	NA	NA	NA	NA	NA	NA	Blue copper protein	Cucsat.PASA.G14090	Plastocyanin-like domain	NA	NA	NA	NA
92	Cucsa.280310	Cucsa.112370	DELLA protein GAI	NA	NA	NA	NA	NA	NA	Blue copper protein	Cucsat.PASA.G14090	Plastocyanin-like domain	NA	NA	NA	NA
93	Cucsa.307870	Cucsa.112370	Transcription factor IIIA	Cucsat.PASA.G10477	transcription factor IIIA	C2H2	TF	C2H2	NA	Blue copper protein	Cucsat.PASA.G14090	Plastocyanin-like domain	NA	NA	NA	NA
94	Cucsa.341290	Cucsa.112370	Dof zinc finger protein	Cucsat.PASA.G13358	Zinc finger protein	C2C2-Dof	TF	C2C2->C2C2-Dof	NA	Blue copper protein	Cucsat.PASA.G14090	Plastocyanin-like domain	NA	NA	NA	NA
95	Cucsa.353140	Cucsa.112370	Homeobox protein knotted-1-like 1	Cucsat.PASA.G20947	homeobox protein	HB-KNOX	TF	HB->HB-KNOX	NA	Blue copper protein	Cucsat.PASA.G14090	Plastocyanin-like domain	NA	NA	NA	NA
96	Cucsa.362960	Cucsa.112370	MADS box transcription factor	Cucsat.PASA.G6074	transcription factor	MADS-MIKC	TF	MADS->MADS-MIKC	NA	Blue copper protein	Cucsat.PASA.G14090	Plastocyanin-like domain	NA	NA	NA	NA
97	Cucsa.026600	Cucsa.116470	GAGA-binding transcriptional activator	NA	NA	NA	NA	NA	NA	Protein SPEAR3	Cucsat.PASA.G19468	NA	NA	NA	NA	NA
98	Cucsa.098430	Cucsa.116470	Dof zinc finger protein	Cucsat.PASA.G14758	zinc finger protein	C2C2-Dof	TF	C2C2->C2C2-Dof	NA	Protein SPEAR3	Cucsat.PASA.G19468	NA	NA	NA	NA	NA
99	Cucsa.102120	Cucsa.116470	Dof zinc finger protein	NA	NA	NA	NA	NA	NA	Protein SPEAR3	Cucsat.PASA.G19468	NA	NA	NA	NA	NA
100	Cucsa.104200	Cucsa.116470	Homeobox associated leucine zipper protein	Cucsat.PASA.G2291	homeobox-leucine zipper protein	HB-HD-ZIP	TF	HB->HB-HD-ZIP	NA	Protein SPEAR3	Cucsat.PASA.G19468	NA	NA	NA	NA	NA
101	Cucsa.112810	Cucsa.116470	Dof zinc finger protein	Cucsat.PASA.G14636	dof zinc finger protein	C2C2-Dof	TF	C2C2->C2C2-Dof	NA	Protein SPEAR3	Cucsat.PASA.G19468	NA	NA	NA	NA	NA
102	Cucsa.159750	Cucsa.116470	GAGA-binding transcriptional activator	Cucsat.PASA.G4622	GAGA-binding transcriptional activator	BBR-BPC	TF	BBR-BPC	NA	Protein SPEAR3	Cucsat.PASA.G19468	NA	NA	NA	NA	NA
103	Cucsa.213830	Cucsa.116470	Dof zinc finger protein	Cucsat.PASA.G18387	Zinc finger protein	C2C2-Dof	TF	C2C2->C2C2-Dof	NA	Protein SPEAR3	Cucsat.PASA.G19468	NA	NA	NA	NA	NA
104	Cucsa.277740	Cucsa.116470	AP2-like ethylene-responsive transcription factor	NA	NA	NA	NA	NA	NA	Protein SPEAR3	Cucsat.PASA.G19468	NA	NA	NA	NA	NA
105	Cucsa.280310	Cucsa.116470	DELLA protein GAI	NA	NA	NA	NA	NA	NA	Protein SPEAR3	Cucsat.PASA.G19468	NA	NA	NA	NA	NA
106	Cucsa.341290	Cucsa.116470	Dof zinc finger protein	Cucsat.PASA.G13358	Zinc finger protein	C2C2-Dof	TF	C2C2->C2C2-Dof	NA	Protein SPEAR3	Cucsat.PASA.G19468	NA	NA	NA	NA	NA
107	Cucsa.353140	Cucsa.116470	Homeobox protein knotted-1-like 1	Cucsat.PASA.G20947	homeobox protein	HB-KNOX	TF	HB->HB-KNOX	NA	Protein SPEAR3	Cucsat.PASA.G19468	NA	NA	NA	NA	NA
108	Cucsa.362960	Cucsa.116470	MADS box transcription factor	Cucsat.PASA.G6074	transcription factor	MADS-MIKC	TF	MADS->MADS-MIKC	NA	Protein SPEAR3	Cucsat.PASA.G19468	NA	NA	NA	NA	NA
109	Cucsa.047280	Cucsa.120980	MADS-box transcription factor	NA	NA	NA	NA	NA	NA	Unknown protein	Cucsat.PASA.G18070	NA	NA	NA	NA	NA
110	Cucsa.095860	Cucsa.120980	Ethylene-responsive transcription factor, putative	NA	NA	NA	NA	NA	NA	Unknown protein	Cucsat.PASA.G18070	NA	NA	NA	NA	NA
111	Cucsa.112090	Cucsa.120980	Zinc finger family protein	Cucsat.PASA.G14613	nucleic acid binding transcription factor zinc ion binding	C2H2	TF	C2H2	NA	Unknown protein	Cucsat.PASA.G18070	NA	NA	NA	NA	NA
112	Cucsa.118450	Cucsa.120980	MYB family protein	Cucsat.PASA.G17965	Myb-related protein	MYB	TF	MYB->MYB	NA	Unknown protein	Cucsat.PASA.G18070	NA	NA	NA	NA	NA
113	Cucsa.129320	Cucsa.120980	Ethylene-responsive transcription factor	NA	NA	NA	NA	NA	NA	Unknown protein	Cucsat.PASA.G18070	NA	NA	NA	NA	NA
114	Cucsa.195660	Cucsa.120980	Ethylene-responsive transcription factor	NA	NA	NA	NA	NA	NA	Unknown protein	Cucsat.PASA.G18070	NA	NA	NA	NA	NA
115	Cucsa.213110	Cucsa.120980	Transcription factor, putative	NA	NA	NA	NA	NA	NA	Unknown protein	Cucsat.PASA.G18070	NA	NA	NA	NA	NA
116	Cucsa.250070	Cucsa.120980	Trihelix transcription factor GT-2	NA	NA	NA	NA	NA	NA	Unknown protein	Cucsat.PASA.G18070	NA	NA	NA	NA	NA
117	Cucsa.321150	Cucsa.120980	Ethylene-responsive transcription factor	NA	NA	NA	NA	NA	NA	Unknown protein	Cucsat.PASA.G18070	NA	NA	NA	NA	NA
118	Cucsa.334870	Cucsa.120980	Ethylene-responsive transcription factor	NA	NA	NA	NA	NA	NA	Unknown protein	Cucsat.PASA.G18070	NA	NA	NA	NA	NA
119	Cucsa.341020	Cucsa.120980	MYB transcription factor	Cucsat.PASA.G12813	single myb histone	MYB-related	TF	MYB->MYB-related	NA	Unknown protein	Cucsat.PASA.G18070	NA	NA	NA	NA	NA
120	Cucsa.349640	Cucsa.120980	MADS-box transcription factor	Cucsat.PASA.G1476	Transcription factor	MADS-MIKC	TF	MADS->MADS-MIKC	NA	Unknown protein	Cucsat.PASA.G18070	NA	NA	NA	NA	NA
121	Cucsa.026600	Cucsa.132160	GAGA-binding transcriptional activator	NA	NA	NA	NA	NA	NA	Tetratricopeptide repeat (TPR)-like superfamily protein	Cucsat.PASA.G19792	NA	NA	NA	NA	NA
122	Cucsa.104340	Cucsa.132160	MYB-related transcription factor	NA	NA	NA	NA	NA	NA	Tetratricopeptide repeat (TPR)-like superfamily protein	Cucsat.PASA.G19792	NA	NA	NA	NA	NA
123	Cucsa.159750	Cucsa.132160	GAGA-binding transcriptional activator	Cucsat.PASA.G4622	GAGA-binding transcriptional activator	BBR-BPC	TF	BBR-BPC	NA	Tetratricopeptide repeat (TPR)-like superfamily protein	Cucsat.PASA.G19792	NA	NA	NA	NA	NA
124	Cucsa.277740	Cucsa.132160	AP2-like ethylene-responsive transcription factor	NA	NA	NA	NA	NA	NA	Tetratricopeptide repeat (TPR)-like superfamily protein	Cucsat.PASA.G19792	NA	NA	NA	NA	NA
125	Cucsa.307870	Cucsa.132160	Transcription factor IIIA	Cucsat.PASA.G10477	transcription factor IIIA	C2H2	TF	C2H2	NA	Tetratricopeptide repeat (TPR)-like superfamily protein	Cucsat.PASA.G19792	NA	NA	NA	NA	NA
126	Cucsa.327980	Cucsa.132160	MADS-box transcription factor	Cucsat.PASA.G4264	transcription factor | Transcription factor	MADS-MIKC	TF	MADS->MADS-MIKC	NA	Tetratricopeptide repeat (TPR)-like superfamily protein	Cucsat.PASA.G19792	NA	NA	NA	NA	NA
127	Cucsa.362960	Cucsa.132160	MADS box transcription factor	Cucsat.PASA.G6074	transcription factor	MADS-MIKC	TF	MADS->MADS-MIKC	NA	Tetratricopeptide repeat (TPR)-like superfamily protein	Cucsat.PASA.G19792	NA	NA	NA	NA	NA
128	Cucsa.005360	Cucsa.133090	Basic helix-loop-helix transcription factor	Cucsat.PASA.G17289	Transcription factor	bHLH	TF	bHLH	NA	Alba DNA/RNA-binding protein	Cucsat.PASA.G19537	acid binding	NA	NA	NA	NA
129	Cucsa.012850	Cucsa.133090	Ethylene-responsive transcription factor, putative	NA	NA	NA	NA	NA	NA	Alba DNA/RNA-binding protein	Cucsat.PASA.G19537	acid binding	NA	NA	NA	NA
130	Cucsa.026600	Cucsa.133090	GAGA-binding transcriptional activator	NA	NA	NA	NA	NA	NA	Alba DNA/RNA-binding protein	Cucsat.PASA.G19537	acid binding	NA	NA	NA	NA
131	Cucsa.041700	Cucsa.133090	WRKY transcription factor	Cucsat.PASA.G156	WRKY transcription factor	WRKY	TF	WRKY	NA	Alba DNA/RNA-binding protein	Cucsat.PASA.G19537	acid binding	NA	NA	NA	NA
132	Cucsa.042320	Cucsa.133090	WRKY transcription factor, putative	Cucsat.PASA.G172	WRKY transcription factor	WRKY	TF	WRKY	NA	Alba DNA/RNA-binding protein	Cucsat.PASA.G19537	acid binding	NA	NA	NA	NA
133	Cucsa.042770	Cucsa.133090	Ethylene-responsive transcription factor 7	NA	NA	NA	NA	NA	NA	Alba DNA/RNA-binding protein	Cucsat.PASA.G19537	acid binding	NA	NA	NA	NA
134	Cucsa.078700	Cucsa.133090	Transcription factor	Cucsat.PASA.G3182	transcription factor	bHLH	TF	bHLH	NA	Alba DNA/RNA-binding protein	Cucsat.PASA.G19537	acid binding	NA	NA	NA	NA
135	Cucsa.104970	Cucsa.133090	G-box-binding factor, putative	Cucsat.PASA.G2315	Transcription factor	bZIP	TF	bZIP	NA	Alba DNA/RNA-binding protein	Cucsat.PASA.G19537	acid binding	NA	NA	NA	NA
136	Cucsa.106970	Cucsa.133090	WRKY protein	NA	NA	NA	NA	NA	NA	Alba DNA/RNA-binding protein	Cucsat.PASA.G19537	acid binding	NA	NA	NA	NA
137	Cucsa.111910	Cucsa.133090	WRKY transcription factor, putative	Cucsat.PASA.G14607	Transcription factor | U2 small nuclear ribonucleoprotein	WRKY	TF	WRKY	NA	Alba DNA/RNA-binding protein	Cucsat.PASA.G19537	acid binding	NA	NA	NA	NA
138	Cucsa.113040	Cucsa.133090	Transcription factor UNE10	Cucsat.PASA.G14648	Remorin, C-terminal region | Helix-loop-helix DNA-binding domain	bHLH	TF	bHLH	NA	Alba DNA/RNA-binding protein	Cucsat.PASA.G19537	acid binding	NA	NA	NA	NA
139	Cucsa.158040	Cucsa.133090	WRKY transcription factor, putative	Cucsat.PASA.G8263	Transcription factor	WRKY	TF	WRKY	NA	Alba DNA/RNA-binding protein	Cucsat.PASA.G19537	acid binding	NA	NA	NA	NA
140	Cucsa.158340	Cucsa.133090	Myb-related protein	Cucsat.PASA.G8553	Transcription factor	MYB	TF	MYB->MYB	NA	Alba DNA/RNA-binding protein	Cucsat.PASA.G19537	acid binding	NA	NA	NA	NA
141	Cucsa.159750	Cucsa.133090	GAGA-binding transcriptional activator	Cucsat.PASA.G4622	GAGA-binding transcriptional activator	BBR-BPC	TF	BBR-BPC	NA	Alba DNA/RNA-binding protein	Cucsat.PASA.G19537	acid binding	NA	NA	NA	NA
142	Cucsa.180080	Cucsa.133090	Far-red elongated hypocotyls 3 isoform 3	Cucsat.PASA.G11708	Protein FAR-RED ELONGATED HYPOCOTYL	FAR1	TF	FAR1	NA	Alba DNA/RNA-binding protein	Cucsat.PASA.G19537	acid binding	NA	NA	NA	NA
143	Cucsa.228750	Cucsa.133090	Beta-amylase	Cucsat.PASA.G11948	beta-amylase	BES1	TF	BES1	NA	Alba DNA/RNA-binding protein	Cucsat.PASA.G19537	acid binding	NA	NA	NA	NA
144	Cucsa.232340	Cucsa.133090	BRASSINAZOLE-RESISTANT 1 protein, putative	Cucsat.PASA.G4593	BRASSINAZOLE-RESISTANT 1-like	BES1	TF	BES1	NA	Alba DNA/RNA-binding protein	Cucsat.PASA.G19537	acid binding	NA	NA	NA	NA
145	Cucsa.241090	Cucsa.133090	Abscisic acid insensitive	NA	NA	NA	NA	NA	NA	Alba DNA/RNA-binding protein	Cucsat.PASA.G19537	acid binding	NA	NA	NA	NA
146	Cucsa.241900	Cucsa.133090	Dof zinc finger protein	NA	NA	NA	NA	NA	NA	Alba DNA/RNA-binding protein	Cucsat.PASA.G19537	acid binding	NA	NA	NA	NA
147	Cucsa.242740	Cucsa.133090	Zinc finger CCCH domain-containing protein	Cucsat.PASA.G12631	zinc finger CCCH domain-containing protein | domain--containing protein | KH domain	C3H	TF	C3H	NA	Alba DNA/RNA-binding protein	Cucsat.PASA.G19537	acid binding	NA	NA	NA	NA
148	Cucsa.260060	Cucsa.133090	DNA-binding WRKY	Cucsat.PASA.G991	Transcription factor	WRKY	TF	WRKY	NA	Alba DNA/RNA-binding protein	Cucsat.PASA.G19537	acid binding	NA	NA	NA	NA
149	Cucsa.277740	Cucsa.133090	AP2-like ethylene-responsive transcription factor	NA	NA	NA	NA	NA	NA	Alba DNA/RNA-binding protein	Cucsat.PASA.G19537	acid binding	NA	NA	NA	NA
150	Cucsa.280310	Cucsa.133090	DELLA protein GAI	NA	NA	NA	NA	NA	NA	Alba DNA/RNA-binding protein	Cucsat.PASA.G19537	acid binding	NA	NA	NA	NA
151	Cucsa.307870	Cucsa.133090	Transcription factor IIIA	Cucsat.PASA.G10477	transcription factor IIIA	C2H2	TF	C2H2	NA	Alba DNA/RNA-binding protein	Cucsat.PASA.G19537	acid binding	NA	NA	NA	NA
152	Cucsa.322110	Cucsa.133090	BZIP transcription factor family protein	Cucsat.PASA.G765	Transcription factor	bZIP	TF	bZIP	NA	Alba DNA/RNA-binding protein	Cucsat.PASA.G19537	acid binding	NA	NA	NA	NA
153	Cucsa.327760	Cucsa.133090	DNA-binding WRKY	Cucsat.PASA.G4329	Transcription factor	WRKY	TF	WRKY	NA	Alba DNA/RNA-binding protein	Cucsat.PASA.G19537	acid binding	NA	NA	NA	NA
154	Cucsa.341290	Cucsa.133090	Dof zinc finger protein	Cucsat.PASA.G13358	Zinc finger protein	C2C2-Dof	TF	C2C2->C2C2-Dof	NA	Alba DNA/RNA-binding protein	Cucsat.PASA.G19537	acid binding	NA	NA	NA	NA
155	Cucsa.353140	Cucsa.133090	Homeobox protein knotted-1-like 1	Cucsat.PASA.G20947	homeobox protein	HB-KNOX	TF	HB->HB-KNOX	NA	Alba DNA/RNA-binding protein	Cucsat.PASA.G19537	acid binding	NA	NA	NA	NA
156	Cucsa.359990	Cucsa.133090	Sequence-specific DNA binding transcription factors, putative	Cucsat.PASA.G3669	Inherit from KOG: Transcription factor	Trihelix	TF	Trihelix	NA	Alba DNA/RNA-binding protein	Cucsat.PASA.G19537	acid binding	NA	NA	NA	NA
157	Cucsa.362960	Cucsa.133090	MADS box transcription factor	Cucsat.PASA.G6074	transcription factor	MADS-MIKC	TF	MADS->MADS-MIKC	NA	Alba DNA/RNA-binding protein	Cucsat.PASA.G19537	acid binding	NA	NA	NA	NA
158	Cucsa.364380	Cucsa.133090	Abscisic acid-insensitive 5-like protein 2	Cucsat.PASA.G6176	Abscisic acid-insensitive 5-like protein	bZIP	TF	bZIP	NA	Alba DNA/RNA-binding protein	Cucsat.PASA.G19537	acid binding	NA	NA	NA	NA
159	Cucsa.365320	Cucsa.133090	Ethylene-responsive transcription factor	Cucsat.PASA.G5772	Transcription factor	AP2/ERF-ERF	TF	AP2/ERF->AP2/ERF-ERF	NA	Alba DNA/RNA-binding protein	Cucsat.PASA.G19537	acid binding	NA	NA	NA	NA
160	Cucsa.396070	Cucsa.133090	abscisic acid responsive elements-binding factor 2	Cucsat.PASA.G6887	Transcription factor	bZIP	TF	bZIP	NA	Alba DNA/RNA-binding protein	Cucsat.PASA.G19537	acid binding	NA	NA	NA	NA
161	Cucsa.026600	Cucsa.134290	GAGA-binding transcriptional activator	NA	NA	NA	NA	NA	NA	Unknown protein	Cucsat.PASA.G14944	NA	NA	NA	NA	NA
162	Cucsa.042770	Cucsa.134290	Ethylene-responsive transcription factor 7	NA	NA	NA	NA	NA	NA	Unknown protein	Cucsat.PASA.G14944	NA	NA	NA	NA	NA
163	Cucsa.046660	Cucsa.134290	Ethylene-responsive transcription factor, putative	NA	NA	NA	NA	NA	NA	Unknown protein	Cucsat.PASA.G14944	NA	NA	NA	NA	NA
164	Cucsa.095860	Cucsa.134290	Ethylene-responsive transcription factor, putative	NA	NA	NA	NA	NA	NA	Unknown protein	Cucsat.PASA.G14944	NA	NA	NA	NA	NA
165	Cucsa.101370	Cucsa.134290	Ethylene-responsive transcription factor	Cucsat.PASA.G2192	Transcription factor	AP2/ERF-ERF	TF	AP2/ERF->AP2/ERF-ERF	NA	Unknown protein	Cucsat.PASA.G14944	NA	NA	NA	NA	NA
166	Cucsa.129320	Cucsa.134290	Ethylene-responsive transcription factor	NA	NA	NA	NA	NA	NA	Unknown protein	Cucsat.PASA.G14944	NA	NA	NA	NA	NA
167	Cucsa.136780	Cucsa.134290	Dehydration responsive element binding transcription factor	Cucsat.PASA.G5871	element-binding protein	AP2/ERF-ERF	TF	AP2/ERF->AP2/ERF-ERF	NA	Unknown protein	Cucsat.PASA.G14944	NA	NA	NA	NA	NA
168	Cucsa.178830	Cucsa.134290	LOB domain protein 6	Cucsat.PASA.G8670	lob domain-containing protein	LOB	TF	LOB	NA	Unknown protein	Cucsat.PASA.G14944	NA	NA	NA	NA	NA
169	Cucsa.237150	Cucsa.134290	Ethylene-responsive transcription factor ERF021	NA	NA	NA	NA	NA	NA	Unknown protein	Cucsat.PASA.G14944	NA	NA	NA	NA	NA
170	Cucsa.253400	Cucsa.134290	Ethylene-responsive transcription factor	NA	NA	NA	NA	NA	NA	Unknown protein	Cucsat.PASA.G14944	NA	NA	NA	NA	NA
171	Cucsa.307870	Cucsa.134290	Transcription factor IIIA	Cucsat.PASA.G10477	transcription factor IIIA	C2H2	TF	C2H2	NA	Unknown protein	Cucsat.PASA.G14944	NA	NA	NA	NA	NA
172	Cucsa.310360	Cucsa.134290	Ethylene-responsive transcription factor WIN1	Cucsat.PASA.G13468	Transcription factor	AP2/ERF-ERF	TF	AP2/ERF->AP2/ERF-ERF	NA	Unknown protein	Cucsat.PASA.G14944	NA	NA	NA	NA	NA
173	Cucsa.334870	Cucsa.134290	Ethylene-responsive transcription factor	NA	NA	NA	NA	NA	NA	Unknown protein	Cucsat.PASA.G14944	NA	NA	NA	NA	NA
174	Cucsa.353140	Cucsa.134290	Homeobox protein knotted-1-like 1	Cucsat.PASA.G20947	homeobox protein	HB-KNOX	TF	HB->HB-KNOX	NA	Unknown protein	Cucsat.PASA.G14944	NA	NA	NA	NA	NA
175	Cucsa.362960	Cucsa.134290	MADS box transcription factor	Cucsat.PASA.G6074	transcription factor	MADS-MIKC	TF	MADS->MADS-MIKC	NA	Unknown protein	Cucsat.PASA.G14944	NA	NA	NA	NA	NA
176	Cucsa.026600	Cucsa.161790	GAGA-binding transcriptional activator	NA	NA	NA	NA	NA	NA	Plasma membrane ATPase	Cucsat.PASA.G5035	E1-E2 ATPase | Plasma membrane | Cation_ATPase_N	NA	NA	NA	NA
177	Cucsa.051050	Cucsa.161790	Myb transcription factor	Cucsat.PASA.G7614	Transcription factor	MYB	TF	MYB->MYB	NA	Plasma membrane ATPase	Cucsat.PASA.G5035	E1-E2 ATPase | Plasma membrane | Cation_ATPase_N	NA	NA	NA	NA
178	Cucsa.054000	Cucsa.161790	TCP family transcription factor family protein	Cucsat.PASA.G15451	Transcription factor	TCP	TF	TCP	NA	Plasma membrane ATPase	Cucsat.PASA.G5035	E1-E2 ATPase | Plasma membrane | Cation_ATPase_N	NA	NA	NA	NA
179	Cucsa.104340	Cucsa.161790	MYB-related transcription factor	NA	NA	NA	NA	NA	NA	Plasma membrane ATPase	Cucsat.PASA.G5035	E1-E2 ATPase | Plasma membrane | Cation_ATPase_N	NA	NA	NA	NA
180	Cucsa.112760	Cucsa.161790	MYB family protein	Cucsat.PASA.G14634	Transcription factor	MYB	TF	MYB->MYB	NA	Plasma membrane ATPase	Cucsat.PASA.G5035	E1-E2 ATPase | Plasma membrane | Cation_ATPase_N	NA	NA	NA	NA
181	Cucsa.118450	Cucsa.161790	MYB family protein	Cucsat.PASA.G17965	Myb-related protein	MYB	TF	MYB->MYB	NA	Plasma membrane ATPase	Cucsat.PASA.G5035	E1-E2 ATPase | Plasma membrane | Cation_ATPase_N	NA	NA	NA	NA
182	Cucsa.158340	Cucsa.161790	Myb-related protein	Cucsat.PASA.G8553	Transcription factor	MYB	TF	MYB->MYB	NA	Plasma membrane ATPase	Cucsat.PASA.G5035	E1-E2 ATPase | Plasma membrane | Cation_ATPase_N	NA	NA	NA	NA
183	Cucsa.166230	Cucsa.161790	TCP family transcription factor	NA	NA	NA	NA	NA	NA	Plasma membrane ATPase	Cucsat.PASA.G5035	E1-E2 ATPase | Plasma membrane | Cation_ATPase_N	NA	NA	NA	NA
184	Cucsa.180080	Cucsa.161790	Far-red elongated hypocotyls 3 isoform 3	Cucsat.PASA.G11708	Protein FAR-RED ELONGATED HYPOCOTYL	FAR1	TF	FAR1	NA	Plasma membrane ATPase	Cucsat.PASA.G5035	E1-E2 ATPase | Plasma membrane | Cation_ATPase_N	NA	NA	NA	NA
185	Cucsa.180090	Cucsa.161790	Far1-related sequence 3 isoform 3	Cucsat.PASA.G11709	Protein FAR-RED IMPAIRED RESPONSE	FAR1	TF	FAR1	NA	Plasma membrane ATPase	Cucsat.PASA.G5035	E1-E2 ATPase | Plasma membrane | Cation_ATPase_N	NA	NA	NA	NA
186	Cucsa.197650	Cucsa.161790	TCP family transcription factor	Cucsat.PASA.G13967	Transcription factor	TCP	TF	TCP	NA	Plasma membrane ATPase	Cucsat.PASA.G5035	E1-E2 ATPase | Plasma membrane | Cation_ATPase_N	NA	NA	NA	NA
187	Cucsa.217940	Cucsa.161790	Calmodulin-binding transcription activator	Cucsat.PASA.G9319	calmodulin-binding transcription activator 3-like | IQ calmodulin-binding motif | CG-1 domain	CAMTA	TF	CAMTA	NA	Plasma membrane ATPase	Cucsat.PASA.G5035	E1-E2 ATPase | Plasma membrane | Cation_ATPase_N	NA	NA	NA	NA
188	Cucsa.238090	Cucsa.161790	TCP transcription factor	Cucsat.PASA.G8503	transcription factor	TCP	TF	TCP	NA	Plasma membrane ATPase	Cucsat.PASA.G5035	E1-E2 ATPase | Plasma membrane | Cation_ATPase_N	NA	NA	NA	NA
189	Cucsa.251110	Cucsa.161790	TCP family transcription factor	NA	NA	NA	NA	NA	NA	Plasma membrane ATPase	Cucsat.PASA.G5035	E1-E2 ATPase | Plasma membrane | Cation_ATPase_N	NA	NA	NA	NA
190	Cucsa.254540	Cucsa.161790	Tesmin/TSO1-like CXC domain protein	Cucsat.PASA.G500	tesmin tso1-like cxc	CPP	TF	CPP	NA	Plasma membrane ATPase	Cucsat.PASA.G5035	E1-E2 ATPase | Plasma membrane | Cation_ATPase_N	NA	NA	NA	NA
191	Cucsa.258270	Cucsa.161790	MYB family protein	Cucsat.PASA.G337	Transcription factor | Myb-like DNA-binding domain	MYB	TF	MYB->MYB	NA	Plasma membrane ATPase	Cucsat.PASA.G5035	E1-E2 ATPase | Plasma membrane | Cation_ATPase_N	NA	NA	NA	NA
192	Cucsa.307870	Cucsa.161790	Transcription factor IIIA	Cucsat.PASA.G10477	transcription factor IIIA	C2H2	TF	C2H2	NA	Plasma membrane ATPase	Cucsat.PASA.G5035	E1-E2 ATPase | Plasma membrane | Cation_ATPase_N	NA	NA	NA	NA
193	Cucsa.325250	Cucsa.161790	Calmodulin-binding transcription activator	Cucsat.PASA.G5392	calmodulin-binding transcription activator	CAMTA	TF	CAMTA	NA	Plasma membrane ATPase	Cucsat.PASA.G5035	E1-E2 ATPase | Plasma membrane | Cation_ATPase_N	NA	NA	NA	NA
194	Cucsa.337320	Cucsa.161790	MYB transcription factor	Cucsat.PASA.G13188	Myb-related protein	MYB	TF	MYB->MYB	NA	Plasma membrane ATPase	Cucsat.PASA.G5035	E1-E2 ATPase | Plasma membrane | Cation_ATPase_N	NA	NA	NA	NA
195	Cucsa.349500	Cucsa.161790	TCP family transcription factor family protein	Cucsat.PASA.G6343	Transcription factor	TCP	TF	TCP	NA	Plasma membrane ATPase	Cucsat.PASA.G5035	E1-E2 ATPase | Plasma membrane | Cation_ATPase_N	NA	NA	NA	NA
196	Cucsa.362960	Cucsa.161790	MADS box transcription factor	Cucsat.PASA.G6074	transcription factor	MADS-MIKC	TF	MADS->MADS-MIKC	NA	Plasma membrane ATPase	Cucsat.PASA.G5035	E1-E2 ATPase | Plasma membrane | Cation_ATPase_N	NA	NA	NA	NA
197	Cucsa.363020	Cucsa.161790	TCP family transcription factor	NA	NA	NA	NA	NA	NA	Plasma membrane ATPase	Cucsat.PASA.G5035	E1-E2 ATPase | Plasma membrane | Cation_ATPase_N	NA	NA	NA	NA
198	Cucsa.005360	Cucsa.242820	Basic helix-loop-helix transcription factor	Cucsat.PASA.G17289	Transcription factor	bHLH	TF	bHLH	NA	Receptor protein kinase CLAVATA1, putative	Cucsat.PASA.G13163	protein STRUBBELIG-RECEPTOR FAMILY 2-like	NA	NA	NA	RLK-Pelle_LRR-V
199	Cucsa.078700	Cucsa.242820	Transcription factor	Cucsat.PASA.G3182	transcription factor	bHLH	TF	bHLH	NA	Receptor protein kinase CLAVATA1, putative	Cucsat.PASA.G13163	protein STRUBBELIG-RECEPTOR FAMILY 2-like	NA	NA	NA	RLK-Pelle_LRR-V
200	Cucsa.096740	Cucsa.242820	BZIP transcription factor	NA	NA	NA	NA	NA	NA	Receptor protein kinase CLAVATA1, putative	Cucsat.PASA.G13163	protein STRUBBELIG-RECEPTOR FAMILY 2-like	NA	NA	NA	RLK-Pelle_LRR-V
201	Cucsa.109420	Cucsa.242820	Basic-leucine zipper (BZIP) transcription factor family	Cucsat.PASA.G3923	ocs element-binding factor 1	bZIP	TF	bZIP	NA	Receptor protein kinase CLAVATA1, putative	Cucsat.PASA.G13163	protein STRUBBELIG-RECEPTOR FAMILY 2-like	NA	NA	NA	RLK-Pelle_LRR-V
202	Cucsa.112810	Cucsa.242820	Dof zinc finger protein	Cucsat.PASA.G14636	dof zinc finger protein	C2C2-Dof	TF	C2C2->C2C2-Dof	NA	Receptor protein kinase CLAVATA1, putative	Cucsat.PASA.G13163	protein STRUBBELIG-RECEPTOR FAMILY 2-like	NA	NA	NA	RLK-Pelle_LRR-V
203	Cucsa.113040	Cucsa.242820	Transcription factor UNE10	Cucsat.PASA.G14648	Remorin, C-terminal region | Helix-loop-helix DNA-binding domain	bHLH	TF	bHLH	NA	Receptor protein kinase CLAVATA1, putative	Cucsat.PASA.G13163	protein STRUBBELIG-RECEPTOR FAMILY 2-like	NA	NA	NA	RLK-Pelle_LRR-V
204	Cucsa.141980	Cucsa.242820	Ethylene-responsive transcription factor ERF017	NA	NA	NA	NA	NA	NA	Receptor protein kinase CLAVATA1, putative	Cucsat.PASA.G13163	protein STRUBBELIG-RECEPTOR FAMILY 2-like	NA	NA	NA	RLK-Pelle_LRR-V
205	Cucsa.237150	Cucsa.242820	Ethylene-responsive transcription factor ERF021	NA	NA	NA	NA	NA	NA	Receptor protein kinase CLAVATA1, putative	Cucsat.PASA.G13163	protein STRUBBELIG-RECEPTOR FAMILY 2-like	NA	NA	NA	RLK-Pelle_LRR-V
206	Cucsa.238410	Cucsa.242820	BZIP transcription factor	NA	NA	NA	NA	NA	NA	Receptor protein kinase CLAVATA1, putative	Cucsat.PASA.G13163	protein STRUBBELIG-RECEPTOR FAMILY 2-like	NA	NA	NA	RLK-Pelle_LRR-V
207	Cucsa.241900	Cucsa.242820	Dof zinc finger protein	NA	NA	NA	NA	NA	NA	Receptor protein kinase CLAVATA1, putative	Cucsat.PASA.G13163	protein STRUBBELIG-RECEPTOR FAMILY 2-like	NA	NA	NA	RLK-Pelle_LRR-V
208	Cucsa.248080	Cucsa.242820	BZIP transcription factor	NA	NA	NA	NA	NA	NA	Receptor protein kinase CLAVATA1, putative	Cucsat.PASA.G13163	protein STRUBBELIG-RECEPTOR FAMILY 2-like	NA	NA	NA	RLK-Pelle_LRR-V
209	Cucsa.254540	Cucsa.242820	Tesmin/TSO1-like CXC domain protein	Cucsat.PASA.G500	tesmin tso1-like cxc	CPP	TF	CPP	NA	Receptor protein kinase CLAVATA1, putative	Cucsat.PASA.G13163	protein STRUBBELIG-RECEPTOR FAMILY 2-like	NA	NA	NA	RLK-Pelle_LRR-V
210	Cucsa.310360	Cucsa.242820	Ethylene-responsive transcription factor WIN1	Cucsat.PASA.G13468	Transcription factor	AP2/ERF-ERF	TF	AP2/ERF->AP2/ERF-ERF	NA	Receptor protein kinase CLAVATA1, putative	Cucsat.PASA.G13163	protein STRUBBELIG-RECEPTOR FAMILY 2-like	NA	NA	NA	RLK-Pelle_LRR-V
211	Cucsa.328060	Cucsa.242820	Transcription factor BIM2	Cucsat.PASA.G4313	Transcription factor	NA	NA	NA	NA	Receptor protein kinase CLAVATA1, putative	Cucsat.PASA.G13163	protein STRUBBELIG-RECEPTOR FAMILY 2-like	NA	NA	NA	RLK-Pelle_LRR-V
212	Cucsa.334870	Cucsa.242820	Ethylene-responsive transcription factor	NA	NA	NA	NA	NA	NA	Receptor protein kinase CLAVATA1, putative	Cucsat.PASA.G13163	protein STRUBBELIG-RECEPTOR FAMILY 2-like	NA	NA	NA	RLK-Pelle_LRR-V
213	Cucsa.353050	Cucsa.242820	Basic helix-loop-helix transcription factor	Cucsat.PASA.G20996	Transcription factor	bHLH	TF	bHLH	NA	Receptor protein kinase CLAVATA1, putative	Cucsat.PASA.G13163	protein STRUBBELIG-RECEPTOR FAMILY 2-like	NA	NA	NA	RLK-Pelle_LRR-V
214	Cucsa.012850	Cucsa.254970	Ethylene-responsive transcription factor, putative	NA	NA	NA	NA	NA	NA	Alba DNA/RNA-binding protein	Cucsat.PASA.G478	acid binding	NA	NA	NA	NA
215	Cucsa.042770	Cucsa.254970	Ethylene-responsive transcription factor 7	NA	NA	NA	NA	NA	NA	Alba DNA/RNA-binding protein	Cucsat.PASA.G478	acid binding	NA	NA	NA	NA
216	Cucsa.046660	Cucsa.254970	Ethylene-responsive transcription factor, putative	NA	NA	NA	NA	NA	NA	Alba DNA/RNA-binding protein	Cucsat.PASA.G478	acid binding	NA	NA	NA	NA
217	Cucsa.079940	Cucsa.254970	Protein SENSITIVE TO PROTON RHIZOTOXICITY 1	Cucsat.PASA.G3133	sensitive to proton rhizotoxicity	C2H2	TF	C2H2	NA	Alba DNA/RNA-binding protein	Cucsat.PASA.G478	acid binding	NA	NA	NA	NA
218	Cucsa.088640	Cucsa.254970	Ethylene-responsive transcription factor ERF019	NA	NA	NA	NA	NA	NA	Alba DNA/RNA-binding protein	Cucsat.PASA.G478	acid binding	NA	NA	NA	NA
219	Cucsa.095860	Cucsa.254970	Ethylene-responsive transcription factor, putative	NA	NA	NA	NA	NA	NA	Alba DNA/RNA-binding protein	Cucsat.PASA.G478	acid binding	NA	NA	NA	NA
220	Cucsa.101370	Cucsa.254970	Ethylene-responsive transcription factor	Cucsat.PASA.G2192	Transcription factor	AP2/ERF-ERF	TF	AP2/ERF->AP2/ERF-ERF	NA	Alba DNA/RNA-binding protein	Cucsat.PASA.G478	acid binding	NA	NA	NA	NA
221	Cucsa.129320	Cucsa.254970	Ethylene-responsive transcription factor	NA	NA	NA	NA	NA	NA	Alba DNA/RNA-binding protein	Cucsat.PASA.G478	acid binding	NA	NA	NA	NA
222	Cucsa.136780	Cucsa.254970	Dehydration responsive element binding transcription factor	Cucsat.PASA.G5871	element-binding protein	AP2/ERF-ERF	TF	AP2/ERF->AP2/ERF-ERF	NA	Alba DNA/RNA-binding protein	Cucsat.PASA.G478	acid binding	NA	NA	NA	NA
223	Cucsa.213110	Cucsa.254970	Transcription factor, putative	NA	NA	NA	NA	NA	NA	Alba DNA/RNA-binding protein	Cucsat.PASA.G478	acid binding	NA	NA	NA	NA
224	Cucsa.237150	Cucsa.254970	Ethylene-responsive transcription factor ERF021	NA	NA	NA	NA	NA	NA	Alba DNA/RNA-binding protein	Cucsat.PASA.G478	acid binding	NA	NA	NA	NA
225	Cucsa.244290	Cucsa.254970	Ethylene-responsive transcription factor	NA	NA	NA	NA	NA	NA	Alba DNA/RNA-binding protein	Cucsat.PASA.G478	acid binding	NA	NA	NA	NA
226	Cucsa.253400	Cucsa.254970	Ethylene-responsive transcription factor	NA	NA	NA	NA	NA	NA	Alba DNA/RNA-binding protein	Cucsat.PASA.G478	acid binding	NA	NA	NA	NA
227	Cucsa.255340	Cucsa.254970	Ethylene-responsive transcription factor 1B	NA	NA	NA	NA	NA	NA	Alba DNA/RNA-binding protein	Cucsat.PASA.G478	acid binding	NA	NA	NA	NA
228	Cucsa.271720	Cucsa.254970	Ethylene-responsive transcription factor	Cucsat.PASA.G11418	Transcription factor	AP2/ERF-ERF	TF	AP2/ERF->AP2/ERF-ERF	NA	Alba DNA/RNA-binding protein	Cucsat.PASA.G478	acid binding	NA	NA	NA	NA
229	Cucsa.310360	Cucsa.254970	Ethylene-responsive transcription factor WIN1	Cucsat.PASA.G13468	Transcription factor	AP2/ERF-ERF	TF	AP2/ERF->AP2/ERF-ERF	NA	Alba DNA/RNA-binding protein	Cucsat.PASA.G478	acid binding	NA	NA	NA	NA
230	Cucsa.321150	Cucsa.254970	Ethylene-responsive transcription factor	NA	NA	NA	NA	NA	NA	Alba DNA/RNA-binding protein	Cucsat.PASA.G478	acid binding	NA	NA	NA	NA
231	Cucsa.359880	Cucsa.254970	Ethylene-responsive transcription factor	NA	NA	NA	NA	NA	NA	Alba DNA/RNA-binding protein	Cucsat.PASA.G478	acid binding	NA	NA	NA	NA
232	Cucsa.359990	Cucsa.254970	Sequence-specific DNA binding transcription factors, putative	Cucsat.PASA.G3669	Inherit from KOG: Transcription factor	Trihelix	TF	Trihelix	NA	Alba DNA/RNA-binding protein	Cucsat.PASA.G478	acid binding	NA	NA	NA	NA
233	Cucsa.365320	Cucsa.254970	Ethylene-responsive transcription factor	Cucsat.PASA.G5772	Transcription factor	AP2/ERF-ERF	TF	AP2/ERF->AP2/ERF-ERF	NA	Alba DNA/RNA-binding protein	Cucsat.PASA.G478	acid binding	NA	NA	NA	NA
234	Cucsa.098190	Cucsa.256730	E2F transcription factor-like E2FE	Cucsat.PASA.G14745	E2F transcription factor-like E2FE-like	E2F-DP	TF	E2F-DP	NA	Glycosyltransferase	Cucsat.PASA.G1136	Nucleotide-diphospho-sugar transferase	NA	NA	NA	NA
235	Cucsa.120620	Cucsa.256730	Squamosa promoter binding protein-like protein	Cucsat.PASA.G18057	Squamosa promoter-binding-like protein	SBP	TF	SBP	NA	Glycosyltransferase	Cucsat.PASA.G1136	Nucleotide-diphospho-sugar transferase	NA	NA	NA	NA
236	Cucsa.277740	Cucsa.256730	AP2-like ethylene-responsive transcription factor	NA	NA	NA	NA	NA	NA	Glycosyltransferase	Cucsat.PASA.G1136	Nucleotide-diphospho-sugar transferase	NA	NA	NA	NA
237	Cucsa.307870	Cucsa.256730	Transcription factor IIIA	Cucsat.PASA.G10477	transcription factor IIIA	C2H2	TF	C2H2	NA	Glycosyltransferase	Cucsat.PASA.G1136	Nucleotide-diphospho-sugar transferase	NA	NA	NA	NA
238	Cucsa.378670	Cucsa.256730	Uridylate kinase	Cucsat.PASA.G12522	Amino acid kinase family	Trihelix	TF	Trihelix	NA	Glycosyltransferase	Cucsat.PASA.G1136	Nucleotide-diphospho-sugar transferase	NA	NA	NA	NA
239	Cucsa.272130	Cucsa.280660	Plant regulator RWP-RK family protein, putative	Cucsat.PASA.G11329	RWP-RK domain-containing protein	RWP-RK	TF	RWP-RK	NA	Zinc finger protein, putative	Cucsat.PASA.G9647	zinc finger CCCH domain-containing protein	C3H	TF	C3H	NA
240	Cucsa.277740	Cucsa.280660	AP2-like ethylene-responsive transcription factor	NA	NA	NA	NA	NA	NA	Zinc finger protein, putative	Cucsat.PASA.G9647	zinc finger CCCH domain-containing protein	C3H	TF	C3H	NA
241	Cucsa.362960	Cucsa.280660	MADS box transcription factor	Cucsat.PASA.G6074	transcription factor	MADS-MIKC	TF	MADS->MADS-MIKC	NA	Zinc finger protein, putative	Cucsat.PASA.G9647	zinc finger CCCH domain-containing protein	C3H	TF	C3H	NA
242	Cucsa.018420	Cucsa.286080	MADS-box transcription factor	Cucsat.PASA.G7852	MADS-box transcription factor	MADS-MIKC	TF	MADS->MADS-MIKC	NA	BHLH transcription factor	Cucsat.PASA.G9536	Transcription factor	bHLH	TF	bHLH	NA
243	Cucsa.026600	Cucsa.286080	GAGA-binding transcriptional activator	NA	NA	NA	NA	NA	NA	BHLH transcription factor	Cucsat.PASA.G9536	Transcription factor	bHLH	TF	bHLH	NA
244	Cucsa.098430	Cucsa.286080	Dof zinc finger protein	Cucsat.PASA.G14758	zinc finger protein	C2C2-Dof	TF	C2C2->C2C2-Dof	NA	BHLH transcription factor	Cucsat.PASA.G9536	Transcription factor	bHLH	TF	bHLH	NA
245	Cucsa.102120	Cucsa.286080	Dof zinc finger protein	NA	NA	NA	NA	NA	NA	BHLH transcription factor	Cucsat.PASA.G9536	Transcription factor	bHLH	TF	bHLH	NA
246	Cucsa.102710	Cucsa.286080	Myb transcription factor	NA	NA	NA	NA	NA	NA	BHLH transcription factor	Cucsat.PASA.G9536	Transcription factor	bHLH	TF	bHLH	NA
247	Cucsa.112810	Cucsa.286080	Dof zinc finger protein	Cucsat.PASA.G14636	dof zinc finger protein	C2C2-Dof	TF	C2C2->C2C2-Dof	NA	BHLH transcription factor	Cucsat.PASA.G9536	Transcription factor	bHLH	TF	bHLH	NA
248	Cucsa.158340	Cucsa.286080	Myb-related protein	Cucsat.PASA.G8553	Transcription factor	MYB	TF	MYB->MYB	NA	BHLH transcription factor	Cucsat.PASA.G9536	Transcription factor	bHLH	TF	bHLH	NA
249	Cucsa.159750	Cucsa.286080	GAGA-binding transcriptional activator	Cucsat.PASA.G4622	GAGA-binding transcriptional activator	BBR-BPC	TF	BBR-BPC	NA	BHLH transcription factor	Cucsat.PASA.G9536	Transcription factor	bHLH	TF	bHLH	NA
250	Cucsa.175390	Cucsa.286080	Dof zinc finger protein	Cucsat.PASA.G12459	Zinc finger protein	C2C2-Dof	TF	C2C2->C2C2-Dof	NA	BHLH transcription factor	Cucsat.PASA.G9536	Transcription factor	bHLH	TF	bHLH	NA
251	Cucsa.213830	Cucsa.286080	Dof zinc finger protein	Cucsat.PASA.G18387	Zinc finger protein	C2C2-Dof	TF	C2C2->C2C2-Dof	NA	BHLH transcription factor	Cucsat.PASA.G9536	Transcription factor	bHLH	TF	bHLH	NA
252	Cucsa.277740	Cucsa.286080	AP2-like ethylene-responsive transcription factor	NA	NA	NA	NA	NA	NA	BHLH transcription factor	Cucsat.PASA.G9536	Transcription factor	bHLH	TF	bHLH	NA
253	Cucsa.280310	Cucsa.286080	DELLA protein GAI	NA	NA	NA	NA	NA	NA	BHLH transcription factor	Cucsat.PASA.G9536	Transcription factor	bHLH	TF	bHLH	NA
254	Cucsa.341290	Cucsa.286080	Dof zinc finger protein	Cucsat.PASA.G13358	Zinc finger protein	C2C2-Dof	TF	C2C2->C2C2-Dof	NA	BHLH transcription factor	Cucsat.PASA.G9536	Transcription factor	bHLH	TF	bHLH	NA
255	Cucsa.353140	Cucsa.286080	Homeobox protein knotted-1-like 1	Cucsat.PASA.G20947	homeobox protein	HB-KNOX	TF	HB->HB-KNOX	NA	BHLH transcription factor	Cucsat.PASA.G9536	Transcription factor	bHLH	TF	bHLH	NA
256	Cucsa.362960	Cucsa.286080	MADS box transcription factor	Cucsat.PASA.G6074	transcription factor	MADS-MIKC	TF	MADS->MADS-MIKC	NA	BHLH transcription factor	Cucsat.PASA.G9536	Transcription factor	bHLH	TF	bHLH	NA
257	Cucsa.026600	Cucsa.288510	GAGA-binding transcriptional activator	NA	NA	NA	NA	NA	NA	1-aminocyclopropane-1-carboxylate synthase	Cucsat.PASA.G7230	1-aminocyclopropane-1-carboxylate synthase	NA	NA	NA	NA
258	Cucsa.053440	Cucsa.288510	LOB domain-containing protein, putative	Cucsat.PASA.G18104	lob domain-containing protein	LOB	TF	LOB	NA	1-aminocyclopropane-1-carboxylate synthase	Cucsat.PASA.G7230	1-aminocyclopropane-1-carboxylate synthase	NA	NA	NA	NA
259	Cucsa.117700	Cucsa.288510	Two-component response regulator	Cucsat.PASA.G8100	MYB family transcription factor	GARP-G2-like	TF	GARP->GARP-G2-like	NA	1-aminocyclopropane-1-carboxylate synthase	Cucsat.PASA.G7230	1-aminocyclopropane-1-carboxylate synthase	NA	NA	NA	NA
260	Cucsa.159750	Cucsa.288510	GAGA-binding transcriptional activator	Cucsat.PASA.G4622	GAGA-binding transcriptional activator	BBR-BPC	TF	BBR-BPC	NA	1-aminocyclopropane-1-carboxylate synthase	Cucsat.PASA.G7230	1-aminocyclopropane-1-carboxylate synthase	NA	NA	NA	NA
261	Cucsa.252760	Cucsa.288510	Two-component response regulator	Cucsat.PASA.G1296	response regulator	GARP-ARR-B	TF	GARP->GARP-ARR-B	NA	1-aminocyclopropane-1-carboxylate synthase	Cucsat.PASA.G7230	1-aminocyclopropane-1-carboxylate synthase	NA	NA	NA	NA
262	Cucsa.259560	Cucsa.288510	Homeobox leucine zipper family protein	Cucsat.PASA.G1013	homeobox-leucine zipper protein	HB-HD-ZIP	TF	HB->HB-HD-ZIP	NA	1-aminocyclopropane-1-carboxylate synthase	Cucsat.PASA.G7230	1-aminocyclopropane-1-carboxylate synthase	NA	NA	NA	NA
263	Cucsa.277740	Cucsa.288510	AP2-like ethylene-responsive transcription factor	NA	NA	NA	NA	NA	NA	1-aminocyclopropane-1-carboxylate synthase	Cucsat.PASA.G7230	1-aminocyclopropane-1-carboxylate synthase	NA	NA	NA	NA
264	Cucsa.280310	Cucsa.288510	DELLA protein GAI	NA	NA	NA	NA	NA	NA	1-aminocyclopropane-1-carboxylate synthase	Cucsat.PASA.G7230	1-aminocyclopropane-1-carboxylate synthase	NA	NA	NA	NA
265	Cucsa.307870	Cucsa.288510	Transcription factor IIIA	Cucsat.PASA.G10477	transcription factor IIIA	C2H2	TF	C2H2	NA	1-aminocyclopropane-1-carboxylate synthase	Cucsat.PASA.G7230	1-aminocyclopropane-1-carboxylate synthase	NA	NA	NA	NA
266	Cucsa.337320	Cucsa.288510	MYB transcription factor	Cucsat.PASA.G13188	Myb-related protein	MYB	TF	MYB->MYB	NA	1-aminocyclopropane-1-carboxylate synthase	Cucsat.PASA.G7230	1-aminocyclopropane-1-carboxylate synthase	NA	NA	NA	NA
267	Cucsa.353140	Cucsa.288510	Homeobox protein knotted-1-like 1	Cucsat.PASA.G20947	homeobox protein	HB-KNOX	TF	HB->HB-KNOX	NA	1-aminocyclopropane-1-carboxylate synthase	Cucsat.PASA.G7230	1-aminocyclopropane-1-carboxylate synthase	NA	NA	NA	NA
268	Cucsa.362960	Cucsa.288510	MADS box transcription factor	Cucsat.PASA.G6074	transcription factor	MADS-MIKC	TF	MADS->MADS-MIKC	NA	1-aminocyclopropane-1-carboxylate synthase	Cucsat.PASA.G7230	1-aminocyclopropane-1-carboxylate synthase	NA	NA	NA	NA
269	Cucsa.026600	Cucsa.308850	GAGA-binding transcriptional activator	NA	NA	NA	NA	NA	NA	UDP-Glycosyltransferase superfamily protein isoform 1	Cucsat.PASA.G10438	Glycosyl transferases group 1	NA	NA	NA	NA
270	Cucsa.098430	Cucsa.308850	Dof zinc finger protein	Cucsat.PASA.G14758	zinc finger protein	C2C2-Dof	TF	C2C2->C2C2-Dof	NA	UDP-Glycosyltransferase superfamily protein isoform 1	Cucsat.PASA.G10438	Glycosyl transferases group 1	NA	NA	NA	NA
271	Cucsa.102120	Cucsa.308850	Dof zinc finger protein	NA	NA	NA	NA	NA	NA	UDP-Glycosyltransferase superfamily protein isoform 1	Cucsat.PASA.G10438	Glycosyl transferases group 1	NA	NA	NA	NA
272	Cucsa.277740	Cucsa.308850	AP2-like ethylene-responsive transcription factor	NA	NA	NA	NA	NA	NA	UDP-Glycosyltransferase superfamily protein isoform 1	Cucsat.PASA.G10438	Glycosyl transferases group 1	NA	NA	NA	NA
273	Cucsa.341290	Cucsa.308850	Dof zinc finger protein	Cucsat.PASA.G13358	Zinc finger protein	C2C2-Dof	TF	C2C2->C2C2-Dof	NA	UDP-Glycosyltransferase superfamily protein isoform 1	Cucsat.PASA.G10438	Glycosyl transferases group 1	NA	NA	NA	NA
274	Cucsa.362960	Cucsa.308850	MADS box transcription factor	Cucsat.PASA.G6074	transcription factor	MADS-MIKC	TF	MADS->MADS-MIKC	NA	UDP-Glycosyltransferase superfamily protein isoform 1	Cucsat.PASA.G10438	Glycosyl transferases group 1	NA	NA	NA	NA
275	Cucsa.026600	Cucsa.322240	GAGA-binding transcriptional activator	NA	NA	NA	NA	NA	NA	PHD finger protein family	Cucsat.PASA.G55	PHD-finger	NA	NA	NA	NA
276	Cucsa.102120	Cucsa.322240	Dof zinc finger protein	NA	NA	NA	NA	NA	NA	PHD finger protein family	Cucsat.PASA.G55	PHD-finger	NA	NA	NA	NA
277	Cucsa.213830	Cucsa.322240	Dof zinc finger protein	Cucsat.PASA.G18387	Zinc finger protein	C2C2-Dof	TF	C2C2->C2C2-Dof	NA	PHD finger protein family	Cucsat.PASA.G55	PHD-finger	NA	NA	NA	NA
278	Cucsa.252730	Cucsa.322240	GATA transcription factor, putative	Cucsat.PASA.G569	gata transcription factor	C2C2-GATA	TF	C2C2->C2C2-GATA	NA	PHD finger protein family	Cucsat.PASA.G55	PHD-finger	NA	NA	NA	NA
279	Cucsa.277740	Cucsa.322240	AP2-like ethylene-responsive transcription factor	NA	NA	NA	NA	NA	NA	PHD finger protein family	Cucsat.PASA.G55	PHD-finger	NA	NA	NA	NA
280	Cucsa.280310	Cucsa.322240	DELLA protein GAI	NA	NA	NA	NA	NA	NA	PHD finger protein family	Cucsat.PASA.G55	PHD-finger	NA	NA	NA	NA
281	Cucsa.307870	Cucsa.322240	Transcription factor IIIA	Cucsat.PASA.G10477	transcription factor IIIA	C2H2	TF	C2H2	NA	PHD finger protein family	Cucsat.PASA.G55	PHD-finger	NA	NA	NA	NA
282	Cucsa.362960	Cucsa.322240	MADS box transcription factor	Cucsat.PASA.G6074	transcription factor	MADS-MIKC	TF	MADS->MADS-MIKC	NA	PHD finger protein family	Cucsat.PASA.G55	PHD-finger	NA	NA	NA	NA
283	Cucsa.005360	Cucsa.334780	Basic helix-loop-helix transcription factor	Cucsat.PASA.G17289	Transcription factor	bHLH	TF	bHLH	NA	Plant protein of unknown function (DUF639)	Cucsat.PASA.G5367	Plant protein of unknown function (DUF639)	NA	NA	NA	NA
284	Cucsa.012850	Cucsa.334780	Ethylene-responsive transcription factor, putative	NA	NA	NA	NA	NA	NA	Plant protein of unknown function (DUF639)	Cucsat.PASA.G5367	Plant protein of unknown function (DUF639)	NA	NA	NA	NA
285	Cucsa.026600	Cucsa.334780	GAGA-binding transcriptional activator	NA	NA	NA	NA	NA	NA	Plant protein of unknown function (DUF639)	Cucsat.PASA.G5367	Plant protein of unknown function (DUF639)	NA	NA	NA	NA
286	Cucsa.078700	Cucsa.334780	Transcription factor	Cucsat.PASA.G3182	transcription factor	bHLH	TF	bHLH	NA	Plant protein of unknown function (DUF639)	Cucsat.PASA.G5367	Plant protein of unknown function (DUF639)	NA	NA	NA	NA
287	Cucsa.090320	Cucsa.334780	Phytochrome-interacting factor 3	Cucsat.PASA.G19937	Transcription factor	bHLH	TF	bHLH	NA	Plant protein of unknown function (DUF639)	Cucsat.PASA.G5367	Plant protein of unknown function (DUF639)	NA	NA	NA	NA
288	Cucsa.098430	Cucsa.334780	Dof zinc finger protein	Cucsat.PASA.G14758	zinc finger protein	C2C2-Dof	TF	C2C2->C2C2-Dof	NA	Plant protein of unknown function (DUF639)	Cucsat.PASA.G5367	Plant protein of unknown function (DUF639)	NA	NA	NA	NA
289	Cucsa.102530	Cucsa.334780	Basic helix-loop-helix transcription factor	Cucsat.PASA.G1760	Transcription factor	bHLH	TF	bHLH	NA	Plant protein of unknown function (DUF639)	Cucsat.PASA.G5367	Plant protein of unknown function (DUF639)	NA	NA	NA	NA
290	Cucsa.104970	Cucsa.334780	G-box-binding factor, putative	Cucsat.PASA.G2315	Transcription factor	bZIP	TF	bZIP	NA	Plant protein of unknown function (DUF639)	Cucsat.PASA.G5367	Plant protein of unknown function (DUF639)	NA	NA	NA	NA
291	Cucsa.113040	Cucsa.334780	Transcription factor UNE10	Cucsat.PASA.G14648	Remorin, C-terminal region | Helix-loop-helix DNA-binding domain	bHLH	TF	bHLH	NA	Plant protein of unknown function (DUF639)	Cucsat.PASA.G5367	Plant protein of unknown function (DUF639)	NA	NA	NA	NA
292	Cucsa.118450	Cucsa.334780	MYB family protein	Cucsat.PASA.G17965	Myb-related protein	MYB	TF	MYB->MYB	NA	Plant protein of unknown function (DUF639)	Cucsat.PASA.G5367	Plant protein of unknown function (DUF639)	NA	NA	NA	NA
293	Cucsa.132830	Cucsa.334780	Basic helix-loop-helix transcription factor	Cucsat.PASA.G19828	transcription factor	bHLH	TF	bHLH	NA	Plant protein of unknown function (DUF639)	Cucsat.PASA.G5367	Plant protein of unknown function (DUF639)	NA	NA	NA	NA
294	Cucsa.136780	Cucsa.334780	Dehydration responsive element binding transcription factor	Cucsat.PASA.G5871	element-binding protein	AP2/ERF-ERF	TF	AP2/ERF->AP2/ERF-ERF	NA	Plant protein of unknown function (DUF639)	Cucsat.PASA.G5367	Plant protein of unknown function (DUF639)	NA	NA	NA	NA
295	Cucsa.162360	Cucsa.334780	Transcription factor HY5	Cucsat.PASA.G4738	transcription factor	bZIP	TF	bZIP	NA	Plant protein of unknown function (DUF639)	Cucsat.PASA.G5367	Plant protein of unknown function (DUF639)	NA	NA	NA	NA
296	Cucsa.194390	Cucsa.334780	GATA transcription factor, putative	Cucsat.PASA.G3963	gata transcription factor	C2C2-GATA	TF	C2C2->C2C2-GATA	NA	Plant protein of unknown function (DUF639)	Cucsat.PASA.G5367	Plant protein of unknown function (DUF639)	NA	NA	NA	NA
297	Cucsa.196600	Cucsa.334780	LOB domain-containing protein, putative	Cucsat.PASA.G11082	Protein LATERAL ORGAN	LOB	TF	LOB	NA	Plant protein of unknown function (DUF639)	Cucsat.PASA.G5367	Plant protein of unknown function (DUF639)	NA	NA	NA	NA
298	Cucsa.231820	Cucsa.334780	Dehydration responsive element binding transcription factor	NA	NA	NA	NA	NA	NA	Plant protein of unknown function (DUF639)	Cucsat.PASA.G5367	Plant protein of unknown function (DUF639)	NA	NA	NA	NA
299	Cucsa.237150	Cucsa.334780	Ethylene-responsive transcription factor ERF021	NA	NA	NA	NA	NA	NA	Plant protein of unknown function (DUF639)	Cucsat.PASA.G5367	Plant protein of unknown function (DUF639)	NA	NA	NA	NA
300	Cucsa.241090	Cucsa.334780	Abscisic acid insensitive	NA	NA	NA	NA	NA	NA	Plant protein of unknown function (DUF639)	Cucsat.PASA.G5367	Plant protein of unknown function (DUF639)	NA	NA	NA	NA
301	Cucsa.242740	Cucsa.334780	Zinc finger CCCH domain-containing protein	Cucsat.PASA.G12631	zinc finger CCCH domain-containing protein | domain--containing protein | KH domain	C3H	TF	C3H	NA	Plant protein of unknown function (DUF639)	Cucsat.PASA.G5367	Plant protein of unknown function (DUF639)	NA	NA	NA	NA
302	Cucsa.242870	Cucsa.334780	BZIP transcription factor family protein	Cucsat.PASA.G13166	Transcription factor	bZIP	TF	bZIP	NA	Plant protein of unknown function (DUF639)	Cucsat.PASA.G5367	Plant protein of unknown function (DUF639)	NA	NA	NA	NA
303	Cucsa.255290	Cucsa.334780	Basic helix-loop-helix transcription factor	Cucsat.PASA.G1191	Transcription factor	bHLH	TF	bHLH	NA	Plant protein of unknown function (DUF639)	Cucsat.PASA.G5367	Plant protein of unknown function (DUF639)	NA	NA	NA	NA
304	Cucsa.258940	Cucsa.334780	Bzip transcription factor	Cucsat.PASA.G1036	Common plant regulatory factor	bZIP	TF	bZIP	NA	Plant protein of unknown function (DUF639)	Cucsat.PASA.G5367	Plant protein of unknown function (DUF639)	NA	NA	NA	NA
305	Cucsa.277740	Cucsa.334780	AP2-like ethylene-responsive transcription factor	NA	NA	NA	NA	NA	NA	Plant protein of unknown function (DUF639)	Cucsat.PASA.G5367	Plant protein of unknown function (DUF639)	NA	NA	NA	NA
306	Cucsa.280310	Cucsa.334780	DELLA protein GAI	NA	NA	NA	NA	NA	NA	Plant protein of unknown function (DUF639)	Cucsat.PASA.G5367	Plant protein of unknown function (DUF639)	NA	NA	NA	NA
307	Cucsa.289120	Cucsa.334780	BZIP transcription factor	Cucsat.PASA.G7254	Transcription factor	bZIP	TF	bZIP	NA	Plant protein of unknown function (DUF639)	Cucsat.PASA.G5367	Plant protein of unknown function (DUF639)	NA	NA	NA	NA
308	Cucsa.307870	Cucsa.334780	Transcription factor IIIA	Cucsat.PASA.G10477	transcription factor IIIA	C2H2	TF	C2H2	NA	Plant protein of unknown function (DUF639)	Cucsat.PASA.G5367	Plant protein of unknown function (DUF639)	NA	NA	NA	NA
309	Cucsa.310360	Cucsa.334780	Ethylene-responsive transcription factor WIN1	Cucsat.PASA.G13468	Transcription factor	AP2/ERF-ERF	TF	AP2/ERF->AP2/ERF-ERF	NA	Plant protein of unknown function (DUF639)	Cucsat.PASA.G5367	Plant protein of unknown function (DUF639)	NA	NA	NA	NA
310	Cucsa.322110	Cucsa.334780	BZIP transcription factor family protein	Cucsat.PASA.G765	Transcription factor	bZIP	TF	bZIP	NA	Plant protein of unknown function (DUF639)	Cucsat.PASA.G5367	Plant protein of unknown function (DUF639)	NA	NA	NA	NA
311	Cucsa.328060	Cucsa.334780	Transcription factor BIM2	Cucsat.PASA.G4313	Transcription factor	NA	NA	NA	NA	Plant protein of unknown function (DUF639)	Cucsat.PASA.G5367	Plant protein of unknown function (DUF639)	NA	NA	NA	NA
312	Cucsa.352470	Cucsa.334780	Ethylene-responsive transcription factor	NA	NA	NA	NA	NA	NA	Plant protein of unknown function (DUF639)	Cucsat.PASA.G5367	Plant protein of unknown function (DUF639)	NA	NA	NA	NA
313	Cucsa.353050	Cucsa.334780	Basic helix-loop-helix transcription factor	Cucsat.PASA.G20996	Transcription factor	bHLH	TF	bHLH	NA	Plant protein of unknown function (DUF639)	Cucsat.PASA.G5367	Plant protein of unknown function (DUF639)	NA	NA	NA	NA
314	Cucsa.353140	Cucsa.334780	Homeobox protein knotted-1-like 1	Cucsat.PASA.G20947	homeobox protein	HB-KNOX	TF	HB->HB-KNOX	NA	Plant protein of unknown function (DUF639)	Cucsat.PASA.G5367	Plant protein of unknown function (DUF639)	NA	NA	NA	NA
315	Cucsa.362960	Cucsa.334780	MADS box transcription factor	Cucsat.PASA.G6074	transcription factor	MADS-MIKC	TF	MADS->MADS-MIKC	NA	Plant protein of unknown function (DUF639)	Cucsat.PASA.G5367	Plant protein of unknown function (DUF639)	NA	NA	NA	NA
316	Cucsa.364380	Cucsa.334780	Abscisic acid-insensitive 5-like protein 2	Cucsat.PASA.G6176	Abscisic acid-insensitive 5-like protein	bZIP	TF	bZIP	NA	Plant protein of unknown function (DUF639)	Cucsat.PASA.G5367	Plant protein of unknown function (DUF639)	NA	NA	NA	NA
317	Cucsa.365320	Cucsa.334780	Ethylene-responsive transcription factor	Cucsat.PASA.G5772	Transcription factor	AP2/ERF-ERF	TF	AP2/ERF->AP2/ERF-ERF	NA	Plant protein of unknown function (DUF639)	Cucsat.PASA.G5367	Plant protein of unknown function (DUF639)	NA	NA	NA	NA
318	Cucsa.396070	Cucsa.334780	abscisic acid responsive elements-binding factor 2	Cucsat.PASA.G6887	Transcription factor	bZIP	TF	bZIP	NA	Plant protein of unknown function (DUF639)	Cucsat.PASA.G5367	Plant protein of unknown function (DUF639)	NA	NA	NA	NA
319	Cucsa.018420	Cucsa.339600	MADS-box transcription factor	Cucsat.PASA.G7852	MADS-box transcription factor	MADS-MIKC	TF	MADS->MADS-MIKC	NA	Bidirectional sugar transporter SWEET	Cucsat.PASA.G13277	bidirectional sugar transporter	NA	NA	NA	NA
320	Cucsa.026600	Cucsa.339600	GAGA-binding transcriptional activator	NA	NA	NA	NA	NA	NA	Bidirectional sugar transporter SWEET	Cucsat.PASA.G13277	bidirectional sugar transporter	NA	NA	NA	NA
321	Cucsa.098430	Cucsa.339600	Dof zinc finger protein	Cucsat.PASA.G14758	zinc finger protein	C2C2-Dof	TF	C2C2->C2C2-Dof	NA	Bidirectional sugar transporter SWEET	Cucsat.PASA.G13277	bidirectional sugar transporter	NA	NA	NA	NA
322	Cucsa.102120	Cucsa.339600	Dof zinc finger protein	NA	NA	NA	NA	NA	NA	Bidirectional sugar transporter SWEET	Cucsat.PASA.G13277	bidirectional sugar transporter	NA	NA	NA	NA
323	Cucsa.112810	Cucsa.339600	Dof zinc finger protein	Cucsat.PASA.G14636	dof zinc finger protein	C2C2-Dof	TF	C2C2->C2C2-Dof	NA	Bidirectional sugar transporter SWEET	Cucsat.PASA.G13277	bidirectional sugar transporter	NA	NA	NA	NA
324	Cucsa.159750	Cucsa.339600	GAGA-binding transcriptional activator	Cucsat.PASA.G4622	GAGA-binding transcriptional activator	BBR-BPC	TF	BBR-BPC	NA	Bidirectional sugar transporter SWEET	Cucsat.PASA.G13277	bidirectional sugar transporter	NA	NA	NA	NA
325	Cucsa.175390	Cucsa.339600	Dof zinc finger protein	Cucsat.PASA.G12459	Zinc finger protein	C2C2-Dof	TF	C2C2->C2C2-Dof	NA	Bidirectional sugar transporter SWEET	Cucsat.PASA.G13277	bidirectional sugar transporter	NA	NA	NA	NA
326	Cucsa.198560	Cucsa.339600	Dof zinc finger protein	NA	NA	NA	NA	NA	NA	Bidirectional sugar transporter SWEET	Cucsat.PASA.G13277	bidirectional sugar transporter	NA	NA	NA	NA
327	Cucsa.213830	Cucsa.339600	Dof zinc finger protein	Cucsat.PASA.G18387	Zinc finger protein	C2C2-Dof	TF	C2C2->C2C2-Dof	NA	Bidirectional sugar transporter SWEET	Cucsat.PASA.G13277	bidirectional sugar transporter	NA	NA	NA	NA
328	Cucsa.241900	Cucsa.339600	Dof zinc finger protein	NA	NA	NA	NA	NA	NA	Bidirectional sugar transporter SWEET	Cucsat.PASA.G13277	bidirectional sugar transporter	NA	NA	NA	NA
329	Cucsa.242740	Cucsa.339600	Zinc finger CCCH domain-containing protein	Cucsat.PASA.G12631	zinc finger CCCH domain-containing protein | domain--containing protein | KH domain	C3H	TF	C3H	NA	Bidirectional sugar transporter SWEET	Cucsat.PASA.G13277	bidirectional sugar transporter	NA	NA	NA	NA
330	Cucsa.277740	Cucsa.339600	AP2-like ethylene-responsive transcription factor	NA	NA	NA	NA	NA	NA	Bidirectional sugar transporter SWEET	Cucsat.PASA.G13277	bidirectional sugar transporter	NA	NA	NA	NA
331	Cucsa.280310	Cucsa.339600	DELLA protein GAI	NA	NA	NA	NA	NA	NA	Bidirectional sugar transporter SWEET	Cucsat.PASA.G13277	bidirectional sugar transporter	NA	NA	NA	NA
332	Cucsa.307870	Cucsa.339600	Transcription factor IIIA	Cucsat.PASA.G10477	transcription factor IIIA	C2H2	TF	C2H2	NA	Bidirectional sugar transporter SWEET	Cucsat.PASA.G13277	bidirectional sugar transporter	NA	NA	NA	NA
333	Cucsa.341290	Cucsa.339600	Dof zinc finger protein	Cucsat.PASA.G13358	Zinc finger protein	C2C2-Dof	TF	C2C2->C2C2-Dof	NA	Bidirectional sugar transporter SWEET	Cucsat.PASA.G13277	bidirectional sugar transporter	NA	NA	NA	NA
334	Cucsa.353140	Cucsa.339600	Homeobox protein knotted-1-like 1	Cucsat.PASA.G20947	homeobox protein	HB-KNOX	TF	HB->HB-KNOX	NA	Bidirectional sugar transporter SWEET	Cucsat.PASA.G13277	bidirectional sugar transporter	NA	NA	NA	NA
335	Cucsa.362960	Cucsa.339600	MADS box transcription factor	Cucsat.PASA.G6074	transcription factor	MADS-MIKC	TF	MADS->MADS-MIKC	NA	Bidirectional sugar transporter SWEET	Cucsat.PASA.G13277	bidirectional sugar transporter	NA	NA	NA	NA
336	Cucsa.365320	Cucsa.339600	Ethylene-responsive transcription factor	Cucsat.PASA.G5772	Transcription factor	AP2/ERF-ERF	TF	AP2/ERF->AP2/ERF-ERF	NA	Bidirectional sugar transporter SWEET	Cucsat.PASA.G13277	bidirectional sugar transporter	NA	NA	NA	NA
337	Cucsa.102120	Cucsa.345960	Dof zinc finger protein	NA	NA	NA	NA	NA	NA	Glycosyltransferase	Cucsat.PASA.G9342	UDP-Glycosyltransferase	NA	NA	NA	NA
338	Cucsa.112810	Cucsa.345960	Dof zinc finger protein	Cucsat.PASA.G14636	dof zinc finger protein	C2C2-Dof	TF	C2C2->C2C2-Dof	NA	Glycosyltransferase	Cucsat.PASA.G9342	UDP-Glycosyltransferase	NA	NA	NA	NA
339	Cucsa.124410	Cucsa.345960	Auxin response factor	Cucsat.PASA.G1621	auxin response factor	B3-ARF	TF	B3->B3-ARF	NA	Glycosyltransferase	Cucsat.PASA.G9342	UDP-Glycosyltransferase	NA	NA	NA	NA
340	Cucsa.175390	Cucsa.345960	Dof zinc finger protein	Cucsat.PASA.G12459	Zinc finger protein	C2C2-Dof	TF	C2C2->C2C2-Dof	NA	Glycosyltransferase	Cucsat.PASA.G9342	UDP-Glycosyltransferase	NA	NA	NA	NA
341	Cucsa.362960	Cucsa.345960	MADS box transcription factor	Cucsat.PASA.G6074	transcription factor	MADS-MIKC	TF	MADS->MADS-MIKC	NA	Glycosyltransferase	Cucsat.PASA.G9342	UDP-Glycosyltransferase	NA	NA	NA	NA
342	Cucsa.026600	Cucsa.356140	GAGA-binding transcriptional activator	NA	NA	NA	NA	NA	NA	Cytochrome P450	Cucsat.PASA.G7079	cytochrome P450	NA	NA	NA	NA
343	Cucsa.043520	Cucsa.356140	Protein WUSCHEL	Cucsat.PASA.G2357	DNA binding protein binding transcription factor transcription regulator	HB-WOX	TF	HB->HB-WOX	NA	Cytochrome P450	Cucsat.PASA.G7079	cytochrome P450	NA	NA	NA	NA
344	Cucsa.098190	Cucsa.356140	E2F transcription factor-like E2FE	Cucsat.PASA.G14745	E2F transcription factor-like E2FE-like	E2F-DP	TF	E2F-DP	NA	Cytochrome P450	Cucsat.PASA.G7079	cytochrome P450	NA	NA	NA	NA
345	Cucsa.102120	Cucsa.356140	Dof zinc finger protein	NA	NA	NA	NA	NA	NA	Cytochrome P450	Cucsat.PASA.G7079	cytochrome P450	NA	NA	NA	NA
346	Cucsa.127860	Cucsa.356140	Myb transcription factor	Cucsat.PASA.G3010	Transcription factor	MYB	TF	MYB->MYB	NA	Cytochrome P450	Cucsat.PASA.G7079	cytochrome P450	NA	NA	NA	NA
347	Cucsa.159750	Cucsa.356140	GAGA-binding transcriptional activator	Cucsat.PASA.G4622	GAGA-binding transcriptional activator	BBR-BPC	TF	BBR-BPC	NA	Cytochrome P450	Cucsat.PASA.G7079	cytochrome P450	NA	NA	NA	NA
348	Cucsa.213830	Cucsa.356140	Dof zinc finger protein	Cucsat.PASA.G18387	Zinc finger protein	C2C2-Dof	TF	C2C2->C2C2-Dof	NA	Cytochrome P450	Cucsat.PASA.G7079	cytochrome P450	NA	NA	NA	NA
349	Cucsa.232520	Cucsa.356140	B3 domain-containing protein REM16	Cucsat.PASA.G4584	B3 domain-containing protein | B3	B3	TF	B3->B3	NA	Cytochrome P450	Cucsat.PASA.G7079	cytochrome P450	NA	NA	NA	NA
350	Cucsa.277740	Cucsa.356140	AP2-like ethylene-responsive transcription factor	NA	NA	NA	NA	NA	NA	Cytochrome P450	Cucsat.PASA.G7079	cytochrome P450	NA	NA	NA	NA
351	Cucsa.280310	Cucsa.356140	DELLA protein GAI	NA	NA	NA	NA	NA	NA	Cytochrome P450	Cucsat.PASA.G7079	cytochrome P450	NA	NA	NA	NA
352	Cucsa.323040	Cucsa.356140	WUSCHEL-related homeobox 13	NA	NA	NA	NA	NA	NA	Cytochrome P450	Cucsat.PASA.G7079	cytochrome P450	NA	NA	NA	NA
353	Cucsa.336980	Cucsa.356140	WUSCHEL related homeobox 11	Cucsat.PASA.G13175	wuschel-related homeobox	HB-WOX	TF	HB->HB-WOX	NA	Cytochrome P450	Cucsat.PASA.G7079	cytochrome P450	NA	NA	NA	NA
354	Cucsa.362960	Cucsa.356140	MADS box transcription factor	Cucsat.PASA.G6074	transcription factor	MADS-MIKC	TF	MADS->MADS-MIKC	NA	Cytochrome P450	Cucsat.PASA.G7079	cytochrome P450	NA	NA	NA	NA
355	Cucsa.026600	Cucsa.359110	GAGA-binding transcriptional activator	NA	NA	NA	NA	NA	NA	Pyridoxal 5'-phosphate synthase subunit PdxS	Cucsat.PASA.G3516	biosynthesis protein	NA	NA	NA	NA
356	Cucsa.078480	Cucsa.359110	B3 domain-containing transcription factor ABI3	Cucsat.PASA.G3186	transcription factor	B3	TF	B3->B3	NA	Pyridoxal 5'-phosphate synthase subunit PdxS	Cucsat.PASA.G3516	biosynthesis protein	NA	NA	NA	NA
357	Cucsa.098190	Cucsa.359110	E2F transcription factor-like E2FE	Cucsat.PASA.G14745	E2F transcription factor-like E2FE-like	E2F-DP	TF	E2F-DP	NA	Pyridoxal 5'-phosphate synthase subunit PdxS	Cucsat.PASA.G3516	biosynthesis protein	NA	NA	NA	NA
358	Cucsa.149820	Cucsa.359110	Myb family transcription factor family protein	Cucsat.PASA.G18753	Myb family transcription factor	GARP-G2-like	TF	GARP->GARP-G2-like	NA	Pyridoxal 5'-phosphate synthase subunit PdxS	Cucsat.PASA.G3516	biosynthesis protein	NA	NA	NA	NA
359	Cucsa.159750	Cucsa.359110	GAGA-binding transcriptional activator	Cucsat.PASA.G4622	GAGA-binding transcriptional activator	BBR-BPC	TF	BBR-BPC	NA	Pyridoxal 5'-phosphate synthase subunit PdxS	Cucsat.PASA.G3516	biosynthesis protein	NA	NA	NA	NA
360	Cucsa.198520	Cucsa.359110	Transcription factor BIM1, putative	Cucsat.PASA.G14559	transcription factor	bHLH	TF	bHLH	NA	Pyridoxal 5'-phosphate synthase subunit PdxS	Cucsat.PASA.G3516	biosynthesis protein	NA	NA	NA	NA
361	Cucsa.203800	Cucsa.359110	Transcription factor	Cucsat.PASA.G12196	Transcription factor	Trihelix	TF	Trihelix	NA	Pyridoxal 5'-phosphate synthase subunit PdxS	Cucsat.PASA.G3516	biosynthesis protein	NA	NA	NA	NA
362	Cucsa.232520	Cucsa.359110	B3 domain-containing protein REM16	Cucsat.PASA.G4584	B3 domain-containing protein | B3	B3	TF	B3->B3	NA	Pyridoxal 5'-phosphate synthase subunit PdxS	Cucsat.PASA.G3516	biosynthesis protein	NA	NA	NA	NA
363	Cucsa.241090	Cucsa.359110	Abscisic acid insensitive	NA	NA	NA	NA	NA	NA	Pyridoxal 5'-phosphate synthase subunit PdxS	Cucsat.PASA.G3516	biosynthesis protein	NA	NA	NA	NA
364	Cucsa.258940	Cucsa.359110	Bzip transcription factor	Cucsat.PASA.G1036	Common plant regulatory factor	bZIP	TF	bZIP	NA	Pyridoxal 5'-phosphate synthase subunit PdxS	Cucsat.PASA.G3516	biosynthesis protein	NA	NA	NA	NA
365	Cucsa.277740	Cucsa.359110	AP2-like ethylene-responsive transcription factor	NA	NA	NA	NA	NA	NA	Pyridoxal 5'-phosphate synthase subunit PdxS	Cucsat.PASA.G3516	biosynthesis protein	NA	NA	NA	NA
366	Cucsa.322110	Cucsa.359110	BZIP transcription factor family protein	Cucsat.PASA.G765	Transcription factor	bZIP	TF	bZIP	NA	Pyridoxal 5'-phosphate synthase subunit PdxS	Cucsat.PASA.G3516	biosynthesis protein	NA	NA	NA	NA
367	Cucsa.353140	Cucsa.359110	Homeobox protein knotted-1-like 1	Cucsat.PASA.G20947	homeobox protein	HB-KNOX	TF	HB->HB-KNOX	NA	Pyridoxal 5'-phosphate synthase subunit PdxS	Cucsat.PASA.G3516	biosynthesis protein	NA	NA	NA	NA
368	Cucsa.364380	Cucsa.359110	Abscisic acid-insensitive 5-like protein 2	Cucsat.PASA.G6176	Abscisic acid-insensitive 5-like protein	bZIP	TF	bZIP	NA	Pyridoxal 5'-phosphate synthase subunit PdxS	Cucsat.PASA.G3516	biosynthesis protein	NA	NA	NA	NA
369	Cucsa.396070	Cucsa.359110	abscisic acid responsive elements-binding factor 2	Cucsat.PASA.G6887	Transcription factor	bZIP	TF	bZIP	NA	Pyridoxal 5'-phosphate synthase subunit PdxS	Cucsat.PASA.G3516	biosynthesis protein	NA	NA	NA	NA
370	Cucsa.012850	Cucsa.359700	Ethylene-responsive transcription factor, putative	NA	NA	NA	NA	NA	NA	Glucose-methanol-choline (GMC) oxidoreductase family protein	Cucsat.PASA.G3541	GMC oxidoreductase	NA	NA	NA	NA
371	Cucsa.042770	Cucsa.359700	Ethylene-responsive transcription factor 7	NA	NA	NA	NA	NA	NA	Glucose-methanol-choline (GMC) oxidoreductase family protein	Cucsat.PASA.G3541	GMC oxidoreductase	NA	NA	NA	NA
372	Cucsa.046660	Cucsa.359700	Ethylene-responsive transcription factor, putative	NA	NA	NA	NA	NA	NA	Glucose-methanol-choline (GMC) oxidoreductase family protein	Cucsat.PASA.G3541	GMC oxidoreductase	NA	NA	NA	NA
373	Cucsa.051050	Cucsa.359700	Myb transcription factor	Cucsat.PASA.G7614	Transcription factor	MYB	TF	MYB->MYB	NA	Glucose-methanol-choline (GMC) oxidoreductase family protein	Cucsat.PASA.G3541	GMC oxidoreductase	NA	NA	NA	NA
374	Cucsa.069280	Cucsa.359700	Ethylene-responsive transcription factor	Cucsat.PASA.G16155	Transcription factor	AP2/ERF-ERF	TF	AP2/ERF->AP2/ERF-ERF	NA	Glucose-methanol-choline (GMC) oxidoreductase family protein	Cucsat.PASA.G3541	GMC oxidoreductase	NA	NA	NA	NA
375	Cucsa.088640	Cucsa.359700	Ethylene-responsive transcription factor ERF019	NA	NA	NA	NA	NA	NA	Glucose-methanol-choline (GMC) oxidoreductase family protein	Cucsat.PASA.G3541	GMC oxidoreductase	NA	NA	NA	NA
376	Cucsa.095860	Cucsa.359700	Ethylene-responsive transcription factor, putative	NA	NA	NA	NA	NA	NA	Glucose-methanol-choline (GMC) oxidoreductase family protein	Cucsat.PASA.G3541	GMC oxidoreductase	NA	NA	NA	NA
377	Cucsa.098430	Cucsa.359700	Dof zinc finger protein	Cucsat.PASA.G14758	zinc finger protein	C2C2-Dof	TF	C2C2->C2C2-Dof	NA	Glucose-methanol-choline (GMC) oxidoreductase family protein	Cucsat.PASA.G3541	GMC oxidoreductase	NA	NA	NA	NA
378	Cucsa.101370	Cucsa.359700	Ethylene-responsive transcription factor	Cucsat.PASA.G2192	Transcription factor	AP2/ERF-ERF	TF	AP2/ERF->AP2/ERF-ERF	NA	Glucose-methanol-choline (GMC) oxidoreductase family protein	Cucsat.PASA.G3541	GMC oxidoreductase	NA	NA	NA	NA
379	Cucsa.102120	Cucsa.359700	Dof zinc finger protein	NA	NA	NA	NA	NA	NA	Glucose-methanol-choline (GMC) oxidoreductase family protein	Cucsat.PASA.G3541	GMC oxidoreductase	NA	NA	NA	NA
380	Cucsa.102560	Cucsa.359700	Dehydration responsive element binding transcription factor	NA	NA	NA	NA	NA	NA	Glucose-methanol-choline (GMC) oxidoreductase family protein	Cucsat.PASA.G3541	GMC oxidoreductase	NA	NA	NA	NA
381	Cucsa.104340	Cucsa.359700	MYB-related transcription factor	NA	NA	NA	NA	NA	NA	Glucose-methanol-choline (GMC) oxidoreductase family protein	Cucsat.PASA.G3541	GMC oxidoreductase	NA	NA	NA	NA
382	Cucsa.107190	Cucsa.359700	Ethylene-responsive transcription factor, putative	NA	NA	NA	NA	NA	NA	Glucose-methanol-choline (GMC) oxidoreductase family protein	Cucsat.PASA.G3541	GMC oxidoreductase	NA	NA	NA	NA
383	Cucsa.112760	Cucsa.359700	MYB family protein	Cucsat.PASA.G14634	Transcription factor	MYB	TF	MYB->MYB	NA	Glucose-methanol-choline (GMC) oxidoreductase family protein	Cucsat.PASA.G3541	GMC oxidoreductase	NA	NA	NA	NA
384	Cucsa.118450	Cucsa.359700	MYB family protein	Cucsat.PASA.G17965	Myb-related protein	MYB	TF	MYB->MYB	NA	Glucose-methanol-choline (GMC) oxidoreductase family protein	Cucsat.PASA.G3541	GMC oxidoreductase	NA	NA	NA	NA
385	Cucsa.126860	Cucsa.359700	Ethylene-responsive transcription factor, putative	NA	NA	NA	NA	NA	NA	Glucose-methanol-choline (GMC) oxidoreductase family protein	Cucsat.PASA.G3541	GMC oxidoreductase	NA	NA	NA	NA
386	Cucsa.129320	Cucsa.359700	Ethylene-responsive transcription factor	NA	NA	NA	NA	NA	NA	Glucose-methanol-choline (GMC) oxidoreductase family protein	Cucsat.PASA.G3541	GMC oxidoreductase	NA	NA	NA	NA
387	Cucsa.141980	Cucsa.359700	Ethylene-responsive transcription factor ERF017	NA	NA	NA	NA	NA	NA	Glucose-methanol-choline (GMC) oxidoreductase family protein	Cucsat.PASA.G3541	GMC oxidoreductase	NA	NA	NA	NA
388	Cucsa.158340	Cucsa.359700	Myb-related protein	Cucsat.PASA.G8553	Transcription factor	MYB	TF	MYB->MYB	NA	Glucose-methanol-choline (GMC) oxidoreductase family protein	Cucsat.PASA.G3541	GMC oxidoreductase	NA	NA	NA	NA
389	Cucsa.178830	Cucsa.359700	LOB domain protein 6	Cucsat.PASA.G8670	lob domain-containing protein	LOB	TF	LOB	NA	Glucose-methanol-choline (GMC) oxidoreductase family protein	Cucsat.PASA.G3541	GMC oxidoreductase	NA	NA	NA	NA
390	Cucsa.195660	Cucsa.359700	Ethylene-responsive transcription factor	NA	NA	NA	NA	NA	NA	Glucose-methanol-choline (GMC) oxidoreductase family protein	Cucsat.PASA.G3541	GMC oxidoreductase	NA	NA	NA	NA
391	Cucsa.196600	Cucsa.359700	LOB domain-containing protein, putative	Cucsat.PASA.G11082	Protein LATERAL ORGAN	LOB	TF	LOB	NA	Glucose-methanol-choline (GMC) oxidoreductase family protein	Cucsat.PASA.G3541	GMC oxidoreductase	NA	NA	NA	NA
392	Cucsa.213830	Cucsa.359700	Dof zinc finger protein	Cucsat.PASA.G18387	Zinc finger protein	C2C2-Dof	TF	C2C2->C2C2-Dof	NA	Glucose-methanol-choline (GMC) oxidoreductase family protein	Cucsat.PASA.G3541	GMC oxidoreductase	NA	NA	NA	NA
393	Cucsa.231820	Cucsa.359700	Dehydration responsive element binding transcription factor	NA	NA	NA	NA	NA	NA	Glucose-methanol-choline (GMC) oxidoreductase family protein	Cucsat.PASA.G3541	GMC oxidoreductase	NA	NA	NA	NA
394	Cucsa.237150	Cucsa.359700	Ethylene-responsive transcription factor ERF021	NA	NA	NA	NA	NA	NA	Glucose-methanol-choline (GMC) oxidoreductase family protein	Cucsat.PASA.G3541	GMC oxidoreductase	NA	NA	NA	NA
395	Cucsa.244290	Cucsa.359700	Ethylene-responsive transcription factor	NA	NA	NA	NA	NA	NA	Glucose-methanol-choline (GMC) oxidoreductase family protein	Cucsat.PASA.G3541	GMC oxidoreductase	NA	NA	NA	NA
396	Cucsa.253400	Cucsa.359700	Ethylene-responsive transcription factor	NA	NA	NA	NA	NA	NA	Glucose-methanol-choline (GMC) oxidoreductase family protein	Cucsat.PASA.G3541	GMC oxidoreductase	NA	NA	NA	NA
397	Cucsa.255340	Cucsa.359700	Ethylene-responsive transcription factor 1B	NA	NA	NA	NA	NA	NA	Glucose-methanol-choline (GMC) oxidoreductase family protein	Cucsat.PASA.G3541	GMC oxidoreductase	NA	NA	NA	NA
398	Cucsa.258270	Cucsa.359700	MYB family protein	Cucsat.PASA.G337	Transcription factor | Myb-like DNA-binding domain	MYB	TF	MYB->MYB	NA	Glucose-methanol-choline (GMC) oxidoreductase family protein	Cucsat.PASA.G3541	GMC oxidoreductase	NA	NA	NA	NA
399	Cucsa.271720	Cucsa.359700	Ethylene-responsive transcription factor	Cucsat.PASA.G11418	Transcription factor	AP2/ERF-ERF	TF	AP2/ERF->AP2/ERF-ERF	NA	Glucose-methanol-choline (GMC) oxidoreductase family protein	Cucsat.PASA.G3541	GMC oxidoreductase	NA	NA	NA	NA
400	Cucsa.277740	Cucsa.359700	AP2-like ethylene-responsive transcription factor	NA	NA	NA	NA	NA	NA	Glucose-methanol-choline (GMC) oxidoreductase family protein	Cucsat.PASA.G3541	GMC oxidoreductase	NA	NA	NA	NA
401	Cucsa.302760	Cucsa.359700	Ethylene-responsive transcription factor 1	NA	NA	NA	NA	NA	NA	Glucose-methanol-choline (GMC) oxidoreductase family protein	Cucsat.PASA.G3541	GMC oxidoreductase	NA	NA	NA	NA
402	Cucsa.307870	Cucsa.359700	Transcription factor IIIA	Cucsat.PASA.G10477	transcription factor IIIA	C2H2	TF	C2H2	NA	Glucose-methanol-choline (GMC) oxidoreductase family protein	Cucsat.PASA.G3541	GMC oxidoreductase	NA	NA	NA	NA
403	Cucsa.310360	Cucsa.359700	Ethylene-responsive transcription factor WIN1	Cucsat.PASA.G13468	Transcription factor	AP2/ERF-ERF	TF	AP2/ERF->AP2/ERF-ERF	NA	Glucose-methanol-choline (GMC) oxidoreductase family protein	Cucsat.PASA.G3541	GMC oxidoreductase	NA	NA	NA	NA
404	Cucsa.312570	Cucsa.359700	Ethylene-responsive transcription factor TINY	NA	NA	NA	NA	NA	NA	Glucose-methanol-choline (GMC) oxidoreductase family protein	Cucsat.PASA.G3541	GMC oxidoreductase	NA	NA	NA	NA
405	Cucsa.321050	Cucsa.359700	Ethylene-responsive transcription factor ERF034 family	NA	NA	NA	NA	NA	NA	Glucose-methanol-choline (GMC) oxidoreductase family protein	Cucsat.PASA.G3541	GMC oxidoreductase	NA	NA	NA	NA
406	Cucsa.321150	Cucsa.359700	Ethylene-responsive transcription factor	NA	NA	NA	NA	NA	NA	Glucose-methanol-choline (GMC) oxidoreductase family protein	Cucsat.PASA.G3541	GMC oxidoreductase	NA	NA	NA	NA
407	Cucsa.334870	Cucsa.359700	Ethylene-responsive transcription factor	NA	NA	NA	NA	NA	NA	Glucose-methanol-choline (GMC) oxidoreductase family protein	Cucsat.PASA.G3541	GMC oxidoreductase	NA	NA	NA	NA
408	Cucsa.336890	Cucsa.359700	Dehydration responsive element binding transcription factor	NA	NA	NA	NA	NA	NA	Glucose-methanol-choline (GMC) oxidoreductase family protein	Cucsat.PASA.G3541	GMC oxidoreductase	NA	NA	NA	NA
409	Cucsa.337320	Cucsa.359700	MYB transcription factor	Cucsat.PASA.G13188	Myb-related protein	MYB	TF	MYB->MYB	NA	Glucose-methanol-choline (GMC) oxidoreductase family protein	Cucsat.PASA.G3541	GMC oxidoreductase	NA	NA	NA	NA
410	Cucsa.352470	Cucsa.359700	Ethylene-responsive transcription factor	NA	NA	NA	NA	NA	NA	Glucose-methanol-choline (GMC) oxidoreductase family protein	Cucsat.PASA.G3541	GMC oxidoreductase	NA	NA	NA	NA
411	Cucsa.359880	Cucsa.359700	Ethylene-responsive transcription factor	NA	NA	NA	NA	NA	NA	Glucose-methanol-choline (GMC) oxidoreductase family protein	Cucsat.PASA.G3541	GMC oxidoreductase	NA	NA	NA	NA
412	Cucsa.362840	Cucsa.359700	LOB domain-containing protein, putative	Cucsat.PASA.G6081	lob domain-containing protein	LOB	TF	LOB	NA	Glucose-methanol-choline (GMC) oxidoreductase family protein	Cucsat.PASA.G3541	GMC oxidoreductase	NA	NA	NA	NA
413	Cucsa.362960	Cucsa.359700	MADS box transcription factor	Cucsat.PASA.G6074	transcription factor	MADS-MIKC	TF	MADS->MADS-MIKC	NA	Glucose-methanol-choline (GMC) oxidoreductase family protein	Cucsat.PASA.G3541	GMC oxidoreductase	NA	NA	NA	NA
414	Cucsa.365220	Cucsa.359700	Ethylene-responsive transcription factor ERF012 family	NA	NA	NA	NA	NA	NA	Glucose-methanol-choline (GMC) oxidoreductase family protein	Cucsat.PASA.G3541	GMC oxidoreductase	NA	NA	NA	NA
415	Cucsa.365320	Cucsa.359700	Ethylene-responsive transcription factor	Cucsat.PASA.G5772	Transcription factor	AP2/ERF-ERF	TF	AP2/ERF->AP2/ERF-ERF	NA	Glucose-methanol-choline (GMC) oxidoreductase family protein	Cucsat.PASA.G3541	GMC oxidoreductase	NA	NA	NA	NA
416	Cucsa.391680	Cucsa.359700	Lysine-specific demethylase REF6	Cucsat.PASA.G14788	- C2H2 zinc finger protein, expressed	C2H2	TF	C2H2	NA	Glucose-methanol-choline (GMC) oxidoreductase family protein	Cucsat.PASA.G3541	GMC oxidoreductase	NA	NA	NA	NA
417	Cucsa.026600	Cucsa.365700	GAGA-binding transcriptional activator	NA	NA	NA	NA	NA	NA	Transmembrane protein, putative	Cucsat.PASA.G5922	Inherit from euNOG: polynucleotide kinase 3'-phosphatase	NA	NA	NA	NA
418	Cucsa.159750	Cucsa.365700	GAGA-binding transcriptional activator	Cucsat.PASA.G4622	GAGA-binding transcriptional activator	BBR-BPC	TF	BBR-BPC	NA	Transmembrane protein, putative	Cucsat.PASA.G5922	Inherit from euNOG: polynucleotide kinase 3'-phosphatase	NA	NA	NA	NA
419	Cucsa.213830	Cucsa.365700	Dof zinc finger protein	Cucsat.PASA.G18387	Zinc finger protein	C2C2-Dof	TF	C2C2->C2C2-Dof	NA	Transmembrane protein, putative	Cucsat.PASA.G5922	Inherit from euNOG: polynucleotide kinase 3'-phosphatase	NA	NA	NA	NA
420	Cucsa.277740	Cucsa.365700	AP2-like ethylene-responsive transcription factor	NA	NA	NA	NA	NA	NA	Transmembrane protein, putative	Cucsat.PASA.G5922	Inherit from euNOG: polynucleotide kinase 3'-phosphatase	NA	NA	NA	NA
421	Cucsa.307870	Cucsa.365700	Transcription factor IIIA	Cucsat.PASA.G10477	transcription factor IIIA	C2H2	TF	C2H2	NA	Transmembrane protein, putative	Cucsat.PASA.G5922	Inherit from euNOG: polynucleotide kinase 3'-phosphatase	NA	NA	NA	NA
422	Cucsa.362960	Cucsa.365700	MADS box transcription factor	Cucsat.PASA.G6074	transcription factor	MADS-MIKC	TF	MADS->MADS-MIKC	NA	Transmembrane protein, putative	Cucsat.PASA.G5922	Inherit from euNOG: polynucleotide kinase 3'-phosphatase	NA	NA	NA	NA
423	Cucsa.026600	Cucsa.378900	GAGA-binding transcriptional activator	NA	NA	NA	NA	NA	NA	Polyadenylate-binding protein	Cucsat.PASA.G12281	Polyadenylate-binding protein	NA	NA	NA	NA
424	Cucsa.096740	Cucsa.378900	BZIP transcription factor	NA	NA	NA	NA	NA	NA	Polyadenylate-binding protein	Cucsat.PASA.G12281	Polyadenylate-binding protein	NA	NA	NA	NA
425	Cucsa.098430	Cucsa.378900	Dof zinc finger protein	Cucsat.PASA.G14758	zinc finger protein	C2C2-Dof	TF	C2C2->C2C2-Dof	NA	Polyadenylate-binding protein	Cucsat.PASA.G12281	Polyadenylate-binding protein	NA	NA	NA	NA
426	Cucsa.102120	Cucsa.378900	Dof zinc finger protein	NA	NA	NA	NA	NA	NA	Polyadenylate-binding protein	Cucsat.PASA.G12281	Polyadenylate-binding protein	NA	NA	NA	NA
427	Cucsa.109420	Cucsa.378900	Basic-leucine zipper (BZIP) transcription factor family	Cucsat.PASA.G3923	ocs element-binding factor 1	bZIP	TF	bZIP	NA	Polyadenylate-binding protein	Cucsat.PASA.G12281	Polyadenylate-binding protein	NA	NA	NA	NA
428	Cucsa.159750	Cucsa.378900	GAGA-binding transcriptional activator	Cucsat.PASA.G4622	GAGA-binding transcriptional activator	BBR-BPC	TF	BBR-BPC	NA	Polyadenylate-binding protein	Cucsat.PASA.G12281	Polyadenylate-binding protein	NA	NA	NA	NA
429	Cucsa.178830	Cucsa.378900	LOB domain protein 6	Cucsat.PASA.G8670	lob domain-containing protein	LOB	TF	LOB	NA	Polyadenylate-binding protein	Cucsat.PASA.G12281	Polyadenylate-binding protein	NA	NA	NA	NA
430	Cucsa.180080	Cucsa.378900	Far-red elongated hypocotyls 3 isoform 3	Cucsat.PASA.G11708	Protein FAR-RED ELONGATED HYPOCOTYL	FAR1	TF	FAR1	NA	Polyadenylate-binding protein	Cucsat.PASA.G12281	Polyadenylate-binding protein	NA	NA	NA	NA
431	Cucsa.180090	Cucsa.378900	Far1-related sequence 3 isoform 3	Cucsat.PASA.G11709	Protein FAR-RED IMPAIRED RESPONSE	FAR1	TF	FAR1	NA	Polyadenylate-binding protein	Cucsat.PASA.G12281	Polyadenylate-binding protein	NA	NA	NA	NA
432	Cucsa.194390	Cucsa.378900	GATA transcription factor, putative	Cucsat.PASA.G3963	gata transcription factor	C2C2-GATA	TF	C2C2->C2C2-GATA	NA	Polyadenylate-binding protein	Cucsat.PASA.G12281	Polyadenylate-binding protein	NA	NA	NA	NA
433	Cucsa.196600	Cucsa.378900	LOB domain-containing protein, putative	Cucsat.PASA.G11082	Protein LATERAL ORGAN	LOB	TF	LOB	NA	Polyadenylate-binding protein	Cucsat.PASA.G12281	Polyadenylate-binding protein	NA	NA	NA	NA
434	Cucsa.213830	Cucsa.378900	Dof zinc finger protein	Cucsat.PASA.G18387	Zinc finger protein	C2C2-Dof	TF	C2C2->C2C2-Dof	NA	Polyadenylate-binding protein	Cucsat.PASA.G12281	Polyadenylate-binding protein	NA	NA	NA	NA
435	Cucsa.231820	Cucsa.378900	Dehydration responsive element binding transcription factor	NA	NA	NA	NA	NA	NA	Polyadenylate-binding protein	Cucsat.PASA.G12281	Polyadenylate-binding protein	NA	NA	NA	NA
436	Cucsa.238410	Cucsa.378900	BZIP transcription factor	NA	NA	NA	NA	NA	NA	Polyadenylate-binding protein	Cucsat.PASA.G12281	Polyadenylate-binding protein	NA	NA	NA	NA
437	Cucsa.241090	Cucsa.378900	Abscisic acid insensitive	NA	NA	NA	NA	NA	NA	Polyadenylate-binding protein	Cucsat.PASA.G12281	Polyadenylate-binding protein	NA	NA	NA	NA
438	Cucsa.248080	Cucsa.378900	BZIP transcription factor	NA	NA	NA	NA	NA	NA	Polyadenylate-binding protein	Cucsat.PASA.G12281	Polyadenylate-binding protein	NA	NA	NA	NA
439	Cucsa.252730	Cucsa.378900	GATA transcription factor, putative	Cucsat.PASA.G569	gata transcription factor	C2C2-GATA	TF	C2C2->C2C2-GATA	NA	Polyadenylate-binding protein	Cucsat.PASA.G12281	Polyadenylate-binding protein	NA	NA	NA	NA
440	Cucsa.252760	Cucsa.378900	Two-component response regulator	Cucsat.PASA.G1296	response regulator	GARP-ARR-B	TF	GARP->GARP-ARR-B	NA	Polyadenylate-binding protein	Cucsat.PASA.G12281	Polyadenylate-binding protein	NA	NA	NA	NA
441	Cucsa.258940	Cucsa.378900	Bzip transcription factor	Cucsat.PASA.G1036	Common plant regulatory factor	bZIP	TF	bZIP	NA	Polyadenylate-binding protein	Cucsat.PASA.G12281	Polyadenylate-binding protein	NA	NA	NA	NA
442	Cucsa.277740	Cucsa.378900	AP2-like ethylene-responsive transcription factor	NA	NA	NA	NA	NA	NA	Polyadenylate-binding protein	Cucsat.PASA.G12281	Polyadenylate-binding protein	NA	NA	NA	NA
443	Cucsa.280310	Cucsa.378900	DELLA protein GAI	NA	NA	NA	NA	NA	NA	Polyadenylate-binding protein	Cucsat.PASA.G12281	Polyadenylate-binding protein	NA	NA	NA	NA
444	Cucsa.289120	Cucsa.378900	BZIP transcription factor	Cucsat.PASA.G7254	Transcription factor	bZIP	TF	bZIP	NA	Polyadenylate-binding protein	Cucsat.PASA.G12281	Polyadenylate-binding protein	NA	NA	NA	NA
445	Cucsa.307870	Cucsa.378900	Transcription factor IIIA	Cucsat.PASA.G10477	transcription factor IIIA	C2H2	TF	C2H2	NA	Polyadenylate-binding protein	Cucsat.PASA.G12281	Polyadenylate-binding protein	NA	NA	NA	NA
446	Cucsa.322110	Cucsa.378900	BZIP transcription factor family protein	Cucsat.PASA.G765	Transcription factor	bZIP	TF	bZIP	NA	Polyadenylate-binding protein	Cucsat.PASA.G12281	Polyadenylate-binding protein	NA	NA	NA	NA
447	Cucsa.336890	Cucsa.378900	Dehydration responsive element binding transcription factor	NA	NA	NA	NA	NA	NA	Polyadenylate-binding protein	Cucsat.PASA.G12281	Polyadenylate-binding protein	NA	NA	NA	NA
448	Cucsa.341290	Cucsa.378900	Dof zinc finger protein	Cucsat.PASA.G13358	Zinc finger protein	C2C2-Dof	TF	C2C2->C2C2-Dof	NA	Polyadenylate-binding protein	Cucsat.PASA.G12281	Polyadenylate-binding protein	NA	NA	NA	NA
449	Cucsa.353140	Cucsa.378900	Homeobox protein knotted-1-like 1	Cucsat.PASA.G20947	homeobox protein	HB-KNOX	TF	HB->HB-KNOX	NA	Polyadenylate-binding protein	Cucsat.PASA.G12281	Polyadenylate-binding protein	NA	NA	NA	NA
450	Cucsa.359570	Cucsa.378900	GATA transcription factor 24-like	Cucsat.PASA.G3535	gata transcription factor	C2C2-GATA	TF	C2C2->C2C2-GATA	NA	Polyadenylate-binding protein	Cucsat.PASA.G12281	Polyadenylate-binding protein	NA	NA	NA	NA
451	Cucsa.362960	Cucsa.378900	MADS box transcription factor	Cucsat.PASA.G6074	transcription factor	MADS-MIKC	TF	MADS->MADS-MIKC	NA	Polyadenylate-binding protein	Cucsat.PASA.G12281	Polyadenylate-binding protein	NA	NA	NA	NA
452	Cucsa.394720	Cucsa.378900	Two-component response regulator	Cucsat.PASA.G6933	two-component response regulator | response regulator	GARP-ARR-B	TF	GARP->GARP-ARR-B	NA	Polyadenylate-binding protein	Cucsat.PASA.G12281	Polyadenylate-binding protein	NA	NA	NA	NA
453	Cucsa.395710	Cucsa.378900	Zinc-finger protein	NA	NA	NA	NA	NA	NA	Polyadenylate-binding protein	Cucsat.PASA.G12281	Polyadenylate-binding protein	NA	NA	NA	NA
454	Cucsa.396070	Cucsa.378900	abscisic acid responsive elements-binding factor 2	Cucsat.PASA.G6887	Transcription factor	bZIP	TF	bZIP	NA	Polyadenylate-binding protein	Cucsat.PASA.G12281	Polyadenylate-binding protein	NA	NA	NA	NA
455	Cucsa.012850	Cucsa.381310	Ethylene-responsive transcription factor, putative	NA	NA	NA	NA	NA	NA	Rhomboid-like protein	Cucsat.PASA.G4160	Rhomboid family	NA	NA	NA	NA
456	Cucsa.026600	Cucsa.381310	GAGA-binding transcriptional activator	NA	NA	NA	NA	NA	NA	Rhomboid-like protein	Cucsat.PASA.G4160	Rhomboid family	NA	NA	NA	NA
457	Cucsa.042770	Cucsa.381310	Ethylene-responsive transcription factor 7	NA	NA	NA	NA	NA	NA	Rhomboid-like protein	Cucsat.PASA.G4160	Rhomboid family	NA	NA	NA	NA
458	Cucsa.046660	Cucsa.381310	Ethylene-responsive transcription factor, putative	NA	NA	NA	NA	NA	NA	Rhomboid-like protein	Cucsat.PASA.G4160	Rhomboid family	NA	NA	NA	NA
459	Cucsa.069280	Cucsa.381310	Ethylene-responsive transcription factor	Cucsat.PASA.G16155	Transcription factor	AP2/ERF-ERF	TF	AP2/ERF->AP2/ERF-ERF	NA	Rhomboid-like protein	Cucsat.PASA.G4160	Rhomboid family	NA	NA	NA	NA
460	Cucsa.088640	Cucsa.381310	Ethylene-responsive transcription factor ERF019	NA	NA	NA	NA	NA	NA	Rhomboid-like protein	Cucsat.PASA.G4160	Rhomboid family	NA	NA	NA	NA
461	Cucsa.095860	Cucsa.381310	Ethylene-responsive transcription factor, putative	NA	NA	NA	NA	NA	NA	Rhomboid-like protein	Cucsat.PASA.G4160	Rhomboid family	NA	NA	NA	NA
462	Cucsa.098190	Cucsa.381310	E2F transcription factor-like E2FE	Cucsat.PASA.G14745	E2F transcription factor-like E2FE-like	E2F-DP	TF	E2F-DP	NA	Rhomboid-like protein	Cucsat.PASA.G4160	Rhomboid family	NA	NA	NA	NA
463	Cucsa.101370	Cucsa.381310	Ethylene-responsive transcription factor	Cucsat.PASA.G2192	Transcription factor	AP2/ERF-ERF	TF	AP2/ERF->AP2/ERF-ERF	NA	Rhomboid-like protein	Cucsat.PASA.G4160	Rhomboid family	NA	NA	NA	NA
464	Cucsa.102560	Cucsa.381310	Dehydration responsive element binding transcription factor	NA	NA	NA	NA	NA	NA	Rhomboid-like protein	Cucsat.PASA.G4160	Rhomboid family	NA	NA	NA	NA
465	Cucsa.107190	Cucsa.381310	Ethylene-responsive transcription factor, putative	NA	NA	NA	NA	NA	NA	Rhomboid-like protein	Cucsat.PASA.G4160	Rhomboid family	NA	NA	NA	NA
466	Cucsa.126860	Cucsa.381310	Ethylene-responsive transcription factor, putative	NA	NA	NA	NA	NA	NA	Rhomboid-like protein	Cucsat.PASA.G4160	Rhomboid family	NA	NA	NA	NA
467	Cucsa.127860	Cucsa.381310	Myb transcription factor	Cucsat.PASA.G3010	Transcription factor	MYB	TF	MYB->MYB	NA	Rhomboid-like protein	Cucsat.PASA.G4160	Rhomboid family	NA	NA	NA	NA
468	Cucsa.129320	Cucsa.381310	Ethylene-responsive transcription factor	NA	NA	NA	NA	NA	NA	Rhomboid-like protein	Cucsat.PASA.G4160	Rhomboid family	NA	NA	NA	NA
469	Cucsa.136780	Cucsa.381310	Dehydration responsive element binding transcription factor	Cucsat.PASA.G5871	element-binding protein	AP2/ERF-ERF	TF	AP2/ERF->AP2/ERF-ERF	NA	Rhomboid-like protein	Cucsat.PASA.G4160	Rhomboid family	NA	NA	NA	NA
470	Cucsa.141980	Cucsa.381310	Ethylene-responsive transcription factor ERF017	NA	NA	NA	NA	NA	NA	Rhomboid-like protein	Cucsat.PASA.G4160	Rhomboid family	NA	NA	NA	NA
471	Cucsa.154520	Cucsa.381310	Ethylene-responsive element binding-factor	Cucsat.PASA.G4174	transcription factor	AP2/ERF-ERF	TF	AP2/ERF->AP2/ERF-ERF	NA	Rhomboid-like protein	Cucsat.PASA.G4160	Rhomboid family	NA	NA	NA	NA
472	Cucsa.158340	Cucsa.381310	Myb-related protein	Cucsat.PASA.G8553	Transcription factor	MYB	TF	MYB->MYB	NA	Rhomboid-like protein	Cucsat.PASA.G4160	Rhomboid family	NA	NA	NA	NA
473	Cucsa.178830	Cucsa.381310	LOB domain protein 6	Cucsat.PASA.G8670	lob domain-containing protein	LOB	TF	LOB	NA	Rhomboid-like protein	Cucsat.PASA.G4160	Rhomboid family	NA	NA	NA	NA
474	Cucsa.194390	Cucsa.381310	GATA transcription factor, putative	Cucsat.PASA.G3963	gata transcription factor	C2C2-GATA	TF	C2C2->C2C2-GATA	NA	Rhomboid-like protein	Cucsat.PASA.G4160	Rhomboid family	NA	NA	NA	NA
475	Cucsa.195660	Cucsa.381310	Ethylene-responsive transcription factor	NA	NA	NA	NA	NA	NA	Rhomboid-like protein	Cucsat.PASA.G4160	Rhomboid family	NA	NA	NA	NA
476	Cucsa.196600	Cucsa.381310	LOB domain-containing protein, putative	Cucsat.PASA.G11082	Protein LATERAL ORGAN	LOB	TF	LOB	NA	Rhomboid-like protein	Cucsat.PASA.G4160	Rhomboid family	NA	NA	NA	NA
477	Cucsa.231820	Cucsa.381310	Dehydration responsive element binding transcription factor	NA	NA	NA	NA	NA	NA	Rhomboid-like protein	Cucsat.PASA.G4160	Rhomboid family	NA	NA	NA	NA
478	Cucsa.237150	Cucsa.381310	Ethylene-responsive transcription factor ERF021	NA	NA	NA	NA	NA	NA	Rhomboid-like protein	Cucsat.PASA.G4160	Rhomboid family	NA	NA	NA	NA
479	Cucsa.244290	Cucsa.381310	Ethylene-responsive transcription factor	NA	NA	NA	NA	NA	NA	Rhomboid-like protein	Cucsat.PASA.G4160	Rhomboid family	NA	NA	NA	NA
480	Cucsa.252730	Cucsa.381310	GATA transcription factor, putative	Cucsat.PASA.G569	gata transcription factor	C2C2-GATA	TF	C2C2->C2C2-GATA	NA	Rhomboid-like protein	Cucsat.PASA.G4160	Rhomboid family	NA	NA	NA	NA
481	Cucsa.253400	Cucsa.381310	Ethylene-responsive transcription factor	NA	NA	NA	NA	NA	NA	Rhomboid-like protein	Cucsat.PASA.G4160	Rhomboid family	NA	NA	NA	NA
482	Cucsa.255340	Cucsa.381310	Ethylene-responsive transcription factor 1B	NA	NA	NA	NA	NA	NA	Rhomboid-like protein	Cucsat.PASA.G4160	Rhomboid family	NA	NA	NA	NA
483	Cucsa.271720	Cucsa.381310	Ethylene-responsive transcription factor	Cucsat.PASA.G11418	Transcription factor	AP2/ERF-ERF	TF	AP2/ERF->AP2/ERF-ERF	NA	Rhomboid-like protein	Cucsat.PASA.G4160	Rhomboid family	NA	NA	NA	NA
484	Cucsa.277740	Cucsa.381310	AP2-like ethylene-responsive transcription factor	NA	NA	NA	NA	NA	NA	Rhomboid-like protein	Cucsat.PASA.G4160	Rhomboid family	NA	NA	NA	NA
485	Cucsa.280310	Cucsa.381310	DELLA protein GAI	NA	NA	NA	NA	NA	NA	Rhomboid-like protein	Cucsat.PASA.G4160	Rhomboid family	NA	NA	NA	NA
486	Cucsa.302760	Cucsa.381310	Ethylene-responsive transcription factor 1	NA	NA	NA	NA	NA	NA	Rhomboid-like protein	Cucsat.PASA.G4160	Rhomboid family	NA	NA	NA	NA
487	Cucsa.307870	Cucsa.381310	Transcription factor IIIA	Cucsat.PASA.G10477	transcription factor IIIA	C2H2	TF	C2H2	NA	Rhomboid-like protein	Cucsat.PASA.G4160	Rhomboid family	NA	NA	NA	NA
488	Cucsa.309430	Cucsa.381310	LOB domain family protein	NA	NA	NA	NA	NA	NA	Rhomboid-like protein	Cucsat.PASA.G4160	Rhomboid family	NA	NA	NA	NA
489	Cucsa.310360	Cucsa.381310	Ethylene-responsive transcription factor WIN1	Cucsat.PASA.G13468	Transcription factor	AP2/ERF-ERF	TF	AP2/ERF->AP2/ERF-ERF	NA	Rhomboid-like protein	Cucsat.PASA.G4160	Rhomboid family	NA	NA	NA	NA
490	Cucsa.321050	Cucsa.381310	Ethylene-responsive transcription factor ERF034 family	NA	NA	NA	NA	NA	NA	Rhomboid-like protein	Cucsat.PASA.G4160	Rhomboid family	NA	NA	NA	NA
491	Cucsa.321150	Cucsa.381310	Ethylene-responsive transcription factor	NA	NA	NA	NA	NA	NA	Rhomboid-like protein	Cucsat.PASA.G4160	Rhomboid family	NA	NA	NA	NA
492	Cucsa.334870	Cucsa.381310	Ethylene-responsive transcription factor	NA	NA	NA	NA	NA	NA	Rhomboid-like protein	Cucsat.PASA.G4160	Rhomboid family	NA	NA	NA	NA
493	Cucsa.336890	Cucsa.381310	Dehydration responsive element binding transcription factor	NA	NA	NA	NA	NA	NA	Rhomboid-like protein	Cucsat.PASA.G4160	Rhomboid family	NA	NA	NA	NA
494	Cucsa.352470	Cucsa.381310	Ethylene-responsive transcription factor	NA	NA	NA	NA	NA	NA	Rhomboid-like protein	Cucsat.PASA.G4160	Rhomboid family	NA	NA	NA	NA
495	Cucsa.353140	Cucsa.381310	Homeobox protein knotted-1-like 1	Cucsat.PASA.G20947	homeobox protein	HB-KNOX	TF	HB->HB-KNOX	NA	Rhomboid-like protein	Cucsat.PASA.G4160	Rhomboid family	NA	NA	NA	NA
496	Cucsa.359880	Cucsa.381310	Ethylene-responsive transcription factor	NA	NA	NA	NA	NA	NA	Rhomboid-like protein	Cucsat.PASA.G4160	Rhomboid family	NA	NA	NA	NA
497	Cucsa.362960	Cucsa.381310	MADS box transcription factor	Cucsat.PASA.G6074	transcription factor	MADS-MIKC	TF	MADS->MADS-MIKC	NA	Rhomboid-like protein	Cucsat.PASA.G4160	Rhomboid family	NA	NA	NA	NA
498	Cucsa.365220	Cucsa.381310	Ethylene-responsive transcription factor ERF012 family	NA	NA	NA	NA	NA	NA	Rhomboid-like protein	Cucsat.PASA.G4160	Rhomboid family	NA	NA	NA	NA
499	Cucsa.365320	Cucsa.381310	Ethylene-responsive transcription factor	Cucsat.PASA.G5772	Transcription factor	AP2/ERF-ERF	TF	AP2/ERF->AP2/ERF-ERF	NA	Rhomboid-like protein	Cucsat.PASA.G4160	Rhomboid family	NA	NA	NA	NA

## Sheet: FvM_network
	TF	Target	PlantRegMap_ID_annotation.TF	B10v3_Gene.ID.TF	B10v3_Description.TF	TF_Family_ITAK.TF	Category_ITAK.TF	DETAILS_ITAK.TF	corresponding_protein_kinase_familiy.TF	PlantTRegMap_ID_annotation.Target	B10_v3_Gene.ID.Target	B10_v3.Description.Target	TF_Family_ITAK.Target	Category_ITAK.Target	DETAILS_ITAK.Target	corresponding_protein_kinase_familiy.Target
1	Cucsa.112760	Cucsa.004570	MYB family protein	Cucsat.PASA.G14634	Transcription factor	MYB	TF	MYB->MYB	NA	Gibberellin 3-beta hydroxylase	Cucsat.PASA.G3086	gibberellin 3-beta-dioxygenase	NA	NA	NA	NA
2	Cucsa.130050	Cucsa.004570	Homeodomain-like protein	Cucsat.PASA.G13752	Myb-like DNA-binding domain, SHAQKYF class family protein, expressed | Myb-like DNA-binding domain	GARP-G2-like	TF	GARP->GARP-G2-like	NA	Gibberellin 3-beta hydroxylase	Cucsat.PASA.G3086	gibberellin 3-beta-dioxygenase	NA	NA	NA	NA
3	Cucsa.136780	Cucsa.004570	Dehydration responsive element binding transcription factor	Cucsat.PASA.G5871	element-binding protein	AP2/ERF-ERF	TF	AP2/ERF->AP2/ERF-ERF	NA	Gibberellin 3-beta hydroxylase	Cucsat.PASA.G3086	gibberellin 3-beta-dioxygenase	NA	NA	NA	NA
4	Cucsa.177230	Cucsa.004570	WRKY transcription factor	Cucsat.PASA.G12164	Transcription factor | WRKY	WRKY	TF	WRKY	NA	Gibberellin 3-beta hydroxylase	Cucsat.PASA.G3086	gibberellin 3-beta-dioxygenase	NA	NA	NA	NA
5	Cucsa.195180	Cucsa.004570	Myb transcription factor	Cucsat.PASA.G12136	Transcription factor | myb domain protein 83	MYB	TF	MYB->MYB	NA	Gibberellin 3-beta hydroxylase	Cucsat.PASA.G3086	gibberellin 3-beta-dioxygenase	NA	NA	NA	NA
6	Cucsa.238540	Cucsa.004570	MYB-related transcription factor	NA	NA	NA	NA	NA	NA	Gibberellin 3-beta hydroxylase	Cucsat.PASA.G3086	gibberellin 3-beta-dioxygenase	NA	NA	NA	NA
7	Cucsa.248870	Cucsa.004570	MADS-box transcription factor	Cucsat.PASA.G12345	agamous-like MADS-box protein	MADS-MIKC	TF	MADS->MADS-MIKC	NA	Gibberellin 3-beta hydroxylase	Cucsat.PASA.G3086	gibberellin 3-beta-dioxygenase	NA	NA	NA	NA
8	Cucsa.252700	Cucsa.004570	Myb transcription factor	Cucsat.PASA.G571	myb domain protein 111	MYB	TF	MYB->MYB	NA	Gibberellin 3-beta hydroxylase	Cucsat.PASA.G3086	gibberellin 3-beta-dioxygenase	NA	NA	NA	NA
9	Cucsa.280310	Cucsa.004570	DELLA protein GAI	NA	NA	NA	NA	NA	NA	Gibberellin 3-beta hydroxylase	Cucsat.PASA.G3086	gibberellin 3-beta-dioxygenase	NA	NA	NA	NA
10	Cucsa.337320	Cucsa.004570	MYB transcription factor	Cucsat.PASA.G13188	Myb-related protein	MYB	TF	MYB->MYB	NA	Gibberellin 3-beta hydroxylase	Cucsat.PASA.G3086	gibberellin 3-beta-dioxygenase	NA	NA	NA	NA
11	Cucsa.362960	Cucsa.004570	MADS box transcription factor	Cucsat.PASA.G6074	transcription factor	MADS-MIKC	TF	MADS->MADS-MIKC	NA	Gibberellin 3-beta hydroxylase	Cucsat.PASA.G3086	gibberellin 3-beta-dioxygenase	NA	NA	NA	NA
12	Cucsa.098430	Cucsa.005440	Dof zinc finger protein	Cucsat.PASA.G14758	zinc finger protein	C2C2-Dof	TF	C2C2->C2C2-Dof	NA	Pectate lyase	Cucsat.PASA.G17286	Pectate lyase	NA	NA	NA	NA
13	Cucsa.102120	Cucsa.005440	Dof zinc finger protein	NA	NA	NA	NA	NA	NA	Pectate lyase	Cucsat.PASA.G17286	Pectate lyase	NA	NA	NA	NA
14	Cucsa.104010	Cucsa.005440	MADS-box transcription factor	Cucsat.PASA.G1823	MADS-box protein	MADS-MIKC	TF	MADS->MADS-MIKC	NA	Pectate lyase	Cucsat.PASA.G17286	Pectate lyase	NA	NA	NA	NA
15	Cucsa.106050	Cucsa.005440	cell division cycle 5	Cucsat.PASA.G3038	Cell division cycle | Nudix hydrolase	MYB	TF	MYB->MYB	NA	Pectate lyase	Cucsat.PASA.G17286	Pectate lyase	NA	NA	NA	NA
16	Cucsa.112810	Cucsa.005440	Dof zinc finger protein	Cucsat.PASA.G14636	dof zinc finger protein	C2C2-Dof	TF	C2C2->C2C2-Dof	NA	Pectate lyase	Cucsat.PASA.G17286	Pectate lyase	NA	NA	NA	NA
17	Cucsa.120870	Cucsa.005440	NAC domain-containing protein, putative	Cucsat.PASA.G18379	NAC domain-containing protein	NAC	TF	NAC	NA	Pectate lyase	Cucsat.PASA.G17286	Pectate lyase	NA	NA	NA	NA
18	Cucsa.127860	Cucsa.005440	Myb transcription factor	Cucsat.PASA.G3010	Transcription factor	MYB	TF	MYB->MYB	NA	Pectate lyase	Cucsat.PASA.G17286	Pectate lyase	NA	NA	NA	NA
19	Cucsa.175390	Cucsa.005440	Dof zinc finger protein	Cucsat.PASA.G12459	Zinc finger protein	C2C2-Dof	TF	C2C2->C2C2-Dof	NA	Pectate lyase	Cucsat.PASA.G17286	Pectate lyase	NA	NA	NA	NA
20	Cucsa.213830	Cucsa.005440	Dof zinc finger protein	Cucsat.PASA.G18387	Zinc finger protein	C2C2-Dof	TF	C2C2->C2C2-Dof	NA	Pectate lyase	Cucsat.PASA.G17286	Pectate lyase	NA	NA	NA	NA
21	Cucsa.237150	Cucsa.005440	Ethylene-responsive transcription factor ERF021	NA	NA	NA	NA	NA	NA	Pectate lyase	Cucsat.PASA.G17286	Pectate lyase	NA	NA	NA	NA
22	Cucsa.241900	Cucsa.005440	Dof zinc finger protein	NA	NA	NA	NA	NA	NA	Pectate lyase	Cucsat.PASA.G17286	Pectate lyase	NA	NA	NA	NA
23	Cucsa.242740	Cucsa.005440	Zinc finger CCCH domain-containing protein	Cucsat.PASA.G12631	zinc finger CCCH domain-containing protein | domain--containing protein | KH domain	C3H	TF	C3H	NA	Pectate lyase	Cucsat.PASA.G17286	Pectate lyase	NA	NA	NA	NA
24	Cucsa.272370	Cucsa.005440	NAC domain protein,	Cucsat.PASA.G11451	Protein CUP-SHAPED COTYLEDON	NAC	TF	NAC	NA	Pectate lyase	Cucsat.PASA.G17286	Pectate lyase	NA	NA	NA	NA
25	Cucsa.277740	Cucsa.005440	AP2-like ethylene-responsive transcription factor	NA	NA	NA	NA	NA	NA	Pectate lyase	Cucsat.PASA.G17286	Pectate lyase	NA	NA	NA	NA
26	Cucsa.291780	Cucsa.005440	cell division cycle 5	Cucsat.PASA.G21611	Cell division cycle	MYB	TF	MYB->MYB	NA	Pectate lyase	Cucsat.PASA.G17286	Pectate lyase	NA	NA	NA	NA
27	Cucsa.341290	Cucsa.005440	Dof zinc finger protein	Cucsat.PASA.G13358	Zinc finger protein	C2C2-Dof	TF	C2C2->C2C2-Dof	NA	Pectate lyase	Cucsat.PASA.G17286	Pectate lyase	NA	NA	NA	NA
28	Cucsa.352470	Cucsa.005440	Ethylene-responsive transcription factor	NA	NA	NA	NA	NA	NA	Pectate lyase	Cucsat.PASA.G17286	Pectate lyase	NA	NA	NA	NA
29	Cucsa.359570	Cucsa.005440	GATA transcription factor 24-like	Cucsat.PASA.G3535	gata transcription factor	C2C2-GATA	TF	C2C2->C2C2-GATA	NA	Pectate lyase	Cucsat.PASA.G17286	Pectate lyase	NA	NA	NA	NA
30	Cucsa.362960	Cucsa.005440	MADS box transcription factor	Cucsat.PASA.G6074	transcription factor	MADS-MIKC	TF	MADS->MADS-MIKC	NA	Pectate lyase	Cucsat.PASA.G17286	Pectate lyase	NA	NA	NA	NA
31	Cucsa.061590	Cucsa.023710	basic helix-loop-helix (bHLH) DNA-binding superfamily protein	Cucsat.PASA.G8186	basic helix-loop-helix (bHLH) family protein	bHLH	TF	bHLH	NA	At2g31130/T16B12.6	Cucsat.PASA.G7672	NA	NA	NA	NA	NA
32	Cucsa.078700	Cucsa.023710	Transcription factor	Cucsat.PASA.G3182	transcription factor	bHLH	TF	bHLH	NA	At2g31130/T16B12.6	Cucsat.PASA.G7672	NA	NA	NA	NA	NA
33	Cucsa.090320	Cucsa.023710	Phytochrome-interacting factor 3	Cucsat.PASA.G19937	Transcription factor	bHLH	TF	bHLH	NA	At2g31130/T16B12.6	Cucsat.PASA.G7672	NA	NA	NA	NA	NA
34	Cucsa.102530	Cucsa.023710	Basic helix-loop-helix transcription factor	Cucsat.PASA.G1760	Transcription factor	bHLH	TF	bHLH	NA	At2g31130/T16B12.6	Cucsat.PASA.G7672	NA	NA	NA	NA	NA
35	Cucsa.104970	Cucsa.023710	G-box-binding factor, putative	Cucsat.PASA.G2315	Transcription factor	bZIP	TF	bZIP	NA	At2g31130/T16B12.6	Cucsat.PASA.G7672	NA	NA	NA	NA	NA
36	Cucsa.203800	Cucsa.023710	Transcription factor	Cucsat.PASA.G12196	Transcription factor	Trihelix	TF	Trihelix	NA	At2g31130/T16B12.6	Cucsat.PASA.G7672	NA	NA	NA	NA	NA
37	Cucsa.213830	Cucsa.023710	Dof zinc finger protein	Cucsat.PASA.G18387	Zinc finger protein	C2C2-Dof	TF	C2C2->C2C2-Dof	NA	At2g31130/T16B12.6	Cucsat.PASA.G7672	NA	NA	NA	NA	NA
38	Cucsa.228750	Cucsa.023710	Beta-amylase	Cucsat.PASA.G11948	beta-amylase	BES1	TF	BES1	NA	At2g31130/T16B12.6	Cucsat.PASA.G7672	NA	NA	NA	NA	NA
39	Cucsa.241090	Cucsa.023710	Abscisic acid insensitive	NA	NA	NA	NA	NA	NA	At2g31130/T16B12.6	Cucsat.PASA.G7672	NA	NA	NA	NA	NA
40	Cucsa.242910	Cucsa.023710	Basic helix-loop-helix transcription factor	Cucsat.PASA.G12636	Transcription factor	bHLH	TF	bHLH	NA	At2g31130/T16B12.6	Cucsat.PASA.G7672	NA	NA	NA	NA	NA
41	Cucsa.255290	Cucsa.023710	Basic helix-loop-helix transcription factor	Cucsat.PASA.G1191	Transcription factor	bHLH	TF	bHLH	NA	At2g31130/T16B12.6	Cucsat.PASA.G7672	NA	NA	NA	NA	NA
42	Cucsa.258940	Cucsa.023710	Bzip transcription factor	Cucsat.PASA.G1036	Common plant regulatory factor	bZIP	TF	bZIP	NA	At2g31130/T16B12.6	Cucsat.PASA.G7672	NA	NA	NA	NA	NA
43	Cucsa.277740	Cucsa.023710	AP2-like ethylene-responsive transcription factor	NA	NA	NA	NA	NA	NA	At2g31130/T16B12.6	Cucsat.PASA.G7672	NA	NA	NA	NA	NA
44	Cucsa.322110	Cucsa.023710	BZIP transcription factor family protein	Cucsat.PASA.G765	Transcription factor	bZIP	TF	bZIP	NA	At2g31130/T16B12.6	Cucsat.PASA.G7672	NA	NA	NA	NA	NA
45	Cucsa.341290	Cucsa.023710	Dof zinc finger protein	Cucsat.PASA.G13358	Zinc finger protein	C2C2-Dof	TF	C2C2->C2C2-Dof	NA	At2g31130/T16B12.6	Cucsat.PASA.G7672	NA	NA	NA	NA	NA
46	Cucsa.362960	Cucsa.023710	MADS box transcription factor	Cucsat.PASA.G6074	transcription factor	MADS-MIKC	TF	MADS->MADS-MIKC	NA	At2g31130/T16B12.6	Cucsat.PASA.G7672	NA	NA	NA	NA	NA
47	Cucsa.364380	Cucsa.023710	Abscisic acid-insensitive 5-like protein 2	Cucsat.PASA.G6176	Abscisic acid-insensitive 5-like protein	bZIP	TF	bZIP	NA	At2g31130/T16B12.6	Cucsat.PASA.G7672	NA	NA	NA	NA	NA
48	Cucsa.396070	Cucsa.023710	abscisic acid responsive elements-binding factor 2	Cucsat.PASA.G6887	Transcription factor	bZIP	TF	bZIP	NA	At2g31130/T16B12.6	Cucsat.PASA.G7672	NA	NA	NA	NA	NA
49	Cucsa.045040	Cucsa.042020	WRKY transcription factor, putative	Cucsat.PASA.G2420	Transcription factor	WRKY	TF	WRKY	NA	Beta-amylase	Cucsat.PASA.G874	beta-amylase 4	NA	NA	NA	NA
50	Cucsa.167500	Cucsa.042020	WRKY protein	Cucsat.PASA.G8175	WRKY transcription factor	WRKY	TF	WRKY	NA	Beta-amylase	Cucsat.PASA.G874	beta-amylase 4	NA	NA	NA	NA
51	Cucsa.177060	Cucsa.042020	WRKY transcription factor	Cucsat.PASA.G12381	WRKY transcription factor	WRKY	TF	WRKY	NA	Beta-amylase	Cucsat.PASA.G874	beta-amylase 4	NA	NA	NA	NA
52	Cucsa.201710	Cucsa.042020	WRKY transcription factor	Cucsat.PASA.G21031	WRKY transcription factor	WRKY	TF	WRKY	NA	Beta-amylase	Cucsat.PASA.G874	beta-amylase 4	NA	NA	NA	NA
53	Cucsa.239590	Cucsa.042020	WRKY DNA-binding protein 28, putative	Cucsat.PASA.G2693	Transcription factor	WRKY	TF	WRKY	NA	Beta-amylase	Cucsat.PASA.G874	beta-amylase 4	NA	NA	NA	NA
54	Cucsa.258700	Cucsa.042020	WRKY protein	Cucsat.PASA.G322	WRKY transcription factor	WRKY	TF	WRKY	NA	Beta-amylase	Cucsat.PASA.G874	beta-amylase 4	NA	NA	NA	NA
55	Cucsa.311060	Cucsa.042020	WRKY transcription factor, putative	Cucsat.PASA.G12956	WRKY transcription factor	WRKY	TF	WRKY	NA	Beta-amylase	Cucsat.PASA.G874	beta-amylase 4	NA	NA	NA	NA
56	Cucsa.352410	Cucsa.042020	WRKY transcription factor, putative	NA	NA	NA	NA	NA	NA	Beta-amylase	Cucsat.PASA.G874	beta-amylase 4	NA	NA	NA	NA
57	Cucsa.026600	Cucsa.043040	GAGA-binding transcriptional activator	NA	NA	NA	NA	NA	NA	Salicylic acid carboxyl methyltransferase	Cucsat.PASA.G1885	Jasmonate | carboxyl methyltransferase	NA	NA	NA	NA
58	Cucsa.060600	Cucsa.043040	NAC domain-containing protein	Cucsat.PASA.G4250	(NAC) domain-containing protein	NAC	TF	NAC	NA	Salicylic acid carboxyl methyltransferase	Cucsat.PASA.G1885	Jasmonate | carboxyl methyltransferase	NA	NA	NA	NA
59	Cucsa.102120	Cucsa.043040	Dof zinc finger protein	NA	NA	NA	NA	NA	NA	Salicylic acid carboxyl methyltransferase	Cucsat.PASA.G1885	Jasmonate | carboxyl methyltransferase	NA	NA	NA	NA
60	Cucsa.197650	Cucsa.043040	TCP family transcription factor	Cucsat.PASA.G13967	Transcription factor	TCP	TF	TCP	NA	Salicylic acid carboxyl methyltransferase	Cucsat.PASA.G1885	Jasmonate | carboxyl methyltransferase	NA	NA	NA	NA
61	Cucsa.213830	Cucsa.043040	Dof zinc finger protein	Cucsat.PASA.G18387	Zinc finger protein	C2C2-Dof	TF	C2C2->C2C2-Dof	NA	Salicylic acid carboxyl methyltransferase	Cucsat.PASA.G1885	Jasmonate | carboxyl methyltransferase	NA	NA	NA	NA
62	Cucsa.277740	Cucsa.043040	AP2-like ethylene-responsive transcription factor	NA	NA	NA	NA	NA	NA	Salicylic acid carboxyl methyltransferase	Cucsat.PASA.G1885	Jasmonate | carboxyl methyltransferase	NA	NA	NA	NA
63	Cucsa.280310	Cucsa.043040	DELLA protein GAI	NA	NA	NA	NA	NA	NA	Salicylic acid carboxyl methyltransferase	Cucsat.PASA.G1885	Jasmonate | carboxyl methyltransferase	NA	NA	NA	NA
64	Cucsa.362960	Cucsa.043040	MADS box transcription factor	Cucsat.PASA.G6074	transcription factor	MADS-MIKC	TF	MADS->MADS-MIKC	NA	Salicylic acid carboxyl methyltransferase	Cucsat.PASA.G1885	Jasmonate | carboxyl methyltransferase	NA	NA	NA	NA
65	Cucsa.104340	Cucsa.043200	MYB-related transcription factor	NA	NA	NA	NA	NA	NA	Peroxidase	Cucsat.PASA.G2344	peroxidase	NA	NA	NA	NA
66	Cucsa.362960	Cucsa.043200	MADS box transcription factor	Cucsat.PASA.G6074	transcription factor	MADS-MIKC	TF	MADS->MADS-MIKC	NA	Peroxidase	Cucsat.PASA.G2344	peroxidase	NA	NA	NA	NA
67	Cucsa.012850	Cucsa.043520	Ethylene-responsive transcription factor, putative	NA	NA	NA	NA	NA	NA	Protein WUSCHEL	Cucsat.PASA.G2357	DNA binding protein binding transcription factor transcription regulator	HB-WOX	TF	HB->HB-WOX	NA
68	Cucsa.026600	Cucsa.043520	GAGA-binding transcriptional activator	NA	NA	NA	NA	NA	NA	Protein WUSCHEL	Cucsat.PASA.G2357	DNA binding protein binding transcription factor transcription regulator	HB-WOX	TF	HB->HB-WOX	NA
69	Cucsa.042770	Cucsa.043520	Ethylene-responsive transcription factor 7	NA	NA	NA	NA	NA	NA	Protein WUSCHEL	Cucsat.PASA.G2357	DNA binding protein binding transcription factor transcription regulator	HB-WOX	TF	HB->HB-WOX	NA
70	Cucsa.043520	Cucsa.043520	Protein WUSCHEL	Cucsat.PASA.G2357	DNA binding protein binding transcription factor transcription regulator	HB-WOX	TF	HB->HB-WOX	NA	Protein WUSCHEL	Cucsat.PASA.G2357	DNA binding protein binding transcription factor transcription regulator	HB-WOX	TF	HB->HB-WOX	NA
71	Cucsa.046660	Cucsa.043520	Ethylene-responsive transcription factor, putative	NA	NA	NA	NA	NA	NA	Protein WUSCHEL	Cucsat.PASA.G2357	DNA binding protein binding transcription factor transcription regulator	HB-WOX	TF	HB->HB-WOX	NA
72	Cucsa.088640	Cucsa.043520	Ethylene-responsive transcription factor ERF019	NA	NA	NA	NA	NA	NA	Protein WUSCHEL	Cucsat.PASA.G2357	DNA binding protein binding transcription factor transcription regulator	HB-WOX	TF	HB->HB-WOX	NA
73	Cucsa.098430	Cucsa.043520	Dof zinc finger protein	Cucsat.PASA.G14758	zinc finger protein	C2C2-Dof	TF	C2C2->C2C2-Dof	NA	Protein WUSCHEL	Cucsat.PASA.G2357	DNA binding protein binding transcription factor transcription regulator	HB-WOX	TF	HB->HB-WOX	NA
74	Cucsa.102120	Cucsa.043520	Dof zinc finger protein	NA	NA	NA	NA	NA	NA	Protein WUSCHEL	Cucsat.PASA.G2357	DNA binding protein binding transcription factor transcription regulator	HB-WOX	TF	HB->HB-WOX	NA
75	Cucsa.127860	Cucsa.043520	Myb transcription factor	Cucsat.PASA.G3010	Transcription factor	MYB	TF	MYB->MYB	NA	Protein WUSCHEL	Cucsat.PASA.G2357	DNA binding protein binding transcription factor transcription regulator	HB-WOX	TF	HB->HB-WOX	NA
76	Cucsa.136780	Cucsa.043520	Dehydration responsive element binding transcription factor	Cucsat.PASA.G5871	element-binding protein	AP2/ERF-ERF	TF	AP2/ERF->AP2/ERF-ERF	NA	Protein WUSCHEL	Cucsat.PASA.G2357	DNA binding protein binding transcription factor transcription regulator	HB-WOX	TF	HB->HB-WOX	NA
77	Cucsa.158340	Cucsa.043520	Myb-related protein	Cucsat.PASA.G8553	Transcription factor	MYB	TF	MYB->MYB	NA	Protein WUSCHEL	Cucsat.PASA.G2357	DNA binding protein binding transcription factor transcription regulator	HB-WOX	TF	HB->HB-WOX	NA
78	Cucsa.159750	Cucsa.043520	GAGA-binding transcriptional activator	Cucsat.PASA.G4622	GAGA-binding transcriptional activator	BBR-BPC	TF	BBR-BPC	NA	Protein WUSCHEL	Cucsat.PASA.G2357	DNA binding protein binding transcription factor transcription regulator	HB-WOX	TF	HB->HB-WOX	NA
79	Cucsa.178830	Cucsa.043520	LOB domain protein 6	Cucsat.PASA.G8670	lob domain-containing protein	LOB	TF	LOB	NA	Protein WUSCHEL	Cucsat.PASA.G2357	DNA binding protein binding transcription factor transcription regulator	HB-WOX	TF	HB->HB-WOX	NA
80	Cucsa.194390	Cucsa.043520	GATA transcription factor, putative	Cucsat.PASA.G3963	gata transcription factor	C2C2-GATA	TF	C2C2->C2C2-GATA	NA	Protein WUSCHEL	Cucsat.PASA.G2357	DNA binding protein binding transcription factor transcription regulator	HB-WOX	TF	HB->HB-WOX	NA
81	Cucsa.196600	Cucsa.043520	LOB domain-containing protein, putative	Cucsat.PASA.G11082	Protein LATERAL ORGAN	LOB	TF	LOB	NA	Protein WUSCHEL	Cucsat.PASA.G2357	DNA binding protein binding transcription factor transcription regulator	HB-WOX	TF	HB->HB-WOX	NA
82	Cucsa.213830	Cucsa.043520	Dof zinc finger protein	Cucsat.PASA.G18387	Zinc finger protein	C2C2-Dof	TF	C2C2->C2C2-Dof	NA	Protein WUSCHEL	Cucsat.PASA.G2357	DNA binding protein binding transcription factor transcription regulator	HB-WOX	TF	HB->HB-WOX	NA
83	Cucsa.231820	Cucsa.043520	Dehydration responsive element binding transcription factor	NA	NA	NA	NA	NA	NA	Protein WUSCHEL	Cucsat.PASA.G2357	DNA binding protein binding transcription factor transcription regulator	HB-WOX	TF	HB->HB-WOX	NA
84	Cucsa.237150	Cucsa.043520	Ethylene-responsive transcription factor ERF021	NA	NA	NA	NA	NA	NA	Protein WUSCHEL	Cucsat.PASA.G2357	DNA binding protein binding transcription factor transcription regulator	HB-WOX	TF	HB->HB-WOX	NA
85	Cucsa.252730	Cucsa.043520	GATA transcription factor, putative	Cucsat.PASA.G569	gata transcription factor	C2C2-GATA	TF	C2C2->C2C2-GATA	NA	Protein WUSCHEL	Cucsat.PASA.G2357	DNA binding protein binding transcription factor transcription regulator	HB-WOX	TF	HB->HB-WOX	NA
86	Cucsa.271720	Cucsa.043520	Ethylene-responsive transcription factor	Cucsat.PASA.G11418	Transcription factor	AP2/ERF-ERF	TF	AP2/ERF->AP2/ERF-ERF	NA	Protein WUSCHEL	Cucsat.PASA.G2357	DNA binding protein binding transcription factor transcription regulator	HB-WOX	TF	HB->HB-WOX	NA
87	Cucsa.277740	Cucsa.043520	AP2-like ethylene-responsive transcription factor	NA	NA	NA	NA	NA	NA	Protein WUSCHEL	Cucsat.PASA.G2357	DNA binding protein binding transcription factor transcription regulator	HB-WOX	TF	HB->HB-WOX	NA
88	Cucsa.280310	Cucsa.043520	DELLA protein GAI	NA	NA	NA	NA	NA	NA	Protein WUSCHEL	Cucsat.PASA.G2357	DNA binding protein binding transcription factor transcription regulator	HB-WOX	TF	HB->HB-WOX	NA
89	Cucsa.307870	Cucsa.043520	Transcription factor IIIA	Cucsat.PASA.G10477	transcription factor IIIA	C2H2	TF	C2H2	NA	Protein WUSCHEL	Cucsat.PASA.G2357	DNA binding protein binding transcription factor transcription regulator	HB-WOX	TF	HB->HB-WOX	NA
90	Cucsa.310360	Cucsa.043520	Ethylene-responsive transcription factor WIN1	Cucsat.PASA.G13468	Transcription factor	AP2/ERF-ERF	TF	AP2/ERF->AP2/ERF-ERF	NA	Protein WUSCHEL	Cucsat.PASA.G2357	DNA binding protein binding transcription factor transcription regulator	HB-WOX	TF	HB->HB-WOX	NA
91	Cucsa.321150	Cucsa.043520	Ethylene-responsive transcription factor	NA	NA	NA	NA	NA	NA	Protein WUSCHEL	Cucsat.PASA.G2357	DNA binding protein binding transcription factor transcription regulator	HB-WOX	TF	HB->HB-WOX	NA
92	Cucsa.336890	Cucsa.043520	Dehydration responsive element binding transcription factor	NA	NA	NA	NA	NA	NA	Protein WUSCHEL	Cucsat.PASA.G2357	DNA binding protein binding transcription factor transcription regulator	HB-WOX	TF	HB->HB-WOX	NA
93	Cucsa.341290	Cucsa.043520	Dof zinc finger protein	Cucsat.PASA.G13358	Zinc finger protein	C2C2-Dof	TF	C2C2->C2C2-Dof	NA	Protein WUSCHEL	Cucsat.PASA.G2357	DNA binding protein binding transcription factor transcription regulator	HB-WOX	TF	HB->HB-WOX	NA
94	Cucsa.352470	Cucsa.043520	Ethylene-responsive transcription factor	NA	NA	NA	NA	NA	NA	Protein WUSCHEL	Cucsat.PASA.G2357	DNA binding protein binding transcription factor transcription regulator	HB-WOX	TF	HB->HB-WOX	NA
95	Cucsa.362960	Cucsa.043520	MADS box transcription factor	Cucsat.PASA.G6074	transcription factor	MADS-MIKC	TF	MADS->MADS-MIKC	NA	Protein WUSCHEL	Cucsat.PASA.G2357	DNA binding protein binding transcription factor transcription regulator	HB-WOX	TF	HB->HB-WOX	NA
96	Cucsa.365220	Cucsa.043520	Ethylene-responsive transcription factor ERF012 family	NA	NA	NA	NA	NA	NA	Protein WUSCHEL	Cucsat.PASA.G2357	DNA binding protein binding transcription factor transcription regulator	HB-WOX	TF	HB->HB-WOX	NA
97	Cucsa.365320	Cucsa.043520	Ethylene-responsive transcription factor	Cucsat.PASA.G5772	Transcription factor	AP2/ERF-ERF	TF	AP2/ERF->AP2/ERF-ERF	NA	Protein WUSCHEL	Cucsat.PASA.G2357	DNA binding protein binding transcription factor transcription regulator	HB-WOX	TF	HB->HB-WOX	NA
98	Cucsa.395710	Cucsa.043520	Zinc-finger protein	NA	NA	NA	NA	NA	NA	Protein WUSCHEL	Cucsat.PASA.G2357	DNA binding protein binding transcription factor transcription regulator	HB-WOX	TF	HB->HB-WOX	NA
99	Cucsa.054000	Cucsa.044880	TCP family transcription factor family protein	Cucsat.PASA.G15451	Transcription factor	TCP	TF	TCP	NA	1-aminocyclopropane-1-carboxylate oxidase 1	NA	NA	NA	NA	NA	NA
100	Cucsa.098430	Cucsa.044880	Dof zinc finger protein	Cucsat.PASA.G14758	zinc finger protein	C2C2-Dof	TF	C2C2->C2C2-Dof	NA	1-aminocyclopropane-1-carboxylate oxidase 1	NA	NA	NA	NA	NA	NA
101	Cucsa.102120	Cucsa.044880	Dof zinc finger protein	NA	NA	NA	NA	NA	NA	1-aminocyclopropane-1-carboxylate oxidase 1	NA	NA	NA	NA	NA	NA
102	Cucsa.112090	Cucsa.044880	Zinc finger family protein	Cucsat.PASA.G14613	nucleic acid binding transcription factor zinc ion binding	C2H2	TF	C2H2	NA	1-aminocyclopropane-1-carboxylate oxidase 1	NA	NA	NA	NA	NA	NA
103	Cucsa.159750	Cucsa.044880	GAGA-binding transcriptional activator	Cucsat.PASA.G4622	GAGA-binding transcriptional activator	BBR-BPC	TF	BBR-BPC	NA	1-aminocyclopropane-1-carboxylate oxidase 1	NA	NA	NA	NA	NA	NA
104	Cucsa.163800	Cucsa.044880	Zinc finger protein MAGPIE	Cucsat.PASA.G1870	zinc finger protein	C2H2	TF	C2H2	NA	1-aminocyclopropane-1-carboxylate oxidase 1	NA	NA	NA	NA	NA	NA
105	Cucsa.166230	Cucsa.044880	TCP family transcription factor	NA	NA	NA	NA	NA	NA	1-aminocyclopropane-1-carboxylate oxidase 1	NA	NA	NA	NA	NA	NA
106	Cucsa.197650	Cucsa.044880	TCP family transcription factor	Cucsat.PASA.G13967	Transcription factor	TCP	TF	TCP	NA	1-aminocyclopropane-1-carboxylate oxidase 1	NA	NA	NA	NA	NA	NA
107	Cucsa.213830	Cucsa.044880	Dof zinc finger protein	Cucsat.PASA.G18387	Zinc finger protein	C2C2-Dof	TF	C2C2->C2C2-Dof	NA	1-aminocyclopropane-1-carboxylate oxidase 1	NA	NA	NA	NA	NA	NA
108	Cucsa.238090	Cucsa.044880	TCP transcription factor	Cucsat.PASA.G8503	transcription factor	TCP	TF	TCP	NA	1-aminocyclopropane-1-carboxylate oxidase 1	NA	NA	NA	NA	NA	NA
109	Cucsa.251110	Cucsa.044880	TCP family transcription factor	NA	NA	NA	NA	NA	NA	1-aminocyclopropane-1-carboxylate oxidase 1	NA	NA	NA	NA	NA	NA
110	Cucsa.277740	Cucsa.044880	AP2-like ethylene-responsive transcription factor	NA	NA	NA	NA	NA	NA	1-aminocyclopropane-1-carboxylate oxidase 1	NA	NA	NA	NA	NA	NA
111	Cucsa.280310	Cucsa.044880	DELLA protein GAI	NA	NA	NA	NA	NA	NA	1-aminocyclopropane-1-carboxylate oxidase 1	NA	NA	NA	NA	NA	NA
112	Cucsa.306580	Cucsa.044880	MYB family protein	NA	NA	NA	NA	NA	NA	1-aminocyclopropane-1-carboxylate oxidase 1	NA	NA	NA	NA	NA	NA
113	Cucsa.336980	Cucsa.044880	WUSCHEL related homeobox 11	Cucsat.PASA.G13175	wuschel-related homeobox	HB-WOX	TF	HB->HB-WOX	NA	1-aminocyclopropane-1-carboxylate oxidase 1	NA	NA	NA	NA	NA	NA
114	Cucsa.341140	Cucsa.044880	Zinc finger protein MAGPIE	Cucsat.PASA.G13351	zinc finger protein	C2H2	TF	C2H2	NA	1-aminocyclopropane-1-carboxylate oxidase 1	NA	NA	NA	NA	NA	NA
115	Cucsa.341290	Cucsa.044880	Dof zinc finger protein	Cucsat.PASA.G13358	Zinc finger protein	C2C2-Dof	TF	C2C2->C2C2-Dof	NA	1-aminocyclopropane-1-carboxylate oxidase 1	NA	NA	NA	NA	NA	NA
116	Cucsa.349500	Cucsa.044880	TCP family transcription factor family protein	Cucsat.PASA.G6343	Transcription factor	TCP	TF	TCP	NA	1-aminocyclopropane-1-carboxylate oxidase 1	NA	NA	NA	NA	NA	NA
117	Cucsa.363020	Cucsa.044880	TCP family transcription factor	NA	NA	NA	NA	NA	NA	1-aminocyclopropane-1-carboxylate oxidase 1	NA	NA	NA	NA	NA	NA
118	Cucsa.006170	Cucsa.046340	myb domain protein 20	Cucsat.PASA.G10381	Transcription factor	MYB	TF	MYB->MYB	NA	E3 ubiquitin-protein ligase RING1	Cucsat.PASA.G2472	E3 ubiquitin-protein ligase	NA	NA	NA	NA
119	Cucsa.051050	Cucsa.046340	Myb transcription factor	Cucsat.PASA.G7614	Transcription factor	MYB	TF	MYB->MYB	NA	E3 ubiquitin-protein ligase RING1	Cucsat.PASA.G2472	E3 ubiquitin-protein ligase	NA	NA	NA	NA
120	Cucsa.102120	Cucsa.046340	Dof zinc finger protein	NA	NA	NA	NA	NA	NA	E3 ubiquitin-protein ligase RING1	Cucsat.PASA.G2472	E3 ubiquitin-protein ligase	NA	NA	NA	NA
121	Cucsa.104340	Cucsa.046340	MYB-related transcription factor	NA	NA	NA	NA	NA	NA	E3 ubiquitin-protein ligase RING1	Cucsat.PASA.G2472	E3 ubiquitin-protein ligase	NA	NA	NA	NA
122	Cucsa.118450	Cucsa.046340	MYB family protein	Cucsat.PASA.G17965	Myb-related protein	MYB	TF	MYB->MYB	NA	E3 ubiquitin-protein ligase RING1	Cucsat.PASA.G2472	E3 ubiquitin-protein ligase	NA	NA	NA	NA
123	Cucsa.127860	Cucsa.046340	Myb transcription factor	Cucsat.PASA.G3010	Transcription factor	MYB	TF	MYB->MYB	NA	E3 ubiquitin-protein ligase RING1	Cucsat.PASA.G2472	E3 ubiquitin-protein ligase	NA	NA	NA	NA
124	Cucsa.156340	Cucsa.046340	MYB family protein	Cucsat.PASA.G15697	myb-related protein 315-like	MYB	TF	MYB->MYB	NA	E3 ubiquitin-protein ligase RING1	Cucsat.PASA.G2472	E3 ubiquitin-protein ligase	NA	NA	NA	NA
125	Cucsa.177230	Cucsa.046340	WRKY transcription factor	Cucsat.PASA.G12164	Transcription factor | WRKY	WRKY	TF	WRKY	NA	E3 ubiquitin-protein ligase RING1	Cucsat.PASA.G2472	E3 ubiquitin-protein ligase	NA	NA	NA	NA
126	Cucsa.195180	Cucsa.046340	Myb transcription factor	Cucsat.PASA.G12136	Transcription factor | myb domain protein 83	MYB	TF	MYB->MYB	NA	E3 ubiquitin-protein ligase RING1	Cucsat.PASA.G2472	E3 ubiquitin-protein ligase	NA	NA	NA	NA
127	Cucsa.213830	Cucsa.046340	Dof zinc finger protein	Cucsat.PASA.G18387	Zinc finger protein	C2C2-Dof	TF	C2C2->C2C2-Dof	NA	E3 ubiquitin-protein ligase RING1	Cucsat.PASA.G2472	E3 ubiquitin-protein ligase	NA	NA	NA	NA
128	Cucsa.234310	Cucsa.046340	MYB transcription factor	Cucsat.PASA.G4117	transcription factor	MYB	TF	MYB->MYB	NA	E3 ubiquitin-protein ligase RING1	Cucsat.PASA.G2472	E3 ubiquitin-protein ligase	NA	NA	NA	NA
129	Cucsa.238410	Cucsa.046340	BZIP transcription factor	NA	NA	NA	NA	NA	NA	E3 ubiquitin-protein ligase RING1	Cucsat.PASA.G2472	E3 ubiquitin-protein ligase	NA	NA	NA	NA
130	Cucsa.252700	Cucsa.046340	Myb transcription factor	Cucsat.PASA.G571	myb domain protein 111	MYB	TF	MYB->MYB	NA	E3 ubiquitin-protein ligase RING1	Cucsat.PASA.G2472	E3 ubiquitin-protein ligase	NA	NA	NA	NA
131	Cucsa.258270	Cucsa.046340	MYB family protein	Cucsat.PASA.G337	Transcription factor | Myb-like DNA-binding domain	MYB	TF	MYB->MYB	NA	E3 ubiquitin-protein ligase RING1	Cucsat.PASA.G2472	E3 ubiquitin-protein ligase	NA	NA	NA	NA
132	Cucsa.341290	Cucsa.046340	Dof zinc finger protein	Cucsat.PASA.G13358	Zinc finger protein	C2C2-Dof	TF	C2C2->C2C2-Dof	NA	E3 ubiquitin-protein ligase RING1	Cucsat.PASA.G2472	E3 ubiquitin-protein ligase	NA	NA	NA	NA
133	Cucsa.353140	Cucsa.046340	Homeobox protein knotted-1-like 1	Cucsat.PASA.G20947	homeobox protein	HB-KNOX	TF	HB->HB-KNOX	NA	E3 ubiquitin-protein ligase RING1	Cucsat.PASA.G2472	E3 ubiquitin-protein ligase	NA	NA	NA	NA
134	Cucsa.362960	Cucsa.046340	MADS box transcription factor	Cucsat.PASA.G6074	transcription factor	MADS-MIKC	TF	MADS->MADS-MIKC	NA	E3 ubiquitin-protein ligase RING1	Cucsat.PASA.G2472	E3 ubiquitin-protein ligase	NA	NA	NA	NA
135	Cucsa.026600	Cucsa.046640	GAGA-binding transcriptional activator	NA	NA	NA	NA	NA	NA	WUSCHEL-related homeobox 9	Cucsat.PASA.G2030	sequence-specific DNA binding	HB-WOX	TF	HB->HB-WOX	NA
136	Cucsa.051050	Cucsa.046640	Myb transcription factor	Cucsat.PASA.G7614	Transcription factor	MYB	TF	MYB->MYB	NA	WUSCHEL-related homeobox 9	Cucsat.PASA.G2030	sequence-specific DNA binding	HB-WOX	TF	HB->HB-WOX	NA
137	Cucsa.102120	Cucsa.046640	Dof zinc finger protein	NA	NA	NA	NA	NA	NA	WUSCHEL-related homeobox 9	Cucsat.PASA.G2030	sequence-specific DNA binding	HB-WOX	TF	HB->HB-WOX	NA
138	Cucsa.104340	Cucsa.046640	MYB-related transcription factor	NA	NA	NA	NA	NA	NA	WUSCHEL-related homeobox 9	Cucsat.PASA.G2030	sequence-specific DNA binding	HB-WOX	TF	HB->HB-WOX	NA
139	Cucsa.112760	Cucsa.046640	MYB family protein	Cucsat.PASA.G14634	Transcription factor	MYB	TF	MYB->MYB	NA	WUSCHEL-related homeobox 9	Cucsat.PASA.G2030	sequence-specific DNA binding	HB-WOX	TF	HB->HB-WOX	NA
140	Cucsa.112810	Cucsa.046640	Dof zinc finger protein	Cucsat.PASA.G14636	dof zinc finger protein	C2C2-Dof	TF	C2C2->C2C2-Dof	NA	WUSCHEL-related homeobox 9	Cucsat.PASA.G2030	sequence-specific DNA binding	HB-WOX	TF	HB->HB-WOX	NA
141	Cucsa.118450	Cucsa.046640	MYB family protein	Cucsat.PASA.G17965	Myb-related protein	MYB	TF	MYB->MYB	NA	WUSCHEL-related homeobox 9	Cucsat.PASA.G2030	sequence-specific DNA binding	HB-WOX	TF	HB->HB-WOX	NA
142	Cucsa.158340	Cucsa.046640	Myb-related protein	Cucsat.PASA.G8553	Transcription factor	MYB	TF	MYB->MYB	NA	WUSCHEL-related homeobox 9	Cucsat.PASA.G2030	sequence-specific DNA binding	HB-WOX	TF	HB->HB-WOX	NA
143	Cucsa.159750	Cucsa.046640	GAGA-binding transcriptional activator	Cucsat.PASA.G4622	GAGA-binding transcriptional activator	BBR-BPC	TF	BBR-BPC	NA	WUSCHEL-related homeobox 9	Cucsat.PASA.G2030	sequence-specific DNA binding	HB-WOX	TF	HB->HB-WOX	NA
144	Cucsa.175390	Cucsa.046640	Dof zinc finger protein	Cucsat.PASA.G12459	Zinc finger protein	C2C2-Dof	TF	C2C2->C2C2-Dof	NA	WUSCHEL-related homeobox 9	Cucsat.PASA.G2030	sequence-specific DNA binding	HB-WOX	TF	HB->HB-WOX	NA
145	Cucsa.213830	Cucsa.046640	Dof zinc finger protein	Cucsat.PASA.G18387	Zinc finger protein	C2C2-Dof	TF	C2C2->C2C2-Dof	NA	WUSCHEL-related homeobox 9	Cucsat.PASA.G2030	sequence-specific DNA binding	HB-WOX	TF	HB->HB-WOX	NA
146	Cucsa.258270	Cucsa.046640	MYB family protein	Cucsat.PASA.G337	Transcription factor | Myb-like DNA-binding domain	MYB	TF	MYB->MYB	NA	WUSCHEL-related homeobox 9	Cucsat.PASA.G2030	sequence-specific DNA binding	HB-WOX	TF	HB->HB-WOX	NA
147	Cucsa.277740	Cucsa.046640	AP2-like ethylene-responsive transcription factor	NA	NA	NA	NA	NA	NA	WUSCHEL-related homeobox 9	Cucsat.PASA.G2030	sequence-specific DNA binding	HB-WOX	TF	HB->HB-WOX	NA
148	Cucsa.308740	Cucsa.046640	C2H2-type zinc finger protein	NA	NA	NA	NA	NA	NA	WUSCHEL-related homeobox 9	Cucsat.PASA.G2030	sequence-specific DNA binding	HB-WOX	TF	HB->HB-WOX	NA
149	Cucsa.337320	Cucsa.046640	MYB transcription factor	Cucsat.PASA.G13188	Myb-related protein	MYB	TF	MYB->MYB	NA	WUSCHEL-related homeobox 9	Cucsat.PASA.G2030	sequence-specific DNA binding	HB-WOX	TF	HB->HB-WOX	NA
150	Cucsa.338740	Cucsa.046640	Dof zinc finger protein	Cucsat.PASA.G13246	dof zinc finger protein	C2C2-Dof	TF	C2C2->C2C2-Dof	NA	WUSCHEL-related homeobox 9	Cucsat.PASA.G2030	sequence-specific DNA binding	HB-WOX	TF	HB->HB-WOX	NA
151	Cucsa.341290	Cucsa.046640	Dof zinc finger protein	Cucsat.PASA.G13358	Zinc finger protein	C2C2-Dof	TF	C2C2->C2C2-Dof	NA	WUSCHEL-related homeobox 9	Cucsat.PASA.G2030	sequence-specific DNA binding	HB-WOX	TF	HB->HB-WOX	NA
152	Cucsa.362960	Cucsa.046640	MADS box transcription factor	Cucsat.PASA.G6074	transcription factor	MADS-MIKC	TF	MADS->MADS-MIKC	NA	WUSCHEL-related homeobox 9	Cucsat.PASA.G2030	sequence-specific DNA binding	HB-WOX	TF	HB->HB-WOX	NA
153	Cucsa.395710	Cucsa.046640	Zinc-finger protein	NA	NA	NA	NA	NA	NA	WUSCHEL-related homeobox 9	Cucsat.PASA.G2030	sequence-specific DNA binding	HB-WOX	TF	HB->HB-WOX	NA
154	Cucsa.005360	Cucsa.047440	Basic helix-loop-helix transcription factor	Cucsat.PASA.G17289	Transcription factor	bHLH	TF	bHLH	NA	CTD small phosphatase-like protein 2	Cucsat.PASA.G2515	NLI interacting	NA	NA	NA	NA
155	Cucsa.012850	Cucsa.047440	Ethylene-responsive transcription factor, putative	NA	NA	NA	NA	NA	NA	CTD small phosphatase-like protein 2	Cucsat.PASA.G2515	NLI interacting	NA	NA	NA	NA
156	Cucsa.026600	Cucsa.047440	GAGA-binding transcriptional activator	NA	NA	NA	NA	NA	NA	CTD small phosphatase-like protein 2	Cucsat.PASA.G2515	NLI interacting	NA	NA	NA	NA
157	Cucsa.042770	Cucsa.047440	Ethylene-responsive transcription factor 7	NA	NA	NA	NA	NA	NA	CTD small phosphatase-like protein 2	Cucsat.PASA.G2515	NLI interacting	NA	NA	NA	NA
158	Cucsa.046660	Cucsa.047440	Ethylene-responsive transcription factor, putative	NA	NA	NA	NA	NA	NA	CTD small phosphatase-like protein 2	Cucsat.PASA.G2515	NLI interacting	NA	NA	NA	NA
159	Cucsa.078700	Cucsa.047440	Transcription factor	Cucsat.PASA.G3182	transcription factor	bHLH	TF	bHLH	NA	CTD small phosphatase-like protein 2	Cucsat.PASA.G2515	NLI interacting	NA	NA	NA	NA
160	Cucsa.090320	Cucsa.047440	Phytochrome-interacting factor 3	Cucsat.PASA.G19937	Transcription factor	bHLH	TF	bHLH	NA	CTD small phosphatase-like protein 2	Cucsat.PASA.G2515	NLI interacting	NA	NA	NA	NA
161	Cucsa.098430	Cucsa.047440	Dof zinc finger protein	Cucsat.PASA.G14758	zinc finger protein	C2C2-Dof	TF	C2C2->C2C2-Dof	NA	CTD small phosphatase-like protein 2	Cucsat.PASA.G2515	NLI interacting	NA	NA	NA	NA
162	Cucsa.102530	Cucsa.047440	Basic helix-loop-helix transcription factor	Cucsat.PASA.G1760	Transcription factor	bHLH	TF	bHLH	NA	CTD small phosphatase-like protein 2	Cucsat.PASA.G2515	NLI interacting	NA	NA	NA	NA
163	Cucsa.104970	Cucsa.047440	G-box-binding factor, putative	Cucsat.PASA.G2315	Transcription factor	bZIP	TF	bZIP	NA	CTD small phosphatase-like protein 2	Cucsat.PASA.G2515	NLI interacting	NA	NA	NA	NA
164	Cucsa.113040	Cucsa.047440	Transcription factor UNE10	Cucsat.PASA.G14648	Remorin, C-terminal region | Helix-loop-helix DNA-binding domain	bHLH	TF	bHLH	NA	CTD small phosphatase-like protein 2	Cucsat.PASA.G2515	NLI interacting	NA	NA	NA	NA
165	Cucsa.132830	Cucsa.047440	Basic helix-loop-helix transcription factor	Cucsat.PASA.G19828	transcription factor	bHLH	TF	bHLH	NA	CTD small phosphatase-like protein 2	Cucsat.PASA.G2515	NLI interacting	NA	NA	NA	NA
166	Cucsa.159750	Cucsa.047440	GAGA-binding transcriptional activator	Cucsat.PASA.G4622	GAGA-binding transcriptional activator	BBR-BPC	TF	BBR-BPC	NA	CTD small phosphatase-like protein 2	Cucsat.PASA.G2515	NLI interacting	NA	NA	NA	NA
167	Cucsa.180080	Cucsa.047440	Far-red elongated hypocotyls 3 isoform 3	Cucsat.PASA.G11708	Protein FAR-RED ELONGATED HYPOCOTYL	FAR1	TF	FAR1	NA	CTD small phosphatase-like protein 2	Cucsat.PASA.G2515	NLI interacting	NA	NA	NA	NA
168	Cucsa.180090	Cucsa.047440	Far1-related sequence 3 isoform 3	Cucsat.PASA.G11709	Protein FAR-RED IMPAIRED RESPONSE	FAR1	TF	FAR1	NA	CTD small phosphatase-like protein 2	Cucsat.PASA.G2515	NLI interacting	NA	NA	NA	NA
169	Cucsa.203800	Cucsa.047440	Transcription factor	Cucsat.PASA.G12196	Transcription factor	Trihelix	TF	Trihelix	NA	CTD small phosphatase-like protein 2	Cucsat.PASA.G2515	NLI interacting	NA	NA	NA	NA
170	Cucsa.213830	Cucsa.047440	Dof zinc finger protein	Cucsat.PASA.G18387	Zinc finger protein	C2C2-Dof	TF	C2C2->C2C2-Dof	NA	CTD small phosphatase-like protein 2	Cucsat.PASA.G2515	NLI interacting	NA	NA	NA	NA
171	Cucsa.228750	Cucsa.047440	Beta-amylase	Cucsat.PASA.G11948	beta-amylase	BES1	TF	BES1	NA	CTD small phosphatase-like protein 2	Cucsat.PASA.G2515	NLI interacting	NA	NA	NA	NA
172	Cucsa.232340	Cucsa.047440	BRASSINAZOLE-RESISTANT 1 protein, putative	Cucsat.PASA.G4593	BRASSINAZOLE-RESISTANT 1-like	BES1	TF	BES1	NA	CTD small phosphatase-like protein 2	Cucsat.PASA.G2515	NLI interacting	NA	NA	NA	NA
173	Cucsa.259300	Cucsa.047440	Basic helix-loop-helix (BHLH) family transcription factor	Cucsat.PASA.G1022	Transcription factor	bHLH	TF	bHLH	NA	CTD small phosphatase-like protein 2	Cucsat.PASA.G2515	NLI interacting	NA	NA	NA	NA
174	Cucsa.271720	Cucsa.047440	Ethylene-responsive transcription factor	Cucsat.PASA.G11418	Transcription factor	AP2/ERF-ERF	TF	AP2/ERF->AP2/ERF-ERF	NA	CTD small phosphatase-like protein 2	Cucsat.PASA.G2515	NLI interacting	NA	NA	NA	NA
175	Cucsa.273670	Cucsa.047440	BES1/BZR1	Cucsat.PASA.G11903	BES1 BZR1 homolog protein	BES1	TF	BES1	NA	CTD small phosphatase-like protein 2	Cucsat.PASA.G2515	NLI interacting	NA	NA	NA	NA
176	Cucsa.277740	Cucsa.047440	AP2-like ethylene-responsive transcription factor	NA	NA	NA	NA	NA	NA	CTD small phosphatase-like protein 2	Cucsat.PASA.G2515	NLI interacting	NA	NA	NA	NA
177	Cucsa.280310	Cucsa.047440	DELLA protein GAI	NA	NA	NA	NA	NA	NA	CTD small phosphatase-like protein 2	Cucsat.PASA.G2515	NLI interacting	NA	NA	NA	NA
178	Cucsa.307870	Cucsa.047440	Transcription factor IIIA	Cucsat.PASA.G10477	transcription factor IIIA	C2H2	TF	C2H2	NA	CTD small phosphatase-like protein 2	Cucsat.PASA.G2515	NLI interacting	NA	NA	NA	NA
179	Cucsa.334870	Cucsa.047440	Ethylene-responsive transcription factor	NA	NA	NA	NA	NA	NA	CTD small phosphatase-like protein 2	Cucsat.PASA.G2515	NLI interacting	NA	NA	NA	NA
180	Cucsa.341290	Cucsa.047440	Dof zinc finger protein	Cucsat.PASA.G13358	Zinc finger protein	C2C2-Dof	TF	C2C2->C2C2-Dof	NA	CTD small phosphatase-like protein 2	Cucsat.PASA.G2515	NLI interacting	NA	NA	NA	NA
181	Cucsa.353140	Cucsa.047440	Homeobox protein knotted-1-like 1	Cucsat.PASA.G20947	homeobox protein	HB-KNOX	TF	HB->HB-KNOX	NA	CTD small phosphatase-like protein 2	Cucsat.PASA.G2515	NLI interacting	NA	NA	NA	NA
182	Cucsa.359880	Cucsa.047440	Ethylene-responsive transcription factor	NA	NA	NA	NA	NA	NA	CTD small phosphatase-like protein 2	Cucsat.PASA.G2515	NLI interacting	NA	NA	NA	NA
183	Cucsa.362960	Cucsa.047440	MADS box transcription factor	Cucsat.PASA.G6074	transcription factor	MADS-MIKC	TF	MADS->MADS-MIKC	NA	CTD small phosphatase-like protein 2	Cucsat.PASA.G2515	NLI interacting	NA	NA	NA	NA
184	Cucsa.365220	Cucsa.047440	Ethylene-responsive transcription factor ERF012 family	NA	NA	NA	NA	NA	NA	CTD small phosphatase-like protein 2	Cucsat.PASA.G2515	NLI interacting	NA	NA	NA	NA
185	Cucsa.026600	Cucsa.051640	GAGA-binding transcriptional activator	NA	NA	NA	NA	NA	NA	Ascorbate peroxidase	Cucsat.PASA.G5493	ascorbate peroxidase	NA	NA	NA	NA
186	Cucsa.084230	Cucsa.051640	Heat shock transcription factor	Cucsat.PASA.G3278	heat stress transcription factor	HSF	TF	HSF	NA	Ascorbate peroxidase	Cucsat.PASA.G5493	ascorbate peroxidase	NA	NA	NA	NA
187	Cucsa.102120	Cucsa.051640	Dof zinc finger protein	NA	NA	NA	NA	NA	NA	Ascorbate peroxidase	Cucsat.PASA.G5493	ascorbate peroxidase	NA	NA	NA	NA
188	Cucsa.116340	Cucsa.051640	Heat shock transcription factor	Cucsat.PASA.G19474	Transcription factor	HSF	TF	HSF	NA	Ascorbate peroxidase	Cucsat.PASA.G5493	ascorbate peroxidase	NA	NA	NA	NA
189	Cucsa.124410	Cucsa.051640	Auxin response factor	Cucsat.PASA.G1621	auxin response factor	B3-ARF	TF	B3->B3-ARF	NA	Ascorbate peroxidase	Cucsat.PASA.G5493	ascorbate peroxidase	NA	NA	NA	NA
190	Cucsa.159750	Cucsa.051640	GAGA-binding transcriptional activator	Cucsat.PASA.G4622	GAGA-binding transcriptional activator	BBR-BPC	TF	BBR-BPC	NA	Ascorbate peroxidase	Cucsat.PASA.G5493	ascorbate peroxidase	NA	NA	NA	NA
191	Cucsa.206000	Cucsa.051640	Heat shock transcription factor	NA	NA	NA	NA	NA	NA	Ascorbate peroxidase	Cucsat.PASA.G5493	ascorbate peroxidase	NA	NA	NA	NA
192	Cucsa.212820	Cucsa.051640	Heat shock transcription factor family protein	Cucsat.PASA.G18576	heat stress transcription factor	HSF	TF	HSF	NA	Ascorbate peroxidase	Cucsat.PASA.G5493	ascorbate peroxidase	NA	NA	NA	NA
193	Cucsa.232520	Cucsa.051640	B3 domain-containing protein REM16	Cucsat.PASA.G4584	B3 domain-containing protein | B3	B3	TF	B3->B3	NA	Ascorbate peroxidase	Cucsat.PASA.G5493	ascorbate peroxidase	NA	NA	NA	NA
194	Cucsa.277740	Cucsa.051640	AP2-like ethylene-responsive transcription factor	NA	NA	NA	NA	NA	NA	Ascorbate peroxidase	Cucsat.PASA.G5493	ascorbate peroxidase	NA	NA	NA	NA
195	Cucsa.280310	Cucsa.051640	DELLA protein GAI	NA	NA	NA	NA	NA	NA	Ascorbate peroxidase	Cucsat.PASA.G5493	ascorbate peroxidase	NA	NA	NA	NA
196	Cucsa.338180	Cucsa.051640	Heat Stress Transcription Factor family protein	Cucsat.PASA.G12701	transcription factor	HSF	TF	HSF	NA	Ascorbate peroxidase	Cucsat.PASA.G5493	ascorbate peroxidase	NA	NA	NA	NA
197	Cucsa.352320	Cucsa.051640	Heat shock transcription factor	Cucsat.PASA.G20919	heat stress transcription factor	HSF	TF	HSF	NA	Ascorbate peroxidase	Cucsat.PASA.G5493	ascorbate peroxidase	NA	NA	NA	NA
198	Cucsa.362960	Cucsa.051640	MADS box transcription factor	Cucsat.PASA.G6074	transcription factor	MADS-MIKC	TF	MADS->MADS-MIKC	NA	Ascorbate peroxidase	Cucsat.PASA.G5493	ascorbate peroxidase	NA	NA	NA	NA
199	Cucsa.012850	Cucsa.054230	Ethylene-responsive transcription factor, putative	NA	NA	NA	NA	NA	NA	Lipase	Cucsat.PASA.G15462	Triacylglycerol lipase	NA	NA	NA	NA
200	Cucsa.026600	Cucsa.054230	GAGA-binding transcriptional activator	NA	NA	NA	NA	NA	NA	Lipase	Cucsat.PASA.G15462	Triacylglycerol lipase	NA	NA	NA	NA
201	Cucsa.042770	Cucsa.054230	Ethylene-responsive transcription factor 7	NA	NA	NA	NA	NA	NA	Lipase	Cucsat.PASA.G15462	Triacylglycerol lipase	NA	NA	NA	NA
202	Cucsa.046660	Cucsa.054230	Ethylene-responsive transcription factor, putative	NA	NA	NA	NA	NA	NA	Lipase	Cucsat.PASA.G15462	Triacylglycerol lipase	NA	NA	NA	NA
203	Cucsa.053440	Cucsa.054230	LOB domain-containing protein, putative	Cucsat.PASA.G18104	lob domain-containing protein	LOB	TF	LOB	NA	Lipase	Cucsat.PASA.G15462	Triacylglycerol lipase	NA	NA	NA	NA
204	Cucsa.069280	Cucsa.054230	Ethylene-responsive transcription factor	Cucsat.PASA.G16155	Transcription factor	AP2/ERF-ERF	TF	AP2/ERF->AP2/ERF-ERF	NA	Lipase	Cucsat.PASA.G15462	Triacylglycerol lipase	NA	NA	NA	NA
205	Cucsa.088640	Cucsa.054230	Ethylene-responsive transcription factor ERF019	NA	NA	NA	NA	NA	NA	Lipase	Cucsat.PASA.G15462	Triacylglycerol lipase	NA	NA	NA	NA
206	Cucsa.095860	Cucsa.054230	Ethylene-responsive transcription factor, putative	NA	NA	NA	NA	NA	NA	Lipase	Cucsat.PASA.G15462	Triacylglycerol lipase	NA	NA	NA	NA
207	Cucsa.096740	Cucsa.054230	BZIP transcription factor	NA	NA	NA	NA	NA	NA	Lipase	Cucsat.PASA.G15462	Triacylglycerol lipase	NA	NA	NA	NA
208	Cucsa.101370	Cucsa.054230	Ethylene-responsive transcription factor	Cucsat.PASA.G2192	Transcription factor	AP2/ERF-ERF	TF	AP2/ERF->AP2/ERF-ERF	NA	Lipase	Cucsat.PASA.G15462	Triacylglycerol lipase	NA	NA	NA	NA
209	Cucsa.102120	Cucsa.054230	Dof zinc finger protein	NA	NA	NA	NA	NA	NA	Lipase	Cucsat.PASA.G15462	Triacylglycerol lipase	NA	NA	NA	NA
210	Cucsa.102560	Cucsa.054230	Dehydration responsive element binding transcription factor	NA	NA	NA	NA	NA	NA	Lipase	Cucsat.PASA.G15462	Triacylglycerol lipase	NA	NA	NA	NA
211	Cucsa.107190	Cucsa.054230	Ethylene-responsive transcription factor, putative	NA	NA	NA	NA	NA	NA	Lipase	Cucsat.PASA.G15462	Triacylglycerol lipase	NA	NA	NA	NA
212	Cucsa.109420	Cucsa.054230	Basic-leucine zipper (BZIP) transcription factor family	Cucsat.PASA.G3923	ocs element-binding factor 1	bZIP	TF	bZIP	NA	Lipase	Cucsat.PASA.G15462	Triacylglycerol lipase	NA	NA	NA	NA
213	Cucsa.129320	Cucsa.054230	Ethylene-responsive transcription factor	NA	NA	NA	NA	NA	NA	Lipase	Cucsat.PASA.G15462	Triacylglycerol lipase	NA	NA	NA	NA
214	Cucsa.136780	Cucsa.054230	Dehydration responsive element binding transcription factor	Cucsat.PASA.G5871	element-binding protein	AP2/ERF-ERF	TF	AP2/ERF->AP2/ERF-ERF	NA	Lipase	Cucsat.PASA.G15462	Triacylglycerol lipase	NA	NA	NA	NA
215	Cucsa.139090	Cucsa.054230	MYB transcription factor	Cucsat.PASA.G5619	Transcription factor | Myb-like DNA-binding domain	MYB-related	TF	MYB->MYB-related	NA	Lipase	Cucsat.PASA.G15462	Triacylglycerol lipase	NA	NA	NA	NA
216	Cucsa.141980	Cucsa.054230	Ethylene-responsive transcription factor ERF017	NA	NA	NA	NA	NA	NA	Lipase	Cucsat.PASA.G15462	Triacylglycerol lipase	NA	NA	NA	NA
217	Cucsa.159750	Cucsa.054230	GAGA-binding transcriptional activator	Cucsat.PASA.G4622	GAGA-binding transcriptional activator	BBR-BPC	TF	BBR-BPC	NA	Lipase	Cucsat.PASA.G15462	Triacylglycerol lipase	NA	NA	NA	NA
218	Cucsa.164580	Cucsa.054230	Myb family transcription factor family protein	Cucsat.PASA.G15238	transcription factor	MYB	TF	MYB->MYB	NA	Lipase	Cucsat.PASA.G15462	Triacylglycerol lipase	NA	NA	NA	NA
219	Cucsa.166230	Cucsa.054230	TCP family transcription factor	NA	NA	NA	NA	NA	NA	Lipase	Cucsat.PASA.G15462	Triacylglycerol lipase	NA	NA	NA	NA
220	Cucsa.178830	Cucsa.054230	LOB domain protein 6	Cucsat.PASA.G8670	lob domain-containing protein	LOB	TF	LOB	NA	Lipase	Cucsat.PASA.G15462	Triacylglycerol lipase	NA	NA	NA	NA
221	Cucsa.194390	Cucsa.054230	GATA transcription factor, putative	Cucsat.PASA.G3963	gata transcription factor	C2C2-GATA	TF	C2C2->C2C2-GATA	NA	Lipase	Cucsat.PASA.G15462	Triacylglycerol lipase	NA	NA	NA	NA
222	Cucsa.196600	Cucsa.054230	LOB domain-containing protein, putative	Cucsat.PASA.G11082	Protein LATERAL ORGAN	LOB	TF	LOB	NA	Lipase	Cucsat.PASA.G15462	Triacylglycerol lipase	NA	NA	NA	NA
223	Cucsa.197650	Cucsa.054230	TCP family transcription factor	Cucsat.PASA.G13967	Transcription factor	TCP	TF	TCP	NA	Lipase	Cucsat.PASA.G15462	Triacylglycerol lipase	NA	NA	NA	NA
224	Cucsa.198920	Cucsa.054230	MYB-like transcription factor family protein	Cucsat.PASA.G14572	Myb-like DNA-binding domain	MYB	TF	MYB->MYB	NA	Lipase	Cucsat.PASA.G15462	Triacylglycerol lipase	NA	NA	NA	NA
225	Cucsa.213830	Cucsa.054230	Dof zinc finger protein	Cucsat.PASA.G18387	Zinc finger protein	C2C2-Dof	TF	C2C2->C2C2-Dof	NA	Lipase	Cucsat.PASA.G15462	Triacylglycerol lipase	NA	NA	NA	NA
226	Cucsa.231820	Cucsa.054230	Dehydration responsive element binding transcription factor	NA	NA	NA	NA	NA	NA	Lipase	Cucsat.PASA.G15462	Triacylglycerol lipase	NA	NA	NA	NA
227	Cucsa.237150	Cucsa.054230	Ethylene-responsive transcription factor ERF021	NA	NA	NA	NA	NA	NA	Lipase	Cucsat.PASA.G15462	Triacylglycerol lipase	NA	NA	NA	NA
228	Cucsa.238090	Cucsa.054230	TCP transcription factor	Cucsat.PASA.G8503	transcription factor	TCP	TF	TCP	NA	Lipase	Cucsat.PASA.G15462	Triacylglycerol lipase	NA	NA	NA	NA
229	Cucsa.244290	Cucsa.054230	Ethylene-responsive transcription factor	NA	NA	NA	NA	NA	NA	Lipase	Cucsat.PASA.G15462	Triacylglycerol lipase	NA	NA	NA	NA
230	Cucsa.252730	Cucsa.054230	GATA transcription factor, putative	Cucsat.PASA.G569	gata transcription factor	C2C2-GATA	TF	C2C2->C2C2-GATA	NA	Lipase	Cucsat.PASA.G15462	Triacylglycerol lipase	NA	NA	NA	NA
231	Cucsa.253400	Cucsa.054230	Ethylene-responsive transcription factor	NA	NA	NA	NA	NA	NA	Lipase	Cucsat.PASA.G15462	Triacylglycerol lipase	NA	NA	NA	NA
232	Cucsa.255340	Cucsa.054230	Ethylene-responsive transcription factor 1B	NA	NA	NA	NA	NA	NA	Lipase	Cucsat.PASA.G15462	Triacylglycerol lipase	NA	NA	NA	NA
233	Cucsa.258940	Cucsa.054230	Bzip transcription factor	Cucsat.PASA.G1036	Common plant regulatory factor	bZIP	TF	bZIP	NA	Lipase	Cucsat.PASA.G15462	Triacylglycerol lipase	NA	NA	NA	NA
234	Cucsa.271720	Cucsa.054230	Ethylene-responsive transcription factor	Cucsat.PASA.G11418	Transcription factor	AP2/ERF-ERF	TF	AP2/ERF->AP2/ERF-ERF	NA	Lipase	Cucsat.PASA.G15462	Triacylglycerol lipase	NA	NA	NA	NA
235	Cucsa.277740	Cucsa.054230	AP2-like ethylene-responsive transcription factor	NA	NA	NA	NA	NA	NA	Lipase	Cucsat.PASA.G15462	Triacylglycerol lipase	NA	NA	NA	NA
236	Cucsa.280310	Cucsa.054230	DELLA protein GAI	NA	NA	NA	NA	NA	NA	Lipase	Cucsat.PASA.G15462	Triacylglycerol lipase	NA	NA	NA	NA
237	Cucsa.307870	Cucsa.054230	Transcription factor IIIA	Cucsat.PASA.G10477	transcription factor IIIA	C2H2	TF	C2H2	NA	Lipase	Cucsat.PASA.G15462	Triacylglycerol lipase	NA	NA	NA	NA
238	Cucsa.309430	Cucsa.054230	LOB domain family protein	NA	NA	NA	NA	NA	NA	Lipase	Cucsat.PASA.G15462	Triacylglycerol lipase	NA	NA	NA	NA
239	Cucsa.310360	Cucsa.054230	Ethylene-responsive transcription factor WIN1	Cucsat.PASA.G13468	Transcription factor	AP2/ERF-ERF	TF	AP2/ERF->AP2/ERF-ERF	NA	Lipase	Cucsat.PASA.G15462	Triacylglycerol lipase	NA	NA	NA	NA
240	Cucsa.321050	Cucsa.054230	Ethylene-responsive transcription factor ERF034 family	NA	NA	NA	NA	NA	NA	Lipase	Cucsat.PASA.G15462	Triacylglycerol lipase	NA	NA	NA	NA
241	Cucsa.321150	Cucsa.054230	Ethylene-responsive transcription factor	NA	NA	NA	NA	NA	NA	Lipase	Cucsat.PASA.G15462	Triacylglycerol lipase	NA	NA	NA	NA
242	Cucsa.322110	Cucsa.054230	BZIP transcription factor family protein	Cucsat.PASA.G765	Transcription factor	bZIP	TF	bZIP	NA	Lipase	Cucsat.PASA.G15462	Triacylglycerol lipase	NA	NA	NA	NA
243	Cucsa.334870	Cucsa.054230	Ethylene-responsive transcription factor	NA	NA	NA	NA	NA	NA	Lipase	Cucsat.PASA.G15462	Triacylglycerol lipase	NA	NA	NA	NA
244	Cucsa.336890	Cucsa.054230	Dehydration responsive element binding transcription factor	NA	NA	NA	NA	NA	NA	Lipase	Cucsat.PASA.G15462	Triacylglycerol lipase	NA	NA	NA	NA
245	Cucsa.341290	Cucsa.054230	Dof zinc finger protein	Cucsat.PASA.G13358	Zinc finger protein	C2C2-Dof	TF	C2C2->C2C2-Dof	NA	Lipase	Cucsat.PASA.G15462	Triacylglycerol lipase	NA	NA	NA	NA
246	Cucsa.349500	Cucsa.054230	TCP family transcription factor family protein	Cucsat.PASA.G6343	Transcription factor	TCP	TF	TCP	NA	Lipase	Cucsat.PASA.G15462	Triacylglycerol lipase	NA	NA	NA	NA
247	Cucsa.352470	Cucsa.054230	Ethylene-responsive transcription factor	NA	NA	NA	NA	NA	NA	Lipase	Cucsat.PASA.G15462	Triacylglycerol lipase	NA	NA	NA	NA
248	Cucsa.353140	Cucsa.054230	Homeobox protein knotted-1-like 1	Cucsat.PASA.G20947	homeobox protein	HB-KNOX	TF	HB->HB-KNOX	NA	Lipase	Cucsat.PASA.G15462	Triacylglycerol lipase	NA	NA	NA	NA
249	Cucsa.359570	Cucsa.054230	GATA transcription factor 24-like	Cucsat.PASA.G3535	gata transcription factor	C2C2-GATA	TF	C2C2->C2C2-GATA	NA	Lipase	Cucsat.PASA.G15462	Triacylglycerol lipase	NA	NA	NA	NA
250	Cucsa.359880	Cucsa.054230	Ethylene-responsive transcription factor	NA	NA	NA	NA	NA	NA	Lipase	Cucsat.PASA.G15462	Triacylglycerol lipase	NA	NA	NA	NA
251	Cucsa.362840	Cucsa.054230	LOB domain-containing protein, putative	Cucsat.PASA.G6081	lob domain-containing protein	LOB	TF	LOB	NA	Lipase	Cucsat.PASA.G15462	Triacylglycerol lipase	NA	NA	NA	NA
252	Cucsa.362960	Cucsa.054230	MADS box transcription factor	Cucsat.PASA.G6074	transcription factor	MADS-MIKC	TF	MADS->MADS-MIKC	NA	Lipase	Cucsat.PASA.G15462	Triacylglycerol lipase	NA	NA	NA	NA
253	Cucsa.363020	Cucsa.054230	TCP family transcription factor	NA	NA	NA	NA	NA	NA	Lipase	Cucsat.PASA.G15462	Triacylglycerol lipase	NA	NA	NA	NA
254	Cucsa.365220	Cucsa.054230	Ethylene-responsive transcription factor ERF012 family	NA	NA	NA	NA	NA	NA	Lipase	Cucsat.PASA.G15462	Triacylglycerol lipase	NA	NA	NA	NA
255	Cucsa.365320	Cucsa.054230	Ethylene-responsive transcription factor	Cucsat.PASA.G5772	Transcription factor	AP2/ERF-ERF	TF	AP2/ERF->AP2/ERF-ERF	NA	Lipase	Cucsat.PASA.G15462	Triacylglycerol lipase	NA	NA	NA	NA
256	Cucsa.395710	Cucsa.054230	Zinc-finger protein	NA	NA	NA	NA	NA	NA	Lipase	Cucsat.PASA.G15462	Triacylglycerol lipase	NA	NA	NA	NA
257	Cucsa.066910	Cucsa.056530	Myb transcription factor	Cucsat.PASA.G13734	Transcription factor	MYB	TF	MYB->MYB	NA	cDNA clone:002-156-B04, full insert sequence	Cucsat.PASA.G21476	NA	NA	NA	NA	NA
258	Cucsa.161430	Cucsa.056530	Myb, putative	Cucsat.PASA.G5020	transcription factor	MYB	TF	MYB->MYB	NA	cDNA clone:002-156-B04, full insert sequence	Cucsat.PASA.G21476	NA	NA	NA	NA	NA
259	Cucsa.175460	Cucsa.056530	MYB family protein	Cucsat.PASA.G12226	transcription factor	MYB	TF	MYB->MYB	NA	cDNA clone:002-156-B04, full insert sequence	Cucsat.PASA.G21476	NA	NA	NA	NA	NA
260	Cucsa.005360	Cucsa.058800	Basic helix-loop-helix transcription factor	Cucsat.PASA.G17289	Transcription factor	bHLH	TF	bHLH	NA	4-hydroxyphenylpyruvate dioxygenase	Cucsat.PASA.G8879	4-hydroxyphenylpyruvate dioxygenase	NA	NA	NA	NA
261	Cucsa.012850	Cucsa.058800	Ethylene-responsive transcription factor, putative	NA	NA	NA	NA	NA	NA	4-hydroxyphenylpyruvate dioxygenase	Cucsat.PASA.G8879	4-hydroxyphenylpyruvate dioxygenase	NA	NA	NA	NA
262	Cucsa.067080	Cucsa.058800	MYB transcription factor	Cucsat.PASA.G13739	Transcription factor	MYB	TF	MYB->MYB	NA	4-hydroxyphenylpyruvate dioxygenase	Cucsat.PASA.G8879	4-hydroxyphenylpyruvate dioxygenase	NA	NA	NA	NA
263	Cucsa.078700	Cucsa.058800	Transcription factor	Cucsat.PASA.G3182	transcription factor	bHLH	TF	bHLH	NA	4-hydroxyphenylpyruvate dioxygenase	Cucsat.PASA.G8879	4-hydroxyphenylpyruvate dioxygenase	NA	NA	NA	NA
264	Cucsa.090320	Cucsa.058800	Phytochrome-interacting factor 3	Cucsat.PASA.G19937	Transcription factor	bHLH	TF	bHLH	NA	4-hydroxyphenylpyruvate dioxygenase	Cucsat.PASA.G8879	4-hydroxyphenylpyruvate dioxygenase	NA	NA	NA	NA
265	Cucsa.096740	Cucsa.058800	BZIP transcription factor	NA	NA	NA	NA	NA	NA	4-hydroxyphenylpyruvate dioxygenase	Cucsat.PASA.G8879	4-hydroxyphenylpyruvate dioxygenase	NA	NA	NA	NA
266	Cucsa.102530	Cucsa.058800	Basic helix-loop-helix transcription factor	Cucsat.PASA.G1760	Transcription factor	bHLH	TF	bHLH	NA	4-hydroxyphenylpyruvate dioxygenase	Cucsat.PASA.G8879	4-hydroxyphenylpyruvate dioxygenase	NA	NA	NA	NA
267	Cucsa.104970	Cucsa.058800	G-box-binding factor, putative	Cucsat.PASA.G2315	Transcription factor	bZIP	TF	bZIP	NA	4-hydroxyphenylpyruvate dioxygenase	Cucsat.PASA.G8879	4-hydroxyphenylpyruvate dioxygenase	NA	NA	NA	NA
268	Cucsa.109420	Cucsa.058800	Basic-leucine zipper (BZIP) transcription factor family	Cucsat.PASA.G3923	ocs element-binding factor 1	bZIP	TF	bZIP	NA	4-hydroxyphenylpyruvate dioxygenase	Cucsat.PASA.G8879	4-hydroxyphenylpyruvate dioxygenase	NA	NA	NA	NA
269	Cucsa.113040	Cucsa.058800	Transcription factor UNE10	Cucsat.PASA.G14648	Remorin, C-terminal region | Helix-loop-helix DNA-binding domain	bHLH	TF	bHLH	NA	4-hydroxyphenylpyruvate dioxygenase	Cucsat.PASA.G8879	4-hydroxyphenylpyruvate dioxygenase	NA	NA	NA	NA
270	Cucsa.126960	Cucsa.058800	NAC domain-containing protein	Cucsat.PASA.G14900	NAC domain-containing protein 8-like	NAC	TF	NAC	NA	4-hydroxyphenylpyruvate dioxygenase	Cucsat.PASA.G8879	4-hydroxyphenylpyruvate dioxygenase	NA	NA	NA	NA
271	Cucsa.132830	Cucsa.058800	Basic helix-loop-helix transcription factor	Cucsat.PASA.G19828	transcription factor	bHLH	TF	bHLH	NA	4-hydroxyphenylpyruvate dioxygenase	Cucsat.PASA.G8879	4-hydroxyphenylpyruvate dioxygenase	NA	NA	NA	NA
272	Cucsa.143220	Cucsa.058800	ETHYLENE INSENSITIVE 3-like 3 protein	Cucsat.PASA.G7127	ethylene insensitive 3-like 3	EIL	TF	EIL	NA	4-hydroxyphenylpyruvate dioxygenase	Cucsat.PASA.G8879	4-hydroxyphenylpyruvate dioxygenase	NA	NA	NA	NA
273	Cucsa.156920	Cucsa.058800	Auxin response factor	Cucsat.PASA.G11133	auxin response factor	NA	NA	NA	NA	4-hydroxyphenylpyruvate dioxygenase	Cucsat.PASA.G8879	4-hydroxyphenylpyruvate dioxygenase	NA	NA	NA	NA
274	Cucsa.173670	Cucsa.058800	NAC domain protein,	Cucsat.PASA.G16329	(No apical meristem) protein	NAC	TF	NAC	NA	4-hydroxyphenylpyruvate dioxygenase	Cucsat.PASA.G8879	4-hydroxyphenylpyruvate dioxygenase	NA	NA	NA	NA
275	Cucsa.180080	Cucsa.058800	Far-red elongated hypocotyls 3 isoform 3	Cucsat.PASA.G11708	Protein FAR-RED ELONGATED HYPOCOTYL	FAR1	TF	FAR1	NA	4-hydroxyphenylpyruvate dioxygenase	Cucsat.PASA.G8879	4-hydroxyphenylpyruvate dioxygenase	NA	NA	NA	NA
276	Cucsa.180090	Cucsa.058800	Far1-related sequence 3 isoform 3	Cucsat.PASA.G11709	Protein FAR-RED IMPAIRED RESPONSE	FAR1	TF	FAR1	NA	4-hydroxyphenylpyruvate dioxygenase	Cucsat.PASA.G8879	4-hydroxyphenylpyruvate dioxygenase	NA	NA	NA	NA
277	Cucsa.203800	Cucsa.058800	Transcription factor	Cucsat.PASA.G12196	Transcription factor	Trihelix	TF	Trihelix	NA	4-hydroxyphenylpyruvate dioxygenase	Cucsat.PASA.G8879	4-hydroxyphenylpyruvate dioxygenase	NA	NA	NA	NA
278	Cucsa.228750	Cucsa.058800	Beta-amylase	Cucsat.PASA.G11948	beta-amylase	BES1	TF	BES1	NA	4-hydroxyphenylpyruvate dioxygenase	Cucsat.PASA.G8879	4-hydroxyphenylpyruvate dioxygenase	NA	NA	NA	NA
279	Cucsa.238410	Cucsa.058800	BZIP transcription factor	NA	NA	NA	NA	NA	NA	4-hydroxyphenylpyruvate dioxygenase	Cucsat.PASA.G8879	4-hydroxyphenylpyruvate dioxygenase	NA	NA	NA	NA
280	Cucsa.240650	Cucsa.058800	NAC domain-containing protein, putative	Cucsat.PASA.G6716	NAC domain-containing protein	NAC	TF	NAC	NA	4-hydroxyphenylpyruvate dioxygenase	Cucsat.PASA.G8879	4-hydroxyphenylpyruvate dioxygenase	NA	NA	NA	NA
281	Cucsa.241090	Cucsa.058800	Abscisic acid insensitive	NA	NA	NA	NA	NA	NA	4-hydroxyphenylpyruvate dioxygenase	Cucsat.PASA.G8879	4-hydroxyphenylpyruvate dioxygenase	NA	NA	NA	NA
282	Cucsa.258940	Cucsa.058800	Bzip transcription factor	Cucsat.PASA.G1036	Common plant regulatory factor	bZIP	TF	bZIP	NA	4-hydroxyphenylpyruvate dioxygenase	Cucsat.PASA.G8879	4-hydroxyphenylpyruvate dioxygenase	NA	NA	NA	NA
283	Cucsa.260400	Cucsa.058800	NAC domain-containing protein, putative	Cucsat.PASA.G978	nac domain	NAC	TF	NAC	NA	4-hydroxyphenylpyruvate dioxygenase	Cucsat.PASA.G8879	4-hydroxyphenylpyruvate dioxygenase	NA	NA	NA	NA
284	Cucsa.271720	Cucsa.058800	Ethylene-responsive transcription factor	Cucsat.PASA.G11418	Transcription factor	AP2/ERF-ERF	TF	AP2/ERF->AP2/ERF-ERF	NA	4-hydroxyphenylpyruvate dioxygenase	Cucsat.PASA.G8879	4-hydroxyphenylpyruvate dioxygenase	NA	NA	NA	NA
285	Cucsa.302100	Cucsa.058800	Axial regulator YABBY1	Cucsat.PASA.G21148	axial regulator YABBY	C2C2-YABBY	TF	C2C2->C2C2-YABBY	NA	4-hydroxyphenylpyruvate dioxygenase	Cucsat.PASA.G8879	4-hydroxyphenylpyruvate dioxygenase	NA	NA	NA	NA
286	Cucsa.310360	Cucsa.058800	Ethylene-responsive transcription factor WIN1	Cucsat.PASA.G13468	Transcription factor	AP2/ERF-ERF	TF	AP2/ERF->AP2/ERF-ERF	NA	4-hydroxyphenylpyruvate dioxygenase	Cucsat.PASA.G8879	4-hydroxyphenylpyruvate dioxygenase	NA	NA	NA	NA
287	Cucsa.313350	Cucsa.058800	NAC domain protein,	Cucsat.PASA.G13584	NAC domain containing protein	NAC	TF	NAC	NA	4-hydroxyphenylpyruvate dioxygenase	Cucsat.PASA.G8879	4-hydroxyphenylpyruvate dioxygenase	NA	NA	NA	NA
288	Cucsa.322110	Cucsa.058800	BZIP transcription factor family protein	Cucsat.PASA.G765	Transcription factor	bZIP	TF	bZIP	NA	4-hydroxyphenylpyruvate dioxygenase	Cucsat.PASA.G8879	4-hydroxyphenylpyruvate dioxygenase	NA	NA	NA	NA
289	Cucsa.364380	Cucsa.058800	Abscisic acid-insensitive 5-like protein 2	Cucsat.PASA.G6176	Abscisic acid-insensitive 5-like protein	bZIP	TF	bZIP	NA	4-hydroxyphenylpyruvate dioxygenase	Cucsat.PASA.G8879	4-hydroxyphenylpyruvate dioxygenase	NA	NA	NA	NA
290	Cucsa.396070	Cucsa.058800	abscisic acid responsive elements-binding factor 2	Cucsat.PASA.G6887	Transcription factor	bZIP	TF	bZIP	NA	4-hydroxyphenylpyruvate dioxygenase	Cucsat.PASA.G8879	4-hydroxyphenylpyruvate dioxygenase	NA	NA	NA	NA
291	Cucsa.026600	Cucsa.059560	GAGA-binding transcriptional activator	NA	NA	NA	NA	NA	NA	GH3 family protein	Cucsat.PASA.G210	Indole-3-acetic acid-amido synthetase	NA	NA	NA	NA
292	Cucsa.043520	Cucsa.059560	Protein WUSCHEL	Cucsat.PASA.G2357	DNA binding protein binding transcription factor transcription regulator	HB-WOX	TF	HB->HB-WOX	NA	GH3 family protein	Cucsat.PASA.G210	Indole-3-acetic acid-amido synthetase	NA	NA	NA	NA
293	Cucsa.102120	Cucsa.059560	Dof zinc finger protein	NA	NA	NA	NA	NA	NA	GH3 family protein	Cucsat.PASA.G210	Indole-3-acetic acid-amido synthetase	NA	NA	NA	NA
294	Cucsa.112320	Cucsa.059560	Homeobox-leucine zipper family protein	Cucsat.PASA.G14088	homeobox-leucine zipper protein	HB-HD-ZIP	TF	HB->HB-HD-ZIP	NA	GH3 family protein	Cucsat.PASA.G210	Indole-3-acetic acid-amido synthetase	NA	NA	NA	NA
295	Cucsa.159750	Cucsa.059560	GAGA-binding transcriptional activator	Cucsat.PASA.G4622	GAGA-binding transcriptional activator	BBR-BPC	TF	BBR-BPC	NA	GH3 family protein	Cucsat.PASA.G210	Indole-3-acetic acid-amido synthetase	NA	NA	NA	NA
296	Cucsa.213830	Cucsa.059560	Dof zinc finger protein	Cucsat.PASA.G18387	Zinc finger protein	C2C2-Dof	TF	C2C2->C2C2-Dof	NA	GH3 family protein	Cucsat.PASA.G210	Indole-3-acetic acid-amido synthetase	NA	NA	NA	NA
297	Cucsa.219780	Cucsa.059560	Abscisic acid responsive element-binding factor 1 family protein	Cucsat.PASA.G9251	Transcription factor	bZIP	TF	bZIP	NA	GH3 family protein	Cucsat.PASA.G210	Indole-3-acetic acid-amido synthetase	NA	NA	NA	NA
298	Cucsa.228750	Cucsa.059560	Beta-amylase	Cucsat.PASA.G11948	beta-amylase	BES1	TF	BES1	NA	GH3 family protein	Cucsat.PASA.G210	Indole-3-acetic acid-amido synthetase	NA	NA	NA	NA
299	Cucsa.232340	Cucsa.059560	BRASSINAZOLE-RESISTANT 1 protein, putative	Cucsat.PASA.G4593	BRASSINAZOLE-RESISTANT 1-like	BES1	TF	BES1	NA	GH3 family protein	Cucsat.PASA.G210	Indole-3-acetic acid-amido synthetase	NA	NA	NA	NA
300	Cucsa.273670	Cucsa.059560	BES1/BZR1	Cucsat.PASA.G11903	BES1 BZR1 homolog protein	BES1	TF	BES1	NA	GH3 family protein	Cucsat.PASA.G210	Indole-3-acetic acid-amido synthetase	NA	NA	NA	NA
301	Cucsa.280310	Cucsa.059560	DELLA protein GAI	NA	NA	NA	NA	NA	NA	GH3 family protein	Cucsat.PASA.G210	Indole-3-acetic acid-amido synthetase	NA	NA	NA	NA
302	Cucsa.341290	Cucsa.059560	Dof zinc finger protein	Cucsat.PASA.G13358	Zinc finger protein	C2C2-Dof	TF	C2C2->C2C2-Dof	NA	GH3 family protein	Cucsat.PASA.G210	Indole-3-acetic acid-amido synthetase	NA	NA	NA	NA
303	Cucsa.362960	Cucsa.059560	MADS box transcription factor	Cucsat.PASA.G6074	transcription factor	MADS-MIKC	TF	MADS->MADS-MIKC	NA	GH3 family protein	Cucsat.PASA.G210	Indole-3-acetic acid-amido synthetase	NA	NA	NA	NA
304	Cucsa.026600	Cucsa.061700	GAGA-binding transcriptional activator	NA	NA	NA	NA	NA	NA	AGAMOUS MADS box factor transcription factor	Cucsat.PASA.G8448	Transcription factor | SRF-type transcription factor (DNA-binding and dimerisation domain)	MADS-MIKC	TF	MADS->MADS-MIKC	NA
305	Cucsa.098430	Cucsa.061700	Dof zinc finger protein	Cucsat.PASA.G14758	zinc finger protein	C2C2-Dof	TF	C2C2->C2C2-Dof	NA	AGAMOUS MADS box factor transcription factor	Cucsat.PASA.G8448	Transcription factor | SRF-type transcription factor (DNA-binding and dimerisation domain)	MADS-MIKC	TF	MADS->MADS-MIKC	NA
306	Cucsa.102120	Cucsa.061700	Dof zinc finger protein	NA	NA	NA	NA	NA	NA	AGAMOUS MADS box factor transcription factor	Cucsat.PASA.G8448	Transcription factor | SRF-type transcription factor (DNA-binding and dimerisation domain)	MADS-MIKC	TF	MADS->MADS-MIKC	NA
307	Cucsa.112810	Cucsa.061700	Dof zinc finger protein	Cucsat.PASA.G14636	dof zinc finger protein	C2C2-Dof	TF	C2C2->C2C2-Dof	NA	AGAMOUS MADS box factor transcription factor	Cucsat.PASA.G8448	Transcription factor | SRF-type transcription factor (DNA-binding and dimerisation domain)	MADS-MIKC	TF	MADS->MADS-MIKC	NA
308	Cucsa.120870	Cucsa.061700	NAC domain-containing protein, putative	Cucsat.PASA.G18379	NAC domain-containing protein	NAC	TF	NAC	NA	AGAMOUS MADS box factor transcription factor	Cucsat.PASA.G8448	Transcription factor | SRF-type transcription factor (DNA-binding and dimerisation domain)	MADS-MIKC	TF	MADS->MADS-MIKC	NA
309	Cucsa.136780	Cucsa.061700	Dehydration responsive element binding transcription factor	Cucsat.PASA.G5871	element-binding protein	AP2/ERF-ERF	TF	AP2/ERF->AP2/ERF-ERF	NA	AGAMOUS MADS box factor transcription factor	Cucsat.PASA.G8448	Transcription factor | SRF-type transcription factor (DNA-binding and dimerisation domain)	MADS-MIKC	TF	MADS->MADS-MIKC	NA
310	Cucsa.159750	Cucsa.061700	GAGA-binding transcriptional activator	Cucsat.PASA.G4622	GAGA-binding transcriptional activator	BBR-BPC	TF	BBR-BPC	NA	AGAMOUS MADS box factor transcription factor	Cucsat.PASA.G8448	Transcription factor | SRF-type transcription factor (DNA-binding and dimerisation domain)	MADS-MIKC	TF	MADS->MADS-MIKC	NA
311	Cucsa.175390	Cucsa.061700	Dof zinc finger protein	Cucsat.PASA.G12459	Zinc finger protein	C2C2-Dof	TF	C2C2->C2C2-Dof	NA	AGAMOUS MADS box factor transcription factor	Cucsat.PASA.G8448	Transcription factor | SRF-type transcription factor (DNA-binding and dimerisation domain)	MADS-MIKC	TF	MADS->MADS-MIKC	NA
312	Cucsa.198560	Cucsa.061700	Dof zinc finger protein	NA	NA	NA	NA	NA	NA	AGAMOUS MADS box factor transcription factor	Cucsat.PASA.G8448	Transcription factor | SRF-type transcription factor (DNA-binding and dimerisation domain)	MADS-MIKC	TF	MADS->MADS-MIKC	NA
313	Cucsa.213830	Cucsa.061700	Dof zinc finger protein	Cucsat.PASA.G18387	Zinc finger protein	C2C2-Dof	TF	C2C2->C2C2-Dof	NA	AGAMOUS MADS box factor transcription factor	Cucsat.PASA.G8448	Transcription factor | SRF-type transcription factor (DNA-binding and dimerisation domain)	MADS-MIKC	TF	MADS->MADS-MIKC	NA
314	Cucsa.241900	Cucsa.061700	Dof zinc finger protein	NA	NA	NA	NA	NA	NA	AGAMOUS MADS box factor transcription factor	Cucsat.PASA.G8448	Transcription factor | SRF-type transcription factor (DNA-binding and dimerisation domain)	MADS-MIKC	TF	MADS->MADS-MIKC	NA
315	Cucsa.242740	Cucsa.061700	Zinc finger CCCH domain-containing protein	Cucsat.PASA.G12631	zinc finger CCCH domain-containing protein | domain--containing protein | KH domain	C3H	TF	C3H	NA	AGAMOUS MADS box factor transcription factor	Cucsat.PASA.G8448	Transcription factor | SRF-type transcription factor (DNA-binding and dimerisation domain)	MADS-MIKC	TF	MADS->MADS-MIKC	NA
316	Cucsa.277740	Cucsa.061700	AP2-like ethylene-responsive transcription factor	NA	NA	NA	NA	NA	NA	AGAMOUS MADS box factor transcription factor	Cucsat.PASA.G8448	Transcription factor | SRF-type transcription factor (DNA-binding and dimerisation domain)	MADS-MIKC	TF	MADS->MADS-MIKC	NA
317	Cucsa.280310	Cucsa.061700	DELLA protein GAI	NA	NA	NA	NA	NA	NA	AGAMOUS MADS box factor transcription factor	Cucsat.PASA.G8448	Transcription factor | SRF-type transcription factor (DNA-binding and dimerisation domain)	MADS-MIKC	TF	MADS->MADS-MIKC	NA
318	Cucsa.341290	Cucsa.061700	Dof zinc finger protein	Cucsat.PASA.G13358	Zinc finger protein	C2C2-Dof	TF	C2C2->C2C2-Dof	NA	AGAMOUS MADS box factor transcription factor	Cucsat.PASA.G8448	Transcription factor | SRF-type transcription factor (DNA-binding and dimerisation domain)	MADS-MIKC	TF	MADS->MADS-MIKC	NA
319	Cucsa.359570	Cucsa.061700	GATA transcription factor 24-like	Cucsat.PASA.G3535	gata transcription factor	C2C2-GATA	TF	C2C2->C2C2-GATA	NA	AGAMOUS MADS box factor transcription factor	Cucsat.PASA.G8448	Transcription factor | SRF-type transcription factor (DNA-binding and dimerisation domain)	MADS-MIKC	TF	MADS->MADS-MIKC	NA
320	Cucsa.362960	Cucsa.061700	MADS box transcription factor	Cucsat.PASA.G6074	transcription factor	MADS-MIKC	TF	MADS->MADS-MIKC	NA	AGAMOUS MADS box factor transcription factor	Cucsat.PASA.G8448	Transcription factor | SRF-type transcription factor (DNA-binding and dimerisation domain)	MADS-MIKC	TF	MADS->MADS-MIKC	NA
321	Cucsa.012850	Cucsa.066060	Ethylene-responsive transcription factor, putative	NA	NA	NA	NA	NA	NA	Para-hydroxybenzoic acid efflux pump subunit AaeB/fusaric acid resistance protein	Cucsat.PASA.G13697	Fusaric acid resistance protein family	NA	NA	NA	NA
322	Cucsa.042770	Cucsa.066060	Ethylene-responsive transcription factor 7	NA	NA	NA	NA	NA	NA	Para-hydroxybenzoic acid efflux pump subunit AaeB/fusaric acid resistance protein	Cucsat.PASA.G13697	Fusaric acid resistance protein family	NA	NA	NA	NA
323	Cucsa.046660	Cucsa.066060	Ethylene-responsive transcription factor, putative	NA	NA	NA	NA	NA	NA	Para-hydroxybenzoic acid efflux pump subunit AaeB/fusaric acid resistance protein	Cucsat.PASA.G13697	Fusaric acid resistance protein family	NA	NA	NA	NA
324	Cucsa.095860	Cucsa.066060	Ethylene-responsive transcription factor, putative	NA	NA	NA	NA	NA	NA	Para-hydroxybenzoic acid efflux pump subunit AaeB/fusaric acid resistance protein	Cucsat.PASA.G13697	Fusaric acid resistance protein family	NA	NA	NA	NA
325	Cucsa.101370	Cucsa.066060	Ethylene-responsive transcription factor	Cucsat.PASA.G2192	Transcription factor	AP2/ERF-ERF	TF	AP2/ERF->AP2/ERF-ERF	NA	Para-hydroxybenzoic acid efflux pump subunit AaeB/fusaric acid resistance protein	Cucsat.PASA.G13697	Fusaric acid resistance protein family	NA	NA	NA	NA
326	Cucsa.102560	Cucsa.066060	Dehydration responsive element binding transcription factor	NA	NA	NA	NA	NA	NA	Para-hydroxybenzoic acid efflux pump subunit AaeB/fusaric acid resistance protein	Cucsat.PASA.G13697	Fusaric acid resistance protein family	NA	NA	NA	NA
327	Cucsa.126860	Cucsa.066060	Ethylene-responsive transcription factor, putative	NA	NA	NA	NA	NA	NA	Para-hydroxybenzoic acid efflux pump subunit AaeB/fusaric acid resistance protein	Cucsat.PASA.G13697	Fusaric acid resistance protein family	NA	NA	NA	NA
328	Cucsa.178830	Cucsa.066060	LOB domain protein 6	Cucsat.PASA.G8670	lob domain-containing protein	LOB	TF	LOB	NA	Para-hydroxybenzoic acid efflux pump subunit AaeB/fusaric acid resistance protein	Cucsat.PASA.G13697	Fusaric acid resistance protein family	NA	NA	NA	NA
329	Cucsa.195660	Cucsa.066060	Ethylene-responsive transcription factor	NA	NA	NA	NA	NA	NA	Para-hydroxybenzoic acid efflux pump subunit AaeB/fusaric acid resistance protein	Cucsat.PASA.G13697	Fusaric acid resistance protein family	NA	NA	NA	NA
330	Cucsa.234310	Cucsa.066060	MYB transcription factor	Cucsat.PASA.G4117	transcription factor	MYB	TF	MYB->MYB	NA	Para-hydroxybenzoic acid efflux pump subunit AaeB/fusaric acid resistance protein	Cucsat.PASA.G13697	Fusaric acid resistance protein family	NA	NA	NA	NA
331	Cucsa.237150	Cucsa.066060	Ethylene-responsive transcription factor ERF021	NA	NA	NA	NA	NA	NA	Para-hydroxybenzoic acid efflux pump subunit AaeB/fusaric acid resistance protein	Cucsat.PASA.G13697	Fusaric acid resistance protein family	NA	NA	NA	NA
332	Cucsa.244290	Cucsa.066060	Ethylene-responsive transcription factor	NA	NA	NA	NA	NA	NA	Para-hydroxybenzoic acid efflux pump subunit AaeB/fusaric acid resistance protein	Cucsat.PASA.G13697	Fusaric acid resistance protein family	NA	NA	NA	NA
333	Cucsa.255340	Cucsa.066060	Ethylene-responsive transcription factor 1B	NA	NA	NA	NA	NA	NA	Para-hydroxybenzoic acid efflux pump subunit AaeB/fusaric acid resistance protein	Cucsat.PASA.G13697	Fusaric acid resistance protein family	NA	NA	NA	NA
334	Cucsa.271720	Cucsa.066060	Ethylene-responsive transcription factor	Cucsat.PASA.G11418	Transcription factor	AP2/ERF-ERF	TF	AP2/ERF->AP2/ERF-ERF	NA	Para-hydroxybenzoic acid efflux pump subunit AaeB/fusaric acid resistance protein	Cucsat.PASA.G13697	Fusaric acid resistance protein family	NA	NA	NA	NA
335	Cucsa.277740	Cucsa.066060	AP2-like ethylene-responsive transcription factor	NA	NA	NA	NA	NA	NA	Para-hydroxybenzoic acid efflux pump subunit AaeB/fusaric acid resistance protein	Cucsat.PASA.G13697	Fusaric acid resistance protein family	NA	NA	NA	NA
336	Cucsa.307870	Cucsa.066060	Transcription factor IIIA	Cucsat.PASA.G10477	transcription factor IIIA	C2H2	TF	C2H2	NA	Para-hydroxybenzoic acid efflux pump subunit AaeB/fusaric acid resistance protein	Cucsat.PASA.G13697	Fusaric acid resistance protein family	NA	NA	NA	NA
337	Cucsa.310360	Cucsa.066060	Ethylene-responsive transcription factor WIN1	Cucsat.PASA.G13468	Transcription factor	AP2/ERF-ERF	TF	AP2/ERF->AP2/ERF-ERF	NA	Para-hydroxybenzoic acid efflux pump subunit AaeB/fusaric acid resistance protein	Cucsat.PASA.G13697	Fusaric acid resistance protein family	NA	NA	NA	NA
338	Cucsa.321150	Cucsa.066060	Ethylene-responsive transcription factor	NA	NA	NA	NA	NA	NA	Para-hydroxybenzoic acid efflux pump subunit AaeB/fusaric acid resistance protein	Cucsat.PASA.G13697	Fusaric acid resistance protein family	NA	NA	NA	NA
339	Cucsa.334870	Cucsa.066060	Ethylene-responsive transcription factor	NA	NA	NA	NA	NA	NA	Para-hydroxybenzoic acid efflux pump subunit AaeB/fusaric acid resistance protein	Cucsat.PASA.G13697	Fusaric acid resistance protein family	NA	NA	NA	NA
340	Cucsa.352470	Cucsa.066060	Ethylene-responsive transcription factor	NA	NA	NA	NA	NA	NA	Para-hydroxybenzoic acid efflux pump subunit AaeB/fusaric acid resistance protein	Cucsat.PASA.G13697	Fusaric acid resistance protein family	NA	NA	NA	NA
341	Cucsa.359880	Cucsa.066060	Ethylene-responsive transcription factor	NA	NA	NA	NA	NA	NA	Para-hydroxybenzoic acid efflux pump subunit AaeB/fusaric acid resistance protein	Cucsat.PASA.G13697	Fusaric acid resistance protein family	NA	NA	NA	NA
342	Cucsa.365320	Cucsa.066060	Ethylene-responsive transcription factor	Cucsat.PASA.G5772	Transcription factor	AP2/ERF-ERF	TF	AP2/ERF->AP2/ERF-ERF	NA	Para-hydroxybenzoic acid efflux pump subunit AaeB/fusaric acid resistance protein	Cucsat.PASA.G13697	Fusaric acid resistance protein family	NA	NA	NA	NA
343	Cucsa.012850	Cucsa.066130	Ethylene-responsive transcription factor, putative	NA	NA	NA	NA	NA	NA	CM0545.320.nc protein	Cucsat.PASA.G13701	NA	NA	NA	NA	NA
344	Cucsa.042770	Cucsa.066130	Ethylene-responsive transcription factor 7	NA	NA	NA	NA	NA	NA	CM0545.320.nc protein	Cucsat.PASA.G13701	NA	NA	NA	NA	NA
345	Cucsa.046660	Cucsa.066130	Ethylene-responsive transcription factor, putative	NA	NA	NA	NA	NA	NA	CM0545.320.nc protein	Cucsat.PASA.G13701	NA	NA	NA	NA	NA
346	Cucsa.114750	Cucsa.066130	Plant regulator RWP-RK family protein	Cucsat.PASA.G11954	transcription, DNA-dependent	RWP-RK	TF	RWP-RK	NA	CM0545.320.nc protein	Cucsat.PASA.G13701	NA	NA	NA	NA	NA
347	Cucsa.136780	Cucsa.066130	Dehydration responsive element binding transcription factor	Cucsat.PASA.G5871	element-binding protein	AP2/ERF-ERF	TF	AP2/ERF->AP2/ERF-ERF	NA	CM0545.320.nc protein	Cucsat.PASA.G13701	NA	NA	NA	NA	NA
348	Cucsa.178830	Cucsa.066130	LOB domain protein 6	Cucsat.PASA.G8670	lob domain-containing protein	LOB	TF	LOB	NA	CM0545.320.nc protein	Cucsat.PASA.G13701	NA	NA	NA	NA	NA
349	Cucsa.196600	Cucsa.066130	LOB domain-containing protein, putative	Cucsat.PASA.G11082	Protein LATERAL ORGAN	LOB	TF	LOB	NA	CM0545.320.nc protein	Cucsat.PASA.G13701	NA	NA	NA	NA	NA
350	Cucsa.231820	Cucsa.066130	Dehydration responsive element binding transcription factor	NA	NA	NA	NA	NA	NA	CM0545.320.nc protein	Cucsat.PASA.G13701	NA	NA	NA	NA	NA
351	Cucsa.237150	Cucsa.066130	Ethylene-responsive transcription factor ERF021	NA	NA	NA	NA	NA	NA	CM0545.320.nc protein	Cucsat.PASA.G13701	NA	NA	NA	NA	NA
352	Cucsa.307870	Cucsa.066130	Transcription factor IIIA	Cucsat.PASA.G10477	transcription factor IIIA	C2H2	TF	C2H2	NA	CM0545.320.nc protein	Cucsat.PASA.G13701	NA	NA	NA	NA	NA
353	Cucsa.310360	Cucsa.066130	Ethylene-responsive transcription factor WIN1	Cucsat.PASA.G13468	Transcription factor	AP2/ERF-ERF	TF	AP2/ERF->AP2/ERF-ERF	NA	CM0545.320.nc protein	Cucsat.PASA.G13701	NA	NA	NA	NA	NA
354	Cucsa.321150	Cucsa.066130	Ethylene-responsive transcription factor	NA	NA	NA	NA	NA	NA	CM0545.320.nc protein	Cucsat.PASA.G13701	NA	NA	NA	NA	NA
355	Cucsa.041700	Cucsa.067140	WRKY transcription factor	Cucsat.PASA.G156	WRKY transcription factor	WRKY	TF	WRKY	NA	Clathrin light chain protein	Cucsat.PASA.G13741	Clathrin light chain	NA	NA	NA	NA
356	Cucsa.112760	Cucsa.067140	MYB family protein	Cucsat.PASA.G14634	Transcription factor	MYB	TF	MYB->MYB	NA	Clathrin light chain protein	Cucsat.PASA.G13741	Clathrin light chain	NA	NA	NA	NA
357	Cucsa.118330	Cucsa.067140	NAC domain-containing protein, putative	NA	NA	NA	NA	NA	NA	Clathrin light chain protein	Cucsat.PASA.G13741	Clathrin light chain	NA	NA	NA	NA
358	Cucsa.118340	Cucsa.067140	NAC domain-containing protein, putative	Cucsat.PASA.G18183	nac domain | NAC domain-containing protein	NAC	TF	NAC	NA	Clathrin light chain protein	Cucsat.PASA.G13741	Clathrin light chain	NA	NA	NA	NA
359	Cucsa.195660	Cucsa.067140	Ethylene-responsive transcription factor	NA	NA	NA	NA	NA	NA	Clathrin light chain protein	Cucsat.PASA.G13741	Clathrin light chain	NA	NA	NA	NA
360	Cucsa.213110	Cucsa.067140	Transcription factor, putative	NA	NA	NA	NA	NA	NA	Clathrin light chain protein	Cucsat.PASA.G13741	Clathrin light chain	NA	NA	NA	NA
361	Cucsa.237150	Cucsa.067140	Ethylene-responsive transcription factor ERF021	NA	NA	NA	NA	NA	NA	Clathrin light chain protein	Cucsat.PASA.G13741	Clathrin light chain	NA	NA	NA	NA
362	Cucsa.310360	Cucsa.067140	Ethylene-responsive transcription factor WIN1	Cucsat.PASA.G13468	Transcription factor	AP2/ERF-ERF	TF	AP2/ERF->AP2/ERF-ERF	NA	Clathrin light chain protein	Cucsat.PASA.G13741	Clathrin light chain	NA	NA	NA	NA
363	Cucsa.359880	Cucsa.067140	Ethylene-responsive transcription factor	NA	NA	NA	NA	NA	NA	Clathrin light chain protein	Cucsat.PASA.G13741	Clathrin light chain	NA	NA	NA	NA
364	Cucsa.359990	Cucsa.067140	Sequence-specific DNA binding transcription factors, putative	Cucsat.PASA.G3669	Inherit from KOG: Transcription factor	Trihelix	TF	Trihelix	NA	Clathrin light chain protein	Cucsat.PASA.G13741	Clathrin light chain	NA	NA	NA	NA
365	Cucsa.378670	Cucsa.067140	Uridylate kinase	Cucsat.PASA.G12522	Amino acid kinase family	Trihelix	TF	Trihelix	NA	Clathrin light chain protein	Cucsat.PASA.G13741	Clathrin light chain	NA	NA	NA	NA
366	Cucsa.018420	Cucsa.069220	MADS-box transcription factor	Cucsat.PASA.G7852	MADS-box transcription factor	MADS-MIKC	TF	MADS->MADS-MIKC	NA	Pectinesterase	Cucsat.PASA.G16163	pectinesterase	NA	NA	NA	NA
367	Cucsa.026600	Cucsa.069220	GAGA-binding transcriptional activator	NA	NA	NA	NA	NA	NA	Pectinesterase	Cucsat.PASA.G16163	pectinesterase	NA	NA	NA	NA
368	Cucsa.043300	Cucsa.069220	Lateral root primordium protein-related, putative	Cucsat.PASA.G1894	Domain of unknown function (DUF702)	SRS	TF	SRS	NA	Pectinesterase	Cucsat.PASA.G16163	pectinesterase	NA	NA	NA	NA
369	Cucsa.098430	Cucsa.069220	Dof zinc finger protein	Cucsat.PASA.G14758	zinc finger protein	C2C2-Dof	TF	C2C2->C2C2-Dof	NA	Pectinesterase	Cucsat.PASA.G16163	pectinesterase	NA	NA	NA	NA
370	Cucsa.102120	Cucsa.069220	Dof zinc finger protein	NA	NA	NA	NA	NA	NA	Pectinesterase	Cucsat.PASA.G16163	pectinesterase	NA	NA	NA	NA
371	Cucsa.112810	Cucsa.069220	Dof zinc finger protein	Cucsat.PASA.G14636	dof zinc finger protein	C2C2-Dof	TF	C2C2->C2C2-Dof	NA	Pectinesterase	Cucsat.PASA.G16163	pectinesterase	NA	NA	NA	NA
372	Cucsa.114750	Cucsa.069220	Plant regulator RWP-RK family protein	Cucsat.PASA.G11954	transcription, DNA-dependent	RWP-RK	TF	RWP-RK	NA	Pectinesterase	Cucsat.PASA.G16163	pectinesterase	NA	NA	NA	NA
373	Cucsa.175390	Cucsa.069220	Dof zinc finger protein	Cucsat.PASA.G12459	Zinc finger protein	C2C2-Dof	TF	C2C2->C2C2-Dof	NA	Pectinesterase	Cucsat.PASA.G16163	pectinesterase	NA	NA	NA	NA
374	Cucsa.213830	Cucsa.069220	Dof zinc finger protein	Cucsat.PASA.G18387	Zinc finger protein	C2C2-Dof	TF	C2C2->C2C2-Dof	NA	Pectinesterase	Cucsat.PASA.G16163	pectinesterase	NA	NA	NA	NA
375	Cucsa.277740	Cucsa.069220	AP2-like ethylene-responsive transcription factor	NA	NA	NA	NA	NA	NA	Pectinesterase	Cucsat.PASA.G16163	pectinesterase	NA	NA	NA	NA
376	Cucsa.341290	Cucsa.069220	Dof zinc finger protein	Cucsat.PASA.G13358	Zinc finger protein	C2C2-Dof	TF	C2C2->C2C2-Dof	NA	Pectinesterase	Cucsat.PASA.G16163	pectinesterase	NA	NA	NA	NA
377	Cucsa.362960	Cucsa.069220	MADS box transcription factor	Cucsat.PASA.G6074	transcription factor	MADS-MIKC	TF	MADS->MADS-MIKC	NA	Pectinesterase	Cucsat.PASA.G16163	pectinesterase	NA	NA	NA	NA
378	Cucsa.026600	Cucsa.069280	GAGA-binding transcriptional activator	NA	NA	NA	NA	NA	NA	Ethylene-responsive transcription factor	Cucsat.PASA.G16155	Transcription factor	AP2/ERF-ERF	TF	AP2/ERF->AP2/ERF-ERF	NA
379	Cucsa.047860	Cucsa.069280	TCP transcription factor	Cucsat.PASA.G2072	transcription factor	TCP	TF	TCP	NA	Ethylene-responsive transcription factor	Cucsat.PASA.G16155	Transcription factor	AP2/ERF-ERF	TF	AP2/ERF->AP2/ERF-ERF	NA
380	Cucsa.048220	Cucsa.069280	Homeobox-leucine zipper protein HOX32	Cucsat.PASA.G2085	homeobox-leucine zipper protein | MEKHLA domain	HB-HD-ZIP	TF	HB->HB-HD-ZIP	NA	Ethylene-responsive transcription factor	Cucsat.PASA.G16155	Transcription factor	AP2/ERF-ERF	TF	AP2/ERF->AP2/ERF-ERF	NA
381	Cucsa.112050	Cucsa.069280	MYB transcription factor	NA	NA	NA	NA	NA	NA	Ethylene-responsive transcription factor	Cucsat.PASA.G16155	Transcription factor	AP2/ERF-ERF	TF	AP2/ERF->AP2/ERF-ERF	NA
382	Cucsa.166230	Cucsa.069280	TCP family transcription factor	NA	NA	NA	NA	NA	NA	Ethylene-responsive transcription factor	Cucsat.PASA.G16155	Transcription factor	AP2/ERF-ERF	TF	AP2/ERF->AP2/ERF-ERF	NA
383	Cucsa.277740	Cucsa.069280	AP2-like ethylene-responsive transcription factor	NA	NA	NA	NA	NA	NA	Ethylene-responsive transcription factor	Cucsat.PASA.G16155	Transcription factor	AP2/ERF-ERF	TF	AP2/ERF->AP2/ERF-ERF	NA
384	Cucsa.284980	Cucsa.069280	Myb transcription factor	Cucsat.PASA.G9902	myb domain protein	MYB	TF	MYB->MYB	NA	Ethylene-responsive transcription factor	Cucsat.PASA.G16155	Transcription factor	AP2/ERF-ERF	TF	AP2/ERF->AP2/ERF-ERF	NA
385	Cucsa.336890	Cucsa.069280	Dehydration responsive element binding transcription factor	NA	NA	NA	NA	NA	NA	Ethylene-responsive transcription factor	Cucsat.PASA.G16155	Transcription factor	AP2/ERF-ERF	TF	AP2/ERF->AP2/ERF-ERF	NA
386	Cucsa.361130	Cucsa.069280	Class III homeobox-leucine zipper protein	Cucsat.PASA.G3597	homeobox-leucine zipper protein	HB-HD-ZIP	TF	HB->HB-HD-ZIP	NA	Ethylene-responsive transcription factor	Cucsat.PASA.G16155	Transcription factor	AP2/ERF-ERF	TF	AP2/ERF->AP2/ERF-ERF	NA
387	Cucsa.362960	Cucsa.069280	MADS box transcription factor	Cucsat.PASA.G6074	transcription factor	MADS-MIKC	TF	MADS->MADS-MIKC	NA	Ethylene-responsive transcription factor	Cucsat.PASA.G16155	Transcription factor	AP2/ERF-ERF	TF	AP2/ERF->AP2/ERF-ERF	NA
388	Cucsa.363020	Cucsa.069280	TCP family transcription factor	NA	NA	NA	NA	NA	NA	Ethylene-responsive transcription factor	Cucsat.PASA.G16155	Transcription factor	AP2/ERF-ERF	TF	AP2/ERF->AP2/ERF-ERF	NA
389	Cucsa.026600	Cucsa.069330	GAGA-binding transcriptional activator	NA	NA	NA	NA	NA	NA	Protein phosphatase 2c, putative	Cucsat.PASA.G5384	protein phosphatase 2C 73-like	NA	NA	NA	NA
390	Cucsa.192470	Cucsa.069330	Squamosa promoter-binding-like protein	Cucsat.PASA.G12336	Squamosa promoter-binding-like protein	SBP	TF	SBP	NA	Protein phosphatase 2c, putative	Cucsat.PASA.G5384	protein phosphatase 2C 73-like	NA	NA	NA	NA
391	Cucsa.213830	Cucsa.069330	Dof zinc finger protein	Cucsat.PASA.G18387	Zinc finger protein	C2C2-Dof	TF	C2C2->C2C2-Dof	NA	Protein phosphatase 2c, putative	Cucsat.PASA.G5384	protein phosphatase 2C 73-like	NA	NA	NA	NA
392	Cucsa.026600	Cucsa.074340	GAGA-binding transcriptional activator	NA	NA	NA	NA	NA	NA	Dihydroflavonol-4-reductase	Cucsat.PASA.G937	3-beta hydroxysteroid dehydrogenase/isomerase family	NA	NA	NA	NA
393	Cucsa.098430	Cucsa.074340	Dof zinc finger protein	Cucsat.PASA.G14758	zinc finger protein	C2C2-Dof	TF	C2C2->C2C2-Dof	NA	Dihydroflavonol-4-reductase	Cucsat.PASA.G937	3-beta hydroxysteroid dehydrogenase/isomerase family	NA	NA	NA	NA
394	Cucsa.112810	Cucsa.074340	Dof zinc finger protein	Cucsat.PASA.G14636	dof zinc finger protein	C2C2-Dof	TF	C2C2->C2C2-Dof	NA	Dihydroflavonol-4-reductase	Cucsat.PASA.G937	3-beta hydroxysteroid dehydrogenase/isomerase family	NA	NA	NA	NA
395	Cucsa.120620	Cucsa.074340	Squamosa promoter binding protein-like protein	Cucsat.PASA.G18057	Squamosa promoter-binding-like protein	SBP	TF	SBP	NA	Dihydroflavonol-4-reductase	Cucsat.PASA.G937	3-beta hydroxysteroid dehydrogenase/isomerase family	NA	NA	NA	NA
396	Cucsa.159750	Cucsa.074340	GAGA-binding transcriptional activator	Cucsat.PASA.G4622	GAGA-binding transcriptional activator	BBR-BPC	TF	BBR-BPC	NA	Dihydroflavonol-4-reductase	Cucsat.PASA.G937	3-beta hydroxysteroid dehydrogenase/isomerase family	NA	NA	NA	NA
397	Cucsa.180580	Cucsa.074340	Trihelix transcription factor GT-2-like protein	Cucsat.PASA.G11241	Transcription factor	Trihelix	TF	Trihelix	NA	Dihydroflavonol-4-reductase	Cucsat.PASA.G937	3-beta hydroxysteroid dehydrogenase/isomerase family	NA	NA	NA	NA
398	Cucsa.213830	Cucsa.074340	Dof zinc finger protein	Cucsat.PASA.G18387	Zinc finger protein	C2C2-Dof	TF	C2C2->C2C2-Dof	NA	Dihydroflavonol-4-reductase	Cucsat.PASA.G937	3-beta hydroxysteroid dehydrogenase/isomerase family	NA	NA	NA	NA
399	Cucsa.250070	Cucsa.074340	Trihelix transcription factor GT-2	NA	NA	NA	NA	NA	NA	Dihydroflavonol-4-reductase	Cucsat.PASA.G937	3-beta hydroxysteroid dehydrogenase/isomerase family	NA	NA	NA	NA
400	Cucsa.277740	Cucsa.074340	AP2-like ethylene-responsive transcription factor	NA	NA	NA	NA	NA	NA	Dihydroflavonol-4-reductase	Cucsat.PASA.G937	3-beta hydroxysteroid dehydrogenase/isomerase family	NA	NA	NA	NA
401	Cucsa.280310	Cucsa.074340	DELLA protein GAI	NA	NA	NA	NA	NA	NA	Dihydroflavonol-4-reductase	Cucsat.PASA.G937	3-beta hydroxysteroid dehydrogenase/isomerase family	NA	NA	NA	NA
402	Cucsa.307870	Cucsa.074340	Transcription factor IIIA	Cucsat.PASA.G10477	transcription factor IIIA	C2H2	TF	C2H2	NA	Dihydroflavonol-4-reductase	Cucsat.PASA.G937	3-beta hydroxysteroid dehydrogenase/isomerase family	NA	NA	NA	NA
403	Cucsa.341290	Cucsa.074340	Dof zinc finger protein	Cucsat.PASA.G13358	Zinc finger protein	C2C2-Dof	TF	C2C2->C2C2-Dof	NA	Dihydroflavonol-4-reductase	Cucsat.PASA.G937	3-beta hydroxysteroid dehydrogenase/isomerase family	NA	NA	NA	NA
404	Cucsa.353140	Cucsa.074340	Homeobox protein knotted-1-like 1	Cucsat.PASA.G20947	homeobox protein	HB-KNOX	TF	HB->HB-KNOX	NA	Dihydroflavonol-4-reductase	Cucsat.PASA.G937	3-beta hydroxysteroid dehydrogenase/isomerase family	NA	NA	NA	NA
405	Cucsa.362960	Cucsa.074340	MADS box transcription factor	Cucsat.PASA.G6074	transcription factor	MADS-MIKC	TF	MADS->MADS-MIKC	NA	Dihydroflavonol-4-reductase	Cucsat.PASA.G937	3-beta hydroxysteroid dehydrogenase/isomerase family	NA	NA	NA	NA
406	Cucsa.005360	Cucsa.074600	Basic helix-loop-helix transcription factor	Cucsat.PASA.G17289	Transcription factor	bHLH	TF	bHLH	NA	NAC domain protein,	Cucsat.PASA.G228	nac domain	NAC	TF	NAC	NA
407	Cucsa.026600	Cucsa.074600	GAGA-binding transcriptional activator	NA	NA	NA	NA	NA	NA	NAC domain protein,	Cucsat.PASA.G228	nac domain	NAC	TF	NAC	NA
408	Cucsa.042770	Cucsa.074600	Ethylene-responsive transcription factor 7	NA	NA	NA	NA	NA	NA	NAC domain protein,	Cucsat.PASA.G228	nac domain	NAC	TF	NAC	NA
409	Cucsa.046660	Cucsa.074600	Ethylene-responsive transcription factor, putative	NA	NA	NA	NA	NA	NA	NAC domain protein,	Cucsat.PASA.G228	nac domain	NAC	TF	NAC	NA
410	Cucsa.047860	Cucsa.074600	TCP transcription factor	Cucsat.PASA.G2072	transcription factor	TCP	TF	TCP	NA	NAC domain protein,	Cucsat.PASA.G228	nac domain	NAC	TF	NAC	NA
411	Cucsa.054000	Cucsa.074600	TCP family transcription factor family protein	Cucsat.PASA.G15451	Transcription factor	TCP	TF	TCP	NA	NAC domain protein,	Cucsat.PASA.G228	nac domain	NAC	TF	NAC	NA
412	Cucsa.088640	Cucsa.074600	Ethylene-responsive transcription factor ERF019	NA	NA	NA	NA	NA	NA	NAC domain protein,	Cucsat.PASA.G228	nac domain	NAC	TF	NAC	NA
413	Cucsa.107190	Cucsa.074600	Ethylene-responsive transcription factor, putative	NA	NA	NA	NA	NA	NA	NAC domain protein,	Cucsat.PASA.G228	nac domain	NAC	TF	NAC	NA
414	Cucsa.112760	Cucsa.074600	MYB family protein	Cucsat.PASA.G14634	Transcription factor	MYB	TF	MYB->MYB	NA	NAC domain protein,	Cucsat.PASA.G228	nac domain	NAC	TF	NAC	NA
415	Cucsa.118330	Cucsa.074600	NAC domain-containing protein, putative	NA	NA	NA	NA	NA	NA	NAC domain protein,	Cucsat.PASA.G228	nac domain	NAC	TF	NAC	NA
416	Cucsa.118340	Cucsa.074600	NAC domain-containing protein, putative	Cucsat.PASA.G18183	nac domain | NAC domain-containing protein	NAC	TF	NAC	NA	NAC domain protein,	Cucsat.PASA.G228	nac domain	NAC	TF	NAC	NA
417	Cucsa.129320	Cucsa.074600	Ethylene-responsive transcription factor	NA	NA	NA	NA	NA	NA	NAC domain protein,	Cucsat.PASA.G228	nac domain	NAC	TF	NAC	NA
418	Cucsa.136780	Cucsa.074600	Dehydration responsive element binding transcription factor	Cucsat.PASA.G5871	element-binding protein	AP2/ERF-ERF	TF	AP2/ERF->AP2/ERF-ERF	NA	NAC domain protein,	Cucsat.PASA.G228	nac domain	NAC	TF	NAC	NA
419	Cucsa.158340	Cucsa.074600	Myb-related protein	Cucsat.PASA.G8553	Transcription factor	MYB	TF	MYB->MYB	NA	NAC domain protein,	Cucsat.PASA.G228	nac domain	NAC	TF	NAC	NA
420	Cucsa.166230	Cucsa.074600	TCP family transcription factor	NA	NA	NA	NA	NA	NA	NAC domain protein,	Cucsat.PASA.G228	nac domain	NAC	TF	NAC	NA
421	Cucsa.178830	Cucsa.074600	LOB domain protein 6	Cucsat.PASA.G8670	lob domain-containing protein	LOB	TF	LOB	NA	NAC domain protein,	Cucsat.PASA.G228	nac domain	NAC	TF	NAC	NA
422	Cucsa.180080	Cucsa.074600	Far-red elongated hypocotyls 3 isoform 3	Cucsat.PASA.G11708	Protein FAR-RED ELONGATED HYPOCOTYL	FAR1	TF	FAR1	NA	NAC domain protein,	Cucsat.PASA.G228	nac domain	NAC	TF	NAC	NA
423	Cucsa.196600	Cucsa.074600	LOB domain-containing protein, putative	Cucsat.PASA.G11082	Protein LATERAL ORGAN	LOB	TF	LOB	NA	NAC domain protein,	Cucsat.PASA.G228	nac domain	NAC	TF	NAC	NA
424	Cucsa.197650	Cucsa.074600	TCP family transcription factor	Cucsat.PASA.G13967	Transcription factor	TCP	TF	TCP	NA	NAC domain protein,	Cucsat.PASA.G228	nac domain	NAC	TF	NAC	NA
425	Cucsa.198300	Cucsa.074600	TCP family transcription factor	Cucsat.PASA.G14550	Transcription factor	TCP	TF	TCP	NA	NAC domain protein,	Cucsat.PASA.G228	nac domain	NAC	TF	NAC	NA
426	Cucsa.203800	Cucsa.074600	Transcription factor	Cucsat.PASA.G12196	Transcription factor	Trihelix	TF	Trihelix	NA	NAC domain protein,	Cucsat.PASA.G228	nac domain	NAC	TF	NAC	NA
427	Cucsa.215290	Cucsa.074600	Transcription factor, TCP	Cucsat.PASA.G11833	Transcription factor	TCP	TF	TCP	NA	NAC domain protein,	Cucsat.PASA.G228	nac domain	NAC	TF	NAC	NA
428	Cucsa.217940	Cucsa.074600	Calmodulin-binding transcription activator	Cucsat.PASA.G9319	calmodulin-binding transcription activator 3-like | IQ calmodulin-binding motif | CG-1 domain	CAMTA	TF	CAMTA	NA	NAC domain protein,	Cucsat.PASA.G228	nac domain	NAC	TF	NAC	NA
429	Cucsa.219780	Cucsa.074600	Abscisic acid responsive element-binding factor 1 family protein	Cucsat.PASA.G9251	Transcription factor	bZIP	TF	bZIP	NA	NAC domain protein,	Cucsat.PASA.G228	nac domain	NAC	TF	NAC	NA
430	Cucsa.228750	Cucsa.074600	Beta-amylase	Cucsat.PASA.G11948	beta-amylase	BES1	TF	BES1	NA	NAC domain protein,	Cucsat.PASA.G228	nac domain	NAC	TF	NAC	NA
431	Cucsa.232340	Cucsa.074600	BRASSINAZOLE-RESISTANT 1 protein, putative	Cucsat.PASA.G4593	BRASSINAZOLE-RESISTANT 1-like	BES1	TF	BES1	NA	NAC domain protein,	Cucsat.PASA.G228	nac domain	NAC	TF	NAC	NA
432	Cucsa.237150	Cucsa.074600	Ethylene-responsive transcription factor ERF021	NA	NA	NA	NA	NA	NA	NAC domain protein,	Cucsat.PASA.G228	nac domain	NAC	TF	NAC	NA
433	Cucsa.241090	Cucsa.074600	Abscisic acid insensitive	NA	NA	NA	NA	NA	NA	NAC domain protein,	Cucsat.PASA.G228	nac domain	NAC	TF	NAC	NA
434	Cucsa.251110	Cucsa.074600	TCP family transcription factor	NA	NA	NA	NA	NA	NA	NAC domain protein,	Cucsat.PASA.G228	nac domain	NAC	TF	NAC	NA
435	Cucsa.252730	Cucsa.074600	GATA transcription factor, putative	Cucsat.PASA.G569	gata transcription factor	C2C2-GATA	TF	C2C2->C2C2-GATA	NA	NAC domain protein,	Cucsat.PASA.G228	nac domain	NAC	TF	NAC	NA
436	Cucsa.255340	Cucsa.074600	Ethylene-responsive transcription factor 1B	NA	NA	NA	NA	NA	NA	NAC domain protein,	Cucsat.PASA.G228	nac domain	NAC	TF	NAC	NA
437	Cucsa.258940	Cucsa.074600	Bzip transcription factor	Cucsat.PASA.G1036	Common plant regulatory factor	bZIP	TF	bZIP	NA	NAC domain protein,	Cucsat.PASA.G228	nac domain	NAC	TF	NAC	NA
438	Cucsa.273460	Cucsa.074600	Transcription factor TCP4-like protein	NA	NA	NA	NA	NA	NA	NAC domain protein,	Cucsat.PASA.G228	nac domain	NAC	TF	NAC	NA
439	Cucsa.273670	Cucsa.074600	BES1/BZR1	Cucsat.PASA.G11903	BES1 BZR1 homolog protein	BES1	TF	BES1	NA	NAC domain protein,	Cucsat.PASA.G228	nac domain	NAC	TF	NAC	NA
440	Cucsa.280310	Cucsa.074600	DELLA protein GAI	NA	NA	NA	NA	NA	NA	NAC domain protein,	Cucsat.PASA.G228	nac domain	NAC	TF	NAC	NA
441	Cucsa.291770	Cucsa.074600	Trihelix transcription factor	Cucsat.PASA.G21633	Trihelix transcription factor	Trihelix	TF	Trihelix	NA	NAC domain protein,	Cucsat.PASA.G228	nac domain	NAC	TF	NAC	NA
442	Cucsa.307870	Cucsa.074600	Transcription factor IIIA	Cucsat.PASA.G10477	transcription factor IIIA	C2H2	TF	C2H2	NA	NAC domain protein,	Cucsat.PASA.G228	nac domain	NAC	TF	NAC	NA
443	Cucsa.310360	Cucsa.074600	Ethylene-responsive transcription factor WIN1	Cucsat.PASA.G13468	Transcription factor	AP2/ERF-ERF	TF	AP2/ERF->AP2/ERF-ERF	NA	NAC domain protein,	Cucsat.PASA.G228	nac domain	NAC	TF	NAC	NA
444	Cucsa.321150	Cucsa.074600	Ethylene-responsive transcription factor	NA	NA	NA	NA	NA	NA	NAC domain protein,	Cucsat.PASA.G228	nac domain	NAC	TF	NAC	NA
445	Cucsa.322110	Cucsa.074600	BZIP transcription factor family protein	Cucsat.PASA.G765	Transcription factor	bZIP	TF	bZIP	NA	NAC domain protein,	Cucsat.PASA.G228	nac domain	NAC	TF	NAC	NA
446	Cucsa.349500	Cucsa.074600	TCP family transcription factor family protein	Cucsat.PASA.G6343	Transcription factor	TCP	TF	TCP	NA	NAC domain protein,	Cucsat.PASA.G228	nac domain	NAC	TF	NAC	NA
447	Cucsa.362960	Cucsa.074600	MADS box transcription factor	Cucsat.PASA.G6074	transcription factor	MADS-MIKC	TF	MADS->MADS-MIKC	NA	NAC domain protein,	Cucsat.PASA.G228	nac domain	NAC	TF	NAC	NA
448	Cucsa.364380	Cucsa.074600	Abscisic acid-insensitive 5-like protein 2	Cucsat.PASA.G6176	Abscisic acid-insensitive 5-like protein	bZIP	TF	bZIP	NA	NAC domain protein,	Cucsat.PASA.G228	nac domain	NAC	TF	NAC	NA
449	Cucsa.396070	Cucsa.074600	abscisic acid responsive elements-binding factor 2	Cucsat.PASA.G6887	Transcription factor	bZIP	TF	bZIP	NA	NAC domain protein,	Cucsat.PASA.G228	nac domain	NAC	TF	NAC	NA
450	Cucsa.026600	Cucsa.074620	GAGA-binding transcriptional activator	NA	NA	NA	NA	NA	NA	ABC transporter G family member 9	Cucsat.PASA.G229	ABC transporter	NA	NA	NA	NA
451	Cucsa.043420	Cucsa.074620	NAC domain-containing protein, putative	Cucsat.PASA.G2354	NAC domain-containing protein	NAC	TF	NAC	NA	ABC transporter G family member 9	Cucsat.PASA.G229	ABC transporter	NA	NA	NA	NA
452	Cucsa.112500	Cucsa.074620	NAC domain protein	Cucsat.PASA.G14625	NAC domain-containing protein 74-like | RNA recognition motif-containing protein | (No apical meristem) protein	NAC	TF	NAC	NA	ABC transporter G family member 9	Cucsat.PASA.G229	ABC transporter	NA	NA	NA	NA
453	Cucsa.126960	Cucsa.074620	NAC domain-containing protein	Cucsat.PASA.G14900	NAC domain-containing protein 8-like	NAC	TF	NAC	NA	ABC transporter G family member 9	Cucsat.PASA.G229	ABC transporter	NA	NA	NA	NA
454	Cucsa.159750	Cucsa.074620	GAGA-binding transcriptional activator	Cucsat.PASA.G4622	GAGA-binding transcriptional activator	BBR-BPC	TF	BBR-BPC	NA	ABC transporter G family member 9	Cucsat.PASA.G229	ABC transporter	NA	NA	NA	NA
455	Cucsa.012850	Cucsa.078040	Ethylene-responsive transcription factor, putative	NA	NA	NA	NA	NA	NA	Quinone-oxidoreductase QR1	Cucsat.PASA.G2810	quinone-oxidoreductase homolog, chloroplastic-like	NA	NA	NA	NA
456	Cucsa.046660	Cucsa.078040	Ethylene-responsive transcription factor, putative	NA	NA	NA	NA	NA	NA	Quinone-oxidoreductase QR1	Cucsat.PASA.G2810	quinone-oxidoreductase homolog, chloroplastic-like	NA	NA	NA	NA
457	Cucsa.048220	Cucsa.078040	Homeobox-leucine zipper protein HOX32	Cucsat.PASA.G2085	homeobox-leucine zipper protein | MEKHLA domain	HB-HD-ZIP	TF	HB->HB-HD-ZIP	NA	Quinone-oxidoreductase QR1	Cucsat.PASA.G2810	quinone-oxidoreductase homolog, chloroplastic-like	NA	NA	NA	NA
458	Cucsa.088640	Cucsa.078040	Ethylene-responsive transcription factor ERF019	NA	NA	NA	NA	NA	NA	Quinone-oxidoreductase QR1	Cucsat.PASA.G2810	quinone-oxidoreductase homolog, chloroplastic-like	NA	NA	NA	NA
459	Cucsa.101370	Cucsa.078040	Ethylene-responsive transcription factor	Cucsat.PASA.G2192	Transcription factor	AP2/ERF-ERF	TF	AP2/ERF->AP2/ERF-ERF	NA	Quinone-oxidoreductase QR1	Cucsat.PASA.G2810	quinone-oxidoreductase homolog, chloroplastic-like	NA	NA	NA	NA
460	Cucsa.129320	Cucsa.078040	Ethylene-responsive transcription factor	NA	NA	NA	NA	NA	NA	Quinone-oxidoreductase QR1	Cucsat.PASA.G2810	quinone-oxidoreductase homolog, chloroplastic-like	NA	NA	NA	NA
461	Cucsa.136780	Cucsa.078040	Dehydration responsive element binding transcription factor	Cucsat.PASA.G5871	element-binding protein	AP2/ERF-ERF	TF	AP2/ERF->AP2/ERF-ERF	NA	Quinone-oxidoreductase QR1	Cucsat.PASA.G2810	quinone-oxidoreductase homolog, chloroplastic-like	NA	NA	NA	NA
462	Cucsa.213830	Cucsa.078040	Dof zinc finger protein	Cucsat.PASA.G18387	Zinc finger protein	C2C2-Dof	TF	C2C2->C2C2-Dof	NA	Quinone-oxidoreductase QR1	Cucsat.PASA.G2810	quinone-oxidoreductase homolog, chloroplastic-like	NA	NA	NA	NA
463	Cucsa.255340	Cucsa.078040	Ethylene-responsive transcription factor 1B	NA	NA	NA	NA	NA	NA	Quinone-oxidoreductase QR1	Cucsat.PASA.G2810	quinone-oxidoreductase homolog, chloroplastic-like	NA	NA	NA	NA
464	Cucsa.271720	Cucsa.078040	Ethylene-responsive transcription factor	Cucsat.PASA.G11418	Transcription factor	AP2/ERF-ERF	TF	AP2/ERF->AP2/ERF-ERF	NA	Quinone-oxidoreductase QR1	Cucsat.PASA.G2810	quinone-oxidoreductase homolog, chloroplastic-like	NA	NA	NA	NA
465	Cucsa.273460	Cucsa.078040	Transcription factor TCP4-like protein	NA	NA	NA	NA	NA	NA	Quinone-oxidoreductase QR1	Cucsat.PASA.G2810	quinone-oxidoreductase homolog, chloroplastic-like	NA	NA	NA	NA
466	Cucsa.277740	Cucsa.078040	AP2-like ethylene-responsive transcription factor	NA	NA	NA	NA	NA	NA	Quinone-oxidoreductase QR1	Cucsat.PASA.G2810	quinone-oxidoreductase homolog, chloroplastic-like	NA	NA	NA	NA
467	Cucsa.321150	Cucsa.078040	Ethylene-responsive transcription factor	NA	NA	NA	NA	NA	NA	Quinone-oxidoreductase QR1	Cucsat.PASA.G2810	quinone-oxidoreductase homolog, chloroplastic-like	NA	NA	NA	NA
468	Cucsa.361130	Cucsa.078040	Class III homeobox-leucine zipper protein	Cucsat.PASA.G3597	homeobox-leucine zipper protein	HB-HD-ZIP	TF	HB->HB-HD-ZIP	NA	Quinone-oxidoreductase QR1	Cucsat.PASA.G2810	quinone-oxidoreductase homolog, chloroplastic-like	NA	NA	NA	NA
469	Cucsa.362960	Cucsa.078040	MADS box transcription factor	Cucsat.PASA.G6074	transcription factor	MADS-MIKC	TF	MADS->MADS-MIKC	NA	Quinone-oxidoreductase QR1	Cucsat.PASA.G2810	quinone-oxidoreductase homolog, chloroplastic-like	NA	NA	NA	NA
470	Cucsa.365320	Cucsa.078040	Ethylene-responsive transcription factor	Cucsat.PASA.G5772	Transcription factor	AP2/ERF-ERF	TF	AP2/ERF->AP2/ERF-ERF	NA	Quinone-oxidoreductase QR1	Cucsat.PASA.G2810	quinone-oxidoreductase homolog, chloroplastic-like	NA	NA	NA	NA
471	Cucsa.102120	Cucsa.088480	Dof zinc finger protein	NA	NA	NA	NA	NA	NA	Sucrose-phosphate synthase	Cucsat.PASA.G4793	sucrose-phosphate synthase	NA	NA	NA	NA
472	Cucsa.112050	Cucsa.088480	MYB transcription factor	NA	NA	NA	NA	NA	NA	Sucrose-phosphate synthase	Cucsat.PASA.G4793	sucrose-phosphate synthase	NA	NA	NA	NA
473	Cucsa.160530	Cucsa.088480	GATA transcription factor	Cucsat.PASA.G4987	gata transcription factor	C2C2-GATA	TF	C2C2->C2C2-GATA	NA	Sucrose-phosphate synthase	Cucsat.PASA.G4793	sucrose-phosphate synthase	NA	NA	NA	NA
474	Cucsa.180080	Cucsa.088480	Far-red elongated hypocotyls 3 isoform 3	Cucsat.PASA.G11708	Protein FAR-RED ELONGATED HYPOCOTYL	FAR1	TF	FAR1	NA	Sucrose-phosphate synthase	Cucsat.PASA.G4793	sucrose-phosphate synthase	NA	NA	NA	NA
475	Cucsa.213830	Cucsa.088480	Dof zinc finger protein	Cucsat.PASA.G18387	Zinc finger protein	C2C2-Dof	TF	C2C2->C2C2-Dof	NA	Sucrose-phosphate synthase	Cucsat.PASA.G4793	sucrose-phosphate synthase	NA	NA	NA	NA
476	Cucsa.284980	Cucsa.088480	Myb transcription factor	Cucsat.PASA.G9902	myb domain protein	MYB	TF	MYB->MYB	NA	Sucrose-phosphate synthase	Cucsat.PASA.G4793	sucrose-phosphate synthase	NA	NA	NA	NA
477	Cucsa.026600	Cucsa.089500	GAGA-binding transcriptional activator	NA	NA	NA	NA	NA	NA	Glucose-methanol-choline (GMC) oxidoreductase family protein	Cucsat.PASA.G19660	GMC oxidoreductase	NA	NA	NA	NA
478	Cucsa.088640	Cucsa.089500	Ethylene-responsive transcription factor ERF019	NA	NA	NA	NA	NA	NA	Glucose-methanol-choline (GMC) oxidoreductase family protein	Cucsat.PASA.G19660	GMC oxidoreductase	NA	NA	NA	NA
479	Cucsa.098430	Cucsa.089500	Dof zinc finger protein	Cucsat.PASA.G14758	zinc finger protein	C2C2-Dof	TF	C2C2->C2C2-Dof	NA	Glucose-methanol-choline (GMC) oxidoreductase family protein	Cucsat.PASA.G19660	GMC oxidoreductase	NA	NA	NA	NA
480	Cucsa.142750	Cucsa.089500	Ethylene-insensitive 3	Cucsat.PASA.G7448	protein ethylene insensitive	EIL	TF	EIL	NA	Glucose-methanol-choline (GMC) oxidoreductase family protein	Cucsat.PASA.G19660	GMC oxidoreductase	NA	NA	NA	NA
481	Cucsa.159750	Cucsa.089500	GAGA-binding transcriptional activator	Cucsat.PASA.G4622	GAGA-binding transcriptional activator	BBR-BPC	TF	BBR-BPC	NA	Glucose-methanol-choline (GMC) oxidoreductase family protein	Cucsat.PASA.G19660	GMC oxidoreductase	NA	NA	NA	NA
482	Cucsa.213830	Cucsa.089500	Dof zinc finger protein	Cucsat.PASA.G18387	Zinc finger protein	C2C2-Dof	TF	C2C2->C2C2-Dof	NA	Glucose-methanol-choline (GMC) oxidoreductase family protein	Cucsat.PASA.G19660	GMC oxidoreductase	NA	NA	NA	NA
483	Cucsa.254540	Cucsa.089500	Tesmin/TSO1-like CXC domain protein	Cucsat.PASA.G500	tesmin tso1-like cxc	CPP	TF	CPP	NA	Glucose-methanol-choline (GMC) oxidoreductase family protein	Cucsat.PASA.G19660	GMC oxidoreductase	NA	NA	NA	NA
484	Cucsa.280310	Cucsa.089500	DELLA protein GAI	NA	NA	NA	NA	NA	NA	Glucose-methanol-choline (GMC) oxidoreductase family protein	Cucsat.PASA.G19660	GMC oxidoreductase	NA	NA	NA	NA
485	Cucsa.313350	Cucsa.089500	NAC domain protein,	Cucsat.PASA.G13584	NAC domain containing protein	NAC	TF	NAC	NA	Glucose-methanol-choline (GMC) oxidoreductase family protein	Cucsat.PASA.G19660	GMC oxidoreductase	NA	NA	NA	NA
486	Cucsa.362960	Cucsa.089500	MADS box transcription factor	Cucsat.PASA.G6074	transcription factor	MADS-MIKC	TF	MADS->MADS-MIKC	NA	Glucose-methanol-choline (GMC) oxidoreductase family protein	Cucsat.PASA.G19660	GMC oxidoreductase	NA	NA	NA	NA
487	Cucsa.018420	Cucsa.091270	MADS-box transcription factor	Cucsat.PASA.G7852	MADS-box transcription factor	MADS-MIKC	TF	MADS->MADS-MIKC	NA	Lipoxygenase	NA	NA	NA	NA	NA	NA
488	Cucsa.026600	Cucsa.091270	GAGA-binding transcriptional activator	NA	NA	NA	NA	NA	NA	Lipoxygenase	NA	NA	NA	NA	NA	NA
489	Cucsa.088640	Cucsa.091270	Ethylene-responsive transcription factor ERF019	NA	NA	NA	NA	NA	NA	Lipoxygenase	NA	NA	NA	NA	NA	NA
490	Cucsa.095860	Cucsa.091270	Ethylene-responsive transcription factor, putative	NA	NA	NA	NA	NA	NA	Lipoxygenase	NA	NA	NA	NA	NA	NA
491	Cucsa.102120	Cucsa.091270	Dof zinc finger protein	NA	NA	NA	NA	NA	NA	Lipoxygenase	NA	NA	NA	NA	NA	NA
492	Cucsa.103500	Cucsa.091270	Homeobox-leucine zipper protein	Cucsat.PASA.G2267	homeobox-leucine zipper protein	HB-HD-ZIP	TF	HB->HB-HD-ZIP	NA	Lipoxygenase	NA	NA	NA	NA	NA	NA
493	Cucsa.159750	Cucsa.091270	GAGA-binding transcriptional activator	Cucsat.PASA.G4622	GAGA-binding transcriptional activator	BBR-BPC	TF	BBR-BPC	NA	Lipoxygenase	NA	NA	NA	NA	NA	NA
494	Cucsa.213110	Cucsa.091270	Transcription factor, putative	NA	NA	NA	NA	NA	NA	Lipoxygenase	NA	NA	NA	NA	NA	NA
495	Cucsa.253400	Cucsa.091270	Ethylene-responsive transcription factor	NA	NA	NA	NA	NA	NA	Lipoxygenase	NA	NA	NA	NA	NA	NA
496	Cucsa.271720	Cucsa.091270	Ethylene-responsive transcription factor	Cucsat.PASA.G11418	Transcription factor	AP2/ERF-ERF	TF	AP2/ERF->AP2/ERF-ERF	NA	Lipoxygenase	NA	NA	NA	NA	NA	NA
497	Cucsa.277740	Cucsa.091270	AP2-like ethylene-responsive transcription factor	NA	NA	NA	NA	NA	NA	Lipoxygenase	NA	NA	NA	NA	NA	NA
498	Cucsa.334870	Cucsa.091270	Ethylene-responsive transcription factor	NA	NA	NA	NA	NA	NA	Lipoxygenase	NA	NA	NA	NA	NA	NA
499	Cucsa.342790	Cucsa.091270	MADS-box transcription factor	Cucsat.PASA.G13430	Transcription factor	MADS-MIKC	TF	MADS->MADS-MIKC	NA	Lipoxygenase	NA	NA	NA	NA	NA	NA
500	Cucsa.362960	Cucsa.091270	MADS box transcription factor	Cucsat.PASA.G6074	transcription factor	MADS-MIKC	TF	MADS->MADS-MIKC	NA	Lipoxygenase	NA	NA	NA	NA	NA	NA
501	Cucsa.061590	Cucsa.091280	basic helix-loop-helix (bHLH) DNA-binding superfamily protein	Cucsat.PASA.G8186	basic helix-loop-helix (bHLH) family protein	bHLH	TF	bHLH	NA	Lipoxygenase	NA	NA	NA	NA	NA	NA
502	Cucsa.098430	Cucsa.091280	Dof zinc finger protein	Cucsat.PASA.G14758	zinc finger protein	C2C2-Dof	TF	C2C2->C2C2-Dof	NA	Lipoxygenase	NA	NA	NA	NA	NA	NA
503	Cucsa.102120	Cucsa.091280	Dof zinc finger protein	NA	NA	NA	NA	NA	NA	Lipoxygenase	NA	NA	NA	NA	NA	NA
504	Cucsa.213830	Cucsa.091280	Dof zinc finger protein	Cucsat.PASA.G18387	Zinc finger protein	C2C2-Dof	TF	C2C2->C2C2-Dof	NA	Lipoxygenase	NA	NA	NA	NA	NA	NA
505	Cucsa.242910	Cucsa.091280	Basic helix-loop-helix transcription factor	Cucsat.PASA.G12636	Transcription factor	bHLH	TF	bHLH	NA	Lipoxygenase	NA	NA	NA	NA	NA	NA
506	Cucsa.362960	Cucsa.091280	MADS box transcription factor	Cucsat.PASA.G6074	transcription factor	MADS-MIKC	TF	MADS->MADS-MIKC	NA	Lipoxygenase	NA	NA	NA	NA	NA	NA
507	Cucsa.175390	Cucsa.094810	Dof zinc finger protein	Cucsat.PASA.G12459	Zinc finger protein	C2C2-Dof	TF	C2C2->C2C2-Dof	NA	Cysteine protease, putative	Cucsat.PASA.G16577	cysteine	NA	NA	NA	NA
508	Cucsa.338950	Cucsa.094820	Zinc finger-homeodomain protein 1	NA	NA	NA	NA	NA	NA	Cysteine protease, putative	NA	NA	NA	NA	NA	NA
509	Cucsa.175390	Cucsa.094890	Dof zinc finger protein	Cucsat.PASA.G12459	Zinc finger protein	C2C2-Dof	TF	C2C2->C2C2-Dof	NA	Cysteine protease, putative	NA	NA	NA	NA	NA	NA
510	Cucsa.213830	Cucsa.094890	Dof zinc finger protein	Cucsat.PASA.G18387	Zinc finger protein	C2C2-Dof	TF	C2C2->C2C2-Dof	NA	Cysteine protease, putative	NA	NA	NA	NA	NA	NA
511	Cucsa.175390	Cucsa.094910	Dof zinc finger protein	Cucsat.PASA.G12459	Zinc finger protein	C2C2-Dof	TF	C2C2->C2C2-Dof	NA	Cysteine proteinase	NA	NA	NA	NA	NA	NA
512	Cucsa.026600	Cucsa.095230	GAGA-binding transcriptional activator	NA	NA	NA	NA	NA	NA	Calcium-dependent protein kinase, putative	Cucsat.PASA.G16590	Calcium-dependent protein kinase	NA	NA	NA	CAMK_CDPK
513	Cucsa.042770	Cucsa.095230	Ethylene-responsive transcription factor 7	NA	NA	NA	NA	NA	NA	Calcium-dependent protein kinase, putative	Cucsat.PASA.G16590	Calcium-dependent protein kinase	NA	NA	NA	CAMK_CDPK
514	Cucsa.102560	Cucsa.095230	Dehydration responsive element binding transcription factor	NA	NA	NA	NA	NA	NA	Calcium-dependent protein kinase, putative	Cucsat.PASA.G16590	Calcium-dependent protein kinase	NA	NA	NA	CAMK_CDPK
515	Cucsa.103400	Cucsa.095230	AP2-like ethylene-responsive transcription factor ANT	Cucsat.PASA.G2264	Transcription factor	AP2/ERF-AP2	TF	AP2/ERF->AP2/ERF-AP2	NA	Calcium-dependent protein kinase, putative	Cucsat.PASA.G16590	Calcium-dependent protein kinase	NA	NA	NA	CAMK_CDPK
516	Cucsa.136780	Cucsa.095230	Dehydration responsive element binding transcription factor	Cucsat.PASA.G5871	element-binding protein	AP2/ERF-ERF	TF	AP2/ERF->AP2/ERF-ERF	NA	Calcium-dependent protein kinase, putative	Cucsat.PASA.G16590	Calcium-dependent protein kinase	NA	NA	NA	CAMK_CDPK
517	Cucsa.154520	Cucsa.095230	Ethylene-responsive element binding-factor	Cucsat.PASA.G4174	transcription factor	AP2/ERF-ERF	TF	AP2/ERF->AP2/ERF-ERF	NA	Calcium-dependent protein kinase, putative	Cucsat.PASA.G16590	Calcium-dependent protein kinase	NA	NA	NA	CAMK_CDPK
518	Cucsa.159750	Cucsa.095230	GAGA-binding transcriptional activator	Cucsat.PASA.G4622	GAGA-binding transcriptional activator	BBR-BPC	TF	BBR-BPC	NA	Calcium-dependent protein kinase, putative	Cucsat.PASA.G16590	Calcium-dependent protein kinase	NA	NA	NA	CAMK_CDPK
519	Cucsa.178830	Cucsa.095230	LOB domain protein 6	Cucsat.PASA.G8670	lob domain-containing protein	LOB	TF	LOB	NA	Calcium-dependent protein kinase, putative	Cucsat.PASA.G16590	Calcium-dependent protein kinase	NA	NA	NA	CAMK_CDPK
520	Cucsa.196600	Cucsa.095230	LOB domain-containing protein, putative	Cucsat.PASA.G11082	Protein LATERAL ORGAN	LOB	TF	LOB	NA	Calcium-dependent protein kinase, putative	Cucsat.PASA.G16590	Calcium-dependent protein kinase	NA	NA	NA	CAMK_CDPK
521	Cucsa.231820	Cucsa.095230	Dehydration responsive element binding transcription factor	NA	NA	NA	NA	NA	NA	Calcium-dependent protein kinase, putative	Cucsat.PASA.G16590	Calcium-dependent protein kinase	NA	NA	NA	CAMK_CDPK
522	Cucsa.237150	Cucsa.095230	Ethylene-responsive transcription factor ERF021	NA	NA	NA	NA	NA	NA	Calcium-dependent protein kinase, putative	Cucsat.PASA.G16590	Calcium-dependent protein kinase	NA	NA	NA	CAMK_CDPK
523	Cucsa.240650	Cucsa.095230	NAC domain-containing protein, putative	Cucsat.PASA.G6716	NAC domain-containing protein	NAC	TF	NAC	NA	Calcium-dependent protein kinase, putative	Cucsat.PASA.G16590	Calcium-dependent protein kinase	NA	NA	NA	CAMK_CDPK
524	Cucsa.277740	Cucsa.095230	AP2-like ethylene-responsive transcription factor	NA	NA	NA	NA	NA	NA	Calcium-dependent protein kinase, putative	Cucsat.PASA.G16590	Calcium-dependent protein kinase	NA	NA	NA	CAMK_CDPK
525	Cucsa.280310	Cucsa.095230	DELLA protein GAI	NA	NA	NA	NA	NA	NA	Calcium-dependent protein kinase, putative	Cucsat.PASA.G16590	Calcium-dependent protein kinase	NA	NA	NA	CAMK_CDPK
526	Cucsa.291770	Cucsa.095230	Trihelix transcription factor	Cucsat.PASA.G21633	Trihelix transcription factor	Trihelix	TF	Trihelix	NA	Calcium-dependent protein kinase, putative	Cucsat.PASA.G16590	Calcium-dependent protein kinase	NA	NA	NA	CAMK_CDPK
527	Cucsa.307870	Cucsa.095230	Transcription factor IIIA	Cucsat.PASA.G10477	transcription factor IIIA	C2H2	TF	C2H2	NA	Calcium-dependent protein kinase, putative	Cucsat.PASA.G16590	Calcium-dependent protein kinase	NA	NA	NA	CAMK_CDPK
528	Cucsa.310360	Cucsa.095230	Ethylene-responsive transcription factor WIN1	Cucsat.PASA.G13468	Transcription factor	AP2/ERF-ERF	TF	AP2/ERF->AP2/ERF-ERF	NA	Calcium-dependent protein kinase, putative	Cucsat.PASA.G16590	Calcium-dependent protein kinase	NA	NA	NA	CAMK_CDPK
529	Cucsa.336890	Cucsa.095230	Dehydration responsive element binding transcription factor	NA	NA	NA	NA	NA	NA	Calcium-dependent protein kinase, putative	Cucsat.PASA.G16590	Calcium-dependent protein kinase	NA	NA	NA	CAMK_CDPK
530	Cucsa.352470	Cucsa.095230	Ethylene-responsive transcription factor	NA	NA	NA	NA	NA	NA	Calcium-dependent protein kinase, putative	Cucsat.PASA.G16590	Calcium-dependent protein kinase	NA	NA	NA	CAMK_CDPK
531	Cucsa.353140	Cucsa.095230	Homeobox protein knotted-1-like 1	Cucsat.PASA.G20947	homeobox protein	HB-KNOX	TF	HB->HB-KNOX	NA	Calcium-dependent protein kinase, putative	Cucsat.PASA.G16590	Calcium-dependent protein kinase	NA	NA	NA	CAMK_CDPK
532	Cucsa.362960	Cucsa.095230	MADS box transcription factor	Cucsat.PASA.G6074	transcription factor	MADS-MIKC	TF	MADS->MADS-MIKC	NA	Calcium-dependent protein kinase, putative	Cucsat.PASA.G16590	Calcium-dependent protein kinase	NA	NA	NA	CAMK_CDPK
533	Cucsa.365220	Cucsa.095230	Ethylene-responsive transcription factor ERF012 family	NA	NA	NA	NA	NA	NA	Calcium-dependent protein kinase, putative	Cucsat.PASA.G16590	Calcium-dependent protein kinase	NA	NA	NA	CAMK_CDPK
534	Cucsa.012850	Cucsa.096340	Ethylene-responsive transcription factor, putative	NA	NA	NA	NA	NA	NA	Delta 9 desaturase, putative	Cucsat.PASA.G16847	Desaturase	NA	NA	NA	NA
535	Cucsa.136780	Cucsa.096340	Dehydration responsive element binding transcription factor	Cucsat.PASA.G5871	element-binding protein	AP2/ERF-ERF	TF	AP2/ERF->AP2/ERF-ERF	NA	Delta 9 desaturase, putative	Cucsat.PASA.G16847	Desaturase	NA	NA	NA	NA
536	Cucsa.178830	Cucsa.096340	LOB domain protein 6	Cucsat.PASA.G8670	lob domain-containing protein	LOB	TF	LOB	NA	Delta 9 desaturase, putative	Cucsat.PASA.G16847	Desaturase	NA	NA	NA	NA
537	Cucsa.196600	Cucsa.096340	LOB domain-containing protein, putative	Cucsat.PASA.G11082	Protein LATERAL ORGAN	LOB	TF	LOB	NA	Delta 9 desaturase, putative	Cucsat.PASA.G16847	Desaturase	NA	NA	NA	NA
538	Cucsa.237150	Cucsa.096340	Ethylene-responsive transcription factor ERF021	NA	NA	NA	NA	NA	NA	Delta 9 desaturase, putative	Cucsat.PASA.G16847	Desaturase	NA	NA	NA	NA
539	Cucsa.307870	Cucsa.096340	Transcription factor IIIA	Cucsat.PASA.G10477	transcription factor IIIA	C2H2	TF	C2H2	NA	Delta 9 desaturase, putative	Cucsat.PASA.G16847	Desaturase	NA	NA	NA	NA
540	Cucsa.310360	Cucsa.096340	Ethylene-responsive transcription factor WIN1	Cucsat.PASA.G13468	Transcription factor	AP2/ERF-ERF	TF	AP2/ERF->AP2/ERF-ERF	NA	Delta 9 desaturase, putative	Cucsat.PASA.G16847	Desaturase	NA	NA	NA	NA
541	Cucsa.026600	Cucsa.098640	GAGA-binding transcriptional activator	NA	NA	NA	NA	NA	NA	Receptor protein kinase, putative	Cucsat.PASA.G14234	LRR receptor-like serine threonine-protein kinase	NA	NA	NA	RLK-Pelle_LRR-XI-1
542	Cucsa.118910	Cucsa.098640	Telomeric repeat-binding factor 1	Cucsat.PASA.G18206	Myb-like DNA-binding domain	MYB-related	TF	MYB->MYB-related	NA	Receptor protein kinase, putative	Cucsat.PASA.G14234	LRR receptor-like serine threonine-protein kinase	NA	NA	NA	RLK-Pelle_LRR-XI-1
543	Cucsa.159750	Cucsa.098640	GAGA-binding transcriptional activator	Cucsat.PASA.G4622	GAGA-binding transcriptional activator	BBR-BPC	TF	BBR-BPC	NA	Receptor protein kinase, putative	Cucsat.PASA.G14234	LRR receptor-like serine threonine-protein kinase	NA	NA	NA	RLK-Pelle_LRR-XI-1
544	Cucsa.213830	Cucsa.098640	Dof zinc finger protein	Cucsat.PASA.G18387	Zinc finger protein	C2C2-Dof	TF	C2C2->C2C2-Dof	NA	Receptor protein kinase, putative	Cucsat.PASA.G14234	LRR receptor-like serine threonine-protein kinase	NA	NA	NA	RLK-Pelle_LRR-XI-1
545	Cucsa.277740	Cucsa.098640	AP2-like ethylene-responsive transcription factor	NA	NA	NA	NA	NA	NA	Receptor protein kinase, putative	Cucsat.PASA.G14234	LRR receptor-like serine threonine-protein kinase	NA	NA	NA	RLK-Pelle_LRR-XI-1
546	Cucsa.280310	Cucsa.098640	DELLA protein GAI	NA	NA	NA	NA	NA	NA	Receptor protein kinase, putative	Cucsat.PASA.G14234	LRR receptor-like serine threonine-protein kinase	NA	NA	NA	RLK-Pelle_LRR-XI-1
547	Cucsa.307870	Cucsa.098640	Transcription factor IIIA	Cucsat.PASA.G10477	transcription factor IIIA	C2H2	TF	C2H2	NA	Receptor protein kinase, putative	Cucsat.PASA.G14234	LRR receptor-like serine threonine-protein kinase	NA	NA	NA	RLK-Pelle_LRR-XI-1
548	Cucsa.353140	Cucsa.098640	Homeobox protein knotted-1-like 1	Cucsat.PASA.G20947	homeobox protein	HB-KNOX	TF	HB->HB-KNOX	NA	Receptor protein kinase, putative	Cucsat.PASA.G14234	LRR receptor-like serine threonine-protein kinase	NA	NA	NA	RLK-Pelle_LRR-XI-1
549	Cucsa.362960	Cucsa.098640	MADS box transcription factor	Cucsat.PASA.G6074	transcription factor	MADS-MIKC	TF	MADS->MADS-MIKC	NA	Receptor protein kinase, putative	Cucsat.PASA.G14234	LRR receptor-like serine threonine-protein kinase	NA	NA	NA	RLK-Pelle_LRR-XI-1
550	Cucsa.391680	Cucsa.098640	Lysine-specific demethylase REF6	Cucsat.PASA.G14788	- C2H2 zinc finger protein, expressed	C2H2	TF	C2H2	NA	Receptor protein kinase, putative	Cucsat.PASA.G14234	LRR receptor-like serine threonine-protein kinase	NA	NA	NA	RLK-Pelle_LRR-XI-1
551	Cucsa.395710	Cucsa.098640	Zinc-finger protein	NA	NA	NA	NA	NA	NA	Receptor protein kinase, putative	Cucsat.PASA.G14234	LRR receptor-like serine threonine-protein kinase	NA	NA	NA	RLK-Pelle_LRR-XI-1
552	Cucsa.026600	Cucsa.098680	GAGA-binding transcriptional activator	NA	NA	NA	NA	NA	NA	LOB domain protein	Cucsat.PASA.G14235	Protein LATERAL ORGAN	LOB	TF	LOB	NA
553	Cucsa.159750	Cucsa.098680	GAGA-binding transcriptional activator	Cucsat.PASA.G4622	GAGA-binding transcriptional activator	BBR-BPC	TF	BBR-BPC	NA	LOB domain protein	Cucsat.PASA.G14235	Protein LATERAL ORGAN	LOB	TF	LOB	NA
554	Cucsa.277740	Cucsa.098680	AP2-like ethylene-responsive transcription factor	NA	NA	NA	NA	NA	NA	LOB domain protein	Cucsat.PASA.G14235	Protein LATERAL ORGAN	LOB	TF	LOB	NA
555	Cucsa.280310	Cucsa.098680	DELLA protein GAI	NA	NA	NA	NA	NA	NA	LOB domain protein	Cucsat.PASA.G14235	Protein LATERAL ORGAN	LOB	TF	LOB	NA
556	Cucsa.307870	Cucsa.098680	Transcription factor IIIA	Cucsat.PASA.G10477	transcription factor IIIA	C2H2	TF	C2H2	NA	LOB domain protein	Cucsat.PASA.G14235	Protein LATERAL ORGAN	LOB	TF	LOB	NA
557	Cucsa.341020	Cucsa.098680	MYB transcription factor	Cucsat.PASA.G12813	single myb histone	MYB-related	TF	MYB->MYB-related	NA	LOB domain protein	Cucsat.PASA.G14235	Protein LATERAL ORGAN	LOB	TF	LOB	NA
558	Cucsa.353140	Cucsa.098680	Homeobox protein knotted-1-like 1	Cucsat.PASA.G20947	homeobox protein	HB-KNOX	TF	HB->HB-KNOX	NA	LOB domain protein	Cucsat.PASA.G14235	Protein LATERAL ORGAN	LOB	TF	LOB	NA
559	Cucsa.362960	Cucsa.098680	MADS box transcription factor	Cucsat.PASA.G6074	transcription factor	MADS-MIKC	TF	MADS->MADS-MIKC	NA	LOB domain protein	Cucsat.PASA.G14235	Protein LATERAL ORGAN	LOB	TF	LOB	NA
560	Cucsa.242740	Cucsa.099870	Zinc finger CCCH domain-containing protein	Cucsat.PASA.G12631	zinc finger CCCH domain-containing protein | domain--containing protein | KH domain	C3H	TF	C3H	NA	Pectin lyase-like superfamily protein	Cucsat.PASA.G10711	Glycosyl hydrolases family 28	NA	NA	NA	NA
561	Cucsa.277740	Cucsa.099870	AP2-like ethylene-responsive transcription factor	NA	NA	NA	NA	NA	NA	Pectin lyase-like superfamily protein	Cucsat.PASA.G10711	Glycosyl hydrolases family 28	NA	NA	NA	NA
562	Cucsa.280310	Cucsa.099870	DELLA protein GAI	NA	NA	NA	NA	NA	NA	Pectin lyase-like superfamily protein	Cucsat.PASA.G10711	Glycosyl hydrolases family 28	NA	NA	NA	NA
563	Cucsa.341290	Cucsa.099870	Dof zinc finger protein	Cucsat.PASA.G13358	Zinc finger protein	C2C2-Dof	TF	C2C2->C2C2-Dof	NA	Pectin lyase-like superfamily protein	Cucsat.PASA.G10711	Glycosyl hydrolases family 28	NA	NA	NA	NA
564	Cucsa.353140	Cucsa.099870	Homeobox protein knotted-1-like 1	Cucsat.PASA.G20947	homeobox protein	HB-KNOX	TF	HB->HB-KNOX	NA	Pectin lyase-like superfamily protein	Cucsat.PASA.G10711	Glycosyl hydrolases family 28	NA	NA	NA	NA
565	Cucsa.118450	Cucsa.101640	MYB family protein	Cucsat.PASA.G17965	Myb-related protein	MYB	TF	MYB->MYB	NA	ABC transporter ATP-binding protein	Cucsat.PASA.G1723	ABC transporter F family member | ABC transporter	NA	NA	NA	NA
566	Cucsa.127860	Cucsa.101640	Myb transcription factor	Cucsat.PASA.G3010	Transcription factor	MYB	TF	MYB->MYB	NA	ABC transporter ATP-binding protein	Cucsat.PASA.G1723	ABC transporter F family member | ABC transporter	NA	NA	NA	NA
567	Cucsa.277740	Cucsa.101640	AP2-like ethylene-responsive transcription factor	NA	NA	NA	NA	NA	NA	ABC transporter ATP-binding protein	Cucsat.PASA.G1723	ABC transporter F family member | ABC transporter	NA	NA	NA	NA
568	Cucsa.232340	Cucsa.102150	BRASSINAZOLE-RESISTANT 1 protein, putative	Cucsat.PASA.G4593	BRASSINAZOLE-RESISTANT 1-like	BES1	TF	BES1	NA	Polyneuridine-aldehyde esterase	Cucsat.PASA.G1743	esterase	NA	NA	NA	NA
569	Cucsa.254540	Cucsa.102150	Tesmin/TSO1-like CXC domain protein	Cucsat.PASA.G500	tesmin tso1-like cxc	CPP	TF	CPP	NA	Polyneuridine-aldehyde esterase	Cucsat.PASA.G1743	esterase	NA	NA	NA	NA
570	Cucsa.259300	Cucsa.102150	Basic helix-loop-helix (BHLH) family transcription factor	Cucsat.PASA.G1022	Transcription factor	bHLH	TF	bHLH	NA	Polyneuridine-aldehyde esterase	Cucsat.PASA.G1743	esterase	NA	NA	NA	NA
571	Cucsa.272130	Cucsa.102150	Plant regulator RWP-RK family protein, putative	Cucsat.PASA.G11329	RWP-RK domain-containing protein	RWP-RK	TF	RWP-RK	NA	Polyneuridine-aldehyde esterase	Cucsat.PASA.G1743	esterase	NA	NA	NA	NA
572	Cucsa.106970	Cucsa.102250	WRKY protein	NA	NA	NA	NA	NA	NA	Cysteine protease, putative	Cucsat.PASA.G2223	cysteine	NA	NA	NA	NA
573	Cucsa.280310	Cucsa.102250	DELLA protein GAI	NA	NA	NA	NA	NA	NA	Cysteine protease, putative	Cucsat.PASA.G2223	cysteine	NA	NA	NA	NA
574	Cucsa.311060	Cucsa.102250	WRKY transcription factor, putative	Cucsat.PASA.G12956	WRKY transcription factor	WRKY	TF	WRKY	NA	Cysteine protease, putative	Cucsat.PASA.G2223	cysteine	NA	NA	NA	NA
575	Cucsa.026600	Cucsa.102450	GAGA-binding transcriptional activator	NA	NA	NA	NA	NA	NA	Lipase	Cucsat.PASA.G1757	Lipase (class 3)	NA	NA	NA	NA
576	Cucsa.159750	Cucsa.102450	GAGA-binding transcriptional activator	Cucsat.PASA.G4622	GAGA-binding transcriptional activator	BBR-BPC	TF	BBR-BPC	NA	Lipase	Cucsat.PASA.G1757	Lipase (class 3)	NA	NA	NA	NA
577	Cucsa.166230	Cucsa.102450	TCP family transcription factor	NA	NA	NA	NA	NA	NA	Lipase	Cucsat.PASA.G1757	Lipase (class 3)	NA	NA	NA	NA
578	Cucsa.197650	Cucsa.102450	TCP family transcription factor	Cucsat.PASA.G13967	Transcription factor	TCP	TF	TCP	NA	Lipase	Cucsat.PASA.G1757	Lipase (class 3)	NA	NA	NA	NA
579	Cucsa.272130	Cucsa.102450	Plant regulator RWP-RK family protein, putative	Cucsat.PASA.G11329	RWP-RK domain-containing protein	RWP-RK	TF	RWP-RK	NA	Lipase	Cucsat.PASA.G1757	Lipase (class 3)	NA	NA	NA	NA
580	Cucsa.026600	Cucsa.103110	GAGA-binding transcriptional activator	NA	NA	NA	NA	NA	NA	BTB/POZ and TAZ domain protein	Cucsat.PASA.G1785	BTB POZ and TAZ domain-containing protein	TAZ	TR	TAZ	NA
581	Cucsa.051050	Cucsa.103110	Myb transcription factor	Cucsat.PASA.G7614	Transcription factor	MYB	TF	MYB->MYB	NA	BTB/POZ and TAZ domain protein	Cucsat.PASA.G1785	BTB POZ and TAZ domain-containing protein	TAZ	TR	TAZ	NA
582	Cucsa.096740	Cucsa.103110	BZIP transcription factor	NA	NA	NA	NA	NA	NA	BTB/POZ and TAZ domain protein	Cucsat.PASA.G1785	BTB POZ and TAZ domain-containing protein	TAZ	TR	TAZ	NA
583	Cucsa.098430	Cucsa.103110	Dof zinc finger protein	Cucsat.PASA.G14758	zinc finger protein	C2C2-Dof	TF	C2C2->C2C2-Dof	NA	BTB/POZ and TAZ domain protein	Cucsat.PASA.G1785	BTB POZ and TAZ domain-containing protein	TAZ	TR	TAZ	NA
584	Cucsa.102120	Cucsa.103110	Dof zinc finger protein	NA	NA	NA	NA	NA	NA	BTB/POZ and TAZ domain protein	Cucsat.PASA.G1785	BTB POZ and TAZ domain-containing protein	TAZ	TR	TAZ	NA
585	Cucsa.102260	Cucsa.103110	Two-component response regulator	Cucsat.PASA.G2224	MYB family transcription factor	GARP-G2-like	TF	GARP->GARP-G2-like	NA	BTB/POZ and TAZ domain protein	Cucsat.PASA.G1785	BTB POZ and TAZ domain-containing protein	TAZ	TR	TAZ	NA
586	Cucsa.104340	Cucsa.103110	MYB-related transcription factor	NA	NA	NA	NA	NA	NA	BTB/POZ and TAZ domain protein	Cucsat.PASA.G1785	BTB POZ and TAZ domain-containing protein	TAZ	TR	TAZ	NA
587	Cucsa.109420	Cucsa.103110	Basic-leucine zipper (BZIP) transcription factor family	Cucsat.PASA.G3923	ocs element-binding factor 1	bZIP	TF	bZIP	NA	BTB/POZ and TAZ domain protein	Cucsat.PASA.G1785	BTB POZ and TAZ domain-containing protein	TAZ	TR	TAZ	NA
588	Cucsa.112760	Cucsa.103110	MYB family protein	Cucsat.PASA.G14634	Transcription factor	MYB	TF	MYB->MYB	NA	BTB/POZ and TAZ domain protein	Cucsat.PASA.G1785	BTB POZ and TAZ domain-containing protein	TAZ	TR	TAZ	NA
589	Cucsa.158340	Cucsa.103110	Myb-related protein	Cucsat.PASA.G8553	Transcription factor	MYB	TF	MYB->MYB	NA	BTB/POZ and TAZ domain protein	Cucsat.PASA.G1785	BTB POZ and TAZ domain-containing protein	TAZ	TR	TAZ	NA
590	Cucsa.159750	Cucsa.103110	GAGA-binding transcriptional activator	Cucsat.PASA.G4622	GAGA-binding transcriptional activator	BBR-BPC	TF	BBR-BPC	NA	BTB/POZ and TAZ domain protein	Cucsat.PASA.G1785	BTB POZ and TAZ domain-containing protein	TAZ	TR	TAZ	NA
591	Cucsa.162360	Cucsa.103110	Transcription factor HY5	Cucsat.PASA.G4738	transcription factor	bZIP	TF	bZIP	NA	BTB/POZ and TAZ domain protein	Cucsat.PASA.G1785	BTB POZ and TAZ domain-containing protein	TAZ	TR	TAZ	NA
592	Cucsa.175390	Cucsa.103110	Dof zinc finger protein	Cucsat.PASA.G12459	Zinc finger protein	C2C2-Dof	TF	C2C2->C2C2-Dof	NA	BTB/POZ and TAZ domain protein	Cucsat.PASA.G1785	BTB POZ and TAZ domain-containing protein	TAZ	TR	TAZ	NA
593	Cucsa.213830	Cucsa.103110	Dof zinc finger protein	Cucsat.PASA.G18387	Zinc finger protein	C2C2-Dof	TF	C2C2->C2C2-Dof	NA	BTB/POZ and TAZ domain protein	Cucsat.PASA.G1785	BTB POZ and TAZ domain-containing protein	TAZ	TR	TAZ	NA
594	Cucsa.232110	Cucsa.103110	Zinc finger family protein	NA	NA	NA	NA	NA	NA	BTB/POZ and TAZ domain protein	Cucsat.PASA.G1785	BTB POZ and TAZ domain-containing protein	TAZ	TR	TAZ	NA
595	Cucsa.238410	Cucsa.103110	BZIP transcription factor	NA	NA	NA	NA	NA	NA	BTB/POZ and TAZ domain protein	Cucsat.PASA.G1785	BTB POZ and TAZ domain-containing protein	TAZ	TR	TAZ	NA
596	Cucsa.242740	Cucsa.103110	Zinc finger CCCH domain-containing protein	Cucsat.PASA.G12631	zinc finger CCCH domain-containing protein | domain--containing protein | KH domain	C3H	TF	C3H	NA	BTB/POZ and TAZ domain protein	Cucsat.PASA.G1785	BTB POZ and TAZ domain-containing protein	TAZ	TR	TAZ	NA
597	Cucsa.248080	Cucsa.103110	BZIP transcription factor	NA	NA	NA	NA	NA	NA	BTB/POZ and TAZ domain protein	Cucsat.PASA.G1785	BTB POZ and TAZ domain-containing protein	TAZ	TR	TAZ	NA
598	Cucsa.258270	Cucsa.103110	MYB family protein	Cucsat.PASA.G337	Transcription factor | Myb-like DNA-binding domain	MYB	TF	MYB->MYB	NA	BTB/POZ and TAZ domain protein	Cucsat.PASA.G1785	BTB POZ and TAZ domain-containing protein	TAZ	TR	TAZ	NA
599	Cucsa.258940	Cucsa.103110	Bzip transcription factor	Cucsat.PASA.G1036	Common plant regulatory factor	bZIP	TF	bZIP	NA	BTB/POZ and TAZ domain protein	Cucsat.PASA.G1785	BTB POZ and TAZ domain-containing protein	TAZ	TR	TAZ	NA
600	Cucsa.277740	Cucsa.103110	AP2-like ethylene-responsive transcription factor	NA	NA	NA	NA	NA	NA	BTB/POZ and TAZ domain protein	Cucsat.PASA.G1785	BTB POZ and TAZ domain-containing protein	TAZ	TR	TAZ	NA
601	Cucsa.280310	Cucsa.103110	DELLA protein GAI	NA	NA	NA	NA	NA	NA	BTB/POZ and TAZ domain protein	Cucsat.PASA.G1785	BTB POZ and TAZ domain-containing protein	TAZ	TR	TAZ	NA
602	Cucsa.289120	Cucsa.103110	BZIP transcription factor	Cucsat.PASA.G7254	Transcription factor	bZIP	TF	bZIP	NA	BTB/POZ and TAZ domain protein	Cucsat.PASA.G1785	BTB POZ and TAZ domain-containing protein	TAZ	TR	TAZ	NA
603	Cucsa.337320	Cucsa.103110	MYB transcription factor	Cucsat.PASA.G13188	Myb-related protein	MYB	TF	MYB->MYB	NA	BTB/POZ and TAZ domain protein	Cucsat.PASA.G1785	BTB POZ and TAZ domain-containing protein	TAZ	TR	TAZ	NA
604	Cucsa.341290	Cucsa.103110	Dof zinc finger protein	Cucsat.PASA.G13358	Zinc finger protein	C2C2-Dof	TF	C2C2->C2C2-Dof	NA	BTB/POZ and TAZ domain protein	Cucsat.PASA.G1785	BTB POZ and TAZ domain-containing protein	TAZ	TR	TAZ	NA
605	Cucsa.353140	Cucsa.103110	Homeobox protein knotted-1-like 1	Cucsat.PASA.G20947	homeobox protein	HB-KNOX	TF	HB->HB-KNOX	NA	BTB/POZ and TAZ domain protein	Cucsat.PASA.G1785	BTB POZ and TAZ domain-containing protein	TAZ	TR	TAZ	NA
606	Cucsa.362960	Cucsa.103110	MADS box transcription factor	Cucsat.PASA.G6074	transcription factor	MADS-MIKC	TF	MADS->MADS-MIKC	NA	BTB/POZ and TAZ domain protein	Cucsat.PASA.G1785	BTB POZ and TAZ domain-containing protein	TAZ	TR	TAZ	NA
607	Cucsa.026600	Cucsa.104560	GAGA-binding transcriptional activator	NA	NA	NA	NA	NA	NA	myo-inositol-1-phosphate synthase 1	Cucsat.PASA.G1848	Myo-inositol-1-phosphate synthase | Inositol-3-phosphate synthase	NA	NA	NA	NA
608	Cucsa.046570	Cucsa.104560	Auxin response factor	Cucsat.PASA.G2028	auxin response factor	B3-ARF	TF	B3->B3-ARF	NA	myo-inositol-1-phosphate synthase 1	Cucsat.PASA.G1848	Myo-inositol-1-phosphate synthase | Inositol-3-phosphate synthase	NA	NA	NA	NA
609	Cucsa.048220	Cucsa.104560	Homeobox-leucine zipper protein HOX32	Cucsat.PASA.G2085	homeobox-leucine zipper protein | MEKHLA domain	HB-HD-ZIP	TF	HB->HB-HD-ZIP	NA	myo-inositol-1-phosphate synthase 1	Cucsat.PASA.G1848	Myo-inositol-1-phosphate synthase | Inositol-3-phosphate synthase	NA	NA	NA	NA
610	Cucsa.078700	Cucsa.104560	Transcription factor	Cucsat.PASA.G3182	transcription factor	bHLH	TF	bHLH	NA	myo-inositol-1-phosphate synthase 1	Cucsat.PASA.G1848	Myo-inositol-1-phosphate synthase | Inositol-3-phosphate synthase	NA	NA	NA	NA
611	Cucsa.104970	Cucsa.104560	G-box-binding factor, putative	Cucsat.PASA.G2315	Transcription factor	bZIP	TF	bZIP	NA	myo-inositol-1-phosphate synthase 1	Cucsat.PASA.G1848	Myo-inositol-1-phosphate synthase | Inositol-3-phosphate synthase	NA	NA	NA	NA
612	Cucsa.197650	Cucsa.104560	TCP family transcription factor	Cucsat.PASA.G13967	Transcription factor	TCP	TF	TCP	NA	myo-inositol-1-phosphate synthase 1	Cucsat.PASA.G1848	Myo-inositol-1-phosphate synthase | Inositol-3-phosphate synthase	NA	NA	NA	NA
613	Cucsa.241090	Cucsa.104560	Abscisic acid insensitive	NA	NA	NA	NA	NA	NA	myo-inositol-1-phosphate synthase 1	Cucsat.PASA.G1848	Myo-inositol-1-phosphate synthase | Inositol-3-phosphate synthase	NA	NA	NA	NA
614	Cucsa.258940	Cucsa.104560	Bzip transcription factor	Cucsat.PASA.G1036	Common plant regulatory factor	bZIP	TF	bZIP	NA	myo-inositol-1-phosphate synthase 1	Cucsat.PASA.G1848	Myo-inositol-1-phosphate synthase | Inositol-3-phosphate synthase	NA	NA	NA	NA
615	Cucsa.277740	Cucsa.104560	AP2-like ethylene-responsive transcription factor	NA	NA	NA	NA	NA	NA	myo-inositol-1-phosphate synthase 1	Cucsat.PASA.G1848	Myo-inositol-1-phosphate synthase | Inositol-3-phosphate synthase	NA	NA	NA	NA
616	Cucsa.280310	Cucsa.104560	DELLA protein GAI	NA	NA	NA	NA	NA	NA	myo-inositol-1-phosphate synthase 1	Cucsat.PASA.G1848	Myo-inositol-1-phosphate synthase | Inositol-3-phosphate synthase	NA	NA	NA	NA
617	Cucsa.307870	Cucsa.104560	Transcription factor IIIA	Cucsat.PASA.G10477	transcription factor IIIA	C2H2	TF	C2H2	NA	myo-inositol-1-phosphate synthase 1	Cucsat.PASA.G1848	Myo-inositol-1-phosphate synthase | Inositol-3-phosphate synthase	NA	NA	NA	NA
618	Cucsa.322110	Cucsa.104560	BZIP transcription factor family protein	Cucsat.PASA.G765	Transcription factor	bZIP	TF	bZIP	NA	myo-inositol-1-phosphate synthase 1	Cucsat.PASA.G1848	Myo-inositol-1-phosphate synthase | Inositol-3-phosphate synthase	NA	NA	NA	NA
619	Cucsa.353140	Cucsa.104560	Homeobox protein knotted-1-like 1	Cucsat.PASA.G20947	homeobox protein	HB-KNOX	TF	HB->HB-KNOX	NA	myo-inositol-1-phosphate synthase 1	Cucsat.PASA.G1848	Myo-inositol-1-phosphate synthase | Inositol-3-phosphate synthase	NA	NA	NA	NA
620	Cucsa.361130	Cucsa.104560	Class III homeobox-leucine zipper protein	Cucsat.PASA.G3597	homeobox-leucine zipper protein	HB-HD-ZIP	TF	HB->HB-HD-ZIP	NA	myo-inositol-1-phosphate synthase 1	Cucsat.PASA.G1848	Myo-inositol-1-phosphate synthase | Inositol-3-phosphate synthase	NA	NA	NA	NA
621	Cucsa.364380	Cucsa.104560	Abscisic acid-insensitive 5-like protein 2	Cucsat.PASA.G6176	Abscisic acid-insensitive 5-like protein	bZIP	TF	bZIP	NA	myo-inositol-1-phosphate synthase 1	Cucsat.PASA.G1848	Myo-inositol-1-phosphate synthase | Inositol-3-phosphate synthase	NA	NA	NA	NA
622	Cucsa.396070	Cucsa.104560	abscisic acid responsive elements-binding factor 2	Cucsat.PASA.G6887	Transcription factor	bZIP	TF	bZIP	NA	myo-inositol-1-phosphate synthase 1	Cucsat.PASA.G1848	Myo-inositol-1-phosphate synthase | Inositol-3-phosphate synthase	NA	NA	NA	NA
623	Cucsa.051050	Cucsa.105440	Myb transcription factor	Cucsat.PASA.G7614	Transcription factor	MYB	TF	MYB->MYB	NA	Blue copper protein	Cucsat.PASA.G3065	copper ion binding	NA	NA	NA	NA
624	Cucsa.088640	Cucsa.105440	Ethylene-responsive transcription factor ERF019	NA	NA	NA	NA	NA	NA	Blue copper protein	Cucsat.PASA.G3065	copper ion binding	NA	NA	NA	NA
625	Cucsa.102560	Cucsa.105440	Dehydration responsive element binding transcription factor	NA	NA	NA	NA	NA	NA	Blue copper protein	Cucsat.PASA.G3065	copper ion binding	NA	NA	NA	NA
626	Cucsa.112760	Cucsa.105440	MYB family protein	Cucsat.PASA.G14634	Transcription factor	MYB	TF	MYB->MYB	NA	Blue copper protein	Cucsat.PASA.G3065	copper ion binding	NA	NA	NA	NA
627	Cucsa.118450	Cucsa.105440	MYB family protein	Cucsat.PASA.G17965	Myb-related protein	MYB	TF	MYB->MYB	NA	Blue copper protein	Cucsat.PASA.G3065	copper ion binding	NA	NA	NA	NA
628	Cucsa.127860	Cucsa.105440	Myb transcription factor	Cucsat.PASA.G3010	Transcription factor	MYB	TF	MYB->MYB	NA	Blue copper protein	Cucsat.PASA.G3065	copper ion binding	NA	NA	NA	NA
629	Cucsa.141980	Cucsa.105440	Ethylene-responsive transcription factor ERF017	NA	NA	NA	NA	NA	NA	Blue copper protein	Cucsat.PASA.G3065	copper ion binding	NA	NA	NA	NA
630	Cucsa.158340	Cucsa.105440	Myb-related protein	Cucsat.PASA.G8553	Transcription factor	MYB	TF	MYB->MYB	NA	Blue copper protein	Cucsat.PASA.G3065	copper ion binding	NA	NA	NA	NA
631	Cucsa.175390	Cucsa.105440	Dof zinc finger protein	Cucsat.PASA.G12459	Zinc finger protein	C2C2-Dof	TF	C2C2->C2C2-Dof	NA	Blue copper protein	Cucsat.PASA.G3065	copper ion binding	NA	NA	NA	NA
632	Cucsa.198560	Cucsa.105440	Dof zinc finger protein	NA	NA	NA	NA	NA	NA	Blue copper protein	Cucsat.PASA.G3065	copper ion binding	NA	NA	NA	NA
633	Cucsa.213110	Cucsa.105440	Transcription factor, putative	NA	NA	NA	NA	NA	NA	Blue copper protein	Cucsat.PASA.G3065	copper ion binding	NA	NA	NA	NA
634	Cucsa.237150	Cucsa.105440	Ethylene-responsive transcription factor ERF021	NA	NA	NA	NA	NA	NA	Blue copper protein	Cucsat.PASA.G3065	copper ion binding	NA	NA	NA	NA
635	Cucsa.251030	Cucsa.105440	CRT/DRE-binding factor 1	NA	NA	NA	NA	NA	NA	Blue copper protein	Cucsat.PASA.G3065	copper ion binding	NA	NA	NA	NA
636	Cucsa.258270	Cucsa.105440	MYB family protein	Cucsat.PASA.G337	Transcription factor | Myb-like DNA-binding domain	MYB	TF	MYB->MYB	NA	Blue copper protein	Cucsat.PASA.G3065	copper ion binding	NA	NA	NA	NA
637	Cucsa.302760	Cucsa.105440	Ethylene-responsive transcription factor 1	NA	NA	NA	NA	NA	NA	Blue copper protein	Cucsat.PASA.G3065	copper ion binding	NA	NA	NA	NA
638	Cucsa.312570	Cucsa.105440	Ethylene-responsive transcription factor TINY	NA	NA	NA	NA	NA	NA	Blue copper protein	Cucsat.PASA.G3065	copper ion binding	NA	NA	NA	NA
639	Cucsa.321050	Cucsa.105440	Ethylene-responsive transcription factor ERF034 family	NA	NA	NA	NA	NA	NA	Blue copper protein	Cucsat.PASA.G3065	copper ion binding	NA	NA	NA	NA
640	Cucsa.352470	Cucsa.105440	Ethylene-responsive transcription factor	NA	NA	NA	NA	NA	NA	Blue copper protein	Cucsat.PASA.G3065	copper ion binding	NA	NA	NA	NA
641	Cucsa.365220	Cucsa.105440	Ethylene-responsive transcription factor ERF012 family	NA	NA	NA	NA	NA	NA	Blue copper protein	Cucsat.PASA.G3065	copper ion binding	NA	NA	NA	NA
642	Cucsa.012850	Cucsa.106410	Ethylene-responsive transcription factor, putative	NA	NA	NA	NA	NA	NA	P-loop containing nucleoside triphosphate hydrolases superfamily protein	Cucsat.PASA.G11772	mitochondrial chaperone	NA	NA	NA	NA
643	Cucsa.102120	Cucsa.106410	Dof zinc finger protein	NA	NA	NA	NA	NA	NA	P-loop containing nucleoside triphosphate hydrolases superfamily protein	Cucsat.PASA.G11772	mitochondrial chaperone	NA	NA	NA	NA
644	Cucsa.104340	Cucsa.106410	MYB-related transcription factor	NA	NA	NA	NA	NA	NA	P-loop containing nucleoside triphosphate hydrolases superfamily protein	Cucsat.PASA.G11772	mitochondrial chaperone	NA	NA	NA	NA
645	Cucsa.136780	Cucsa.106410	Dehydration responsive element binding transcription factor	Cucsat.PASA.G5871	element-binding protein	AP2/ERF-ERF	TF	AP2/ERF->AP2/ERF-ERF	NA	P-loop containing nucleoside triphosphate hydrolases superfamily protein	Cucsat.PASA.G11772	mitochondrial chaperone	NA	NA	NA	NA
646	Cucsa.156340	Cucsa.106410	MYB family protein	Cucsat.PASA.G15697	myb-related protein 315-like	MYB	TF	MYB->MYB	NA	P-loop containing nucleoside triphosphate hydrolases superfamily protein	Cucsat.PASA.G11772	mitochondrial chaperone	NA	NA	NA	NA
647	Cucsa.178830	Cucsa.106410	LOB domain protein 6	Cucsat.PASA.G8670	lob domain-containing protein	LOB	TF	LOB	NA	P-loop containing nucleoside triphosphate hydrolases superfamily protein	Cucsat.PASA.G11772	mitochondrial chaperone	NA	NA	NA	NA
648	Cucsa.196600	Cucsa.106410	LOB domain-containing protein, putative	Cucsat.PASA.G11082	Protein LATERAL ORGAN	LOB	TF	LOB	NA	P-loop containing nucleoside triphosphate hydrolases superfamily protein	Cucsat.PASA.G11772	mitochondrial chaperone	NA	NA	NA	NA
649	Cucsa.198560	Cucsa.106410	Dof zinc finger protein	NA	NA	NA	NA	NA	NA	P-loop containing nucleoside triphosphate hydrolases superfamily protein	Cucsat.PASA.G11772	mitochondrial chaperone	NA	NA	NA	NA
650	Cucsa.237150	Cucsa.106410	Ethylene-responsive transcription factor ERF021	NA	NA	NA	NA	NA	NA	P-loop containing nucleoside triphosphate hydrolases superfamily protein	Cucsat.PASA.G11772	mitochondrial chaperone	NA	NA	NA	NA
651	Cucsa.241900	Cucsa.106410	Dof zinc finger protein	NA	NA	NA	NA	NA	NA	P-loop containing nucleoside triphosphate hydrolases superfamily protein	Cucsat.PASA.G11772	mitochondrial chaperone	NA	NA	NA	NA
652	Cucsa.250070	Cucsa.106410	Trihelix transcription factor GT-2	NA	NA	NA	NA	NA	NA	P-loop containing nucleoside triphosphate hydrolases superfamily protein	Cucsat.PASA.G11772	mitochondrial chaperone	NA	NA	NA	NA
653	Cucsa.255340	Cucsa.106410	Ethylene-responsive transcription factor 1B	NA	NA	NA	NA	NA	NA	P-loop containing nucleoside triphosphate hydrolases superfamily protein	Cucsat.PASA.G11772	mitochondrial chaperone	NA	NA	NA	NA
654	Cucsa.271720	Cucsa.106410	Ethylene-responsive transcription factor	Cucsat.PASA.G11418	Transcription factor	AP2/ERF-ERF	TF	AP2/ERF->AP2/ERF-ERF	NA	P-loop containing nucleoside triphosphate hydrolases superfamily protein	Cucsat.PASA.G11772	mitochondrial chaperone	NA	NA	NA	NA
655	Cucsa.280310	Cucsa.106410	DELLA protein GAI	NA	NA	NA	NA	NA	NA	P-loop containing nucleoside triphosphate hydrolases superfamily protein	Cucsat.PASA.G11772	mitochondrial chaperone	NA	NA	NA	NA
656	Cucsa.310360	Cucsa.106410	Ethylene-responsive transcription factor WIN1	Cucsat.PASA.G13468	Transcription factor	AP2/ERF-ERF	TF	AP2/ERF->AP2/ERF-ERF	NA	P-loop containing nucleoside triphosphate hydrolases superfamily protein	Cucsat.PASA.G11772	mitochondrial chaperone	NA	NA	NA	NA
657	Cucsa.334870	Cucsa.106410	Ethylene-responsive transcription factor	NA	NA	NA	NA	NA	NA	P-loop containing nucleoside triphosphate hydrolases superfamily protein	Cucsat.PASA.G11772	mitochondrial chaperone	NA	NA	NA	NA
658	Cucsa.012850	Cucsa.107100	Ethylene-responsive transcription factor, putative	NA	NA	NA	NA	NA	NA	Cation/H(+) antiporter	Cucsat.PASA.G11742	Cation H( ) antiporter	NA	NA	NA	NA
659	Cucsa.026600	Cucsa.107100	GAGA-binding transcriptional activator	NA	NA	NA	NA	NA	NA	Cation/H(+) antiporter	Cucsat.PASA.G11742	Cation H( ) antiporter	NA	NA	NA	NA
660	Cucsa.042770	Cucsa.107100	Ethylene-responsive transcription factor 7	NA	NA	NA	NA	NA	NA	Cation/H(+) antiporter	Cucsat.PASA.G11742	Cation H( ) antiporter	NA	NA	NA	NA
661	Cucsa.046660	Cucsa.107100	Ethylene-responsive transcription factor, putative	NA	NA	NA	NA	NA	NA	Cation/H(+) antiporter	Cucsat.PASA.G11742	Cation H( ) antiporter	NA	NA	NA	NA
662	Cucsa.051050	Cucsa.107100	Myb transcription factor	Cucsat.PASA.G7614	Transcription factor	MYB	TF	MYB->MYB	NA	Cation/H(+) antiporter	Cucsat.PASA.G11742	Cation H( ) antiporter	NA	NA	NA	NA
663	Cucsa.067080	Cucsa.107100	MYB transcription factor	Cucsat.PASA.G13739	Transcription factor	MYB	TF	MYB->MYB	NA	Cation/H(+) antiporter	Cucsat.PASA.G11742	Cation H( ) antiporter	NA	NA	NA	NA
664	Cucsa.095860	Cucsa.107100	Ethylene-responsive transcription factor, putative	NA	NA	NA	NA	NA	NA	Cation/H(+) antiporter	Cucsat.PASA.G11742	Cation H( ) antiporter	NA	NA	NA	NA
665	Cucsa.098430	Cucsa.107100	Dof zinc finger protein	Cucsat.PASA.G14758	zinc finger protein	C2C2-Dof	TF	C2C2->C2C2-Dof	NA	Cation/H(+) antiporter	Cucsat.PASA.G11742	Cation H( ) antiporter	NA	NA	NA	NA
666	Cucsa.101370	Cucsa.107100	Ethylene-responsive transcription factor	Cucsat.PASA.G2192	Transcription factor	AP2/ERF-ERF	TF	AP2/ERF->AP2/ERF-ERF	NA	Cation/H(+) antiporter	Cucsat.PASA.G11742	Cation H( ) antiporter	NA	NA	NA	NA
667	Cucsa.102120	Cucsa.107100	Dof zinc finger protein	NA	NA	NA	NA	NA	NA	Cation/H(+) antiporter	Cucsat.PASA.G11742	Cation H( ) antiporter	NA	NA	NA	NA
668	Cucsa.102560	Cucsa.107100	Dehydration responsive element binding transcription factor	NA	NA	NA	NA	NA	NA	Cation/H(+) antiporter	Cucsat.PASA.G11742	Cation H( ) antiporter	NA	NA	NA	NA
669	Cucsa.104340	Cucsa.107100	MYB-related transcription factor	NA	NA	NA	NA	NA	NA	Cation/H(+) antiporter	Cucsat.PASA.G11742	Cation H( ) antiporter	NA	NA	NA	NA
670	Cucsa.112760	Cucsa.107100	MYB family protein	Cucsat.PASA.G14634	Transcription factor	MYB	TF	MYB->MYB	NA	Cation/H(+) antiporter	Cucsat.PASA.G11742	Cation H( ) antiporter	NA	NA	NA	NA
671	Cucsa.112810	Cucsa.107100	Dof zinc finger protein	Cucsat.PASA.G14636	dof zinc finger protein	C2C2-Dof	TF	C2C2->C2C2-Dof	NA	Cation/H(+) antiporter	Cucsat.PASA.G11742	Cation H( ) antiporter	NA	NA	NA	NA
672	Cucsa.127480	Cucsa.107100	Zinc finger family protein	Cucsat.PASA.G2326	homeobox protein	zf-HD	TF	zf-HD	NA	Cation/H(+) antiporter	Cucsat.PASA.G11742	Cation H( ) antiporter	NA	NA	NA	NA
673	Cucsa.129320	Cucsa.107100	Ethylene-responsive transcription factor	NA	NA	NA	NA	NA	NA	Cation/H(+) antiporter	Cucsat.PASA.G11742	Cation H( ) antiporter	NA	NA	NA	NA
674	Cucsa.139090	Cucsa.107100	MYB transcription factor	Cucsat.PASA.G5619	Transcription factor | Myb-like DNA-binding domain	MYB-related	TF	MYB->MYB-related	NA	Cation/H(+) antiporter	Cucsat.PASA.G11742	Cation H( ) antiporter	NA	NA	NA	NA
675	Cucsa.158340	Cucsa.107100	Myb-related protein	Cucsat.PASA.G8553	Transcription factor	MYB	TF	MYB->MYB	NA	Cation/H(+) antiporter	Cucsat.PASA.G11742	Cation H( ) antiporter	NA	NA	NA	NA
676	Cucsa.159750	Cucsa.107100	GAGA-binding transcriptional activator	Cucsat.PASA.G4622	GAGA-binding transcriptional activator	BBR-BPC	TF	BBR-BPC	NA	Cation/H(+) antiporter	Cucsat.PASA.G11742	Cation H( ) antiporter	NA	NA	NA	NA
677	Cucsa.175390	Cucsa.107100	Dof zinc finger protein	Cucsat.PASA.G12459	Zinc finger protein	C2C2-Dof	TF	C2C2->C2C2-Dof	NA	Cation/H(+) antiporter	Cucsat.PASA.G11742	Cation H( ) antiporter	NA	NA	NA	NA
678	Cucsa.195660	Cucsa.107100	Ethylene-responsive transcription factor	NA	NA	NA	NA	NA	NA	Cation/H(+) antiporter	Cucsat.PASA.G11742	Cation H( ) antiporter	NA	NA	NA	NA
679	Cucsa.196600	Cucsa.107100	LOB domain-containing protein, putative	Cucsat.PASA.G11082	Protein LATERAL ORGAN	LOB	TF	LOB	NA	Cation/H(+) antiporter	Cucsat.PASA.G11742	Cation H( ) antiporter	NA	NA	NA	NA
680	Cucsa.198560	Cucsa.107100	Dof zinc finger protein	NA	NA	NA	NA	NA	NA	Cation/H(+) antiporter	Cucsat.PASA.G11742	Cation H( ) antiporter	NA	NA	NA	NA
681	Cucsa.198920	Cucsa.107100	MYB-like transcription factor family protein	Cucsat.PASA.G14572	Myb-like DNA-binding domain	MYB	TF	MYB->MYB	NA	Cation/H(+) antiporter	Cucsat.PASA.G11742	Cation H( ) antiporter	NA	NA	NA	NA
682	Cucsa.213830	Cucsa.107100	Dof zinc finger protein	Cucsat.PASA.G18387	Zinc finger protein	C2C2-Dof	TF	C2C2->C2C2-Dof	NA	Cation/H(+) antiporter	Cucsat.PASA.G11742	Cation H( ) antiporter	NA	NA	NA	NA
683	Cucsa.231820	Cucsa.107100	Dehydration responsive element binding transcription factor	NA	NA	NA	NA	NA	NA	Cation/H(+) antiporter	Cucsat.PASA.G11742	Cation H( ) antiporter	NA	NA	NA	NA
684	Cucsa.242740	Cucsa.107100	Zinc finger CCCH domain-containing protein	Cucsat.PASA.G12631	zinc finger CCCH domain-containing protein | domain--containing protein | KH domain	C3H	TF	C3H	NA	Cation/H(+) antiporter	Cucsat.PASA.G11742	Cation H( ) antiporter	NA	NA	NA	NA
685	Cucsa.244290	Cucsa.107100	Ethylene-responsive transcription factor	NA	NA	NA	NA	NA	NA	Cation/H(+) antiporter	Cucsat.PASA.G11742	Cation H( ) antiporter	NA	NA	NA	NA
686	Cucsa.253400	Cucsa.107100	Ethylene-responsive transcription factor	NA	NA	NA	NA	NA	NA	Cation/H(+) antiporter	Cucsat.PASA.G11742	Cation H( ) antiporter	NA	NA	NA	NA
687	Cucsa.258270	Cucsa.107100	MYB family protein	Cucsat.PASA.G337	Transcription factor | Myb-like DNA-binding domain	MYB	TF	MYB->MYB	NA	Cation/H(+) antiporter	Cucsat.PASA.G11742	Cation H( ) antiporter	NA	NA	NA	NA
688	Cucsa.271720	Cucsa.107100	Ethylene-responsive transcription factor	Cucsat.PASA.G11418	Transcription factor	AP2/ERF-ERF	TF	AP2/ERF->AP2/ERF-ERF	NA	Cation/H(+) antiporter	Cucsat.PASA.G11742	Cation H( ) antiporter	NA	NA	NA	NA
689	Cucsa.272130	Cucsa.107100	Plant regulator RWP-RK family protein, putative	Cucsat.PASA.G11329	RWP-RK domain-containing protein	RWP-RK	TF	RWP-RK	NA	Cation/H(+) antiporter	Cucsat.PASA.G11742	Cation H( ) antiporter	NA	NA	NA	NA
690	Cucsa.277740	Cucsa.107100	AP2-like ethylene-responsive transcription factor	NA	NA	NA	NA	NA	NA	Cation/H(+) antiporter	Cucsat.PASA.G11742	Cation H( ) antiporter	NA	NA	NA	NA
691	Cucsa.280310	Cucsa.107100	DELLA protein GAI	NA	NA	NA	NA	NA	NA	Cation/H(+) antiporter	Cucsat.PASA.G11742	Cation H( ) antiporter	NA	NA	NA	NA
692	Cucsa.310360	Cucsa.107100	Ethylene-responsive transcription factor WIN1	Cucsat.PASA.G13468	Transcription factor	AP2/ERF-ERF	TF	AP2/ERF->AP2/ERF-ERF	NA	Cation/H(+) antiporter	Cucsat.PASA.G11742	Cation H( ) antiporter	NA	NA	NA	NA
693	Cucsa.321150	Cucsa.107100	Ethylene-responsive transcription factor	NA	NA	NA	NA	NA	NA	Cation/H(+) antiporter	Cucsat.PASA.G11742	Cation H( ) antiporter	NA	NA	NA	NA
694	Cucsa.334870	Cucsa.107100	Ethylene-responsive transcription factor	NA	NA	NA	NA	NA	NA	Cation/H(+) antiporter	Cucsat.PASA.G11742	Cation H( ) antiporter	NA	NA	NA	NA
695	Cucsa.337320	Cucsa.107100	MYB transcription factor	Cucsat.PASA.G13188	Myb-related protein	MYB	TF	MYB->MYB	NA	Cation/H(+) antiporter	Cucsat.PASA.G11742	Cation H( ) antiporter	NA	NA	NA	NA
696	Cucsa.341290	Cucsa.107100	Dof zinc finger protein	Cucsat.PASA.G13358	Zinc finger protein	C2C2-Dof	TF	C2C2->C2C2-Dof	NA	Cation/H(+) antiporter	Cucsat.PASA.G11742	Cation H( ) antiporter	NA	NA	NA	NA
697	Cucsa.353140	Cucsa.107100	Homeobox protein knotted-1-like 1	Cucsat.PASA.G20947	homeobox protein	HB-KNOX	TF	HB->HB-KNOX	NA	Cation/H(+) antiporter	Cucsat.PASA.G11742	Cation H( ) antiporter	NA	NA	NA	NA
698	Cucsa.359880	Cucsa.107100	Ethylene-responsive transcription factor	NA	NA	NA	NA	NA	NA	Cation/H(+) antiporter	Cucsat.PASA.G11742	Cation H( ) antiporter	NA	NA	NA	NA
699	Cucsa.362960	Cucsa.107100	MADS box transcription factor	Cucsat.PASA.G6074	transcription factor	MADS-MIKC	TF	MADS->MADS-MIKC	NA	Cation/H(+) antiporter	Cucsat.PASA.G11742	Cation H( ) antiporter	NA	NA	NA	NA
700	Cucsa.365320	Cucsa.107100	Ethylene-responsive transcription factor	Cucsat.PASA.G5772	Transcription factor	AP2/ERF-ERF	TF	AP2/ERF->AP2/ERF-ERF	NA	Cation/H(+) antiporter	Cucsat.PASA.G11742	Cation H( ) antiporter	NA	NA	NA	NA
701	Cucsa.012850	Cucsa.107800	Ethylene-responsive transcription factor, putative	NA	NA	NA	NA	NA	NA	Glycosyltransferase isoform 1	Cucsat.PASA.G15513	CAP10	NA	NA	NA	NA
702	Cucsa.026600	Cucsa.107800	GAGA-binding transcriptional activator	NA	NA	NA	NA	NA	NA	Glycosyltransferase isoform 1	Cucsat.PASA.G15513	CAP10	NA	NA	NA	NA
703	Cucsa.042770	Cucsa.107800	Ethylene-responsive transcription factor 7	NA	NA	NA	NA	NA	NA	Glycosyltransferase isoform 1	Cucsat.PASA.G15513	CAP10	NA	NA	NA	NA
704	Cucsa.046660	Cucsa.107800	Ethylene-responsive transcription factor, putative	NA	NA	NA	NA	NA	NA	Glycosyltransferase isoform 1	Cucsat.PASA.G15513	CAP10	NA	NA	NA	NA
705	Cucsa.069280	Cucsa.107800	Ethylene-responsive transcription factor	Cucsat.PASA.G16155	Transcription factor	AP2/ERF-ERF	TF	AP2/ERF->AP2/ERF-ERF	NA	Glycosyltransferase isoform 1	Cucsat.PASA.G15513	CAP10	NA	NA	NA	NA
706	Cucsa.088640	Cucsa.107800	Ethylene-responsive transcription factor ERF019	NA	NA	NA	NA	NA	NA	Glycosyltransferase isoform 1	Cucsat.PASA.G15513	CAP10	NA	NA	NA	NA
707	Cucsa.095860	Cucsa.107800	Ethylene-responsive transcription factor, putative	NA	NA	NA	NA	NA	NA	Glycosyltransferase isoform 1	Cucsat.PASA.G15513	CAP10	NA	NA	NA	NA
708	Cucsa.101370	Cucsa.107800	Ethylene-responsive transcription factor	Cucsat.PASA.G2192	Transcription factor	AP2/ERF-ERF	TF	AP2/ERF->AP2/ERF-ERF	NA	Glycosyltransferase isoform 1	Cucsat.PASA.G15513	CAP10	NA	NA	NA	NA
709	Cucsa.102560	Cucsa.107800	Dehydration responsive element binding transcription factor	NA	NA	NA	NA	NA	NA	Glycosyltransferase isoform 1	Cucsat.PASA.G15513	CAP10	NA	NA	NA	NA
710	Cucsa.107190	Cucsa.107800	Ethylene-responsive transcription factor, putative	NA	NA	NA	NA	NA	NA	Glycosyltransferase isoform 1	Cucsat.PASA.G15513	CAP10	NA	NA	NA	NA
711	Cucsa.126860	Cucsa.107800	Ethylene-responsive transcription factor, putative	NA	NA	NA	NA	NA	NA	Glycosyltransferase isoform 1	Cucsat.PASA.G15513	CAP10	NA	NA	NA	NA
712	Cucsa.127860	Cucsa.107800	Myb transcription factor	Cucsat.PASA.G3010	Transcription factor	MYB	TF	MYB->MYB	NA	Glycosyltransferase isoform 1	Cucsat.PASA.G15513	CAP10	NA	NA	NA	NA
713	Cucsa.129320	Cucsa.107800	Ethylene-responsive transcription factor	NA	NA	NA	NA	NA	NA	Glycosyltransferase isoform 1	Cucsat.PASA.G15513	CAP10	NA	NA	NA	NA
714	Cucsa.136780	Cucsa.107800	Dehydration responsive element binding transcription factor	Cucsat.PASA.G5871	element-binding protein	AP2/ERF-ERF	TF	AP2/ERF->AP2/ERF-ERF	NA	Glycosyltransferase isoform 1	Cucsat.PASA.G15513	CAP10	NA	NA	NA	NA
715	Cucsa.141980	Cucsa.107800	Ethylene-responsive transcription factor ERF017	NA	NA	NA	NA	NA	NA	Glycosyltransferase isoform 1	Cucsat.PASA.G15513	CAP10	NA	NA	NA	NA
716	Cucsa.154520	Cucsa.107800	Ethylene-responsive element binding-factor	Cucsat.PASA.G4174	transcription factor	AP2/ERF-ERF	TF	AP2/ERF->AP2/ERF-ERF	NA	Glycosyltransferase isoform 1	Cucsat.PASA.G15513	CAP10	NA	NA	NA	NA
717	Cucsa.178830	Cucsa.107800	LOB domain protein 6	Cucsat.PASA.G8670	lob domain-containing protein	LOB	TF	LOB	NA	Glycosyltransferase isoform 1	Cucsat.PASA.G15513	CAP10	NA	NA	NA	NA
718	Cucsa.194390	Cucsa.107800	GATA transcription factor, putative	Cucsat.PASA.G3963	gata transcription factor	C2C2-GATA	TF	C2C2->C2C2-GATA	NA	Glycosyltransferase isoform 1	Cucsat.PASA.G15513	CAP10	NA	NA	NA	NA
719	Cucsa.195660	Cucsa.107800	Ethylene-responsive transcription factor	NA	NA	NA	NA	NA	NA	Glycosyltransferase isoform 1	Cucsat.PASA.G15513	CAP10	NA	NA	NA	NA
720	Cucsa.196600	Cucsa.107800	LOB domain-containing protein, putative	Cucsat.PASA.G11082	Protein LATERAL ORGAN	LOB	TF	LOB	NA	Glycosyltransferase isoform 1	Cucsat.PASA.G15513	CAP10	NA	NA	NA	NA
721	Cucsa.231820	Cucsa.107800	Dehydration responsive element binding transcription factor	NA	NA	NA	NA	NA	NA	Glycosyltransferase isoform 1	Cucsat.PASA.G15513	CAP10	NA	NA	NA	NA
722	Cucsa.237150	Cucsa.107800	Ethylene-responsive transcription factor ERF021	NA	NA	NA	NA	NA	NA	Glycosyltransferase isoform 1	Cucsat.PASA.G15513	CAP10	NA	NA	NA	NA
723	Cucsa.244290	Cucsa.107800	Ethylene-responsive transcription factor	NA	NA	NA	NA	NA	NA	Glycosyltransferase isoform 1	Cucsat.PASA.G15513	CAP10	NA	NA	NA	NA
724	Cucsa.253400	Cucsa.107800	Ethylene-responsive transcription factor	NA	NA	NA	NA	NA	NA	Glycosyltransferase isoform 1	Cucsat.PASA.G15513	CAP10	NA	NA	NA	NA
725	Cucsa.253690	Cucsa.107800	Squamosa promoter-binding protein, putative	Cucsat.PASA.G535	Squamosa promoter-binding-like protein	SBP	TF	SBP	NA	Glycosyltransferase isoform 1	Cucsat.PASA.G15513	CAP10	NA	NA	NA	NA
726	Cucsa.255340	Cucsa.107800	Ethylene-responsive transcription factor 1B	NA	NA	NA	NA	NA	NA	Glycosyltransferase isoform 1	Cucsat.PASA.G15513	CAP10	NA	NA	NA	NA
727	Cucsa.271720	Cucsa.107800	Ethylene-responsive transcription factor	Cucsat.PASA.G11418	Transcription factor	AP2/ERF-ERF	TF	AP2/ERF->AP2/ERF-ERF	NA	Glycosyltransferase isoform 1	Cucsat.PASA.G15513	CAP10	NA	NA	NA	NA
728	Cucsa.302760	Cucsa.107800	Ethylene-responsive transcription factor 1	NA	NA	NA	NA	NA	NA	Glycosyltransferase isoform 1	Cucsat.PASA.G15513	CAP10	NA	NA	NA	NA
729	Cucsa.307870	Cucsa.107800	Transcription factor IIIA	Cucsat.PASA.G10477	transcription factor IIIA	C2H2	TF	C2H2	NA	Glycosyltransferase isoform 1	Cucsat.PASA.G15513	CAP10	NA	NA	NA	NA
730	Cucsa.309430	Cucsa.107800	LOB domain family protein	NA	NA	NA	NA	NA	NA	Glycosyltransferase isoform 1	Cucsat.PASA.G15513	CAP10	NA	NA	NA	NA
731	Cucsa.310360	Cucsa.107800	Ethylene-responsive transcription factor WIN1	Cucsat.PASA.G13468	Transcription factor	AP2/ERF-ERF	TF	AP2/ERF->AP2/ERF-ERF	NA	Glycosyltransferase isoform 1	Cucsat.PASA.G15513	CAP10	NA	NA	NA	NA
732	Cucsa.321050	Cucsa.107800	Ethylene-responsive transcription factor ERF034 family	NA	NA	NA	NA	NA	NA	Glycosyltransferase isoform 1	Cucsat.PASA.G15513	CAP10	NA	NA	NA	NA
733	Cucsa.321150	Cucsa.107800	Ethylene-responsive transcription factor	NA	NA	NA	NA	NA	NA	Glycosyltransferase isoform 1	Cucsat.PASA.G15513	CAP10	NA	NA	NA	NA
734	Cucsa.334870	Cucsa.107800	Ethylene-responsive transcription factor	NA	NA	NA	NA	NA	NA	Glycosyltransferase isoform 1	Cucsat.PASA.G15513	CAP10	NA	NA	NA	NA
735	Cucsa.336890	Cucsa.107800	Dehydration responsive element binding transcription factor	NA	NA	NA	NA	NA	NA	Glycosyltransferase isoform 1	Cucsat.PASA.G15513	CAP10	NA	NA	NA	NA
736	Cucsa.352470	Cucsa.107800	Ethylene-responsive transcription factor	NA	NA	NA	NA	NA	NA	Glycosyltransferase isoform 1	Cucsat.PASA.G15513	CAP10	NA	NA	NA	NA
737	Cucsa.359880	Cucsa.107800	Ethylene-responsive transcription factor	NA	NA	NA	NA	NA	NA	Glycosyltransferase isoform 1	Cucsat.PASA.G15513	CAP10	NA	NA	NA	NA
738	Cucsa.365220	Cucsa.107800	Ethylene-responsive transcription factor ERF012 family	NA	NA	NA	NA	NA	NA	Glycosyltransferase isoform 1	Cucsat.PASA.G15513	CAP10	NA	NA	NA	NA
739	Cucsa.365320	Cucsa.107800	Ethylene-responsive transcription factor	Cucsat.PASA.G5772	Transcription factor	AP2/ERF-ERF	TF	AP2/ERF->AP2/ERF-ERF	NA	Glycosyltransferase isoform 1	Cucsat.PASA.G15513	CAP10	NA	NA	NA	NA
740	Cucsa.280310	Cucsa.109300	DELLA protein GAI	NA	NA	NA	NA	NA	NA	Beta-galactosidase	Cucsat.PASA.G3873	beta-galactosidase | Beta-galactosidase	NA	NA	NA	NA
741	Cucsa.307870	Cucsa.109300	Transcription factor IIIA	Cucsat.PASA.G10477	transcription factor IIIA	C2H2	TF	C2H2	NA	Beta-galactosidase	Cucsat.PASA.G3873	beta-galactosidase | Beta-galactosidase	NA	NA	NA	NA
742	Cucsa.362960	Cucsa.109300	MADS box transcription factor	Cucsat.PASA.G6074	transcription factor	MADS-MIKC	TF	MADS->MADS-MIKC	NA	Beta-galactosidase	Cucsat.PASA.G3873	beta-galactosidase | Beta-galactosidase	NA	NA	NA	NA
743	Cucsa.102120	Cucsa.109770	Dof zinc finger protein	NA	NA	NA	NA	NA	NA	Sugar transporter, putative	Cucsat.PASA.G3850	Transporter	NA	NA	NA	NA
744	Cucsa.277740	Cucsa.109770	AP2-like ethylene-responsive transcription factor	NA	NA	NA	NA	NA	NA	Sugar transporter, putative	Cucsat.PASA.G3850	Transporter	NA	NA	NA	NA
745	Cucsa.307870	Cucsa.109770	Transcription factor IIIA	Cucsat.PASA.G10477	transcription factor IIIA	C2H2	TF	C2H2	NA	Sugar transporter, putative	Cucsat.PASA.G3850	Transporter	NA	NA	NA	NA
746	Cucsa.362960	Cucsa.109770	MADS box transcription factor	Cucsat.PASA.G6074	transcription factor	MADS-MIKC	TF	MADS->MADS-MIKC	NA	Sugar transporter, putative	Cucsat.PASA.G3850	Transporter	NA	NA	NA	NA
747	Cucsa.090320	Cucsa.112290	Phytochrome-interacting factor 3	Cucsat.PASA.G19937	Transcription factor	bHLH	TF	bHLH	NA	L-ascorbate oxidase-like protein	Cucsat.PASA.G14086	L-ascorbate oxidase homolog	NA	NA	NA	NA
748	Cucsa.120670	Cucsa.112290	Transcription factor	Cucsat.PASA.G18281	Transcription factor	bHLH	TF	bHLH	NA	L-ascorbate oxidase-like protein	Cucsat.PASA.G14086	L-ascorbate oxidase homolog	NA	NA	NA	NA
749	Cucsa.159020	Cucsa.112290	Homeobox associated leucine zipper protein	Cucsat.PASA.G8576	homeobox-leucine zipper protein	HB-HD-ZIP	TF	HB->HB-HD-ZIP	NA	L-ascorbate oxidase-like protein	Cucsat.PASA.G14086	L-ascorbate oxidase homolog	NA	NA	NA	NA
750	Cucsa.259560	Cucsa.112290	Homeobox leucine zipper family protein	Cucsat.PASA.G1013	homeobox-leucine zipper protein	HB-HD-ZIP	TF	HB->HB-HD-ZIP	NA	L-ascorbate oxidase-like protein	Cucsat.PASA.G14086	L-ascorbate oxidase homolog	NA	NA	NA	NA
751	Cucsa.285250	Cucsa.112290	Homeobox-leucine zipper family protein	Cucsat.PASA.G9913	homeobox-leucine zipper protein	HB-HD-ZIP	TF	HB->HB-HD-ZIP	NA	L-ascorbate oxidase-like protein	Cucsat.PASA.G14086	L-ascorbate oxidase homolog	NA	NA	NA	NA
752	Cucsa.378700	Cucsa.112290	Homeobox leucine zipper protein	Cucsat.PASA.G12287	homeobox-leucine zipper protein ATHB-51-like	HB-HD-ZIP	TF	HB->HB-HD-ZIP	NA	L-ascorbate oxidase-like protein	Cucsat.PASA.G14086	L-ascorbate oxidase homolog	NA	NA	NA	NA
753	Cucsa.102120	Cucsa.112360	Dof zinc finger protein	NA	NA	NA	NA	NA	NA	DUF4408 domain protein	Cucsat.PASA.G14620	Cotton fibre expressed protein	NA	NA	NA	NA
754	Cucsa.102560	Cucsa.112360	Dehydration responsive element binding transcription factor	NA	NA	NA	NA	NA	NA	DUF4408 domain protein	Cucsat.PASA.G14620	Cotton fibre expressed protein	NA	NA	NA	NA
755	Cucsa.160530	Cucsa.112360	GATA transcription factor	Cucsat.PASA.G4987	gata transcription factor	C2C2-GATA	TF	C2C2->C2C2-GATA	NA	DUF4408 domain protein	Cucsat.PASA.G14620	Cotton fibre expressed protein	NA	NA	NA	NA
756	Cucsa.220080	Cucsa.112360	Two-component response regulator	Cucsat.PASA.G16488	MYB family transcription factor	GARP-G2-like	TF	GARP->GARP-G2-like	NA	DUF4408 domain protein	Cucsat.PASA.G14620	Cotton fibre expressed protein	NA	NA	NA	NA
757	Cucsa.238090	Cucsa.112360	TCP transcription factor	Cucsat.PASA.G8503	transcription factor	TCP	TF	TCP	NA	DUF4408 domain protein	Cucsat.PASA.G14620	Cotton fibre expressed protein	NA	NA	NA	NA
758	Cucsa.352470	Cucsa.112360	Ethylene-responsive transcription factor	NA	NA	NA	NA	NA	NA	DUF4408 domain protein	Cucsat.PASA.G14620	Cotton fibre expressed protein	NA	NA	NA	NA
759	Cucsa.006170	Cucsa.113360	myb domain protein 20	Cucsat.PASA.G10381	Transcription factor	MYB	TF	MYB->MYB	NA	Cytochrome P450	Cucsat.PASA.G14662	cytochrome P450	NA	NA	NA	NA
760	Cucsa.112760	Cucsa.113360	MYB family protein	Cucsat.PASA.G14634	Transcription factor	MYB	TF	MYB->MYB	NA	Cytochrome P450	Cucsat.PASA.G14662	cytochrome P450	NA	NA	NA	NA
761	Cucsa.158340	Cucsa.113360	Myb-related protein	Cucsat.PASA.G8553	Transcription factor	MYB	TF	MYB->MYB	NA	Cytochrome P450	Cucsat.PASA.G14662	cytochrome P450	NA	NA	NA	NA
762	Cucsa.164580	Cucsa.113360	Myb family transcription factor family protein	Cucsat.PASA.G15238	transcription factor	MYB	TF	MYB->MYB	NA	Cytochrome P450	Cucsat.PASA.G14662	cytochrome P450	NA	NA	NA	NA
763	Cucsa.180580	Cucsa.113360	Trihelix transcription factor GT-2-like protein	Cucsat.PASA.G11241	Transcription factor	Trihelix	TF	Trihelix	NA	Cytochrome P450	Cucsat.PASA.G14662	cytochrome P450	NA	NA	NA	NA
764	Cucsa.250070	Cucsa.113360	Trihelix transcription factor GT-2	NA	NA	NA	NA	NA	NA	Cytochrome P450	Cucsat.PASA.G14662	cytochrome P450	NA	NA	NA	NA
765	Cucsa.277740	Cucsa.113360	AP2-like ethylene-responsive transcription factor	NA	NA	NA	NA	NA	NA	Cytochrome P450	Cucsat.PASA.G14662	cytochrome P450	NA	NA	NA	NA
766	Cucsa.307250	Cucsa.113360	MYB transcription factor	NA	NA	NA	NA	NA	NA	Cytochrome P450	Cucsat.PASA.G14662	cytochrome P450	NA	NA	NA	NA
767	Cucsa.307870	Cucsa.113360	Transcription factor IIIA	Cucsat.PASA.G10477	transcription factor IIIA	C2H2	TF	C2H2	NA	Cytochrome P450	Cucsat.PASA.G14662	cytochrome P450	NA	NA	NA	NA
768	Cucsa.337320	Cucsa.113360	MYB transcription factor	Cucsat.PASA.G13188	Myb-related protein	MYB	TF	MYB->MYB	NA	Cytochrome P450	Cucsat.PASA.G14662	cytochrome P450	NA	NA	NA	NA
769	Cucsa.353140	Cucsa.113360	Homeobox protein knotted-1-like 1	Cucsat.PASA.G20947	homeobox protein	HB-KNOX	TF	HB->HB-KNOX	NA	Cytochrome P450	Cucsat.PASA.G14662	cytochrome P450	NA	NA	NA	NA
770	Cucsa.102120	Cucsa.113420	Dof zinc finger protein	NA	NA	NA	NA	NA	NA	MADS-box transcription factor	Cucsat.PASA.G14665	MADS-box protein | Transcription factor	MADS-MIKC	TF	MADS->MADS-MIKC	NA
771	Cucsa.124410	Cucsa.113420	Auxin response factor	Cucsat.PASA.G1621	auxin response factor	B3-ARF	TF	B3->B3-ARF	NA	MADS-box transcription factor	Cucsat.PASA.G14665	MADS-box protein | Transcription factor	MADS-MIKC	TF	MADS->MADS-MIKC	NA
772	Cucsa.213830	Cucsa.113420	Dof zinc finger protein	Cucsat.PASA.G18387	Zinc finger protein	C2C2-Dof	TF	C2C2->C2C2-Dof	NA	MADS-box transcription factor	Cucsat.PASA.G14665	MADS-box protein | Transcription factor	MADS-MIKC	TF	MADS->MADS-MIKC	NA
773	Cucsa.277740	Cucsa.113420	AP2-like ethylene-responsive transcription factor	NA	NA	NA	NA	NA	NA	MADS-box transcription factor	Cucsat.PASA.G14665	MADS-box protein | Transcription factor	MADS-MIKC	TF	MADS->MADS-MIKC	NA
774	Cucsa.341290	Cucsa.113420	Dof zinc finger protein	Cucsat.PASA.G13358	Zinc finger protein	C2C2-Dof	TF	C2C2->C2C2-Dof	NA	MADS-box transcription factor	Cucsat.PASA.G14665	MADS-box protein | Transcription factor	MADS-MIKC	TF	MADS->MADS-MIKC	NA
775	Cucsa.362960	Cucsa.113420	MADS box transcription factor	Cucsat.PASA.G6074	transcription factor	MADS-MIKC	TF	MADS->MADS-MIKC	NA	MADS-box transcription factor	Cucsat.PASA.G14665	MADS-box protein | Transcription factor	MADS-MIKC	TF	MADS->MADS-MIKC	NA
776	Cucsa.098430	Cucsa.115410	Dof zinc finger protein	Cucsat.PASA.G14758	zinc finger protein	C2C2-Dof	TF	C2C2->C2C2-Dof	NA	Pollen allergen Che a 1	Cucsat.PASA.G21219	pollen Ole e 1 allergen and extensin family protein	NA	NA	NA	NA
777	Cucsa.102120	Cucsa.115410	Dof zinc finger protein	NA	NA	NA	NA	NA	NA	Pollen allergen Che a 1	Cucsat.PASA.G21219	pollen Ole e 1 allergen and extensin family protein	NA	NA	NA	NA
778	Cucsa.104340	Cucsa.115410	MYB-related transcription factor	NA	NA	NA	NA	NA	NA	Pollen allergen Che a 1	Cucsat.PASA.G21219	pollen Ole e 1 allergen and extensin family protein	NA	NA	NA	NA
779	Cucsa.118450	Cucsa.115410	MYB family protein	Cucsat.PASA.G17965	Myb-related protein	MYB	TF	MYB->MYB	NA	Pollen allergen Che a 1	Cucsat.PASA.G21219	pollen Ole e 1 allergen and extensin family protein	NA	NA	NA	NA
780	Cucsa.158340	Cucsa.115410	Myb-related protein	Cucsat.PASA.G8553	Transcription factor	MYB	TF	MYB->MYB	NA	Pollen allergen Che a 1	Cucsat.PASA.G21219	pollen Ole e 1 allergen and extensin family protein	NA	NA	NA	NA
781	Cucsa.213830	Cucsa.115410	Dof zinc finger protein	Cucsat.PASA.G18387	Zinc finger protein	C2C2-Dof	TF	C2C2->C2C2-Dof	NA	Pollen allergen Che a 1	Cucsat.PASA.G21219	pollen Ole e 1 allergen and extensin family protein	NA	NA	NA	NA
782	Cucsa.272130	Cucsa.115410	Plant regulator RWP-RK family protein, putative	Cucsat.PASA.G11329	RWP-RK domain-containing protein	RWP-RK	TF	RWP-RK	NA	Pollen allergen Che a 1	Cucsat.PASA.G21219	pollen Ole e 1 allergen and extensin family protein	NA	NA	NA	NA
783	Cucsa.277740	Cucsa.115410	AP2-like ethylene-responsive transcription factor	NA	NA	NA	NA	NA	NA	Pollen allergen Che a 1	Cucsat.PASA.G21219	pollen Ole e 1 allergen and extensin family protein	NA	NA	NA	NA
784	Cucsa.280310	Cucsa.115410	DELLA protein GAI	NA	NA	NA	NA	NA	NA	Pollen allergen Che a 1	Cucsat.PASA.G21219	pollen Ole e 1 allergen and extensin family protein	NA	NA	NA	NA
785	Cucsa.307870	Cucsa.115410	Transcription factor IIIA	Cucsat.PASA.G10477	transcription factor IIIA	C2H2	TF	C2H2	NA	Pollen allergen Che a 1	Cucsat.PASA.G21219	pollen Ole e 1 allergen and extensin family protein	NA	NA	NA	NA
786	Cucsa.362960	Cucsa.115410	MADS box transcription factor	Cucsat.PASA.G6074	transcription factor	MADS-MIKC	TF	MADS->MADS-MIKC	NA	Pollen allergen Che a 1	Cucsat.PASA.G21219	pollen Ole e 1 allergen and extensin family protein	NA	NA	NA	NA
787	Cucsa.026600	Cucsa.116470	GAGA-binding transcriptional activator	NA	NA	NA	NA	NA	NA	Protein SPEAR3	Cucsat.PASA.G19468	NA	NA	NA	NA	NA
788	Cucsa.098430	Cucsa.116470	Dof zinc finger protein	Cucsat.PASA.G14758	zinc finger protein	C2C2-Dof	TF	C2C2->C2C2-Dof	NA	Protein SPEAR3	Cucsat.PASA.G19468	NA	NA	NA	NA	NA
789	Cucsa.102120	Cucsa.116470	Dof zinc finger protein	NA	NA	NA	NA	NA	NA	Protein SPEAR3	Cucsat.PASA.G19468	NA	NA	NA	NA	NA
790	Cucsa.104200	Cucsa.116470	Homeobox associated leucine zipper protein	Cucsat.PASA.G2291	homeobox-leucine zipper protein	HB-HD-ZIP	TF	HB->HB-HD-ZIP	NA	Protein SPEAR3	Cucsat.PASA.G19468	NA	NA	NA	NA	NA
791	Cucsa.112810	Cucsa.116470	Dof zinc finger protein	Cucsat.PASA.G14636	dof zinc finger protein	C2C2-Dof	TF	C2C2->C2C2-Dof	NA	Protein SPEAR3	Cucsat.PASA.G19468	NA	NA	NA	NA	NA
792	Cucsa.159750	Cucsa.116470	GAGA-binding transcriptional activator	Cucsat.PASA.G4622	GAGA-binding transcriptional activator	BBR-BPC	TF	BBR-BPC	NA	Protein SPEAR3	Cucsat.PASA.G19468	NA	NA	NA	NA	NA
793	Cucsa.213830	Cucsa.116470	Dof zinc finger protein	Cucsat.PASA.G18387	Zinc finger protein	C2C2-Dof	TF	C2C2->C2C2-Dof	NA	Protein SPEAR3	Cucsat.PASA.G19468	NA	NA	NA	NA	NA
794	Cucsa.277740	Cucsa.116470	AP2-like ethylene-responsive transcription factor	NA	NA	NA	NA	NA	NA	Protein SPEAR3	Cucsat.PASA.G19468	NA	NA	NA	NA	NA
795	Cucsa.280310	Cucsa.116470	DELLA protein GAI	NA	NA	NA	NA	NA	NA	Protein SPEAR3	Cucsat.PASA.G19468	NA	NA	NA	NA	NA
796	Cucsa.341290	Cucsa.116470	Dof zinc finger protein	Cucsat.PASA.G13358	Zinc finger protein	C2C2-Dof	TF	C2C2->C2C2-Dof	NA	Protein SPEAR3	Cucsat.PASA.G19468	NA	NA	NA	NA	NA
797	Cucsa.353140	Cucsa.116470	Homeobox protein knotted-1-like 1	Cucsat.PASA.G20947	homeobox protein	HB-KNOX	TF	HB->HB-KNOX	NA	Protein SPEAR3	Cucsat.PASA.G19468	NA	NA	NA	NA	NA
798	Cucsa.362960	Cucsa.116470	MADS box transcription factor	Cucsat.PASA.G6074	transcription factor	MADS-MIKC	TF	MADS->MADS-MIKC	NA	Protein SPEAR3	Cucsat.PASA.G19468	NA	NA	NA	NA	NA
799	Cucsa.098190	Cucsa.116730	E2F transcription factor-like E2FE	Cucsat.PASA.G14745	E2F transcription factor-like E2FE-like	E2F-DP	TF	E2F-DP	NA	Profilin	Cucsat.PASA.G19748	Binds to actin and affects the structure of the cytoskeleton. At high concentrations, profilin prevents the polymerization of actin, whereas it enhances it at low concentrations (By similarity)	NA	NA	NA	NA
800	Cucsa.106050	Cucsa.116730	cell division cycle 5	Cucsat.PASA.G3038	Cell division cycle | Nudix hydrolase	MYB	TF	MYB->MYB	NA	Profilin	Cucsat.PASA.G19748	Binds to actin and affects the structure of the cytoskeleton. At high concentrations, profilin prevents the polymerization of actin, whereas it enhances it at low concentrations (By similarity)	NA	NA	NA	NA
801	Cucsa.280310	Cucsa.116730	DELLA protein GAI	NA	NA	NA	NA	NA	NA	Profilin	Cucsat.PASA.G19748	Binds to actin and affects the structure of the cytoskeleton. At high concentrations, profilin prevents the polymerization of actin, whereas it enhances it at low concentrations (By similarity)	NA	NA	NA	NA
802	Cucsa.291780	Cucsa.116730	cell division cycle 5	Cucsat.PASA.G21611	Cell division cycle	MYB	TF	MYB->MYB	NA	Profilin	Cucsat.PASA.G19748	Binds to actin and affects the structure of the cytoskeleton. At high concentrations, profilin prevents the polymerization of actin, whereas it enhances it at low concentrations (By similarity)	NA	NA	NA	NA
803	Cucsa.012850	Cucsa.118670	Ethylene-responsive transcription factor, putative	NA	NA	NA	NA	NA	NA	Domain of unknown function (DUF303)	NA	NA	NA	NA	NA	NA
804	Cucsa.102120	Cucsa.118670	Dof zinc finger protein	NA	NA	NA	NA	NA	NA	Domain of unknown function (DUF303)	NA	NA	NA	NA	NA	NA
805	Cucsa.136780	Cucsa.118670	Dehydration responsive element binding transcription factor	Cucsat.PASA.G5871	element-binding protein	AP2/ERF-ERF	TF	AP2/ERF->AP2/ERF-ERF	NA	Domain of unknown function (DUF303)	NA	NA	NA	NA	NA	NA
806	Cucsa.163800	Cucsa.118670	Zinc finger protein MAGPIE	Cucsat.PASA.G1870	zinc finger protein	C2H2	TF	C2H2	NA	Domain of unknown function (DUF303)	NA	NA	NA	NA	NA	NA
807	Cucsa.164580	Cucsa.118670	Myb family transcription factor family protein	Cucsat.PASA.G15238	transcription factor	MYB	TF	MYB->MYB	NA	Domain of unknown function (DUF303)	NA	NA	NA	NA	NA	NA
808	Cucsa.277240	Cucsa.118670	Zinc finger protein, putative	Cucsat.PASA.G18694	zinc finger protein	C2H2	TF	C2H2	NA	Domain of unknown function (DUF303)	NA	NA	NA	NA	NA	NA
809	Cucsa.310360	Cucsa.118670	Ethylene-responsive transcription factor WIN1	Cucsat.PASA.G13468	Transcription factor	AP2/ERF-ERF	TF	AP2/ERF->AP2/ERF-ERF	NA	Domain of unknown function (DUF303)	NA	NA	NA	NA	NA	NA
810	Cucsa.341140	Cucsa.118670	Zinc finger protein MAGPIE	Cucsat.PASA.G13351	zinc finger protein	C2H2	TF	C2H2	NA	Domain of unknown function (DUF303)	NA	NA	NA	NA	NA	NA
811	Cucsa.341290	Cucsa.118670	Dof zinc finger protein	Cucsat.PASA.G13358	Zinc finger protein	C2C2-Dof	TF	C2C2->C2C2-Dof	NA	Domain of unknown function (DUF303)	NA	NA	NA	NA	NA	NA
812	Cucsa.012850	Cucsa.118720	Ethylene-responsive transcription factor, putative	NA	NA	NA	NA	NA	NA	Aspartic proteinase nepenthesin-2	Cucsat.PASA.G18198	aspartic proteinase	NA	NA	NA	NA
813	Cucsa.026600	Cucsa.118720	GAGA-binding transcriptional activator	NA	NA	NA	NA	NA	NA	Aspartic proteinase nepenthesin-2	Cucsat.PASA.G18198	aspartic proteinase	NA	NA	NA	NA
814	Cucsa.042770	Cucsa.118720	Ethylene-responsive transcription factor 7	NA	NA	NA	NA	NA	NA	Aspartic proteinase nepenthesin-2	Cucsat.PASA.G18198	aspartic proteinase	NA	NA	NA	NA
815	Cucsa.088640	Cucsa.118720	Ethylene-responsive transcription factor ERF019	NA	NA	NA	NA	NA	NA	Aspartic proteinase nepenthesin-2	Cucsat.PASA.G18198	aspartic proteinase	NA	NA	NA	NA
816	Cucsa.098430	Cucsa.118720	Dof zinc finger protein	Cucsat.PASA.G14758	zinc finger protein	C2C2-Dof	TF	C2C2->C2C2-Dof	NA	Aspartic proteinase nepenthesin-2	Cucsat.PASA.G18198	aspartic proteinase	NA	NA	NA	NA
817	Cucsa.102120	Cucsa.118720	Dof zinc finger protein	NA	NA	NA	NA	NA	NA	Aspartic proteinase nepenthesin-2	Cucsat.PASA.G18198	aspartic proteinase	NA	NA	NA	NA
818	Cucsa.102560	Cucsa.118720	Dehydration responsive element binding transcription factor	NA	NA	NA	NA	NA	NA	Aspartic proteinase nepenthesin-2	Cucsat.PASA.G18198	aspartic proteinase	NA	NA	NA	NA
819	Cucsa.136780	Cucsa.118720	Dehydration responsive element binding transcription factor	Cucsat.PASA.G5871	element-binding protein	AP2/ERF-ERF	TF	AP2/ERF->AP2/ERF-ERF	NA	Aspartic proteinase nepenthesin-2	Cucsat.PASA.G18198	aspartic proteinase	NA	NA	NA	NA
820	Cucsa.141980	Cucsa.118720	Ethylene-responsive transcription factor ERF017	NA	NA	NA	NA	NA	NA	Aspartic proteinase nepenthesin-2	Cucsat.PASA.G18198	aspartic proteinase	NA	NA	NA	NA
821	Cucsa.194390	Cucsa.118720	GATA transcription factor, putative	Cucsat.PASA.G3963	gata transcription factor	C2C2-GATA	TF	C2C2->C2C2-GATA	NA	Aspartic proteinase nepenthesin-2	Cucsat.PASA.G18198	aspartic proteinase	NA	NA	NA	NA
822	Cucsa.213830	Cucsa.118720	Dof zinc finger protein	Cucsat.PASA.G18387	Zinc finger protein	C2C2-Dof	TF	C2C2->C2C2-Dof	NA	Aspartic proteinase nepenthesin-2	Cucsat.PASA.G18198	aspartic proteinase	NA	NA	NA	NA
823	Cucsa.237150	Cucsa.118720	Ethylene-responsive transcription factor ERF021	NA	NA	NA	NA	NA	NA	Aspartic proteinase nepenthesin-2	Cucsat.PASA.G18198	aspartic proteinase	NA	NA	NA	NA
824	Cucsa.252730	Cucsa.118720	GATA transcription factor, putative	Cucsat.PASA.G569	gata transcription factor	C2C2-GATA	TF	C2C2->C2C2-GATA	NA	Aspartic proteinase nepenthesin-2	Cucsat.PASA.G18198	aspartic proteinase	NA	NA	NA	NA
825	Cucsa.271720	Cucsa.118720	Ethylene-responsive transcription factor	Cucsat.PASA.G11418	Transcription factor	AP2/ERF-ERF	TF	AP2/ERF->AP2/ERF-ERF	NA	Aspartic proteinase nepenthesin-2	Cucsat.PASA.G18198	aspartic proteinase	NA	NA	NA	NA
826	Cucsa.277740	Cucsa.118720	AP2-like ethylene-responsive transcription factor	NA	NA	NA	NA	NA	NA	Aspartic proteinase nepenthesin-2	Cucsat.PASA.G18198	aspartic proteinase	NA	NA	NA	NA
827	Cucsa.280310	Cucsa.118720	DELLA protein GAI	NA	NA	NA	NA	NA	NA	Aspartic proteinase nepenthesin-2	Cucsat.PASA.G18198	aspartic proteinase	NA	NA	NA	NA
828	Cucsa.307870	Cucsa.118720	Transcription factor IIIA	Cucsat.PASA.G10477	transcription factor IIIA	C2H2	TF	C2H2	NA	Aspartic proteinase nepenthesin-2	Cucsat.PASA.G18198	aspartic proteinase	NA	NA	NA	NA
829	Cucsa.310360	Cucsa.118720	Ethylene-responsive transcription factor WIN1	Cucsat.PASA.G13468	Transcription factor	AP2/ERF-ERF	TF	AP2/ERF->AP2/ERF-ERF	NA	Aspartic proteinase nepenthesin-2	Cucsat.PASA.G18198	aspartic proteinase	NA	NA	NA	NA
830	Cucsa.321150	Cucsa.118720	Ethylene-responsive transcription factor	NA	NA	NA	NA	NA	NA	Aspartic proteinase nepenthesin-2	Cucsat.PASA.G18198	aspartic proteinase	NA	NA	NA	NA
831	Cucsa.336890	Cucsa.118720	Dehydration responsive element binding transcription factor	NA	NA	NA	NA	NA	NA	Aspartic proteinase nepenthesin-2	Cucsat.PASA.G18198	aspartic proteinase	NA	NA	NA	NA
832	Cucsa.341290	Cucsa.118720	Dof zinc finger protein	Cucsat.PASA.G13358	Zinc finger protein	C2C2-Dof	TF	C2C2->C2C2-Dof	NA	Aspartic proteinase nepenthesin-2	Cucsat.PASA.G18198	aspartic proteinase	NA	NA	NA	NA
833	Cucsa.352470	Cucsa.118720	Ethylene-responsive transcription factor	NA	NA	NA	NA	NA	NA	Aspartic proteinase nepenthesin-2	Cucsat.PASA.G18198	aspartic proteinase	NA	NA	NA	NA
834	Cucsa.353140	Cucsa.118720	Homeobox protein knotted-1-like 1	Cucsat.PASA.G20947	homeobox protein	HB-KNOX	TF	HB->HB-KNOX	NA	Aspartic proteinase nepenthesin-2	Cucsat.PASA.G18198	aspartic proteinase	NA	NA	NA	NA
835	Cucsa.359570	Cucsa.118720	GATA transcription factor 24-like	Cucsat.PASA.G3535	gata transcription factor	C2C2-GATA	TF	C2C2->C2C2-GATA	NA	Aspartic proteinase nepenthesin-2	Cucsat.PASA.G18198	aspartic proteinase	NA	NA	NA	NA
836	Cucsa.362960	Cucsa.118720	MADS box transcription factor	Cucsat.PASA.G6074	transcription factor	MADS-MIKC	TF	MADS->MADS-MIKC	NA	Aspartic proteinase nepenthesin-2	Cucsat.PASA.G18198	aspartic proteinase	NA	NA	NA	NA
837	Cucsa.365220	Cucsa.118720	Ethylene-responsive transcription factor ERF012 family	NA	NA	NA	NA	NA	NA	Aspartic proteinase nepenthesin-2	Cucsat.PASA.G18198	aspartic proteinase	NA	NA	NA	NA
838	Cucsa.391680	Cucsa.118720	Lysine-specific demethylase REF6	Cucsat.PASA.G14788	- C2H2 zinc finger protein, expressed	C2H2	TF	C2H2	NA	Aspartic proteinase nepenthesin-2	Cucsat.PASA.G18198	aspartic proteinase	NA	NA	NA	NA
839	Cucsa.102120	Cucsa.124080	Dof zinc finger protein	NA	NA	NA	NA	NA	NA	Pectin lyase-like superfamily protein, putative	Cucsat.PASA.G1504	polygalacturonase	NA	NA	NA	NA
840	Cucsa.272130	Cucsa.124080	Plant regulator RWP-RK family protein, putative	Cucsat.PASA.G11329	RWP-RK domain-containing protein	RWP-RK	TF	RWP-RK	NA	Pectin lyase-like superfamily protein, putative	Cucsat.PASA.G1504	polygalacturonase	NA	NA	NA	NA
841	Cucsa.362960	Cucsa.124080	MADS box transcription factor	Cucsat.PASA.G6074	transcription factor	MADS-MIKC	TF	MADS->MADS-MIKC	NA	Pectin lyase-like superfamily protein, putative	Cucsat.PASA.G1504	polygalacturonase	NA	NA	NA	NA
842	Cucsa.048220	Cucsa.124350	Homeobox-leucine zipper protein HOX32	Cucsat.PASA.G2085	homeobox-leucine zipper protein | MEKHLA domain	HB-HD-ZIP	TF	HB->HB-HD-ZIP	NA	Aquaporin PIP2	Cucsat.PASA.G1615	plasma membrane intrinsic protein | Aquaporin	NA	NA	NA	NA
843	Cucsa.084230	Cucsa.124350	Heat shock transcription factor	Cucsat.PASA.G3278	heat stress transcription factor	HSF	TF	HSF	NA	Aquaporin PIP2	Cucsat.PASA.G1615	plasma membrane intrinsic protein | Aquaporin	NA	NA	NA	NA
844	Cucsa.102120	Cucsa.124350	Dof zinc finger protein	NA	NA	NA	NA	NA	NA	Aquaporin PIP2	Cucsat.PASA.G1615	plasma membrane intrinsic protein | Aquaporin	NA	NA	NA	NA
845	Cucsa.206000	Cucsa.124350	Heat shock transcription factor	NA	NA	NA	NA	NA	NA	Aquaporin PIP2	Cucsat.PASA.G1615	plasma membrane intrinsic protein | Aquaporin	NA	NA	NA	NA
846	Cucsa.307870	Cucsa.124350	Transcription factor IIIA	Cucsat.PASA.G10477	transcription factor IIIA	C2H2	TF	C2H2	NA	Aquaporin PIP2	Cucsat.PASA.G1615	plasma membrane intrinsic protein | Aquaporin	NA	NA	NA	NA
847	Cucsa.338950	Cucsa.124350	Zinc finger-homeodomain protein 1	NA	NA	NA	NA	NA	NA	Aquaporin PIP2	Cucsat.PASA.G1615	plasma membrane intrinsic protein | Aquaporin	NA	NA	NA	NA
848	Cucsa.352320	Cucsa.124350	Heat shock transcription factor	Cucsat.PASA.G20919	heat stress transcription factor	HSF	TF	HSF	NA	Aquaporin PIP2	Cucsat.PASA.G1615	plasma membrane intrinsic protein | Aquaporin	NA	NA	NA	NA
849	Cucsa.362960	Cucsa.124350	MADS box transcription factor	Cucsat.PASA.G6074	transcription factor	MADS-MIKC	TF	MADS->MADS-MIKC	NA	Aquaporin PIP2	Cucsat.PASA.G1615	plasma membrane intrinsic protein | Aquaporin	NA	NA	NA	NA
850	Cucsa.391680	Cucsa.124350	Lysine-specific demethylase REF6	Cucsat.PASA.G14788	- C2H2 zinc finger protein, expressed	C2H2	TF	C2H2	NA	Aquaporin PIP2	Cucsat.PASA.G1615	plasma membrane intrinsic protein | Aquaporin	NA	NA	NA	NA
851	Cucsa.194390	Cucsa.124930	GATA transcription factor, putative	Cucsat.PASA.G3963	gata transcription factor	C2C2-GATA	TF	C2C2->C2C2-GATA	NA	Glycosyltransferase	Cucsat.PASA.G1534	UDP-glycosyltransferase	NA	NA	NA	NA
852	Cucsa.219780	Cucsa.124930	Abscisic acid responsive element-binding factor 1 family protein	Cucsat.PASA.G9251	Transcription factor	bZIP	TF	bZIP	NA	Glycosyltransferase	Cucsat.PASA.G1534	UDP-glycosyltransferase	NA	NA	NA	NA
853	Cucsa.252730	Cucsa.124930	GATA transcription factor, putative	Cucsat.PASA.G569	gata transcription factor	C2C2-GATA	TF	C2C2->C2C2-GATA	NA	Glycosyltransferase	Cucsat.PASA.G1534	UDP-glycosyltransferase	NA	NA	NA	NA
854	Cucsa.102120	Cucsa.126440	Dof zinc finger protein	NA	NA	NA	NA	NA	NA	Carboxypeptidase	Cucsat.PASA.G14876	serine carboxypeptidase-like	NA	NA	NA	NA
855	Cucsa.118450	Cucsa.126440	MYB family protein	Cucsat.PASA.G17965	Myb-related protein	MYB	TF	MYB->MYB	NA	Carboxypeptidase	Cucsat.PASA.G14876	serine carboxypeptidase-like	NA	NA	NA	NA
856	Cucsa.158340	Cucsa.126440	Myb-related protein	Cucsat.PASA.G8553	Transcription factor	MYB	TF	MYB->MYB	NA	Carboxypeptidase	Cucsat.PASA.G14876	serine carboxypeptidase-like	NA	NA	NA	NA
857	Cucsa.159750	Cucsa.126440	GAGA-binding transcriptional activator	Cucsat.PASA.G4622	GAGA-binding transcriptional activator	BBR-BPC	TF	BBR-BPC	NA	Carboxypeptidase	Cucsat.PASA.G14876	serine carboxypeptidase-like	NA	NA	NA	NA
858	Cucsa.213830	Cucsa.126440	Dof zinc finger protein	Cucsat.PASA.G18387	Zinc finger protein	C2C2-Dof	TF	C2C2->C2C2-Dof	NA	Carboxypeptidase	Cucsat.PASA.G14876	serine carboxypeptidase-like	NA	NA	NA	NA
859	Cucsa.252700	Cucsa.126440	Myb transcription factor	Cucsat.PASA.G571	myb domain protein 111	MYB	TF	MYB->MYB	NA	Carboxypeptidase	Cucsat.PASA.G14876	serine carboxypeptidase-like	NA	NA	NA	NA
860	Cucsa.277740	Cucsa.126440	AP2-like ethylene-responsive transcription factor	NA	NA	NA	NA	NA	NA	Carboxypeptidase	Cucsat.PASA.G14876	serine carboxypeptidase-like	NA	NA	NA	NA
861	Cucsa.307870	Cucsa.126440	Transcription factor IIIA	Cucsat.PASA.G10477	transcription factor IIIA	C2H2	TF	C2H2	NA	Carboxypeptidase	Cucsat.PASA.G14876	serine carboxypeptidase-like	NA	NA	NA	NA
862	Cucsa.308740	Cucsa.126440	C2H2-type zinc finger protein	NA	NA	NA	NA	NA	NA	Carboxypeptidase	Cucsat.PASA.G14876	serine carboxypeptidase-like	NA	NA	NA	NA
863	Cucsa.341290	Cucsa.126440	Dof zinc finger protein	Cucsat.PASA.G13358	Zinc finger protein	C2C2-Dof	TF	C2C2->C2C2-Dof	NA	Carboxypeptidase	Cucsat.PASA.G14876	serine carboxypeptidase-like	NA	NA	NA	NA
864	Cucsa.362960	Cucsa.126440	MADS box transcription factor	Cucsat.PASA.G6074	transcription factor	MADS-MIKC	TF	MADS->MADS-MIKC	NA	Carboxypeptidase	Cucsat.PASA.G14876	serine carboxypeptidase-like	NA	NA	NA	NA
865	Cucsa.043520	Cucsa.126450	Protein WUSCHEL	Cucsat.PASA.G2357	DNA binding protein binding transcription factor transcription regulator	HB-WOX	TF	HB->HB-WOX	NA	NAC domain-containing protein, putative	Cucsat.PASA.G14373	nac domain	NAC	TF	NAC	NA
866	Cucsa.090320	Cucsa.126450	Phytochrome-interacting factor 3	Cucsat.PASA.G19937	Transcription factor	bHLH	TF	bHLH	NA	NAC domain-containing protein, putative	Cucsat.PASA.G14373	nac domain	NAC	TF	NAC	NA
867	Cucsa.104970	Cucsa.126450	G-box-binding factor, putative	Cucsat.PASA.G2315	Transcription factor	bZIP	TF	bZIP	NA	NAC domain-containing protein, putative	Cucsat.PASA.G14373	nac domain	NAC	TF	NAC	NA
868	Cucsa.120670	Cucsa.126450	Transcription factor	Cucsat.PASA.G18281	Transcription factor	bHLH	TF	bHLH	NA	NAC domain-containing protein, putative	Cucsat.PASA.G14373	nac domain	NAC	TF	NAC	NA
869	Cucsa.124410	Cucsa.126450	Auxin response factor	Cucsat.PASA.G1621	auxin response factor	B3-ARF	TF	B3->B3-ARF	NA	NAC domain-containing protein, putative	Cucsat.PASA.G14373	nac domain	NAC	TF	NAC	NA
870	Cucsa.259560	Cucsa.126450	Homeobox leucine zipper family protein	Cucsat.PASA.G1013	homeobox-leucine zipper protein	HB-HD-ZIP	TF	HB->HB-HD-ZIP	NA	NAC domain-containing protein, putative	Cucsat.PASA.G14373	nac domain	NAC	TF	NAC	NA
871	Cucsa.026600	Cucsa.132720	GAGA-binding transcriptional activator	NA	NA	NA	NA	NA	NA	Zinc/RING finger 3	Cucsat.PASA.G19821	zinc finger family protein	NA	NA	NA	NA
872	Cucsa.103500	Cucsa.132720	Homeobox-leucine zipper protein	Cucsat.PASA.G2267	homeobox-leucine zipper protein	HB-HD-ZIP	TF	HB->HB-HD-ZIP	NA	Zinc/RING finger 3	Cucsat.PASA.G19821	zinc finger family protein	NA	NA	NA	NA
873	Cucsa.104200	Cucsa.132720	Homeobox associated leucine zipper protein	Cucsat.PASA.G2291	homeobox-leucine zipper protein	HB-HD-ZIP	TF	HB->HB-HD-ZIP	NA	Zinc/RING finger 3	Cucsat.PASA.G19821	zinc finger family protein	NA	NA	NA	NA
874	Cucsa.159750	Cucsa.132720	GAGA-binding transcriptional activator	Cucsat.PASA.G4622	GAGA-binding transcriptional activator	BBR-BPC	TF	BBR-BPC	NA	Zinc/RING finger 3	Cucsat.PASA.G19821	zinc finger family protein	NA	NA	NA	NA
875	Cucsa.277740	Cucsa.132720	AP2-like ethylene-responsive transcription factor	NA	NA	NA	NA	NA	NA	Zinc/RING finger 3	Cucsat.PASA.G19821	zinc finger family protein	NA	NA	NA	NA
876	Cucsa.280310	Cucsa.132720	DELLA protein GAI	NA	NA	NA	NA	NA	NA	Zinc/RING finger 3	Cucsat.PASA.G19821	zinc finger family protein	NA	NA	NA	NA
877	Cucsa.307870	Cucsa.132720	Transcription factor IIIA	Cucsat.PASA.G10477	transcription factor IIIA	C2H2	TF	C2H2	NA	Zinc/RING finger 3	Cucsat.PASA.G19821	zinc finger family protein	NA	NA	NA	NA
878	Cucsa.308740	Cucsa.132720	C2H2-type zinc finger protein	NA	NA	NA	NA	NA	NA	Zinc/RING finger 3	Cucsat.PASA.G19821	zinc finger family protein	NA	NA	NA	NA
879	Cucsa.341140	Cucsa.132720	Zinc finger protein MAGPIE	Cucsat.PASA.G13351	zinc finger protein	C2H2	TF	C2H2	NA	Zinc/RING finger 3	Cucsat.PASA.G19821	zinc finger family protein	NA	NA	NA	NA
880	Cucsa.362960	Cucsa.132720	MADS box transcription factor	Cucsat.PASA.G6074	transcription factor	MADS-MIKC	TF	MADS->MADS-MIKC	NA	Zinc/RING finger 3	Cucsat.PASA.G19821	zinc finger family protein	NA	NA	NA	NA
881	Cucsa.391680	Cucsa.132720	Lysine-specific demethylase REF6	Cucsat.PASA.G14788	- C2H2 zinc finger protein, expressed	C2H2	TF	C2H2	NA	Zinc/RING finger 3	Cucsat.PASA.G19821	zinc finger family protein	NA	NA	NA	NA
882	Cucsa.026600	Cucsa.134700	GAGA-binding transcriptional activator	NA	NA	NA	NA	NA	NA	Receptor-like kinase	Cucsat.PASA.G14282	LRR receptor-like serine threonine-protein kinase	NA	NA	NA	RLK-Pelle_LRR-XI-1
883	Cucsa.107190	Cucsa.134700	Ethylene-responsive transcription factor, putative	NA	NA	NA	NA	NA	NA	Receptor-like kinase	Cucsat.PASA.G14282	LRR receptor-like serine threonine-protein kinase	NA	NA	NA	RLK-Pelle_LRR-XI-1
884	Cucsa.112760	Cucsa.134700	MYB family protein	Cucsat.PASA.G14634	Transcription factor	MYB	TF	MYB->MYB	NA	Receptor-like kinase	Cucsat.PASA.G14282	LRR receptor-like serine threonine-protein kinase	NA	NA	NA	RLK-Pelle_LRR-XI-1
885	Cucsa.112810	Cucsa.134700	Dof zinc finger protein	Cucsat.PASA.G14636	dof zinc finger protein	C2C2-Dof	TF	C2C2->C2C2-Dof	NA	Receptor-like kinase	Cucsat.PASA.G14282	LRR receptor-like serine threonine-protein kinase	NA	NA	NA	RLK-Pelle_LRR-XI-1
886	Cucsa.154520	Cucsa.134700	Ethylene-responsive element binding-factor	Cucsat.PASA.G4174	transcription factor	AP2/ERF-ERF	TF	AP2/ERF->AP2/ERF-ERF	NA	Receptor-like kinase	Cucsat.PASA.G14282	LRR receptor-like serine threonine-protein kinase	NA	NA	NA	RLK-Pelle_LRR-XI-1
887	Cucsa.180580	Cucsa.134700	Trihelix transcription factor GT-2-like protein	Cucsat.PASA.G11241	Transcription factor	Trihelix	TF	Trihelix	NA	Receptor-like kinase	Cucsat.PASA.G14282	LRR receptor-like serine threonine-protein kinase	NA	NA	NA	RLK-Pelle_LRR-XI-1
888	Cucsa.250070	Cucsa.134700	Trihelix transcription factor GT-2	NA	NA	NA	NA	NA	NA	Receptor-like kinase	Cucsat.PASA.G14282	LRR receptor-like serine threonine-protein kinase	NA	NA	NA	RLK-Pelle_LRR-XI-1
889	Cucsa.272130	Cucsa.134700	Plant regulator RWP-RK family protein, putative	Cucsat.PASA.G11329	RWP-RK domain-containing protein	RWP-RK	TF	RWP-RK	NA	Receptor-like kinase	Cucsat.PASA.G14282	LRR receptor-like serine threonine-protein kinase	NA	NA	NA	RLK-Pelle_LRR-XI-1
890	Cucsa.325250	Cucsa.134700	Calmodulin-binding transcription activator	Cucsat.PASA.G5392	calmodulin-binding transcription activator	CAMTA	TF	CAMTA	NA	Receptor-like kinase	Cucsat.PASA.G14282	LRR receptor-like serine threonine-protein kinase	NA	NA	NA	RLK-Pelle_LRR-XI-1
891	Cucsa.337320	Cucsa.134700	MYB transcription factor	Cucsat.PASA.G13188	Myb-related protein	MYB	TF	MYB->MYB	NA	Receptor-like kinase	Cucsat.PASA.G14282	LRR receptor-like serine threonine-protein kinase	NA	NA	NA	RLK-Pelle_LRR-XI-1
892	Cucsa.352470	Cucsa.134700	Ethylene-responsive transcription factor	NA	NA	NA	NA	NA	NA	Receptor-like kinase	Cucsat.PASA.G14282	LRR receptor-like serine threonine-protein kinase	NA	NA	NA	RLK-Pelle_LRR-XI-1
893	Cucsa.362960	Cucsa.134700	MADS box transcription factor	Cucsat.PASA.G6074	transcription factor	MADS-MIKC	TF	MADS->MADS-MIKC	NA	Receptor-like kinase	Cucsat.PASA.G14282	LRR receptor-like serine threonine-protein kinase	NA	NA	NA	RLK-Pelle_LRR-XI-1
894	Cucsa.365220	Cucsa.134700	Ethylene-responsive transcription factor ERF012 family	NA	NA	NA	NA	NA	NA	Receptor-like kinase	Cucsat.PASA.G14282	LRR receptor-like serine threonine-protein kinase	NA	NA	NA	RLK-Pelle_LRR-XI-1
895	Cucsa.391680	Cucsa.134700	Lysine-specific demethylase REF6	Cucsat.PASA.G14788	- C2H2 zinc finger protein, expressed	C2H2	TF	C2H2	NA	Receptor-like kinase	Cucsat.PASA.G14282	LRR receptor-like serine threonine-protein kinase	NA	NA	NA	RLK-Pelle_LRR-XI-1
896	Cucsa.102120	Cucsa.139230	Dof zinc finger protein	NA	NA	NA	NA	NA	NA	ABC transporter family protein	Cucsat.PASA.G5626	Pleiotropic drug resistance protein	NA	NA	NA	NA
897	Cucsa.212820	Cucsa.139230	Heat shock transcription factor family protein	Cucsat.PASA.G18576	heat stress transcription factor	HSF	TF	HSF	NA	ABC transporter family protein	Cucsat.PASA.G5626	Pleiotropic drug resistance protein	NA	NA	NA	NA
898	Cucsa.213830	Cucsa.139230	Dof zinc finger protein	Cucsat.PASA.G18387	Zinc finger protein	C2C2-Dof	TF	C2C2->C2C2-Dof	NA	ABC transporter family protein	Cucsat.PASA.G5626	Pleiotropic drug resistance protein	NA	NA	NA	NA
899	Cucsa.277740	Cucsa.139230	AP2-like ethylene-responsive transcription factor	NA	NA	NA	NA	NA	NA	ABC transporter family protein	Cucsat.PASA.G5626	Pleiotropic drug resistance protein	NA	NA	NA	NA
900	Cucsa.362960	Cucsa.139230	MADS box transcription factor	Cucsat.PASA.G6074	transcription factor	MADS-MIKC	TF	MADS->MADS-MIKC	NA	ABC transporter family protein	Cucsat.PASA.G5626	Pleiotropic drug resistance protein	NA	NA	NA	NA
901	Cucsa.026600	Cucsa.140680	GAGA-binding transcriptional activator	NA	NA	NA	NA	NA	NA	Leucine-rich receptor-like protein kinase family protein	Cucsat.PASA.G18909	Leucine-rich repeat receptor-like protein kinase	NA	NA	NA	RLK-Pelle_LRR-XI-1
902	Cucsa.102120	Cucsa.140680	Dof zinc finger protein	NA	NA	NA	NA	NA	NA	Leucine-rich receptor-like protein kinase family protein	Cucsat.PASA.G18909	Leucine-rich repeat receptor-like protein kinase	NA	NA	NA	RLK-Pelle_LRR-XI-1
903	Cucsa.159750	Cucsa.140680	GAGA-binding transcriptional activator	Cucsat.PASA.G4622	GAGA-binding transcriptional activator	BBR-BPC	TF	BBR-BPC	NA	Leucine-rich receptor-like protein kinase family protein	Cucsat.PASA.G18909	Leucine-rich repeat receptor-like protein kinase	NA	NA	NA	RLK-Pelle_LRR-XI-1
904	Cucsa.213830	Cucsa.140680	Dof zinc finger protein	Cucsat.PASA.G18387	Zinc finger protein	C2C2-Dof	TF	C2C2->C2C2-Dof	NA	Leucine-rich receptor-like protein kinase family protein	Cucsat.PASA.G18909	Leucine-rich repeat receptor-like protein kinase	NA	NA	NA	RLK-Pelle_LRR-XI-1
905	Cucsa.277740	Cucsa.140680	AP2-like ethylene-responsive transcription factor	NA	NA	NA	NA	NA	NA	Leucine-rich receptor-like protein kinase family protein	Cucsat.PASA.G18909	Leucine-rich repeat receptor-like protein kinase	NA	NA	NA	RLK-Pelle_LRR-XI-1
906	Cucsa.280310	Cucsa.140680	DELLA protein GAI	NA	NA	NA	NA	NA	NA	Leucine-rich receptor-like protein kinase family protein	Cucsat.PASA.G18909	Leucine-rich repeat receptor-like protein kinase	NA	NA	NA	RLK-Pelle_LRR-XI-1
907	Cucsa.307870	Cucsa.140680	Transcription factor IIIA	Cucsat.PASA.G10477	transcription factor IIIA	C2H2	TF	C2H2	NA	Leucine-rich receptor-like protein kinase family protein	Cucsat.PASA.G18909	Leucine-rich repeat receptor-like protein kinase	NA	NA	NA	RLK-Pelle_LRR-XI-1
908	Cucsa.341290	Cucsa.140680	Dof zinc finger protein	Cucsat.PASA.G13358	Zinc finger protein	C2C2-Dof	TF	C2C2->C2C2-Dof	NA	Leucine-rich receptor-like protein kinase family protein	Cucsat.PASA.G18909	Leucine-rich repeat receptor-like protein kinase	NA	NA	NA	RLK-Pelle_LRR-XI-1
909	Cucsa.362960	Cucsa.140680	MADS box transcription factor	Cucsat.PASA.G6074	transcription factor	MADS-MIKC	TF	MADS->MADS-MIKC	NA	Leucine-rich receptor-like protein kinase family protein	Cucsat.PASA.G18909	Leucine-rich repeat receptor-like protein kinase	NA	NA	NA	RLK-Pelle_LRR-XI-1
910	Cucsa.391680	Cucsa.140680	Lysine-specific demethylase REF6	Cucsat.PASA.G14788	- C2H2 zinc finger protein, expressed	C2H2	TF	C2H2	NA	Leucine-rich receptor-like protein kinase family protein	Cucsat.PASA.G18909	Leucine-rich repeat receptor-like protein kinase	NA	NA	NA	RLK-Pelle_LRR-XI-1
911	Cucsa.098430	Cucsa.141950	Dof zinc finger protein	Cucsat.PASA.G14758	zinc finger protein	C2C2-Dof	TF	C2C2->C2C2-Dof	NA	Pollen Ole e 1 allergen and extensin family protein	Cucsat.PASA.G7480	pollen Ole e 1 allergen and extensin family protein	NA	NA	NA	NA
912	Cucsa.102120	Cucsa.141950	Dof zinc finger protein	NA	NA	NA	NA	NA	NA	Pollen Ole e 1 allergen and extensin family protein	Cucsat.PASA.G7480	pollen Ole e 1 allergen and extensin family protein	NA	NA	NA	NA
913	Cucsa.112810	Cucsa.141950	Dof zinc finger protein	Cucsat.PASA.G14636	dof zinc finger protein	C2C2-Dof	TF	C2C2->C2C2-Dof	NA	Pollen Ole e 1 allergen and extensin family protein	Cucsat.PASA.G7480	pollen Ole e 1 allergen and extensin family protein	NA	NA	NA	NA
914	Cucsa.130050	Cucsa.141950	Homeodomain-like protein	Cucsat.PASA.G13752	Myb-like DNA-binding domain, SHAQKYF class family protein, expressed | Myb-like DNA-binding domain	GARP-G2-like	TF	GARP->GARP-G2-like	NA	Pollen Ole e 1 allergen and extensin family protein	Cucsat.PASA.G7480	pollen Ole e 1 allergen and extensin family protein	NA	NA	NA	NA
915	Cucsa.175390	Cucsa.141950	Dof zinc finger protein	Cucsat.PASA.G12459	Zinc finger protein	C2C2-Dof	TF	C2C2->C2C2-Dof	NA	Pollen Ole e 1 allergen and extensin family protein	Cucsat.PASA.G7480	pollen Ole e 1 allergen and extensin family protein	NA	NA	NA	NA
916	Cucsa.213830	Cucsa.141950	Dof zinc finger protein	Cucsat.PASA.G18387	Zinc finger protein	C2C2-Dof	TF	C2C2->C2C2-Dof	NA	Pollen Ole e 1 allergen and extensin family protein	Cucsat.PASA.G7480	pollen Ole e 1 allergen and extensin family protein	NA	NA	NA	NA
917	Cucsa.341290	Cucsa.141950	Dof zinc finger protein	Cucsat.PASA.G13358	Zinc finger protein	C2C2-Dof	TF	C2C2->C2C2-Dof	NA	Pollen Ole e 1 allergen and extensin family protein	Cucsat.PASA.G7480	pollen Ole e 1 allergen and extensin family protein	NA	NA	NA	NA
918	Cucsa.362960	Cucsa.141950	MADS box transcription factor	Cucsat.PASA.G6074	transcription factor	MADS-MIKC	TF	MADS->MADS-MIKC	NA	Pollen Ole e 1 allergen and extensin family protein	Cucsat.PASA.G7480	pollen Ole e 1 allergen and extensin family protein	NA	NA	NA	NA
919	Cucsa.391680	Cucsa.141950	Lysine-specific demethylase REF6	Cucsat.PASA.G14788	- C2H2 zinc finger protein, expressed	C2H2	TF	C2H2	NA	Pollen Ole e 1 allergen and extensin family protein	Cucsat.PASA.G7480	pollen Ole e 1 allergen and extensin family protein	NA	NA	NA	NA
920	Cucsa.012850	Cucsa.142040	Ethylene-responsive transcription factor, putative	NA	NA	NA	NA	NA	NA	Pectinesterase	Cucsat.PASA.G7182	Pectinesterase	NA	NA	NA	NA
921	Cucsa.018420	Cucsa.142040	MADS-box transcription factor	Cucsat.PASA.G7852	MADS-box transcription factor	MADS-MIKC	TF	MADS->MADS-MIKC	NA	Pectinesterase	Cucsat.PASA.G7182	Pectinesterase	NA	NA	NA	NA
922	Cucsa.042770	Cucsa.142040	Ethylene-responsive transcription factor 7	NA	NA	NA	NA	NA	NA	Pectinesterase	Cucsat.PASA.G7182	Pectinesterase	NA	NA	NA	NA
923	Cucsa.046660	Cucsa.142040	Ethylene-responsive transcription factor, putative	NA	NA	NA	NA	NA	NA	Pectinesterase	Cucsat.PASA.G7182	Pectinesterase	NA	NA	NA	NA
924	Cucsa.047280	Cucsa.142040	MADS-box transcription factor	NA	NA	NA	NA	NA	NA	Pectinesterase	Cucsat.PASA.G7182	Pectinesterase	NA	NA	NA	NA
925	Cucsa.088640	Cucsa.142040	Ethylene-responsive transcription factor ERF019	NA	NA	NA	NA	NA	NA	Pectinesterase	Cucsat.PASA.G7182	Pectinesterase	NA	NA	NA	NA
926	Cucsa.095860	Cucsa.142040	Ethylene-responsive transcription factor, putative	NA	NA	NA	NA	NA	NA	Pectinesterase	Cucsat.PASA.G7182	Pectinesterase	NA	NA	NA	NA
927	Cucsa.098430	Cucsa.142040	Dof zinc finger protein	Cucsat.PASA.G14758	zinc finger protein	C2C2-Dof	TF	C2C2->C2C2-Dof	NA	Pectinesterase	Cucsat.PASA.G7182	Pectinesterase	NA	NA	NA	NA
928	Cucsa.102120	Cucsa.142040	Dof zinc finger protein	NA	NA	NA	NA	NA	NA	Pectinesterase	Cucsat.PASA.G7182	Pectinesterase	NA	NA	NA	NA
929	Cucsa.102560	Cucsa.142040	Dehydration responsive element binding transcription factor	NA	NA	NA	NA	NA	NA	Pectinesterase	Cucsat.PASA.G7182	Pectinesterase	NA	NA	NA	NA
930	Cucsa.121500	Cucsa.142040	Myb transcription factor	Cucsat.PASA.G14684	Transcription factor	MYB	TF	MYB->MYB	NA	Pectinesterase	Cucsat.PASA.G7182	Pectinesterase	NA	NA	NA	NA
931	Cucsa.129320	Cucsa.142040	Ethylene-responsive transcription factor	NA	NA	NA	NA	NA	NA	Pectinesterase	Cucsat.PASA.G7182	Pectinesterase	NA	NA	NA	NA
932	Cucsa.130050	Cucsa.142040	Homeodomain-like protein	Cucsat.PASA.G13752	Myb-like DNA-binding domain, SHAQKYF class family protein, expressed | Myb-like DNA-binding domain	GARP-G2-like	TF	GARP->GARP-G2-like	NA	Pectinesterase	Cucsat.PASA.G7182	Pectinesterase	NA	NA	NA	NA
933	Cucsa.136780	Cucsa.142040	Dehydration responsive element binding transcription factor	Cucsat.PASA.G5871	element-binding protein	AP2/ERF-ERF	TF	AP2/ERF->AP2/ERF-ERF	NA	Pectinesterase	Cucsat.PASA.G7182	Pectinesterase	NA	NA	NA	NA
934	Cucsa.141980	Cucsa.142040	Ethylene-responsive transcription factor ERF017	NA	NA	NA	NA	NA	NA	Pectinesterase	Cucsat.PASA.G7182	Pectinesterase	NA	NA	NA	NA
935	Cucsa.178830	Cucsa.142040	LOB domain protein 6	Cucsat.PASA.G8670	lob domain-containing protein	LOB	TF	LOB	NA	Pectinesterase	Cucsat.PASA.G7182	Pectinesterase	NA	NA	NA	NA
936	Cucsa.196600	Cucsa.142040	LOB domain-containing protein, putative	Cucsat.PASA.G11082	Protein LATERAL ORGAN	LOB	TF	LOB	NA	Pectinesterase	Cucsat.PASA.G7182	Pectinesterase	NA	NA	NA	NA
937	Cucsa.213110	Cucsa.142040	Transcription factor, putative	NA	NA	NA	NA	NA	NA	Pectinesterase	Cucsat.PASA.G7182	Pectinesterase	NA	NA	NA	NA
938	Cucsa.213830	Cucsa.142040	Dof zinc finger protein	Cucsat.PASA.G18387	Zinc finger protein	C2C2-Dof	TF	C2C2->C2C2-Dof	NA	Pectinesterase	Cucsat.PASA.G7182	Pectinesterase	NA	NA	NA	NA
939	Cucsa.231820	Cucsa.142040	Dehydration responsive element binding transcription factor	NA	NA	NA	NA	NA	NA	Pectinesterase	Cucsat.PASA.G7182	Pectinesterase	NA	NA	NA	NA
940	Cucsa.237150	Cucsa.142040	Ethylene-responsive transcription factor ERF021	NA	NA	NA	NA	NA	NA	Pectinesterase	Cucsat.PASA.G7182	Pectinesterase	NA	NA	NA	NA
941	Cucsa.238540	Cucsa.142040	MYB-related transcription factor	NA	NA	NA	NA	NA	NA	Pectinesterase	Cucsat.PASA.G7182	Pectinesterase	NA	NA	NA	NA
942	Cucsa.253400	Cucsa.142040	Ethylene-responsive transcription factor	NA	NA	NA	NA	NA	NA	Pectinesterase	Cucsat.PASA.G7182	Pectinesterase	NA	NA	NA	NA
943	Cucsa.255340	Cucsa.142040	Ethylene-responsive transcription factor 1B	NA	NA	NA	NA	NA	NA	Pectinesterase	Cucsat.PASA.G7182	Pectinesterase	NA	NA	NA	NA
944	Cucsa.271720	Cucsa.142040	Ethylene-responsive transcription factor	Cucsat.PASA.G11418	Transcription factor	AP2/ERF-ERF	TF	AP2/ERF->AP2/ERF-ERF	NA	Pectinesterase	Cucsat.PASA.G7182	Pectinesterase	NA	NA	NA	NA
945	Cucsa.277740	Cucsa.142040	AP2-like ethylene-responsive transcription factor	NA	NA	NA	NA	NA	NA	Pectinesterase	Cucsat.PASA.G7182	Pectinesterase	NA	NA	NA	NA
946	Cucsa.280310	Cucsa.142040	DELLA protein GAI	NA	NA	NA	NA	NA	NA	Pectinesterase	Cucsat.PASA.G7182	Pectinesterase	NA	NA	NA	NA
947	Cucsa.308740	Cucsa.142040	C2H2-type zinc finger protein	NA	NA	NA	NA	NA	NA	Pectinesterase	Cucsat.PASA.G7182	Pectinesterase	NA	NA	NA	NA
948	Cucsa.310360	Cucsa.142040	Ethylene-responsive transcription factor WIN1	Cucsat.PASA.G13468	Transcription factor	AP2/ERF-ERF	TF	AP2/ERF->AP2/ERF-ERF	NA	Pectinesterase	Cucsat.PASA.G7182	Pectinesterase	NA	NA	NA	NA
949	Cucsa.321050	Cucsa.142040	Ethylene-responsive transcription factor ERF034 family	NA	NA	NA	NA	NA	NA	Pectinesterase	Cucsat.PASA.G7182	Pectinesterase	NA	NA	NA	NA
950	Cucsa.321150	Cucsa.142040	Ethylene-responsive transcription factor	NA	NA	NA	NA	NA	NA	Pectinesterase	Cucsat.PASA.G7182	Pectinesterase	NA	NA	NA	NA
951	Cucsa.334870	Cucsa.142040	Ethylene-responsive transcription factor	NA	NA	NA	NA	NA	NA	Pectinesterase	Cucsat.PASA.G7182	Pectinesterase	NA	NA	NA	NA
952	Cucsa.336890	Cucsa.142040	Dehydration responsive element binding transcription factor	NA	NA	NA	NA	NA	NA	Pectinesterase	Cucsat.PASA.G7182	Pectinesterase	NA	NA	NA	NA
953	Cucsa.341290	Cucsa.142040	Dof zinc finger protein	Cucsat.PASA.G13358	Zinc finger protein	C2C2-Dof	TF	C2C2->C2C2-Dof	NA	Pectinesterase	Cucsat.PASA.G7182	Pectinesterase	NA	NA	NA	NA
954	Cucsa.352470	Cucsa.142040	Ethylene-responsive transcription factor	NA	NA	NA	NA	NA	NA	Pectinesterase	Cucsat.PASA.G7182	Pectinesterase	NA	NA	NA	NA
955	Cucsa.359880	Cucsa.142040	Ethylene-responsive transcription factor	NA	NA	NA	NA	NA	NA	Pectinesterase	Cucsat.PASA.G7182	Pectinesterase	NA	NA	NA	NA
956	Cucsa.359990	Cucsa.142040	Sequence-specific DNA binding transcription factors, putative	Cucsat.PASA.G3669	Inherit from KOG: Transcription factor	Trihelix	TF	Trihelix	NA	Pectinesterase	Cucsat.PASA.G7182	Pectinesterase	NA	NA	NA	NA
957	Cucsa.362960	Cucsa.142040	MADS box transcription factor	Cucsat.PASA.G6074	transcription factor	MADS-MIKC	TF	MADS->MADS-MIKC	NA	Pectinesterase	Cucsat.PASA.G7182	Pectinesterase	NA	NA	NA	NA
958	Cucsa.365190	Cucsa.142040	Myb domain protein	Cucsat.PASA.G5777	Transcription factor	MYB	TF	MYB->MYB	NA	Pectinesterase	Cucsat.PASA.G7182	Pectinesterase	NA	NA	NA	NA
959	Cucsa.365220	Cucsa.142040	Ethylene-responsive transcription factor ERF012 family	NA	NA	NA	NA	NA	NA	Pectinesterase	Cucsat.PASA.G7182	Pectinesterase	NA	NA	NA	NA
960	Cucsa.365320	Cucsa.142040	Ethylene-responsive transcription factor	Cucsat.PASA.G5772	Transcription factor	AP2/ERF-ERF	TF	AP2/ERF->AP2/ERF-ERF	NA	Pectinesterase	Cucsat.PASA.G7182	Pectinesterase	NA	NA	NA	NA
961	Cucsa.378700	Cucsa.142040	Homeobox leucine zipper protein	Cucsat.PASA.G12287	homeobox-leucine zipper protein ATHB-51-like	HB-HD-ZIP	TF	HB->HB-HD-ZIP	NA	Pectinesterase	Cucsat.PASA.G7182	Pectinesterase	NA	NA	NA	NA
962	Cucsa.395710	Cucsa.142040	Zinc-finger protein	NA	NA	NA	NA	NA	NA	Pectinesterase	Cucsat.PASA.G7182	Pectinesterase	NA	NA	NA	NA
963	Cucsa.012850	Cucsa.142760	Ethylene-responsive transcription factor, putative	NA	NA	NA	NA	NA	NA	Early nodulin-like protein	Cucsat.PASA.G7151	Plastocyanin-like domain	NA	NA	NA	NA
964	Cucsa.026600	Cucsa.142760	GAGA-binding transcriptional activator	NA	NA	NA	NA	NA	NA	Early nodulin-like protein	Cucsat.PASA.G7151	Plastocyanin-like domain	NA	NA	NA	NA
965	Cucsa.042770	Cucsa.142760	Ethylene-responsive transcription factor 7	NA	NA	NA	NA	NA	NA	Early nodulin-like protein	Cucsat.PASA.G7151	Plastocyanin-like domain	NA	NA	NA	NA
966	Cucsa.046660	Cucsa.142760	Ethylene-responsive transcription factor, putative	NA	NA	NA	NA	NA	NA	Early nodulin-like protein	Cucsat.PASA.G7151	Plastocyanin-like domain	NA	NA	NA	NA
967	Cucsa.088640	Cucsa.142760	Ethylene-responsive transcription factor ERF019	NA	NA	NA	NA	NA	NA	Early nodulin-like protein	Cucsat.PASA.G7151	Plastocyanin-like domain	NA	NA	NA	NA
968	Cucsa.095860	Cucsa.142760	Ethylene-responsive transcription factor, putative	NA	NA	NA	NA	NA	NA	Early nodulin-like protein	Cucsat.PASA.G7151	Plastocyanin-like domain	NA	NA	NA	NA
969	Cucsa.101370	Cucsa.142760	Ethylene-responsive transcription factor	Cucsat.PASA.G2192	Transcription factor	AP2/ERF-ERF	TF	AP2/ERF->AP2/ERF-ERF	NA	Early nodulin-like protein	Cucsat.PASA.G7151	Plastocyanin-like domain	NA	NA	NA	NA
970	Cucsa.112810	Cucsa.142760	Dof zinc finger protein	Cucsat.PASA.G14636	dof zinc finger protein	C2C2-Dof	TF	C2C2->C2C2-Dof	NA	Early nodulin-like protein	Cucsat.PASA.G7151	Plastocyanin-like domain	NA	NA	NA	NA
971	Cucsa.126960	Cucsa.142760	NAC domain-containing protein	Cucsat.PASA.G14900	NAC domain-containing protein 8-like	NAC	TF	NAC	NA	Early nodulin-like protein	Cucsat.PASA.G7151	Plastocyanin-like domain	NA	NA	NA	NA
972	Cucsa.129320	Cucsa.142760	Ethylene-responsive transcription factor	NA	NA	NA	NA	NA	NA	Early nodulin-like protein	Cucsat.PASA.G7151	Plastocyanin-like domain	NA	NA	NA	NA
973	Cucsa.136780	Cucsa.142760	Dehydration responsive element binding transcription factor	Cucsat.PASA.G5871	element-binding protein	AP2/ERF-ERF	TF	AP2/ERF->AP2/ERF-ERF	NA	Early nodulin-like protein	Cucsat.PASA.G7151	Plastocyanin-like domain	NA	NA	NA	NA
974	Cucsa.159750	Cucsa.142760	GAGA-binding transcriptional activator	Cucsat.PASA.G4622	GAGA-binding transcriptional activator	BBR-BPC	TF	BBR-BPC	NA	Early nodulin-like protein	Cucsat.PASA.G7151	Plastocyanin-like domain	NA	NA	NA	NA
975	Cucsa.194390	Cucsa.142760	GATA transcription factor, putative	Cucsat.PASA.G3963	gata transcription factor	C2C2-GATA	TF	C2C2->C2C2-GATA	NA	Early nodulin-like protein	Cucsat.PASA.G7151	Plastocyanin-like domain	NA	NA	NA	NA
976	Cucsa.200410	Cucsa.142760	Protein SENSITIVE TO PROTON RHIZOTOXICITY 1	NA	NA	NA	NA	NA	NA	Early nodulin-like protein	Cucsat.PASA.G7151	Plastocyanin-like domain	NA	NA	NA	NA
977	Cucsa.231820	Cucsa.142760	Dehydration responsive element binding transcription factor	NA	NA	NA	NA	NA	NA	Early nodulin-like protein	Cucsat.PASA.G7151	Plastocyanin-like domain	NA	NA	NA	NA
978	Cucsa.237150	Cucsa.142760	Ethylene-responsive transcription factor ERF021	NA	NA	NA	NA	NA	NA	Early nodulin-like protein	Cucsat.PASA.G7151	Plastocyanin-like domain	NA	NA	NA	NA
979	Cucsa.252730	Cucsa.142760	GATA transcription factor, putative	Cucsat.PASA.G569	gata transcription factor	C2C2-GATA	TF	C2C2->C2C2-GATA	NA	Early nodulin-like protein	Cucsat.PASA.G7151	Plastocyanin-like domain	NA	NA	NA	NA
980	Cucsa.253400	Cucsa.142760	Ethylene-responsive transcription factor	NA	NA	NA	NA	NA	NA	Early nodulin-like protein	Cucsat.PASA.G7151	Plastocyanin-like domain	NA	NA	NA	NA
981	Cucsa.277740	Cucsa.142760	AP2-like ethylene-responsive transcription factor	NA	NA	NA	NA	NA	NA	Early nodulin-like protein	Cucsat.PASA.G7151	Plastocyanin-like domain	NA	NA	NA	NA
982	Cucsa.280310	Cucsa.142760	DELLA protein GAI	NA	NA	NA	NA	NA	NA	Early nodulin-like protein	Cucsat.PASA.G7151	Plastocyanin-like domain	NA	NA	NA	NA
983	Cucsa.288680	Cucsa.142760	NAC domain protein	Cucsat.PASA.G7530	no apical meristem protein	NAC	TF	NAC	NA	Early nodulin-like protein	Cucsat.PASA.G7151	Plastocyanin-like domain	NA	NA	NA	NA
984	Cucsa.307870	Cucsa.142760	Transcription factor IIIA	Cucsat.PASA.G10477	transcription factor IIIA	C2H2	TF	C2H2	NA	Early nodulin-like protein	Cucsat.PASA.G7151	Plastocyanin-like domain	NA	NA	NA	NA
985	Cucsa.310360	Cucsa.142760	Ethylene-responsive transcription factor WIN1	Cucsat.PASA.G13468	Transcription factor	AP2/ERF-ERF	TF	AP2/ERF->AP2/ERF-ERF	NA	Early nodulin-like protein	Cucsat.PASA.G7151	Plastocyanin-like domain	NA	NA	NA	NA
986	Cucsa.334870	Cucsa.142760	Ethylene-responsive transcription factor	NA	NA	NA	NA	NA	NA	Early nodulin-like protein	Cucsat.PASA.G7151	Plastocyanin-like domain	NA	NA	NA	NA
987	Cucsa.353140	Cucsa.142760	Homeobox protein knotted-1-like 1	Cucsat.PASA.G20947	homeobox protein	HB-KNOX	TF	HB->HB-KNOX	NA	Early nodulin-like protein	Cucsat.PASA.G7151	Plastocyanin-like domain	NA	NA	NA	NA
988	Cucsa.359880	Cucsa.142760	Ethylene-responsive transcription factor	NA	NA	NA	NA	NA	NA	Early nodulin-like protein	Cucsat.PASA.G7151	Plastocyanin-like domain	NA	NA	NA	NA
989	Cucsa.362960	Cucsa.142760	MADS box transcription factor	Cucsat.PASA.G6074	transcription factor	MADS-MIKC	TF	MADS->MADS-MIKC	NA	Early nodulin-like protein	Cucsat.PASA.G7151	Plastocyanin-like domain	NA	NA	NA	NA
990	Cucsa.365320	Cucsa.142760	Ethylene-responsive transcription factor	Cucsat.PASA.G5772	Transcription factor	AP2/ERF-ERF	TF	AP2/ERF->AP2/ERF-ERF	NA	Early nodulin-like protein	Cucsat.PASA.G7151	Plastocyanin-like domain	NA	NA	NA	NA
991	Cucsa.012850	Cucsa.142980	Ethylene-responsive transcription factor, putative	NA	NA	NA	NA	NA	NA	nitrate transporter 1.5	Cucsat.PASA.G7437	Nitrate transporter	NA	NA	NA	NA
992	Cucsa.042770	Cucsa.142980	Ethylene-responsive transcription factor 7	NA	NA	NA	NA	NA	NA	nitrate transporter 1.5	Cucsat.PASA.G7437	Nitrate transporter	NA	NA	NA	NA
993	Cucsa.088640	Cucsa.142980	Ethylene-responsive transcription factor ERF019	NA	NA	NA	NA	NA	NA	nitrate transporter 1.5	Cucsat.PASA.G7437	Nitrate transporter	NA	NA	NA	NA
994	Cucsa.102560	Cucsa.142980	Dehydration responsive element binding transcription factor	NA	NA	NA	NA	NA	NA	nitrate transporter 1.5	Cucsat.PASA.G7437	Nitrate transporter	NA	NA	NA	NA
995	Cucsa.136780	Cucsa.142980	Dehydration responsive element binding transcription factor	Cucsat.PASA.G5871	element-binding protein	AP2/ERF-ERF	TF	AP2/ERF->AP2/ERF-ERF	NA	nitrate transporter 1.5	Cucsat.PASA.G7437	Nitrate transporter	NA	NA	NA	NA
996	Cucsa.141980	Cucsa.142980	Ethylene-responsive transcription factor ERF017	NA	NA	NA	NA	NA	NA	nitrate transporter 1.5	Cucsat.PASA.G7437	Nitrate transporter	NA	NA	NA	NA
997	Cucsa.156920	Cucsa.142980	Auxin response factor	Cucsat.PASA.G11133	auxin response factor	NA	NA	NA	NA	nitrate transporter 1.5	Cucsat.PASA.G7437	Nitrate transporter	NA	NA	NA	NA
998	Cucsa.213110	Cucsa.142980	Transcription factor, putative	NA	NA	NA	NA	NA	NA	nitrate transporter 1.5	Cucsat.PASA.G7437	Nitrate transporter	NA	NA	NA	NA
999	Cucsa.237150	Cucsa.142980	Ethylene-responsive transcription factor ERF021	NA	NA	NA	NA	NA	NA	nitrate transporter 1.5	Cucsat.PASA.G7437	Nitrate transporter	NA	NA	NA	NA
1000	Cucsa.252730	Cucsa.142980	GATA transcription factor, putative	Cucsat.PASA.G569	gata transcription factor	C2C2-GATA	TF	C2C2->C2C2-GATA	NA	nitrate transporter 1.5	Cucsat.PASA.G7437	Nitrate transporter	NA	NA	NA	NA
1001	Cucsa.256450	Cucsa.142980	Myb family transcription factor family protein	Cucsat.PASA.G411	Transcription factor	GARP-G2-like	TF	GARP->GARP-G2-like	NA	nitrate transporter 1.5	Cucsat.PASA.G7437	Nitrate transporter	NA	NA	NA	NA
1002	Cucsa.310360	Cucsa.142980	Ethylene-responsive transcription factor WIN1	Cucsat.PASA.G13468	Transcription factor	AP2/ERF-ERF	TF	AP2/ERF->AP2/ERF-ERF	NA	nitrate transporter 1.5	Cucsat.PASA.G7437	Nitrate transporter	NA	NA	NA	NA
1003	Cucsa.321050	Cucsa.142980	Ethylene-responsive transcription factor ERF034 family	NA	NA	NA	NA	NA	NA	nitrate transporter 1.5	Cucsat.PASA.G7437	Nitrate transporter	NA	NA	NA	NA
1004	Cucsa.352470	Cucsa.142980	Ethylene-responsive transcription factor	NA	NA	NA	NA	NA	NA	nitrate transporter 1.5	Cucsat.PASA.G7437	Nitrate transporter	NA	NA	NA	NA
1005	Cucsa.359990	Cucsa.142980	Sequence-specific DNA binding transcription factors, putative	Cucsat.PASA.G3669	Inherit from KOG: Transcription factor	Trihelix	TF	Trihelix	NA	nitrate transporter 1.5	Cucsat.PASA.G7437	Nitrate transporter	NA	NA	NA	NA
1006	Cucsa.005120	Cucsa.146880	bZIP transcription factor family protein	Cucsat.PASA.G17436	Transcription factor	bZIP	TF	bZIP	NA	Glycosyl hydrolase family protein	Cucsat.PASA.G8371	Glycosyl hydrolase family 3 N terminal domain	NA	NA	NA	NA
1007	Cucsa.026600	Cucsa.146880	GAGA-binding transcriptional activator	NA	NA	NA	NA	NA	NA	Glycosyl hydrolase family protein	Cucsat.PASA.G8371	Glycosyl hydrolase family 3 N terminal domain	NA	NA	NA	NA
1008	Cucsa.088250	Cucsa.146880	bZIP transcription factor family protein	Cucsat.PASA.G5111	Transcription factor	bZIP	TF	bZIP	NA	Glycosyl hydrolase family protein	Cucsat.PASA.G8371	Glycosyl hydrolase family 3 N terminal domain	NA	NA	NA	NA
1009	Cucsa.102120	Cucsa.146880	Dof zinc finger protein	NA	NA	NA	NA	NA	NA	Glycosyl hydrolase family protein	Cucsat.PASA.G8371	Glycosyl hydrolase family 3 N terminal domain	NA	NA	NA	NA
1010	Cucsa.159750	Cucsa.146880	GAGA-binding transcriptional activator	Cucsat.PASA.G4622	GAGA-binding transcriptional activator	BBR-BPC	TF	BBR-BPC	NA	Glycosyl hydrolase family protein	Cucsat.PASA.G8371	Glycosyl hydrolase family 3 N terminal domain	NA	NA	NA	NA
1011	Cucsa.201510	Cucsa.146880	bZIP transcription factor family protein	Cucsat.PASA.G12025	Transcription factor	bZIP	TF	bZIP	NA	Glycosyl hydrolase family protein	Cucsat.PASA.G8371	Glycosyl hydrolase family 3 N terminal domain	NA	NA	NA	NA
1012	Cucsa.277740	Cucsa.146880	AP2-like ethylene-responsive transcription factor	NA	NA	NA	NA	NA	NA	Glycosyl hydrolase family protein	Cucsat.PASA.G8371	Glycosyl hydrolase family 3 N terminal domain	NA	NA	NA	NA
1013	Cucsa.341290	Cucsa.146880	Dof zinc finger protein	Cucsat.PASA.G13358	Zinc finger protein	C2C2-Dof	TF	C2C2->C2C2-Dof	NA	Glycosyl hydrolase family protein	Cucsat.PASA.G8371	Glycosyl hydrolase family 3 N terminal domain	NA	NA	NA	NA
1014	Cucsa.362960	Cucsa.146880	MADS box transcription factor	Cucsat.PASA.G6074	transcription factor	MADS-MIKC	TF	MADS->MADS-MIKC	NA	Glycosyl hydrolase family protein	Cucsat.PASA.G8371	Glycosyl hydrolase family 3 N terminal domain	NA	NA	NA	NA
1015	Cucsa.018420	Cucsa.147000	MADS-box transcription factor	Cucsat.PASA.G7852	MADS-box transcription factor	MADS-MIKC	TF	MADS->MADS-MIKC	NA	60S acidic ribosomal protein P0	Cucsat.PASA.G8376	60S acidic ribosomal protein	NA	NA	NA	NA
1016	Cucsa.026600	Cucsa.147000	GAGA-binding transcriptional activator	NA	NA	NA	NA	NA	NA	60S acidic ribosomal protein P0	Cucsat.PASA.G8376	60S acidic ribosomal protein	NA	NA	NA	NA
1017	Cucsa.042770	Cucsa.147000	Ethylene-responsive transcription factor 7	NA	NA	NA	NA	NA	NA	60S acidic ribosomal protein P0	Cucsat.PASA.G8376	60S acidic ribosomal protein	NA	NA	NA	NA
1018	Cucsa.047860	Cucsa.147000	TCP transcription factor	Cucsat.PASA.G2072	transcription factor	TCP	TF	TCP	NA	60S acidic ribosomal protein P0	Cucsat.PASA.G8376	60S acidic ribosomal protein	NA	NA	NA	NA
1019	Cucsa.054000	Cucsa.147000	TCP family transcription factor family protein	Cucsat.PASA.G15451	Transcription factor	TCP	TF	TCP	NA	60S acidic ribosomal protein P0	Cucsat.PASA.G8376	60S acidic ribosomal protein	NA	NA	NA	NA
1020	Cucsa.102120	Cucsa.147000	Dof zinc finger protein	NA	NA	NA	NA	NA	NA	60S acidic ribosomal protein P0	Cucsat.PASA.G8376	60S acidic ribosomal protein	NA	NA	NA	NA
1021	Cucsa.141980	Cucsa.147000	Ethylene-responsive transcription factor ERF017	NA	NA	NA	NA	NA	NA	60S acidic ribosomal protein P0	Cucsat.PASA.G8376	60S acidic ribosomal protein	NA	NA	NA	NA
1022	Cucsa.159750	Cucsa.147000	GAGA-binding transcriptional activator	Cucsat.PASA.G4622	GAGA-binding transcriptional activator	BBR-BPC	TF	BBR-BPC	NA	60S acidic ribosomal protein P0	Cucsat.PASA.G8376	60S acidic ribosomal protein	NA	NA	NA	NA
1023	Cucsa.178830	Cucsa.147000	LOB domain protein 6	Cucsat.PASA.G8670	lob domain-containing protein	LOB	TF	LOB	NA	60S acidic ribosomal protein P0	Cucsat.PASA.G8376	60S acidic ribosomal protein	NA	NA	NA	NA
1024	Cucsa.196600	Cucsa.147000	LOB domain-containing protein, putative	Cucsat.PASA.G11082	Protein LATERAL ORGAN	LOB	TF	LOB	NA	60S acidic ribosomal protein P0	Cucsat.PASA.G8376	60S acidic ribosomal protein	NA	NA	NA	NA
1025	Cucsa.215290	Cucsa.147000	Transcription factor, TCP	Cucsat.PASA.G11833	Transcription factor	TCP	TF	TCP	NA	60S acidic ribosomal protein P0	Cucsat.PASA.G8376	60S acidic ribosomal protein	NA	NA	NA	NA
1026	Cucsa.238090	Cucsa.147000	TCP transcription factor	Cucsat.PASA.G8503	transcription factor	TCP	TF	TCP	NA	60S acidic ribosomal protein P0	Cucsat.PASA.G8376	60S acidic ribosomal protein	NA	NA	NA	NA
1027	Cucsa.248870	Cucsa.147000	MADS-box transcription factor	Cucsat.PASA.G12345	agamous-like MADS-box protein	MADS-MIKC	TF	MADS->MADS-MIKC	NA	60S acidic ribosomal protein P0	Cucsat.PASA.G8376	60S acidic ribosomal protein	NA	NA	NA	NA
1028	Cucsa.251110	Cucsa.147000	TCP family transcription factor	NA	NA	NA	NA	NA	NA	60S acidic ribosomal protein P0	Cucsat.PASA.G8376	60S acidic ribosomal protein	NA	NA	NA	NA
1029	Cucsa.273460	Cucsa.147000	Transcription factor TCP4-like protein	NA	NA	NA	NA	NA	NA	60S acidic ribosomal protein P0	Cucsat.PASA.G8376	60S acidic ribosomal protein	NA	NA	NA	NA
1030	Cucsa.277740	Cucsa.147000	AP2-like ethylene-responsive transcription factor	NA	NA	NA	NA	NA	NA	60S acidic ribosomal protein P0	Cucsat.PASA.G8376	60S acidic ribosomal protein	NA	NA	NA	NA
1031	Cucsa.280310	Cucsa.147000	DELLA protein GAI	NA	NA	NA	NA	NA	NA	60S acidic ribosomal protein P0	Cucsat.PASA.G8376	60S acidic ribosomal protein	NA	NA	NA	NA
1032	Cucsa.312570	Cucsa.147000	Ethylene-responsive transcription factor TINY	NA	NA	NA	NA	NA	NA	60S acidic ribosomal protein P0	Cucsat.PASA.G8376	60S acidic ribosomal protein	NA	NA	NA	NA
1033	Cucsa.321050	Cucsa.147000	Ethylene-responsive transcription factor ERF034 family	NA	NA	NA	NA	NA	NA	60S acidic ribosomal protein P0	Cucsat.PASA.G8376	60S acidic ribosomal protein	NA	NA	NA	NA
1034	Cucsa.341020	Cucsa.147000	MYB transcription factor	Cucsat.PASA.G12813	single myb histone	MYB-related	TF	MYB->MYB-related	NA	60S acidic ribosomal protein P0	Cucsat.PASA.G8376	60S acidic ribosomal protein	NA	NA	NA	NA
1035	Cucsa.349500	Cucsa.147000	TCP family transcription factor family protein	Cucsat.PASA.G6343	Transcription factor	TCP	TF	TCP	NA	60S acidic ribosomal protein P0	Cucsat.PASA.G8376	60S acidic ribosomal protein	NA	NA	NA	NA
1036	Cucsa.353140	Cucsa.147000	Homeobox protein knotted-1-like 1	Cucsat.PASA.G20947	homeobox protein	HB-KNOX	TF	HB->HB-KNOX	NA	60S acidic ribosomal protein P0	Cucsat.PASA.G8376	60S acidic ribosomal protein	NA	NA	NA	NA
1037	Cucsa.362840	Cucsa.147000	LOB domain-containing protein, putative	Cucsat.PASA.G6081	lob domain-containing protein	LOB	TF	LOB	NA	60S acidic ribosomal protein P0	Cucsat.PASA.G8376	60S acidic ribosomal protein	NA	NA	NA	NA
1038	Cucsa.362960	Cucsa.147000	MADS box transcription factor	Cucsat.PASA.G6074	transcription factor	MADS-MIKC	TF	MADS->MADS-MIKC	NA	60S acidic ribosomal protein P0	Cucsat.PASA.G8376	60S acidic ribosomal protein	NA	NA	NA	NA
1039	Cucsa.026600	Cucsa.148830	GAGA-binding transcriptional activator	NA	NA	NA	NA	NA	NA	Homeobox protein knotted-1, putative	Cucsat.PASA.G10826	homeobox protein	NA	NA	NA	NA
1040	Cucsa.098430	Cucsa.148830	Dof zinc finger protein	Cucsat.PASA.G14758	zinc finger protein	C2C2-Dof	TF	C2C2->C2C2-Dof	NA	Homeobox protein knotted-1, putative	Cucsat.PASA.G10826	homeobox protein	NA	NA	NA	NA
1041	Cucsa.102120	Cucsa.148830	Dof zinc finger protein	NA	NA	NA	NA	NA	NA	Homeobox protein knotted-1, putative	Cucsat.PASA.G10826	homeobox protein	NA	NA	NA	NA
1042	Cucsa.112810	Cucsa.148830	Dof zinc finger protein	Cucsat.PASA.G14636	dof zinc finger protein	C2C2-Dof	TF	C2C2->C2C2-Dof	NA	Homeobox protein knotted-1, putative	Cucsat.PASA.G10826	homeobox protein	NA	NA	NA	NA
1043	Cucsa.124410	Cucsa.148830	Auxin response factor	Cucsat.PASA.G1621	auxin response factor	B3-ARF	TF	B3->B3-ARF	NA	Homeobox protein knotted-1, putative	Cucsat.PASA.G10826	homeobox protein	NA	NA	NA	NA
1044	Cucsa.127860	Cucsa.148830	Myb transcription factor	Cucsat.PASA.G3010	Transcription factor	MYB	TF	MYB->MYB	NA	Homeobox protein knotted-1, putative	Cucsat.PASA.G10826	homeobox protein	NA	NA	NA	NA
1045	Cucsa.194390	Cucsa.148830	GATA transcription factor, putative	Cucsat.PASA.G3963	gata transcription factor	C2C2-GATA	TF	C2C2->C2C2-GATA	NA	Homeobox protein knotted-1, putative	Cucsat.PASA.G10826	homeobox protein	NA	NA	NA	NA
1046	Cucsa.213830	Cucsa.148830	Dof zinc finger protein	Cucsat.PASA.G18387	Zinc finger protein	C2C2-Dof	TF	C2C2->C2C2-Dof	NA	Homeobox protein knotted-1, putative	Cucsat.PASA.G10826	homeobox protein	NA	NA	NA	NA
1047	Cucsa.277740	Cucsa.148830	AP2-like ethylene-responsive transcription factor	NA	NA	NA	NA	NA	NA	Homeobox protein knotted-1, putative	Cucsat.PASA.G10826	homeobox protein	NA	NA	NA	NA
1048	Cucsa.280310	Cucsa.148830	DELLA protein GAI	NA	NA	NA	NA	NA	NA	Homeobox protein knotted-1, putative	Cucsat.PASA.G10826	homeobox protein	NA	NA	NA	NA
1049	Cucsa.307870	Cucsa.148830	Transcription factor IIIA	Cucsat.PASA.G10477	transcription factor IIIA	C2H2	TF	C2H2	NA	Homeobox protein knotted-1, putative	Cucsat.PASA.G10826	homeobox protein	NA	NA	NA	NA
1050	Cucsa.310360	Cucsa.148830	Ethylene-responsive transcription factor WIN1	Cucsat.PASA.G13468	Transcription factor	AP2/ERF-ERF	TF	AP2/ERF->AP2/ERF-ERF	NA	Homeobox protein knotted-1, putative	Cucsat.PASA.G10826	homeobox protein	NA	NA	NA	NA
1051	Cucsa.341290	Cucsa.148830	Dof zinc finger protein	Cucsat.PASA.G13358	Zinc finger protein	C2C2-Dof	TF	C2C2->C2C2-Dof	NA	Homeobox protein knotted-1, putative	Cucsat.PASA.G10826	homeobox protein	NA	NA	NA	NA
1052	Cucsa.362960	Cucsa.148830	MADS box transcription factor	Cucsat.PASA.G6074	transcription factor	MADS-MIKC	TF	MADS->MADS-MIKC	NA	Homeobox protein knotted-1, putative	Cucsat.PASA.G10826	homeobox protein	NA	NA	NA	NA
1053	Cucsa.213500	Cucsa.148920	Myb transcription factor	Cucsat.PASA.G18406	Transcription factor	MYB	TF	MYB->MYB	NA	O-methyltransferase, putative	Cucsat.PASA.G10677	o-methyltransferase	NA	NA	NA	NA
1054	Cucsa.238540	Cucsa.148920	MYB-related transcription factor	NA	NA	NA	NA	NA	NA	O-methyltransferase, putative	Cucsat.PASA.G10677	o-methyltransferase	NA	NA	NA	NA
1055	Cucsa.306580	Cucsa.148920	MYB family protein	NA	NA	NA	NA	NA	NA	O-methyltransferase, putative	Cucsat.PASA.G10677	o-methyltransferase	NA	NA	NA	NA
1056	Cucsa.012850	Cucsa.149870	Ethylene-responsive transcription factor, putative	NA	NA	NA	NA	NA	NA	Kinesin-like protein	Cucsat.PASA.G18756	NA	NA	NA	NA	NA
1057	Cucsa.042770	Cucsa.149870	Ethylene-responsive transcription factor 7	NA	NA	NA	NA	NA	NA	Kinesin-like protein	Cucsat.PASA.G18756	NA	NA	NA	NA	NA
1058	Cucsa.046660	Cucsa.149870	Ethylene-responsive transcription factor, putative	NA	NA	NA	NA	NA	NA	Kinesin-like protein	Cucsat.PASA.G18756	NA	NA	NA	NA	NA
1059	Cucsa.069280	Cucsa.149870	Ethylene-responsive transcription factor	Cucsat.PASA.G16155	Transcription factor	AP2/ERF-ERF	TF	AP2/ERF->AP2/ERF-ERF	NA	Kinesin-like protein	Cucsat.PASA.G18756	NA	NA	NA	NA	NA
1060	Cucsa.082250	Cucsa.149870	Two-component response regulator	Cucsat.PASA.G18652	MYB family transcription factor	GARP-G2-like	TF	GARP->GARP-G2-like	NA	Kinesin-like protein	Cucsat.PASA.G18756	NA	NA	NA	NA	NA
1061	Cucsa.095860	Cucsa.149870	Ethylene-responsive transcription factor, putative	NA	NA	NA	NA	NA	NA	Kinesin-like protein	Cucsat.PASA.G18756	NA	NA	NA	NA	NA
1062	Cucsa.098190	Cucsa.149870	E2F transcription factor-like E2FE	Cucsat.PASA.G14745	E2F transcription factor-like E2FE-like	E2F-DP	TF	E2F-DP	NA	Kinesin-like protein	Cucsat.PASA.G18756	NA	NA	NA	NA	NA
1063	Cucsa.101370	Cucsa.149870	Ethylene-responsive transcription factor	Cucsat.PASA.G2192	Transcription factor	AP2/ERF-ERF	TF	AP2/ERF->AP2/ERF-ERF	NA	Kinesin-like protein	Cucsat.PASA.G18756	NA	NA	NA	NA	NA
1064	Cucsa.118330	Cucsa.149870	NAC domain-containing protein, putative	NA	NA	NA	NA	NA	NA	Kinesin-like protein	Cucsat.PASA.G18756	NA	NA	NA	NA	NA
1065	Cucsa.126860	Cucsa.149870	Ethylene-responsive transcription factor, putative	NA	NA	NA	NA	NA	NA	Kinesin-like protein	Cucsat.PASA.G18756	NA	NA	NA	NA	NA
1066	Cucsa.129320	Cucsa.149870	Ethylene-responsive transcription factor	NA	NA	NA	NA	NA	NA	Kinesin-like protein	Cucsat.PASA.G18756	NA	NA	NA	NA	NA
1067	Cucsa.136780	Cucsa.149870	Dehydration responsive element binding transcription factor	Cucsat.PASA.G5871	element-binding protein	AP2/ERF-ERF	TF	AP2/ERF->AP2/ERF-ERF	NA	Kinesin-like protein	Cucsat.PASA.G18756	NA	NA	NA	NA	NA
1068	Cucsa.157230	Cucsa.149870	Squamosa promoter-binding protein	Cucsat.PASA.G11118	Squamosa promoter-binding-like protein	SBP	TF	SBP	NA	Kinesin-like protein	Cucsat.PASA.G18756	NA	NA	NA	NA	NA
1069	Cucsa.178830	Cucsa.149870	LOB domain protein 6	Cucsat.PASA.G8670	lob domain-containing protein	LOB	TF	LOB	NA	Kinesin-like protein	Cucsat.PASA.G18756	NA	NA	NA	NA	NA
1070	Cucsa.195660	Cucsa.149870	Ethylene-responsive transcription factor	NA	NA	NA	NA	NA	NA	Kinesin-like protein	Cucsat.PASA.G18756	NA	NA	NA	NA	NA
1071	Cucsa.196600	Cucsa.149870	LOB domain-containing protein, putative	Cucsat.PASA.G11082	Protein LATERAL ORGAN	LOB	TF	LOB	NA	Kinesin-like protein	Cucsat.PASA.G18756	NA	NA	NA	NA	NA
1072	Cucsa.197650	Cucsa.149870	TCP family transcription factor	Cucsat.PASA.G13967	Transcription factor	TCP	TF	TCP	NA	Kinesin-like protein	Cucsat.PASA.G18756	NA	NA	NA	NA	NA
1073	Cucsa.200410	Cucsa.149870	Protein SENSITIVE TO PROTON RHIZOTOXICITY 1	NA	NA	NA	NA	NA	NA	Kinesin-like protein	Cucsat.PASA.G18756	NA	NA	NA	NA	NA
1074	Cucsa.212820	Cucsa.149870	Heat shock transcription factor family protein	Cucsat.PASA.G18576	heat stress transcription factor	HSF	TF	HSF	NA	Kinesin-like protein	Cucsat.PASA.G18756	NA	NA	NA	NA	NA
1075	Cucsa.213830	Cucsa.149870	Dof zinc finger protein	Cucsat.PASA.G18387	Zinc finger protein	C2C2-Dof	TF	C2C2->C2C2-Dof	NA	Kinesin-like protein	Cucsat.PASA.G18756	NA	NA	NA	NA	NA
1076	Cucsa.231820	Cucsa.149870	Dehydration responsive element binding transcription factor	NA	NA	NA	NA	NA	NA	Kinesin-like protein	Cucsat.PASA.G18756	NA	NA	NA	NA	NA
1077	Cucsa.237150	Cucsa.149870	Ethylene-responsive transcription factor ERF021	NA	NA	NA	NA	NA	NA	Kinesin-like protein	Cucsat.PASA.G18756	NA	NA	NA	NA	NA
1078	Cucsa.242790	Cucsa.149870	Squamosa promoter binding protein	Cucsat.PASA.G13161	Squamosa promoter-binding-like protein	SBP	TF	SBP	NA	Kinesin-like protein	Cucsat.PASA.G18756	NA	NA	NA	NA	NA
1079	Cucsa.244290	Cucsa.149870	Ethylene-responsive transcription factor	NA	NA	NA	NA	NA	NA	Kinesin-like protein	Cucsat.PASA.G18756	NA	NA	NA	NA	NA
1080	Cucsa.253400	Cucsa.149870	Ethylene-responsive transcription factor	NA	NA	NA	NA	NA	NA	Kinesin-like protein	Cucsat.PASA.G18756	NA	NA	NA	NA	NA
1081	Cucsa.255340	Cucsa.149870	Ethylene-responsive transcription factor 1B	NA	NA	NA	NA	NA	NA	Kinesin-like protein	Cucsat.PASA.G18756	NA	NA	NA	NA	NA
1082	Cucsa.271720	Cucsa.149870	Ethylene-responsive transcription factor	Cucsat.PASA.G11418	Transcription factor	AP2/ERF-ERF	TF	AP2/ERF->AP2/ERF-ERF	NA	Kinesin-like protein	Cucsat.PASA.G18756	NA	NA	NA	NA	NA
1083	Cucsa.272530	Cucsa.149870	Squamosa promoter-binding protein, putative	Cucsat.PASA.G11347	Squamosa promoter-binding-like protein	SBP	TF	SBP	NA	Kinesin-like protein	Cucsat.PASA.G18756	NA	NA	NA	NA	NA
1084	Cucsa.277740	Cucsa.149870	AP2-like ethylene-responsive transcription factor	NA	NA	NA	NA	NA	NA	Kinesin-like protein	Cucsat.PASA.G18756	NA	NA	NA	NA	NA
1085	Cucsa.309430	Cucsa.149870	LOB domain family protein	NA	NA	NA	NA	NA	NA	Kinesin-like protein	Cucsat.PASA.G18756	NA	NA	NA	NA	NA
1086	Cucsa.310360	Cucsa.149870	Ethylene-responsive transcription factor WIN1	Cucsat.PASA.G13468	Transcription factor	AP2/ERF-ERF	TF	AP2/ERF->AP2/ERF-ERF	NA	Kinesin-like protein	Cucsat.PASA.G18756	NA	NA	NA	NA	NA
1087	Cucsa.321150	Cucsa.149870	Ethylene-responsive transcription factor	NA	NA	NA	NA	NA	NA	Kinesin-like protein	Cucsat.PASA.G18756	NA	NA	NA	NA	NA
1088	Cucsa.336890	Cucsa.149870	Dehydration responsive element binding transcription factor	NA	NA	NA	NA	NA	NA	Kinesin-like protein	Cucsat.PASA.G18756	NA	NA	NA	NA	NA
1089	Cucsa.359880	Cucsa.149870	Ethylene-responsive transcription factor	NA	NA	NA	NA	NA	NA	Kinesin-like protein	Cucsat.PASA.G18756	NA	NA	NA	NA	NA
1090	Cucsa.365220	Cucsa.149870	Ethylene-responsive transcription factor ERF012 family	NA	NA	NA	NA	NA	NA	Kinesin-like protein	Cucsat.PASA.G18756	NA	NA	NA	NA	NA
1091	Cucsa.365320	Cucsa.149870	Ethylene-responsive transcription factor	Cucsat.PASA.G5772	Transcription factor	AP2/ERF-ERF	TF	AP2/ERF->AP2/ERF-ERF	NA	Kinesin-like protein	Cucsat.PASA.G18756	NA	NA	NA	NA	NA
1092	Cucsa.365440	Cucsa.149870	Myb transcription factor	Cucsat.PASA.G5769	MYB family transcription factor	GARP-G2-like	TF	GARP->GARP-G2-like	NA	Kinesin-like protein	Cucsat.PASA.G18756	NA	NA	NA	NA	NA
1093	Cucsa.378670	Cucsa.149870	Uridylate kinase	Cucsat.PASA.G12522	Amino acid kinase family	Trihelix	TF	Trihelix	NA	Kinesin-like protein	Cucsat.PASA.G18756	NA	NA	NA	NA	NA
1094	Cucsa.078700	Cucsa.152590	Transcription factor	Cucsat.PASA.G3182	transcription factor	bHLH	TF	bHLH	NA	L-ascorbate oxidase-like protein	Cucsat.PASA.G16388	L-ascorbate oxidase homolog	NA	NA	NA	NA
1095	Cucsa.090320	Cucsa.152590	Phytochrome-interacting factor 3	Cucsat.PASA.G19937	Transcription factor	bHLH	TF	bHLH	NA	L-ascorbate oxidase-like protein	Cucsat.PASA.G16388	L-ascorbate oxidase homolog	NA	NA	NA	NA
1096	Cucsa.104340	Cucsa.152590	MYB-related transcription factor	NA	NA	NA	NA	NA	NA	L-ascorbate oxidase-like protein	Cucsat.PASA.G16388	L-ascorbate oxidase homolog	NA	NA	NA	NA
1097	Cucsa.178830	Cucsa.152590	LOB domain protein 6	Cucsat.PASA.G8670	lob domain-containing protein	LOB	TF	LOB	NA	L-ascorbate oxidase-like protein	Cucsat.PASA.G16388	L-ascorbate oxidase homolog	NA	NA	NA	NA
1098	Cucsa.194390	Cucsa.152590	GATA transcription factor, putative	Cucsat.PASA.G3963	gata transcription factor	C2C2-GATA	TF	C2C2->C2C2-GATA	NA	L-ascorbate oxidase-like protein	Cucsat.PASA.G16388	L-ascorbate oxidase homolog	NA	NA	NA	NA
1099	Cucsa.196600	Cucsa.152590	LOB domain-containing protein, putative	Cucsat.PASA.G11082	Protein LATERAL ORGAN	LOB	TF	LOB	NA	L-ascorbate oxidase-like protein	Cucsat.PASA.G16388	L-ascorbate oxidase homolog	NA	NA	NA	NA
1100	Cucsa.203800	Cucsa.152590	Transcription factor	Cucsat.PASA.G12196	Transcription factor	Trihelix	TF	Trihelix	NA	L-ascorbate oxidase-like protein	Cucsat.PASA.G16388	L-ascorbate oxidase homolog	NA	NA	NA	NA
1101	Cucsa.237150	Cucsa.152590	Ethylene-responsive transcription factor ERF021	NA	NA	NA	NA	NA	NA	L-ascorbate oxidase-like protein	Cucsat.PASA.G16388	L-ascorbate oxidase homolog	NA	NA	NA	NA
1102	Cucsa.255340	Cucsa.152590	Ethylene-responsive transcription factor 1B	NA	NA	NA	NA	NA	NA	L-ascorbate oxidase-like protein	Cucsat.PASA.G16388	L-ascorbate oxidase homolog	NA	NA	NA	NA
1103	Cucsa.277740	Cucsa.152590	AP2-like ethylene-responsive transcription factor	NA	NA	NA	NA	NA	NA	L-ascorbate oxidase-like protein	Cucsat.PASA.G16388	L-ascorbate oxidase homolog	NA	NA	NA	NA
1104	Cucsa.307870	Cucsa.152590	Transcription factor IIIA	Cucsat.PASA.G10477	transcription factor IIIA	C2H2	TF	C2H2	NA	L-ascorbate oxidase-like protein	Cucsat.PASA.G16388	L-ascorbate oxidase homolog	NA	NA	NA	NA
1105	Cucsa.362960	Cucsa.152590	MADS box transcription factor	Cucsat.PASA.G6074	transcription factor	MADS-MIKC	TF	MADS->MADS-MIKC	NA	L-ascorbate oxidase-like protein	Cucsat.PASA.G16388	L-ascorbate oxidase homolog	NA	NA	NA	NA
1106	Cucsa.396070	Cucsa.152590	abscisic acid responsive elements-binding factor 2	Cucsat.PASA.G6887	Transcription factor	bZIP	TF	bZIP	NA	L-ascorbate oxidase-like protein	Cucsat.PASA.G16388	L-ascorbate oxidase homolog	NA	NA	NA	NA
1107	Cucsa.026600	Cucsa.152620	GAGA-binding transcriptional activator	NA	NA	NA	NA	NA	NA	L-ascorbate oxidase-like protein	NA	NA	NA	NA	NA	NA
1108	Cucsa.051660	Cucsa.152620	AP2-like ethylene-responsive transcription factor	Cucsat.PASA.G5494	AP2 | Transcription factor	AP2/ERF-AP2	TF	AP2/ERF->AP2/ERF-AP2	NA	L-ascorbate oxidase-like protein	NA	NA	NA	NA	NA	NA
1109	Cucsa.102120	Cucsa.152620	Dof zinc finger protein	NA	NA	NA	NA	NA	NA	L-ascorbate oxidase-like protein	NA	NA	NA	NA	NA	NA
1110	Cucsa.196600	Cucsa.152620	LOB domain-containing protein, putative	Cucsat.PASA.G11082	Protein LATERAL ORGAN	LOB	TF	LOB	NA	L-ascorbate oxidase-like protein	NA	NA	NA	NA	NA	NA
1111	Cucsa.280310	Cucsa.152620	DELLA protein GAI	NA	NA	NA	NA	NA	NA	L-ascorbate oxidase-like protein	NA	NA	NA	NA	NA	NA
1112	Cucsa.307870	Cucsa.152620	Transcription factor IIIA	Cucsat.PASA.G10477	transcription factor IIIA	C2H2	TF	C2H2	NA	L-ascorbate oxidase-like protein	NA	NA	NA	NA	NA	NA
1113	Cucsa.362960	Cucsa.152620	MADS box transcription factor	Cucsat.PASA.G6074	transcription factor	MADS-MIKC	TF	MADS->MADS-MIKC	NA	L-ascorbate oxidase-like protein	NA	NA	NA	NA	NA	NA
1114	Cucsa.026600	Cucsa.152630	GAGA-binding transcriptional activator	NA	NA	NA	NA	NA	NA	L-ascorbate oxidase-like protein	Cucsat.PASA.G16385	L-ascorbate oxidase homolog	NA	NA	NA	NA
1115	Cucsa.159750	Cucsa.152630	GAGA-binding transcriptional activator	Cucsat.PASA.G4622	GAGA-binding transcriptional activator	BBR-BPC	TF	BBR-BPC	NA	L-ascorbate oxidase-like protein	Cucsat.PASA.G16385	L-ascorbate oxidase homolog	NA	NA	NA	NA
1116	Cucsa.237150	Cucsa.152630	Ethylene-responsive transcription factor ERF021	NA	NA	NA	NA	NA	NA	L-ascorbate oxidase-like protein	Cucsat.PASA.G16385	L-ascorbate oxidase homolog	NA	NA	NA	NA
1117	Cucsa.272130	Cucsa.152630	Plant regulator RWP-RK family protein, putative	Cucsat.PASA.G11329	RWP-RK domain-containing protein	RWP-RK	TF	RWP-RK	NA	L-ascorbate oxidase-like protein	Cucsat.PASA.G16385	L-ascorbate oxidase homolog	NA	NA	NA	NA
1118	Cucsa.280310	Cucsa.152630	DELLA protein GAI	NA	NA	NA	NA	NA	NA	L-ascorbate oxidase-like protein	Cucsat.PASA.G16385	L-ascorbate oxidase homolog	NA	NA	NA	NA
1119	Cucsa.307870	Cucsa.152630	Transcription factor IIIA	Cucsat.PASA.G10477	transcription factor IIIA	C2H2	TF	C2H2	NA	L-ascorbate oxidase-like protein	Cucsat.PASA.G16385	L-ascorbate oxidase homolog	NA	NA	NA	NA
1120	Cucsa.349640	Cucsa.152630	MADS-box transcription factor	Cucsat.PASA.G1476	Transcription factor	MADS-MIKC	TF	MADS->MADS-MIKC	NA	L-ascorbate oxidase-like protein	Cucsat.PASA.G16385	L-ascorbate oxidase homolog	NA	NA	NA	NA
1121	Cucsa.353140	Cucsa.152630	Homeobox protein knotted-1-like 1	Cucsat.PASA.G20947	homeobox protein	HB-KNOX	TF	HB->HB-KNOX	NA	L-ascorbate oxidase-like protein	Cucsat.PASA.G16385	L-ascorbate oxidase homolog	NA	NA	NA	NA
1122	Cucsa.362960	Cucsa.152630	MADS box transcription factor	Cucsat.PASA.G6074	transcription factor	MADS-MIKC	TF	MADS->MADS-MIKC	NA	L-ascorbate oxidase-like protein	Cucsat.PASA.G16385	L-ascorbate oxidase homolog	NA	NA	NA	NA
1123	Cucsa.026600	Cucsa.153430	GAGA-binding transcriptional activator	NA	NA	NA	NA	NA	NA	Peroxidase	Cucsat.PASA.G13655	peroxidase	NA	NA	NA	NA
1124	Cucsa.098430	Cucsa.153430	Dof zinc finger protein	Cucsat.PASA.G14758	zinc finger protein	C2C2-Dof	TF	C2C2->C2C2-Dof	NA	Peroxidase	Cucsat.PASA.G13655	peroxidase	NA	NA	NA	NA
1125	Cucsa.102120	Cucsa.153430	Dof zinc finger protein	NA	NA	NA	NA	NA	NA	Peroxidase	Cucsat.PASA.G13655	peroxidase	NA	NA	NA	NA
1126	Cucsa.159750	Cucsa.153430	GAGA-binding transcriptional activator	Cucsat.PASA.G4622	GAGA-binding transcriptional activator	BBR-BPC	TF	BBR-BPC	NA	Peroxidase	Cucsat.PASA.G13655	peroxidase	NA	NA	NA	NA
1127	Cucsa.213830	Cucsa.153430	Dof zinc finger protein	Cucsat.PASA.G18387	Zinc finger protein	C2C2-Dof	TF	C2C2->C2C2-Dof	NA	Peroxidase	Cucsat.PASA.G13655	peroxidase	NA	NA	NA	NA
1128	Cucsa.277240	Cucsa.153430	Zinc finger protein, putative	Cucsat.PASA.G18694	zinc finger protein	C2H2	TF	C2H2	NA	Peroxidase	Cucsat.PASA.G13655	peroxidase	NA	NA	NA	NA
1129	Cucsa.277740	Cucsa.153430	AP2-like ethylene-responsive transcription factor	NA	NA	NA	NA	NA	NA	Peroxidase	Cucsat.PASA.G13655	peroxidase	NA	NA	NA	NA
1130	Cucsa.280310	Cucsa.153430	DELLA protein GAI	NA	NA	NA	NA	NA	NA	Peroxidase	Cucsat.PASA.G13655	peroxidase	NA	NA	NA	NA
1131	Cucsa.337320	Cucsa.153430	MYB transcription factor	Cucsat.PASA.G13188	Myb-related protein	MYB	TF	MYB->MYB	NA	Peroxidase	Cucsat.PASA.G13655	peroxidase	NA	NA	NA	NA
1132	Cucsa.362960	Cucsa.153430	MADS box transcription factor	Cucsat.PASA.G6074	transcription factor	MADS-MIKC	TF	MADS->MADS-MIKC	NA	Peroxidase	Cucsat.PASA.G13655	peroxidase	NA	NA	NA	NA
1133	Cucsa.026600	Cucsa.154490	GAGA-binding transcriptional activator	NA	NA	NA	NA	NA	NA	Trehalose 6-phosphate phosphatase	Cucsat.PASA.G4175	Removes the phosphate from trehalose 6-phosphate to produce free trehalose. Trehalose accumulation in plant may improve abiotic stress tolerance	NA	NA	NA	NA
1134	Cucsa.259560	Cucsa.154490	Homeobox leucine zipper family protein	Cucsat.PASA.G1013	homeobox-leucine zipper protein	HB-HD-ZIP	TF	HB->HB-HD-ZIP	NA	Trehalose 6-phosphate phosphatase	Cucsat.PASA.G4175	Removes the phosphate from trehalose 6-phosphate to produce free trehalose. Trehalose accumulation in plant may improve abiotic stress tolerance	NA	NA	NA	NA
1135	Cucsa.307870	Cucsa.154490	Transcription factor IIIA	Cucsat.PASA.G10477	transcription factor IIIA	C2H2	TF	C2H2	NA	Trehalose 6-phosphate phosphatase	Cucsat.PASA.G4175	Removes the phosphate from trehalose 6-phosphate to produce free trehalose. Trehalose accumulation in plant may improve abiotic stress tolerance	NA	NA	NA	NA
1136	Cucsa.391680	Cucsa.154490	Lysine-specific demethylase REF6	Cucsat.PASA.G14788	- C2H2 zinc finger protein, expressed	C2H2	TF	C2H2	NA	Trehalose 6-phosphate phosphatase	Cucsat.PASA.G4175	Removes the phosphate from trehalose 6-phosphate to produce free trehalose. Trehalose accumulation in plant may improve abiotic stress tolerance	NA	NA	NA	NA
1137	Cucsa.026600	Cucsa.157120	GAGA-binding transcriptional activator	NA	NA	NA	NA	NA	NA	Bidirectional sugar transporter SWEET	Cucsat.PASA.G11122	bidirectional sugar transporter	NA	NA	NA	NA
1138	Cucsa.096740	Cucsa.157120	BZIP transcription factor	NA	NA	NA	NA	NA	NA	Bidirectional sugar transporter SWEET	Cucsat.PASA.G11122	bidirectional sugar transporter	NA	NA	NA	NA
1139	Cucsa.098430	Cucsa.157120	Dof zinc finger protein	Cucsat.PASA.G14758	zinc finger protein	C2C2-Dof	TF	C2C2->C2C2-Dof	NA	Bidirectional sugar transporter SWEET	Cucsat.PASA.G11122	bidirectional sugar transporter	NA	NA	NA	NA
1140	Cucsa.102120	Cucsa.157120	Dof zinc finger protein	NA	NA	NA	NA	NA	NA	Bidirectional sugar transporter SWEET	Cucsat.PASA.G11122	bidirectional sugar transporter	NA	NA	NA	NA
1141	Cucsa.109420	Cucsa.157120	Basic-leucine zipper (BZIP) transcription factor family	Cucsat.PASA.G3923	ocs element-binding factor 1	bZIP	TF	bZIP	NA	Bidirectional sugar transporter SWEET	Cucsat.PASA.G11122	bidirectional sugar transporter	NA	NA	NA	NA
1142	Cucsa.162360	Cucsa.157120	Transcription factor HY5	Cucsat.PASA.G4738	transcription factor	bZIP	TF	bZIP	NA	Bidirectional sugar transporter SWEET	Cucsat.PASA.G11122	bidirectional sugar transporter	NA	NA	NA	NA
1143	Cucsa.213830	Cucsa.157120	Dof zinc finger protein	Cucsat.PASA.G18387	Zinc finger protein	C2C2-Dof	TF	C2C2->C2C2-Dof	NA	Bidirectional sugar transporter SWEET	Cucsat.PASA.G11122	bidirectional sugar transporter	NA	NA	NA	NA
1144	Cucsa.248080	Cucsa.157120	BZIP transcription factor	NA	NA	NA	NA	NA	NA	Bidirectional sugar transporter SWEET	Cucsat.PASA.G11122	bidirectional sugar transporter	NA	NA	NA	NA
1145	Cucsa.277740	Cucsa.157120	AP2-like ethylene-responsive transcription factor	NA	NA	NA	NA	NA	NA	Bidirectional sugar transporter SWEET	Cucsat.PASA.G11122	bidirectional sugar transporter	NA	NA	NA	NA
1146	Cucsa.341290	Cucsa.157120	Dof zinc finger protein	Cucsat.PASA.G13358	Zinc finger protein	C2C2-Dof	TF	C2C2->C2C2-Dof	NA	Bidirectional sugar transporter SWEET	Cucsat.PASA.G11122	bidirectional sugar transporter	NA	NA	NA	NA
1147	Cucsa.362960	Cucsa.157120	MADS box transcription factor	Cucsat.PASA.G6074	transcription factor	MADS-MIKC	TF	MADS->MADS-MIKC	NA	Bidirectional sugar transporter SWEET	Cucsat.PASA.G11122	bidirectional sugar transporter	NA	NA	NA	NA
1148	Cucsa.026600	Cucsa.157160	GAGA-binding transcriptional activator	NA	NA	NA	NA	NA	NA	Transferase family protein	Cucsat.PASA.G11054	Omega-hydroxypalmitate O-feruloyl	NA	NA	NA	NA
1149	Cucsa.051050	Cucsa.157160	Myb transcription factor	Cucsat.PASA.G7614	Transcription factor	MYB	TF	MYB->MYB	NA	Transferase family protein	Cucsat.PASA.G11054	Omega-hydroxypalmitate O-feruloyl	NA	NA	NA	NA
1150	Cucsa.090320	Cucsa.157160	Phytochrome-interacting factor 3	Cucsat.PASA.G19937	Transcription factor	bHLH	TF	bHLH	NA	Transferase family protein	Cucsat.PASA.G11054	Omega-hydroxypalmitate O-feruloyl	NA	NA	NA	NA
1151	Cucsa.104340	Cucsa.157160	MYB-related transcription factor	NA	NA	NA	NA	NA	NA	Transferase family protein	Cucsat.PASA.G11054	Omega-hydroxypalmitate O-feruloyl	NA	NA	NA	NA
1152	Cucsa.112760	Cucsa.157160	MYB family protein	Cucsat.PASA.G14634	Transcription factor	MYB	TF	MYB->MYB	NA	Transferase family protein	Cucsat.PASA.G11054	Omega-hydroxypalmitate O-feruloyl	NA	NA	NA	NA
1153	Cucsa.120670	Cucsa.157160	Transcription factor	Cucsat.PASA.G18281	Transcription factor	bHLH	TF	bHLH	NA	Transferase family protein	Cucsat.PASA.G11054	Omega-hydroxypalmitate O-feruloyl	NA	NA	NA	NA
1154	Cucsa.121500	Cucsa.157160	Myb transcription factor	Cucsat.PASA.G14684	Transcription factor	MYB	TF	MYB->MYB	NA	Transferase family protein	Cucsat.PASA.G11054	Omega-hydroxypalmitate O-feruloyl	NA	NA	NA	NA
1155	Cucsa.158340	Cucsa.157160	Myb-related protein	Cucsat.PASA.G8553	Transcription factor	MYB	TF	MYB->MYB	NA	Transferase family protein	Cucsat.PASA.G11054	Omega-hydroxypalmitate O-feruloyl	NA	NA	NA	NA
1156	Cucsa.159750	Cucsa.157160	GAGA-binding transcriptional activator	Cucsat.PASA.G4622	GAGA-binding transcriptional activator	BBR-BPC	TF	BBR-BPC	NA	Transferase family protein	Cucsat.PASA.G11054	Omega-hydroxypalmitate O-feruloyl	NA	NA	NA	NA
1157	Cucsa.175390	Cucsa.157160	Dof zinc finger protein	Cucsat.PASA.G12459	Zinc finger protein	C2C2-Dof	TF	C2C2->C2C2-Dof	NA	Transferase family protein	Cucsat.PASA.G11054	Omega-hydroxypalmitate O-feruloyl	NA	NA	NA	NA
1158	Cucsa.231820	Cucsa.157160	Dehydration responsive element binding transcription factor	NA	NA	NA	NA	NA	NA	Transferase family protein	Cucsat.PASA.G11054	Omega-hydroxypalmitate O-feruloyl	NA	NA	NA	NA
1159	Cucsa.336890	Cucsa.157160	Dehydration responsive element binding transcription factor	NA	NA	NA	NA	NA	NA	Transferase family protein	Cucsat.PASA.G11054	Omega-hydroxypalmitate O-feruloyl	NA	NA	NA	NA
1160	Cucsa.337320	Cucsa.157160	MYB transcription factor	Cucsat.PASA.G13188	Myb-related protein	MYB	TF	MYB->MYB	NA	Transferase family protein	Cucsat.PASA.G11054	Omega-hydroxypalmitate O-feruloyl	NA	NA	NA	NA
1161	Cucsa.130050	Cucsa.158350	Homeodomain-like protein	Cucsat.PASA.G13752	Myb-like DNA-binding domain, SHAQKYF class family protein, expressed | Myb-like DNA-binding domain	GARP-G2-like	TF	GARP->GARP-G2-like	NA	Protein of unknown function (DUF1666)	Cucsat.PASA.G8276	Protein of unknown function (DUF1666)	NA	NA	NA	NA
1162	Cucsa.177230	Cucsa.158350	WRKY transcription factor	Cucsat.PASA.G12164	Transcription factor | WRKY	WRKY	TF	WRKY	NA	Protein of unknown function (DUF1666)	Cucsat.PASA.G8276	Protein of unknown function (DUF1666)	NA	NA	NA	NA
1163	Cucsa.185800	Cucsa.158350	NAC domain protein,	Cucsat.PASA.G11214	NAC domain-containing protein	NAC	TF	NAC	NA	Protein of unknown function (DUF1666)	Cucsat.PASA.G8276	Protein of unknown function (DUF1666)	NA	NA	NA	NA
1164	Cucsa.194390	Cucsa.158350	GATA transcription factor, putative	Cucsat.PASA.G3963	gata transcription factor	C2C2-GATA	TF	C2C2->C2C2-GATA	NA	Protein of unknown function (DUF1666)	Cucsat.PASA.G8276	Protein of unknown function (DUF1666)	NA	NA	NA	NA
1165	Cucsa.232520	Cucsa.158350	B3 domain-containing protein REM16	Cucsat.PASA.G4584	B3 domain-containing protein | B3	B3	TF	B3->B3	NA	Protein of unknown function (DUF1666)	Cucsat.PASA.G8276	Protein of unknown function (DUF1666)	NA	NA	NA	NA
1166	Cucsa.391680	Cucsa.158350	Lysine-specific demethylase REF6	Cucsat.PASA.G14788	- C2H2 zinc finger protein, expressed	C2H2	TF	C2H2	NA	Protein of unknown function (DUF1666)	Cucsat.PASA.G8276	Protein of unknown function (DUF1666)	NA	NA	NA	NA
1167	Cucsa.012850	Cucsa.158700	Ethylene-responsive transcription factor, putative	NA	NA	NA	NA	NA	NA	ABC transporter B family protein	Cucsat.PASA.G8294	ABC transporter	NA	NA	NA	NA
1168	Cucsa.026600	Cucsa.158700	GAGA-binding transcriptional activator	NA	NA	NA	NA	NA	NA	ABC transporter B family protein	Cucsat.PASA.G8294	ABC transporter	NA	NA	NA	NA
1169	Cucsa.042770	Cucsa.158700	Ethylene-responsive transcription factor 7	NA	NA	NA	NA	NA	NA	ABC transporter B family protein	Cucsat.PASA.G8294	ABC transporter	NA	NA	NA	NA
1170	Cucsa.046660	Cucsa.158700	Ethylene-responsive transcription factor, putative	NA	NA	NA	NA	NA	NA	ABC transporter B family protein	Cucsat.PASA.G8294	ABC transporter	NA	NA	NA	NA
1171	Cucsa.098190	Cucsa.158700	E2F transcription factor-like E2FE	Cucsat.PASA.G14745	E2F transcription factor-like E2FE-like	E2F-DP	TF	E2F-DP	NA	ABC transporter B family protein	Cucsat.PASA.G8294	ABC transporter	NA	NA	NA	NA
1172	Cucsa.098430	Cucsa.158700	Dof zinc finger protein	Cucsat.PASA.G14758	zinc finger protein	C2C2-Dof	TF	C2C2->C2C2-Dof	NA	ABC transporter B family protein	Cucsat.PASA.G8294	ABC transporter	NA	NA	NA	NA
1173	Cucsa.102120	Cucsa.158700	Dof zinc finger protein	NA	NA	NA	NA	NA	NA	ABC transporter B family protein	Cucsat.PASA.G8294	ABC transporter	NA	NA	NA	NA
1174	Cucsa.159750	Cucsa.158700	GAGA-binding transcriptional activator	Cucsat.PASA.G4622	GAGA-binding transcriptional activator	BBR-BPC	TF	BBR-BPC	NA	ABC transporter B family protein	Cucsat.PASA.G8294	ABC transporter	NA	NA	NA	NA
1175	Cucsa.175390	Cucsa.158700	Dof zinc finger protein	Cucsat.PASA.G12459	Zinc finger protein	C2C2-Dof	TF	C2C2->C2C2-Dof	NA	ABC transporter B family protein	Cucsat.PASA.G8294	ABC transporter	NA	NA	NA	NA
1176	Cucsa.178830	Cucsa.158700	LOB domain protein 6	Cucsat.PASA.G8670	lob domain-containing protein	LOB	TF	LOB	NA	ABC transporter B family protein	Cucsat.PASA.G8294	ABC transporter	NA	NA	NA	NA
1177	Cucsa.196600	Cucsa.158700	LOB domain-containing protein, putative	Cucsat.PASA.G11082	Protein LATERAL ORGAN	LOB	TF	LOB	NA	ABC transporter B family protein	Cucsat.PASA.G8294	ABC transporter	NA	NA	NA	NA
1178	Cucsa.213830	Cucsa.158700	Dof zinc finger protein	Cucsat.PASA.G18387	Zinc finger protein	C2C2-Dof	TF	C2C2->C2C2-Dof	NA	ABC transporter B family protein	Cucsat.PASA.G8294	ABC transporter	NA	NA	NA	NA
1179	Cucsa.277740	Cucsa.158700	AP2-like ethylene-responsive transcription factor	NA	NA	NA	NA	NA	NA	ABC transporter B family protein	Cucsat.PASA.G8294	ABC transporter	NA	NA	NA	NA
1180	Cucsa.280310	Cucsa.158700	DELLA protein GAI	NA	NA	NA	NA	NA	NA	ABC transporter B family protein	Cucsat.PASA.G8294	ABC transporter	NA	NA	NA	NA
1181	Cucsa.307870	Cucsa.158700	Transcription factor IIIA	Cucsat.PASA.G10477	transcription factor IIIA	C2H2	TF	C2H2	NA	ABC transporter B family protein	Cucsat.PASA.G8294	ABC transporter	NA	NA	NA	NA
1182	Cucsa.341290	Cucsa.158700	Dof zinc finger protein	Cucsat.PASA.G13358	Zinc finger protein	C2C2-Dof	TF	C2C2->C2C2-Dof	NA	ABC transporter B family protein	Cucsat.PASA.G8294	ABC transporter	NA	NA	NA	NA
1183	Cucsa.353140	Cucsa.158700	Homeobox protein knotted-1-like 1	Cucsat.PASA.G20947	homeobox protein	HB-KNOX	TF	HB->HB-KNOX	NA	ABC transporter B family protein	Cucsat.PASA.G8294	ABC transporter	NA	NA	NA	NA
1184	Cucsa.362960	Cucsa.158700	MADS box transcription factor	Cucsat.PASA.G6074	transcription factor	MADS-MIKC	TF	MADS->MADS-MIKC	NA	ABC transporter B family protein	Cucsat.PASA.G8294	ABC transporter	NA	NA	NA	NA
1185	Cucsa.054000	Cucsa.159020	TCP family transcription factor family protein	Cucsat.PASA.G15451	Transcription factor	TCP	TF	TCP	NA	Homeobox associated leucine zipper protein	Cucsat.PASA.G8576	homeobox-leucine zipper protein	HB-HD-ZIP	TF	HB->HB-HD-ZIP	NA
1186	Cucsa.160530	Cucsa.159020	GATA transcription factor	Cucsat.PASA.G4987	gata transcription factor	C2C2-GATA	TF	C2C2->C2C2-GATA	NA	Homeobox associated leucine zipper protein	Cucsat.PASA.G8576	homeobox-leucine zipper protein	HB-HD-ZIP	TF	HB->HB-HD-ZIP	NA
1187	Cucsa.166230	Cucsa.159020	TCP family transcription factor	NA	NA	NA	NA	NA	NA	Homeobox associated leucine zipper protein	Cucsat.PASA.G8576	homeobox-leucine zipper protein	HB-HD-ZIP	TF	HB->HB-HD-ZIP	NA
1188	Cucsa.197650	Cucsa.159020	TCP family transcription factor	Cucsat.PASA.G13967	Transcription factor	TCP	TF	TCP	NA	Homeobox associated leucine zipper protein	Cucsat.PASA.G8576	homeobox-leucine zipper protein	HB-HD-ZIP	TF	HB->HB-HD-ZIP	NA
1189	Cucsa.213830	Cucsa.159020	Dof zinc finger protein	Cucsat.PASA.G18387	Zinc finger protein	C2C2-Dof	TF	C2C2->C2C2-Dof	NA	Homeobox associated leucine zipper protein	Cucsat.PASA.G8576	homeobox-leucine zipper protein	HB-HD-ZIP	TF	HB->HB-HD-ZIP	NA
1190	Cucsa.215290	Cucsa.159020	Transcription factor, TCP	Cucsat.PASA.G11833	Transcription factor	TCP	TF	TCP	NA	Homeobox associated leucine zipper protein	Cucsat.PASA.G8576	homeobox-leucine zipper protein	HB-HD-ZIP	TF	HB->HB-HD-ZIP	NA
1191	Cucsa.232110	Cucsa.159020	Zinc finger family protein	NA	NA	NA	NA	NA	NA	Homeobox associated leucine zipper protein	Cucsat.PASA.G8576	homeobox-leucine zipper protein	HB-HD-ZIP	TF	HB->HB-HD-ZIP	NA
1192	Cucsa.251110	Cucsa.159020	TCP family transcription factor	NA	NA	NA	NA	NA	NA	Homeobox associated leucine zipper protein	Cucsat.PASA.G8576	homeobox-leucine zipper protein	HB-HD-ZIP	TF	HB->HB-HD-ZIP	NA
1193	Cucsa.273460	Cucsa.159020	Transcription factor TCP4-like protein	NA	NA	NA	NA	NA	NA	Homeobox associated leucine zipper protein	Cucsat.PASA.G8576	homeobox-leucine zipper protein	HB-HD-ZIP	TF	HB->HB-HD-ZIP	NA
1194	Cucsa.277740	Cucsa.159020	AP2-like ethylene-responsive transcription factor	NA	NA	NA	NA	NA	NA	Homeobox associated leucine zipper protein	Cucsat.PASA.G8576	homeobox-leucine zipper protein	HB-HD-ZIP	TF	HB->HB-HD-ZIP	NA
1195	Cucsa.349500	Cucsa.159020	TCP family transcription factor family protein	Cucsat.PASA.G6343	Transcription factor	TCP	TF	TCP	NA	Homeobox associated leucine zipper protein	Cucsat.PASA.G8576	homeobox-leucine zipper protein	HB-HD-ZIP	TF	HB->HB-HD-ZIP	NA
1196	Cucsa.353140	Cucsa.159020	Homeobox protein knotted-1-like 1	Cucsat.PASA.G20947	homeobox protein	HB-KNOX	TF	HB->HB-KNOX	NA	Homeobox associated leucine zipper protein	Cucsat.PASA.G8576	homeobox-leucine zipper protein	HB-HD-ZIP	TF	HB->HB-HD-ZIP	NA
1197	Cucsa.363020	Cucsa.159020	TCP family transcription factor	NA	NA	NA	NA	NA	NA	Homeobox associated leucine zipper protein	Cucsat.PASA.G8576	homeobox-leucine zipper protein	HB-HD-ZIP	TF	HB->HB-HD-ZIP	NA
1198	Cucsa.391680	Cucsa.159020	Lysine-specific demethylase REF6	Cucsat.PASA.G14788	- C2H2 zinc finger protein, expressed	C2H2	TF	C2H2	NA	Homeobox associated leucine zipper protein	Cucsat.PASA.G8576	homeobox-leucine zipper protein	HB-HD-ZIP	TF	HB->HB-HD-ZIP	NA
1199	Cucsa.026600	Cucsa.160250	GAGA-binding transcriptional activator	NA	NA	NA	NA	NA	NA	Basic helix loop helix (BHLH) DNA-binding family protein	Cucsat.PASA.G4980	Transcription factor	bHLH	TF	bHLH	NA
1200	Cucsa.098430	Cucsa.160250	Dof zinc finger protein	Cucsat.PASA.G14758	zinc finger protein	C2C2-Dof	TF	C2C2->C2C2-Dof	NA	Basic helix loop helix (BHLH) DNA-binding family protein	Cucsat.PASA.G4980	Transcription factor	bHLH	TF	bHLH	NA
1201	Cucsa.102120	Cucsa.160250	Dof zinc finger protein	NA	NA	NA	NA	NA	NA	Basic helix loop helix (BHLH) DNA-binding family protein	Cucsat.PASA.G4980	Transcription factor	bHLH	TF	bHLH	NA
1202	Cucsa.112810	Cucsa.160250	Dof zinc finger protein	Cucsat.PASA.G14636	dof zinc finger protein	C2C2-Dof	TF	C2C2->C2C2-Dof	NA	Basic helix loop helix (BHLH) DNA-binding family protein	Cucsat.PASA.G4980	Transcription factor	bHLH	TF	bHLH	NA
1203	Cucsa.159750	Cucsa.160250	GAGA-binding transcriptional activator	Cucsat.PASA.G4622	GAGA-binding transcriptional activator	BBR-BPC	TF	BBR-BPC	NA	Basic helix loop helix (BHLH) DNA-binding family protein	Cucsat.PASA.G4980	Transcription factor	bHLH	TF	bHLH	NA
1204	Cucsa.213830	Cucsa.160250	Dof zinc finger protein	Cucsat.PASA.G18387	Zinc finger protein	C2C2-Dof	TF	C2C2->C2C2-Dof	NA	Basic helix loop helix (BHLH) DNA-binding family protein	Cucsat.PASA.G4980	Transcription factor	bHLH	TF	bHLH	NA
1205	Cucsa.273670	Cucsa.160250	BES1/BZR1	Cucsat.PASA.G11903	BES1 BZR1 homolog protein	BES1	TF	BES1	NA	Basic helix loop helix (BHLH) DNA-binding family protein	Cucsat.PASA.G4980	Transcription factor	bHLH	TF	bHLH	NA
1206	Cucsa.277740	Cucsa.160250	AP2-like ethylene-responsive transcription factor	NA	NA	NA	NA	NA	NA	Basic helix loop helix (BHLH) DNA-binding family protein	Cucsat.PASA.G4980	Transcription factor	bHLH	TF	bHLH	NA
1207	Cucsa.280310	Cucsa.160250	DELLA protein GAI	NA	NA	NA	NA	NA	NA	Basic helix loop helix (BHLH) DNA-binding family protein	Cucsat.PASA.G4980	Transcription factor	bHLH	TF	bHLH	NA
1208	Cucsa.341290	Cucsa.160250	Dof zinc finger protein	Cucsat.PASA.G13358	Zinc finger protein	C2C2-Dof	TF	C2C2->C2C2-Dof	NA	Basic helix loop helix (BHLH) DNA-binding family protein	Cucsat.PASA.G4980	Transcription factor	bHLH	TF	bHLH	NA
1209	Cucsa.362960	Cucsa.160250	MADS box transcription factor	Cucsat.PASA.G6074	transcription factor	MADS-MIKC	TF	MADS->MADS-MIKC	NA	Basic helix loop helix (BHLH) DNA-binding family protein	Cucsat.PASA.G4980	Transcription factor	bHLH	TF	bHLH	NA
1210	Cucsa.387680	Cucsa.160250	Basic helix-loop-helix transcription factor	Cucsat.PASA.G3219	Transcription factor	bHLH	TF	bHLH	NA	Basic helix loop helix (BHLH) DNA-binding family protein	Cucsat.PASA.G4980	Transcription factor	bHLH	TF	bHLH	NA
1211	Cucsa.026600	Cucsa.160900	GAGA-binding transcriptional activator	NA	NA	NA	NA	NA	NA	Protein DETOXIFICATION	Cucsat.PASA.G5004	Multidrug and toxin extrusion protein	NA	NA	NA	NA
1212	Cucsa.043420	Cucsa.160900	NAC domain-containing protein, putative	Cucsat.PASA.G2354	NAC domain-containing protein	NAC	TF	NAC	NA	Protein DETOXIFICATION	Cucsat.PASA.G5004	Multidrug and toxin extrusion protein	NA	NA	NA	NA
1213	Cucsa.074600	Cucsa.160900	NAC domain protein,	Cucsat.PASA.G228	nac domain	NAC	TF	NAC	NA	Protein DETOXIFICATION	Cucsat.PASA.G5004	Multidrug and toxin extrusion protein	NA	NA	NA	NA
1214	Cucsa.098430	Cucsa.160900	Dof zinc finger protein	Cucsat.PASA.G14758	zinc finger protein	C2C2-Dof	TF	C2C2->C2C2-Dof	NA	Protein DETOXIFICATION	Cucsat.PASA.G5004	Multidrug and toxin extrusion protein	NA	NA	NA	NA
1215	Cucsa.102120	Cucsa.160900	Dof zinc finger protein	NA	NA	NA	NA	NA	NA	Protein DETOXIFICATION	Cucsat.PASA.G5004	Multidrug and toxin extrusion protein	NA	NA	NA	NA
1216	Cucsa.112810	Cucsa.160900	Dof zinc finger protein	Cucsat.PASA.G14636	dof zinc finger protein	C2C2-Dof	TF	C2C2->C2C2-Dof	NA	Protein DETOXIFICATION	Cucsat.PASA.G5004	Multidrug and toxin extrusion protein	NA	NA	NA	NA
1217	Cucsa.124410	Cucsa.160900	Auxin response factor	Cucsat.PASA.G1621	auxin response factor	B3-ARF	TF	B3->B3-ARF	NA	Protein DETOXIFICATION	Cucsat.PASA.G5004	Multidrug and toxin extrusion protein	NA	NA	NA	NA
1218	Cucsa.173670	Cucsa.160900	NAC domain protein,	Cucsat.PASA.G16329	(No apical meristem) protein	NAC	TF	NAC	NA	Protein DETOXIFICATION	Cucsat.PASA.G5004	Multidrug and toxin extrusion protein	NA	NA	NA	NA
1219	Cucsa.175390	Cucsa.160900	Dof zinc finger protein	Cucsat.PASA.G12459	Zinc finger protein	C2C2-Dof	TF	C2C2->C2C2-Dof	NA	Protein DETOXIFICATION	Cucsat.PASA.G5004	Multidrug and toxin extrusion protein	NA	NA	NA	NA
1220	Cucsa.198560	Cucsa.160900	Dof zinc finger protein	NA	NA	NA	NA	NA	NA	Protein DETOXIFICATION	Cucsat.PASA.G5004	Multidrug and toxin extrusion protein	NA	NA	NA	NA
1221	Cucsa.199090	Cucsa.160900	NAC domain protein,	NA	NA	NA	NA	NA	NA	Protein DETOXIFICATION	Cucsat.PASA.G5004	Multidrug and toxin extrusion protein	NA	NA	NA	NA
1222	Cucsa.213830	Cucsa.160900	Dof zinc finger protein	Cucsat.PASA.G18387	Zinc finger protein	C2C2-Dof	TF	C2C2->C2C2-Dof	NA	Protein DETOXIFICATION	Cucsat.PASA.G5004	Multidrug and toxin extrusion protein	NA	NA	NA	NA
1223	Cucsa.242740	Cucsa.160900	Zinc finger CCCH domain-containing protein	Cucsat.PASA.G12631	zinc finger CCCH domain-containing protein | domain--containing protein | KH domain	C3H	TF	C3H	NA	Protein DETOXIFICATION	Cucsat.PASA.G5004	Multidrug and toxin extrusion protein	NA	NA	NA	NA
1224	Cucsa.248870	Cucsa.160900	MADS-box transcription factor	Cucsat.PASA.G12345	agamous-like MADS-box protein	MADS-MIKC	TF	MADS->MADS-MIKC	NA	Protein DETOXIFICATION	Cucsat.PASA.G5004	Multidrug and toxin extrusion protein	NA	NA	NA	NA
1225	Cucsa.277740	Cucsa.160900	AP2-like ethylene-responsive transcription factor	NA	NA	NA	NA	NA	NA	Protein DETOXIFICATION	Cucsat.PASA.G5004	Multidrug and toxin extrusion protein	NA	NA	NA	NA
1226	Cucsa.280310	Cucsa.160900	DELLA protein GAI	NA	NA	NA	NA	NA	NA	Protein DETOXIFICATION	Cucsat.PASA.G5004	Multidrug and toxin extrusion protein	NA	NA	NA	NA
1227	Cucsa.288680	Cucsa.160900	NAC domain protein	Cucsat.PASA.G7530	no apical meristem protein	NAC	TF	NAC	NA	Protein DETOXIFICATION	Cucsat.PASA.G5004	Multidrug and toxin extrusion protein	NA	NA	NA	NA
1228	Cucsa.308770	Cucsa.160900	NAC domain-containing protein	Cucsat.PASA.G10442	(NAC) domain-containing protein	NAC	TF	NAC	NA	Protein DETOXIFICATION	Cucsat.PASA.G5004	Multidrug and toxin extrusion protein	NA	NA	NA	NA
1229	Cucsa.341290	Cucsa.160900	Dof zinc finger protein	Cucsat.PASA.G13358	Zinc finger protein	C2C2-Dof	TF	C2C2->C2C2-Dof	NA	Protein DETOXIFICATION	Cucsat.PASA.G5004	Multidrug and toxin extrusion protein	NA	NA	NA	NA
1230	Cucsa.362960	Cucsa.160900	MADS box transcription factor	Cucsat.PASA.G6074	transcription factor	MADS-MIKC	TF	MADS->MADS-MIKC	NA	Protein DETOXIFICATION	Cucsat.PASA.G5004	Multidrug and toxin extrusion protein	NA	NA	NA	NA
1231	Cucsa.026600	Cucsa.161790	GAGA-binding transcriptional activator	NA	NA	NA	NA	NA	NA	Plasma membrane ATPase	Cucsat.PASA.G5035	E1-E2 ATPase | Plasma membrane | Cation_ATPase_N	NA	NA	NA	NA
1232	Cucsa.051050	Cucsa.161790	Myb transcription factor	Cucsat.PASA.G7614	Transcription factor	MYB	TF	MYB->MYB	NA	Plasma membrane ATPase	Cucsat.PASA.G5035	E1-E2 ATPase | Plasma membrane | Cation_ATPase_N	NA	NA	NA	NA
1233	Cucsa.054000	Cucsa.161790	TCP family transcription factor family protein	Cucsat.PASA.G15451	Transcription factor	TCP	TF	TCP	NA	Plasma membrane ATPase	Cucsat.PASA.G5035	E1-E2 ATPase | Plasma membrane | Cation_ATPase_N	NA	NA	NA	NA
1234	Cucsa.104340	Cucsa.161790	MYB-related transcription factor	NA	NA	NA	NA	NA	NA	Plasma membrane ATPase	Cucsat.PASA.G5035	E1-E2 ATPase | Plasma membrane | Cation_ATPase_N	NA	NA	NA	NA
1235	Cucsa.112760	Cucsa.161790	MYB family protein	Cucsat.PASA.G14634	Transcription factor	MYB	TF	MYB->MYB	NA	Plasma membrane ATPase	Cucsat.PASA.G5035	E1-E2 ATPase | Plasma membrane | Cation_ATPase_N	NA	NA	NA	NA
1236	Cucsa.118450	Cucsa.161790	MYB family protein	Cucsat.PASA.G17965	Myb-related protein	MYB	TF	MYB->MYB	NA	Plasma membrane ATPase	Cucsat.PASA.G5035	E1-E2 ATPase | Plasma membrane | Cation_ATPase_N	NA	NA	NA	NA
1237	Cucsa.158340	Cucsa.161790	Myb-related protein	Cucsat.PASA.G8553	Transcription factor	MYB	TF	MYB->MYB	NA	Plasma membrane ATPase	Cucsat.PASA.G5035	E1-E2 ATPase | Plasma membrane | Cation_ATPase_N	NA	NA	NA	NA
1238	Cucsa.166230	Cucsa.161790	TCP family transcription factor	NA	NA	NA	NA	NA	NA	Plasma membrane ATPase	Cucsat.PASA.G5035	E1-E2 ATPase | Plasma membrane | Cation_ATPase_N	NA	NA	NA	NA
1239	Cucsa.180080	Cucsa.161790	Far-red elongated hypocotyls 3 isoform 3	Cucsat.PASA.G11708	Protein FAR-RED ELONGATED HYPOCOTYL	FAR1	TF	FAR1	NA	Plasma membrane ATPase	Cucsat.PASA.G5035	E1-E2 ATPase | Plasma membrane | Cation_ATPase_N	NA	NA	NA	NA
1240	Cucsa.180090	Cucsa.161790	Far1-related sequence 3 isoform 3	Cucsat.PASA.G11709	Protein FAR-RED IMPAIRED RESPONSE	FAR1	TF	FAR1	NA	Plasma membrane ATPase	Cucsat.PASA.G5035	E1-E2 ATPase | Plasma membrane | Cation_ATPase_N	NA	NA	NA	NA
1241	Cucsa.197650	Cucsa.161790	TCP family transcription factor	Cucsat.PASA.G13967	Transcription factor	TCP	TF	TCP	NA	Plasma membrane ATPase	Cucsat.PASA.G5035	E1-E2 ATPase | Plasma membrane | Cation_ATPase_N	NA	NA	NA	NA
1242	Cucsa.217940	Cucsa.161790	Calmodulin-binding transcription activator	Cucsat.PASA.G9319	calmodulin-binding transcription activator 3-like | IQ calmodulin-binding motif | CG-1 domain	CAMTA	TF	CAMTA	NA	Plasma membrane ATPase	Cucsat.PASA.G5035	E1-E2 ATPase | Plasma membrane | Cation_ATPase_N	NA	NA	NA	NA
1243	Cucsa.238090	Cucsa.161790	TCP transcription factor	Cucsat.PASA.G8503	transcription factor	TCP	TF	TCP	NA	Plasma membrane ATPase	Cucsat.PASA.G5035	E1-E2 ATPase | Plasma membrane | Cation_ATPase_N	NA	NA	NA	NA
1244	Cucsa.251110	Cucsa.161790	TCP family transcription factor	NA	NA	NA	NA	NA	NA	Plasma membrane ATPase	Cucsat.PASA.G5035	E1-E2 ATPase | Plasma membrane | Cation_ATPase_N	NA	NA	NA	NA
1245	Cucsa.254540	Cucsa.161790	Tesmin/TSO1-like CXC domain protein	Cucsat.PASA.G500	tesmin tso1-like cxc	CPP	TF	CPP	NA	Plasma membrane ATPase	Cucsat.PASA.G5035	E1-E2 ATPase | Plasma membrane | Cation_ATPase_N	NA	NA	NA	NA
1246	Cucsa.258270	Cucsa.161790	MYB family protein	Cucsat.PASA.G337	Transcription factor | Myb-like DNA-binding domain	MYB	TF	MYB->MYB	NA	Plasma membrane ATPase	Cucsat.PASA.G5035	E1-E2 ATPase | Plasma membrane | Cation_ATPase_N	NA	NA	NA	NA
1247	Cucsa.307870	Cucsa.161790	Transcription factor IIIA	Cucsat.PASA.G10477	transcription factor IIIA	C2H2	TF	C2H2	NA	Plasma membrane ATPase	Cucsat.PASA.G5035	E1-E2 ATPase | Plasma membrane | Cation_ATPase_N	NA	NA	NA	NA
1248	Cucsa.325250	Cucsa.161790	Calmodulin-binding transcription activator	Cucsat.PASA.G5392	calmodulin-binding transcription activator	CAMTA	TF	CAMTA	NA	Plasma membrane ATPase	Cucsat.PASA.G5035	E1-E2 ATPase | Plasma membrane | Cation_ATPase_N	NA	NA	NA	NA
1249	Cucsa.337320	Cucsa.161790	MYB transcription factor	Cucsat.PASA.G13188	Myb-related protein	MYB	TF	MYB->MYB	NA	Plasma membrane ATPase	Cucsat.PASA.G5035	E1-E2 ATPase | Plasma membrane | Cation_ATPase_N	NA	NA	NA	NA
1250	Cucsa.349500	Cucsa.161790	TCP family transcription factor family protein	Cucsat.PASA.G6343	Transcription factor	TCP	TF	TCP	NA	Plasma membrane ATPase	Cucsat.PASA.G5035	E1-E2 ATPase | Plasma membrane | Cation_ATPase_N	NA	NA	NA	NA
1251	Cucsa.362960	Cucsa.161790	MADS box transcription factor	Cucsat.PASA.G6074	transcription factor	MADS-MIKC	TF	MADS->MADS-MIKC	NA	Plasma membrane ATPase	Cucsat.PASA.G5035	E1-E2 ATPase | Plasma membrane | Cation_ATPase_N	NA	NA	NA	NA
1252	Cucsa.363020	Cucsa.161790	TCP family transcription factor	NA	NA	NA	NA	NA	NA	Plasma membrane ATPase	Cucsat.PASA.G5035	E1-E2 ATPase | Plasma membrane | Cation_ATPase_N	NA	NA	NA	NA
1253	Cucsa.026600	Cucsa.167470	GAGA-binding transcriptional activator	NA	NA	NA	NA	NA	NA	Phloem lectin	Cucsat.PASA.G8434	Protein PHLOEM protein 2-LIKE	NA	NA	NA	NA
1254	Cucsa.232340	Cucsa.167470	BRASSINAZOLE-RESISTANT 1 protein, putative	Cucsat.PASA.G4593	BRASSINAZOLE-RESISTANT 1-like	BES1	TF	BES1	NA	Phloem lectin	Cucsat.PASA.G8434	Protein PHLOEM protein 2-LIKE	NA	NA	NA	NA
1255	Cucsa.026600	Cucsa.170140	GAGA-binding transcriptional activator	NA	NA	NA	NA	NA	NA	Protein kinase	Cucsat.PASA.G7752	Serine threonine-protein kinase | SNF1-related protein kinase 2.1	NA	NA	NA	CAMK_OST1L
1256	Cucsa.079940	Cucsa.170140	Protein SENSITIVE TO PROTON RHIZOTOXICITY 1	Cucsat.PASA.G3133	sensitive to proton rhizotoxicity	C2H2	TF	C2H2	NA	Protein kinase	Cucsat.PASA.G7752	Serine threonine-protein kinase | SNF1-related protein kinase 2.1	NA	NA	NA	CAMK_OST1L
1257	Cucsa.102120	Cucsa.170140	Dof zinc finger protein	NA	NA	NA	NA	NA	NA	Protein kinase	Cucsat.PASA.G7752	Serine threonine-protein kinase | SNF1-related protein kinase 2.1	NA	NA	NA	CAMK_OST1L
1258	Cucsa.159750	Cucsa.170140	GAGA-binding transcriptional activator	Cucsat.PASA.G4622	GAGA-binding transcriptional activator	BBR-BPC	TF	BBR-BPC	NA	Protein kinase	Cucsat.PASA.G7752	Serine threonine-protein kinase | SNF1-related protein kinase 2.1	NA	NA	NA	CAMK_OST1L
1259	Cucsa.164580	Cucsa.170140	Myb family transcription factor family protein	Cucsat.PASA.G15238	transcription factor	MYB	TF	MYB->MYB	NA	Protein kinase	Cucsat.PASA.G7752	Serine threonine-protein kinase | SNF1-related protein kinase 2.1	NA	NA	NA	CAMK_OST1L
1260	Cucsa.194390	Cucsa.170140	GATA transcription factor, putative	Cucsat.PASA.G3963	gata transcription factor	C2C2-GATA	TF	C2C2->C2C2-GATA	NA	Protein kinase	Cucsat.PASA.G7752	Serine threonine-protein kinase | SNF1-related protein kinase 2.1	NA	NA	NA	CAMK_OST1L
1261	Cucsa.213830	Cucsa.170140	Dof zinc finger protein	Cucsat.PASA.G18387	Zinc finger protein	C2C2-Dof	TF	C2C2->C2C2-Dof	NA	Protein kinase	Cucsat.PASA.G7752	Serine threonine-protein kinase | SNF1-related protein kinase 2.1	NA	NA	NA	CAMK_OST1L
1262	Cucsa.252730	Cucsa.170140	GATA transcription factor, putative	Cucsat.PASA.G569	gata transcription factor	C2C2-GATA	TF	C2C2->C2C2-GATA	NA	Protein kinase	Cucsat.PASA.G7752	Serine threonine-protein kinase | SNF1-related protein kinase 2.1	NA	NA	NA	CAMK_OST1L
1263	Cucsa.277740	Cucsa.170140	AP2-like ethylene-responsive transcription factor	NA	NA	NA	NA	NA	NA	Protein kinase	Cucsat.PASA.G7752	Serine threonine-protein kinase | SNF1-related protein kinase 2.1	NA	NA	NA	CAMK_OST1L
1264	Cucsa.280310	Cucsa.170140	DELLA protein GAI	NA	NA	NA	NA	NA	NA	Protein kinase	Cucsat.PASA.G7752	Serine threonine-protein kinase | SNF1-related protein kinase 2.1	NA	NA	NA	CAMK_OST1L
1265	Cucsa.359570	Cucsa.170140	GATA transcription factor 24-like	Cucsat.PASA.G3535	gata transcription factor	C2C2-GATA	TF	C2C2->C2C2-GATA	NA	Protein kinase	Cucsat.PASA.G7752	Serine threonine-protein kinase | SNF1-related protein kinase 2.1	NA	NA	NA	CAMK_OST1L
1266	Cucsa.362960	Cucsa.170140	MADS box transcription factor	Cucsat.PASA.G6074	transcription factor	MADS-MIKC	TF	MADS->MADS-MIKC	NA	Protein kinase	Cucsat.PASA.G7752	Serine threonine-protein kinase | SNF1-related protein kinase 2.1	NA	NA	NA	CAMK_OST1L
1267	Cucsa.098430	Cucsa.173610	Dof zinc finger protein	Cucsat.PASA.G14758	zinc finger protein	C2C2-Dof	TF	C2C2->C2C2-Dof	NA	Transposase	Cucsat.PASA.G16327	transposon protein	NA	NA	NA	NA
1268	Cucsa.102120	Cucsa.173610	Dof zinc finger protein	NA	NA	NA	NA	NA	NA	Transposase	Cucsat.PASA.G16327	transposon protein	NA	NA	NA	NA
1269	Cucsa.112810	Cucsa.173610	Dof zinc finger protein	Cucsat.PASA.G14636	dof zinc finger protein	C2C2-Dof	TF	C2C2->C2C2-Dof	NA	Transposase	Cucsat.PASA.G16327	transposon protein	NA	NA	NA	NA
1270	Cucsa.175390	Cucsa.173610	Dof zinc finger protein	Cucsat.PASA.G12459	Zinc finger protein	C2C2-Dof	TF	C2C2->C2C2-Dof	NA	Transposase	Cucsat.PASA.G16327	transposon protein	NA	NA	NA	NA
1271	Cucsa.198560	Cucsa.173610	Dof zinc finger protein	NA	NA	NA	NA	NA	NA	Transposase	Cucsat.PASA.G16327	transposon protein	NA	NA	NA	NA
1272	Cucsa.213830	Cucsa.173610	Dof zinc finger protein	Cucsat.PASA.G18387	Zinc finger protein	C2C2-Dof	TF	C2C2->C2C2-Dof	NA	Transposase	Cucsat.PASA.G16327	transposon protein	NA	NA	NA	NA
1273	Cucsa.341290	Cucsa.173610	Dof zinc finger protein	Cucsat.PASA.G13358	Zinc finger protein	C2C2-Dof	TF	C2C2->C2C2-Dof	NA	Transposase	Cucsat.PASA.G16327	transposon protein	NA	NA	NA	NA
1274	Cucsa.198560	Cucsa.174540	Dof zinc finger protein	NA	NA	NA	NA	NA	NA	FRUITFULL-like MADS-box	NA	NA	NA	NA	NA	NA
1275	Cucsa.242740	Cucsa.174540	Zinc finger CCCH domain-containing protein	Cucsat.PASA.G12631	zinc finger CCCH domain-containing protein | domain--containing protein | KH domain	C3H	TF	C3H	NA	FRUITFULL-like MADS-box	NA	NA	NA	NA	NA	NA
1276	Cucsa.026600	Cucsa.175980	GAGA-binding transcriptional activator	NA	NA	NA	NA	NA	NA	PAR1 protein	Cucsat.PASA.G12428	PAR1 protein	NA	NA	NA	NA
1277	Cucsa.047280	Cucsa.175980	MADS-box transcription factor	NA	NA	NA	NA	NA	NA	PAR1 protein	Cucsat.PASA.G12428	PAR1 protein	NA	NA	NA	NA
1278	Cucsa.098430	Cucsa.175980	Dof zinc finger protein	Cucsat.PASA.G14758	zinc finger protein	C2C2-Dof	TF	C2C2->C2C2-Dof	NA	PAR1 protein	Cucsat.PASA.G12428	PAR1 protein	NA	NA	NA	NA
1279	Cucsa.102120	Cucsa.175980	Dof zinc finger protein	NA	NA	NA	NA	NA	NA	PAR1 protein	Cucsat.PASA.G12428	PAR1 protein	NA	NA	NA	NA
1280	Cucsa.112810	Cucsa.175980	Dof zinc finger protein	Cucsat.PASA.G14636	dof zinc finger protein	C2C2-Dof	TF	C2C2->C2C2-Dof	NA	PAR1 protein	Cucsat.PASA.G12428	PAR1 protein	NA	NA	NA	NA
1281	Cucsa.116340	Cucsa.175980	Heat shock transcription factor	Cucsat.PASA.G19474	Transcription factor	HSF	TF	HSF	NA	PAR1 protein	Cucsat.PASA.G12428	PAR1 protein	NA	NA	NA	NA
1282	Cucsa.124410	Cucsa.175980	Auxin response factor	Cucsat.PASA.G1621	auxin response factor	B3-ARF	TF	B3->B3-ARF	NA	PAR1 protein	Cucsat.PASA.G12428	PAR1 protein	NA	NA	NA	NA
1283	Cucsa.159750	Cucsa.175980	GAGA-binding transcriptional activator	Cucsat.PASA.G4622	GAGA-binding transcriptional activator	BBR-BPC	TF	BBR-BPC	NA	PAR1 protein	Cucsat.PASA.G12428	PAR1 protein	NA	NA	NA	NA
1284	Cucsa.175390	Cucsa.175980	Dof zinc finger protein	Cucsat.PASA.G12459	Zinc finger protein	C2C2-Dof	TF	C2C2->C2C2-Dof	NA	PAR1 protein	Cucsat.PASA.G12428	PAR1 protein	NA	NA	NA	NA
1285	Cucsa.206000	Cucsa.175980	Heat shock transcription factor	NA	NA	NA	NA	NA	NA	PAR1 protein	Cucsat.PASA.G12428	PAR1 protein	NA	NA	NA	NA
1286	Cucsa.242740	Cucsa.175980	Zinc finger CCCH domain-containing protein	Cucsat.PASA.G12631	zinc finger CCCH domain-containing protein | domain--containing protein | KH domain	C3H	TF	C3H	NA	PAR1 protein	Cucsat.PASA.G12428	PAR1 protein	NA	NA	NA	NA
1287	Cucsa.277740	Cucsa.175980	AP2-like ethylene-responsive transcription factor	NA	NA	NA	NA	NA	NA	PAR1 protein	Cucsat.PASA.G12428	PAR1 protein	NA	NA	NA	NA
1288	Cucsa.341290	Cucsa.175980	Dof zinc finger protein	Cucsat.PASA.G13358	Zinc finger protein	C2C2-Dof	TF	C2C2->C2C2-Dof	NA	PAR1 protein	Cucsat.PASA.G12428	PAR1 protein	NA	NA	NA	NA
1289	Cucsa.342790	Cucsa.175980	MADS-box transcription factor	Cucsat.PASA.G13430	Transcription factor	MADS-MIKC	TF	MADS->MADS-MIKC	NA	PAR1 protein	Cucsat.PASA.G12428	PAR1 protein	NA	NA	NA	NA
1290	Cucsa.349640	Cucsa.175980	MADS-box transcription factor	Cucsat.PASA.G1476	Transcription factor	MADS-MIKC	TF	MADS->MADS-MIKC	NA	PAR1 protein	Cucsat.PASA.G12428	PAR1 protein	NA	NA	NA	NA
1291	Cucsa.362960	Cucsa.175980	MADS box transcription factor	Cucsat.PASA.G6074	transcription factor	MADS-MIKC	TF	MADS->MADS-MIKC	NA	PAR1 protein	Cucsat.PASA.G12428	PAR1 protein	NA	NA	NA	NA
1292	Cucsa.026600	Cucsa.176150	GAGA-binding transcriptional activator	NA	NA	NA	NA	NA	NA	HXXXD-type acyl-transferase family protein	Cucsat.PASA.G12206	BAHD acyltransferase	NA	NA	NA	NA
1293	Cucsa.096740	Cucsa.176150	BZIP transcription factor	NA	NA	NA	NA	NA	NA	HXXXD-type acyl-transferase family protein	Cucsat.PASA.G12206	BAHD acyltransferase	NA	NA	NA	NA
1294	Cucsa.104970	Cucsa.176150	G-box-binding factor, putative	Cucsat.PASA.G2315	Transcription factor	bZIP	TF	bZIP	NA	HXXXD-type acyl-transferase family protein	Cucsat.PASA.G12206	BAHD acyltransferase	NA	NA	NA	NA
1295	Cucsa.109420	Cucsa.176150	Basic-leucine zipper (BZIP) transcription factor family	Cucsat.PASA.G3923	ocs element-binding factor 1	bZIP	TF	bZIP	NA	HXXXD-type acyl-transferase family protein	Cucsat.PASA.G12206	BAHD acyltransferase	NA	NA	NA	NA
1296	Cucsa.126960	Cucsa.176150	NAC domain-containing protein	Cucsat.PASA.G14900	NAC domain-containing protein 8-like	NAC	TF	NAC	NA	HXXXD-type acyl-transferase family protein	Cucsat.PASA.G12206	BAHD acyltransferase	NA	NA	NA	NA
1297	Cucsa.127860	Cucsa.176150	Myb transcription factor	Cucsat.PASA.G3010	Transcription factor	MYB	TF	MYB->MYB	NA	HXXXD-type acyl-transferase family protein	Cucsat.PASA.G12206	BAHD acyltransferase	NA	NA	NA	NA
1298	Cucsa.159750	Cucsa.176150	GAGA-binding transcriptional activator	Cucsat.PASA.G4622	GAGA-binding transcriptional activator	BBR-BPC	TF	BBR-BPC	NA	HXXXD-type acyl-transferase family protein	Cucsat.PASA.G12206	BAHD acyltransferase	NA	NA	NA	NA
1299	Cucsa.162360	Cucsa.176150	Transcription factor HY5	Cucsat.PASA.G4738	transcription factor	bZIP	TF	bZIP	NA	HXXXD-type acyl-transferase family protein	Cucsat.PASA.G12206	BAHD acyltransferase	NA	NA	NA	NA
1300	Cucsa.238410	Cucsa.176150	BZIP transcription factor	NA	NA	NA	NA	NA	NA	HXXXD-type acyl-transferase family protein	Cucsat.PASA.G12206	BAHD acyltransferase	NA	NA	NA	NA
1301	Cucsa.241090	Cucsa.176150	Abscisic acid insensitive	NA	NA	NA	NA	NA	NA	HXXXD-type acyl-transferase family protein	Cucsat.PASA.G12206	BAHD acyltransferase	NA	NA	NA	NA
1302	Cucsa.248080	Cucsa.176150	BZIP transcription factor	NA	NA	NA	NA	NA	NA	HXXXD-type acyl-transferase family protein	Cucsat.PASA.G12206	BAHD acyltransferase	NA	NA	NA	NA
1303	Cucsa.258940	Cucsa.176150	Bzip transcription factor	Cucsat.PASA.G1036	Common plant regulatory factor	bZIP	TF	bZIP	NA	HXXXD-type acyl-transferase family protein	Cucsat.PASA.G12206	BAHD acyltransferase	NA	NA	NA	NA
1304	Cucsa.277740	Cucsa.176150	AP2-like ethylene-responsive transcription factor	NA	NA	NA	NA	NA	NA	HXXXD-type acyl-transferase family protein	Cucsat.PASA.G12206	BAHD acyltransferase	NA	NA	NA	NA
1305	Cucsa.280310	Cucsa.176150	DELLA protein GAI	NA	NA	NA	NA	NA	NA	HXXXD-type acyl-transferase family protein	Cucsat.PASA.G12206	BAHD acyltransferase	NA	NA	NA	NA
1306	Cucsa.288680	Cucsa.176150	NAC domain protein	Cucsat.PASA.G7530	no apical meristem protein	NAC	TF	NAC	NA	HXXXD-type acyl-transferase family protein	Cucsat.PASA.G12206	BAHD acyltransferase	NA	NA	NA	NA
1307	Cucsa.289120	Cucsa.176150	BZIP transcription factor	Cucsat.PASA.G7254	Transcription factor	bZIP	TF	bZIP	NA	HXXXD-type acyl-transferase family protein	Cucsat.PASA.G12206	BAHD acyltransferase	NA	NA	NA	NA
1308	Cucsa.307870	Cucsa.176150	Transcription factor IIIA	Cucsat.PASA.G10477	transcription factor IIIA	C2H2	TF	C2H2	NA	HXXXD-type acyl-transferase family protein	Cucsat.PASA.G12206	BAHD acyltransferase	NA	NA	NA	NA
1309	Cucsa.308740	Cucsa.176150	C2H2-type zinc finger protein	NA	NA	NA	NA	NA	NA	HXXXD-type acyl-transferase family protein	Cucsat.PASA.G12206	BAHD acyltransferase	NA	NA	NA	NA
1310	Cucsa.322110	Cucsa.176150	BZIP transcription factor family protein	Cucsat.PASA.G765	Transcription factor	bZIP	TF	bZIP	NA	HXXXD-type acyl-transferase family protein	Cucsat.PASA.G12206	BAHD acyltransferase	NA	NA	NA	NA
1311	Cucsa.353140	Cucsa.176150	Homeobox protein knotted-1-like 1	Cucsat.PASA.G20947	homeobox protein	HB-KNOX	TF	HB->HB-KNOX	NA	HXXXD-type acyl-transferase family protein	Cucsat.PASA.G12206	BAHD acyltransferase	NA	NA	NA	NA
1312	Cucsa.362960	Cucsa.176150	MADS box transcription factor	Cucsat.PASA.G6074	transcription factor	MADS-MIKC	TF	MADS->MADS-MIKC	NA	HXXXD-type acyl-transferase family protein	Cucsat.PASA.G12206	BAHD acyltransferase	NA	NA	NA	NA
1313	Cucsa.364380	Cucsa.176150	Abscisic acid-insensitive 5-like protein 2	Cucsat.PASA.G6176	Abscisic acid-insensitive 5-like protein	bZIP	TF	bZIP	NA	HXXXD-type acyl-transferase family protein	Cucsat.PASA.G12206	BAHD acyltransferase	NA	NA	NA	NA
1314	Cucsa.396070	Cucsa.176150	abscisic acid responsive elements-binding factor 2	Cucsat.PASA.G6887	Transcription factor	bZIP	TF	bZIP	NA	HXXXD-type acyl-transferase family protein	Cucsat.PASA.G12206	BAHD acyltransferase	NA	NA	NA	NA
1315	Cucsa.051050	Cucsa.177590	Myb transcription factor	Cucsat.PASA.G7614	Transcription factor	MYB	TF	MYB->MYB	NA	Divalent metal cation transporter MntH	NA	NA	NA	NA	NA	NA
1316	Cucsa.118450	Cucsa.177590	MYB family protein	Cucsat.PASA.G17965	Myb-related protein	MYB	TF	MYB->MYB	NA	Divalent metal cation transporter MntH	NA	NA	NA	NA	NA	NA
1317	Cucsa.121500	Cucsa.177590	Myb transcription factor	Cucsat.PASA.G14684	Transcription factor	MYB	TF	MYB->MYB	NA	Divalent metal cation transporter MntH	NA	NA	NA	NA	NA	NA
1318	Cucsa.195180	Cucsa.177590	Myb transcription factor	Cucsat.PASA.G12136	Transcription factor | myb domain protein 83	MYB	TF	MYB->MYB	NA	Divalent metal cation transporter MntH	NA	NA	NA	NA	NA	NA
1319	Cucsa.213500	Cucsa.177590	Myb transcription factor	Cucsat.PASA.G18406	Transcription factor	MYB	TF	MYB->MYB	NA	Divalent metal cation transporter MntH	NA	NA	NA	NA	NA	NA
1320	Cucsa.238540	Cucsa.177590	MYB-related transcription factor	NA	NA	NA	NA	NA	NA	Divalent metal cation transporter MntH	NA	NA	NA	NA	NA	NA
1321	Cucsa.258270	Cucsa.177590	MYB family protein	Cucsat.PASA.G337	Transcription factor | Myb-like DNA-binding domain	MYB	TF	MYB->MYB	NA	Divalent metal cation transporter MntH	NA	NA	NA	NA	NA	NA
1322	Cucsa.285250	Cucsa.177590	Homeobox-leucine zipper family protein	Cucsat.PASA.G9913	homeobox-leucine zipper protein	HB-HD-ZIP	TF	HB->HB-HD-ZIP	NA	Divalent metal cation transporter MntH	NA	NA	NA	NA	NA	NA
1323	Cucsa.306580	Cucsa.177590	MYB family protein	NA	NA	NA	NA	NA	NA	Divalent metal cation transporter MntH	NA	NA	NA	NA	NA	NA
1324	Cucsa.336890	Cucsa.177590	Dehydration responsive element binding transcription factor	NA	NA	NA	NA	NA	NA	Divalent metal cation transporter MntH	NA	NA	NA	NA	NA	NA
1325	Cucsa.365190	Cucsa.177590	Myb domain protein	Cucsat.PASA.G5777	Transcription factor	MYB	TF	MYB->MYB	NA	Divalent metal cation transporter MntH	NA	NA	NA	NA	NA	NA
1326	Cucsa.365220	Cucsa.177590	Ethylene-responsive transcription factor ERF012 family	NA	NA	NA	NA	NA	NA	Divalent metal cation transporter MntH	NA	NA	NA	NA	NA	NA
1327	Cucsa.012850	Cucsa.178520	Ethylene-responsive transcription factor, putative	NA	NA	NA	NA	NA	NA	Auxin efflux carrier	Cucsat.PASA.G8656	auxin efflux | auxin efflux carrier	NA	NA	NA	NA
1328	Cucsa.026600	Cucsa.178520	GAGA-binding transcriptional activator	NA	NA	NA	NA	NA	NA	Auxin efflux carrier	Cucsat.PASA.G8656	auxin efflux | auxin efflux carrier	NA	NA	NA	NA
1329	Cucsa.042770	Cucsa.178520	Ethylene-responsive transcription factor 7	NA	NA	NA	NA	NA	NA	Auxin efflux carrier	Cucsat.PASA.G8656	auxin efflux | auxin efflux carrier	NA	NA	NA	NA
1330	Cucsa.136780	Cucsa.178520	Dehydration responsive element binding transcription factor	Cucsat.PASA.G5871	element-binding protein	AP2/ERF-ERF	TF	AP2/ERF->AP2/ERF-ERF	NA	Auxin efflux carrier	Cucsat.PASA.G8656	auxin efflux | auxin efflux carrier	NA	NA	NA	NA
1331	Cucsa.156880	Cucsa.178520	Leafy-like protein	Cucsat.PASA.G11136	Transcription factor	LFY	TF	LFY	NA	Auxin efflux carrier	Cucsat.PASA.G8656	auxin efflux | auxin efflux carrier	NA	NA	NA	NA
1332	Cucsa.159750	Cucsa.178520	GAGA-binding transcriptional activator	Cucsat.PASA.G4622	GAGA-binding transcriptional activator	BBR-BPC	TF	BBR-BPC	NA	Auxin efflux carrier	Cucsat.PASA.G8656	auxin efflux | auxin efflux carrier	NA	NA	NA	NA
1333	Cucsa.178830	Cucsa.178520	LOB domain protein 6	Cucsat.PASA.G8670	lob domain-containing protein	LOB	TF	LOB	NA	Auxin efflux carrier	Cucsat.PASA.G8656	auxin efflux | auxin efflux carrier	NA	NA	NA	NA
1334	Cucsa.194390	Cucsa.178520	GATA transcription factor, putative	Cucsat.PASA.G3963	gata transcription factor	C2C2-GATA	TF	C2C2->C2C2-GATA	NA	Auxin efflux carrier	Cucsat.PASA.G8656	auxin efflux | auxin efflux carrier	NA	NA	NA	NA
1335	Cucsa.237150	Cucsa.178520	Ethylene-responsive transcription factor ERF021	NA	NA	NA	NA	NA	NA	Auxin efflux carrier	Cucsat.PASA.G8656	auxin efflux | auxin efflux carrier	NA	NA	NA	NA
1336	Cucsa.362960	Cucsa.178520	MADS box transcription factor	Cucsat.PASA.G6074	transcription factor	MADS-MIKC	TF	MADS->MADS-MIKC	NA	Auxin efflux carrier	Cucsat.PASA.G8656	auxin efflux | auxin efflux carrier	NA	NA	NA	NA
1337	Cucsa.026600	Cucsa.181240	GAGA-binding transcriptional activator	NA	NA	NA	NA	NA	NA	O-methyltransferase, putative	NA	NA	NA	NA	NA	NA
1338	Cucsa.047860	Cucsa.181240	TCP transcription factor	Cucsat.PASA.G2072	transcription factor	TCP	TF	TCP	NA	O-methyltransferase, putative	NA	NA	NA	NA	NA	NA
1339	Cucsa.054000	Cucsa.181240	TCP family transcription factor family protein	Cucsat.PASA.G15451	Transcription factor	TCP	TF	TCP	NA	O-methyltransferase, putative	NA	NA	NA	NA	NA	NA
1340	Cucsa.102120	Cucsa.181240	Dof zinc finger protein	NA	NA	NA	NA	NA	NA	O-methyltransferase, putative	NA	NA	NA	NA	NA	NA
1341	Cucsa.103400	Cucsa.181240	AP2-like ethylene-responsive transcription factor ANT	Cucsat.PASA.G2264	Transcription factor	AP2/ERF-AP2	TF	AP2/ERF->AP2/ERF-AP2	NA	O-methyltransferase, putative	NA	NA	NA	NA	NA	NA
1342	Cucsa.196000	Cucsa.181240	Squamosa promoter-binding protein	Cucsat.PASA.G8943	squamosa	SBP	TF	SBP	NA	O-methyltransferase, putative	NA	NA	NA	NA	NA	NA
1343	Cucsa.251110	Cucsa.181240	TCP family transcription factor	NA	NA	NA	NA	NA	NA	O-methyltransferase, putative	NA	NA	NA	NA	NA	NA
1344	Cucsa.252730	Cucsa.181240	GATA transcription factor, putative	Cucsat.PASA.G569	gata transcription factor	C2C2-GATA	TF	C2C2->C2C2-GATA	NA	O-methyltransferase, putative	NA	NA	NA	NA	NA	NA
1345	Cucsa.277740	Cucsa.181240	AP2-like ethylene-responsive transcription factor	NA	NA	NA	NA	NA	NA	O-methyltransferase, putative	NA	NA	NA	NA	NA	NA
1346	Cucsa.280310	Cucsa.181240	DELLA protein GAI	NA	NA	NA	NA	NA	NA	O-methyltransferase, putative	NA	NA	NA	NA	NA	NA
1347	Cucsa.349500	Cucsa.181240	TCP family transcription factor family protein	Cucsat.PASA.G6343	Transcription factor	TCP	TF	TCP	NA	O-methyltransferase, putative	NA	NA	NA	NA	NA	NA
1348	Cucsa.362960	Cucsa.181240	MADS box transcription factor	Cucsat.PASA.G6074	transcription factor	MADS-MIKC	TF	MADS->MADS-MIKC	NA	O-methyltransferase, putative	NA	NA	NA	NA	NA	NA
1349	Cucsa.012850	Cucsa.181720	Ethylene-responsive transcription factor, putative	NA	NA	NA	NA	NA	NA	Pectinesterase	Cucsat.PASA.G7295	pectinesterase	NA	NA	NA	NA
1350	Cucsa.018420	Cucsa.181720	MADS-box transcription factor	Cucsat.PASA.G7852	MADS-box transcription factor	MADS-MIKC	TF	MADS->MADS-MIKC	NA	Pectinesterase	Cucsat.PASA.G7295	pectinesterase	NA	NA	NA	NA
1351	Cucsa.042770	Cucsa.181720	Ethylene-responsive transcription factor 7	NA	NA	NA	NA	NA	NA	Pectinesterase	Cucsat.PASA.G7295	pectinesterase	NA	NA	NA	NA
1352	Cucsa.046660	Cucsa.181720	Ethylene-responsive transcription factor, putative	NA	NA	NA	NA	NA	NA	Pectinesterase	Cucsat.PASA.G7295	pectinesterase	NA	NA	NA	NA
1353	Cucsa.088640	Cucsa.181720	Ethylene-responsive transcription factor ERF019	NA	NA	NA	NA	NA	NA	Pectinesterase	Cucsat.PASA.G7295	pectinesterase	NA	NA	NA	NA
1354	Cucsa.095860	Cucsa.181720	Ethylene-responsive transcription factor, putative	NA	NA	NA	NA	NA	NA	Pectinesterase	Cucsat.PASA.G7295	pectinesterase	NA	NA	NA	NA
1355	Cucsa.098430	Cucsa.181720	Dof zinc finger protein	Cucsat.PASA.G14758	zinc finger protein	C2C2-Dof	TF	C2C2->C2C2-Dof	NA	Pectinesterase	Cucsat.PASA.G7295	pectinesterase	NA	NA	NA	NA
1356	Cucsa.101370	Cucsa.181720	Ethylene-responsive transcription factor	Cucsat.PASA.G2192	Transcription factor	AP2/ERF-ERF	TF	AP2/ERF->AP2/ERF-ERF	NA	Pectinesterase	Cucsat.PASA.G7295	pectinesterase	NA	NA	NA	NA
1357	Cucsa.102120	Cucsa.181720	Dof zinc finger protein	NA	NA	NA	NA	NA	NA	Pectinesterase	Cucsat.PASA.G7295	pectinesterase	NA	NA	NA	NA
1358	Cucsa.102560	Cucsa.181720	Dehydration responsive element binding transcription factor	NA	NA	NA	NA	NA	NA	Pectinesterase	Cucsat.PASA.G7295	pectinesterase	NA	NA	NA	NA
1359	Cucsa.112810	Cucsa.181720	Dof zinc finger protein	Cucsat.PASA.G14636	dof zinc finger protein	C2C2-Dof	TF	C2C2->C2C2-Dof	NA	Pectinesterase	Cucsat.PASA.G7295	pectinesterase	NA	NA	NA	NA
1360	Cucsa.129320	Cucsa.181720	Ethylene-responsive transcription factor	NA	NA	NA	NA	NA	NA	Pectinesterase	Cucsat.PASA.G7295	pectinesterase	NA	NA	NA	NA
1361	Cucsa.136780	Cucsa.181720	Dehydration responsive element binding transcription factor	Cucsat.PASA.G5871	element-binding protein	AP2/ERF-ERF	TF	AP2/ERF->AP2/ERF-ERF	NA	Pectinesterase	Cucsat.PASA.G7295	pectinesterase	NA	NA	NA	NA
1362	Cucsa.141980	Cucsa.181720	Ethylene-responsive transcription factor ERF017	NA	NA	NA	NA	NA	NA	Pectinesterase	Cucsat.PASA.G7295	pectinesterase	NA	NA	NA	NA
1363	Cucsa.159750	Cucsa.181720	GAGA-binding transcriptional activator	Cucsat.PASA.G4622	GAGA-binding transcriptional activator	BBR-BPC	TF	BBR-BPC	NA	Pectinesterase	Cucsat.PASA.G7295	pectinesterase	NA	NA	NA	NA
1364	Cucsa.175390	Cucsa.181720	Dof zinc finger protein	Cucsat.PASA.G12459	Zinc finger protein	C2C2-Dof	TF	C2C2->C2C2-Dof	NA	Pectinesterase	Cucsat.PASA.G7295	pectinesterase	NA	NA	NA	NA
1365	Cucsa.178830	Cucsa.181720	LOB domain protein 6	Cucsat.PASA.G8670	lob domain-containing protein	LOB	TF	LOB	NA	Pectinesterase	Cucsat.PASA.G7295	pectinesterase	NA	NA	NA	NA
1366	Cucsa.194390	Cucsa.181720	GATA transcription factor, putative	Cucsat.PASA.G3963	gata transcription factor	C2C2-GATA	TF	C2C2->C2C2-GATA	NA	Pectinesterase	Cucsat.PASA.G7295	pectinesterase	NA	NA	NA	NA
1367	Cucsa.196600	Cucsa.181720	LOB domain-containing protein, putative	Cucsat.PASA.G11082	Protein LATERAL ORGAN	LOB	TF	LOB	NA	Pectinesterase	Cucsat.PASA.G7295	pectinesterase	NA	NA	NA	NA
1368	Cucsa.213830	Cucsa.181720	Dof zinc finger protein	Cucsat.PASA.G18387	Zinc finger protein	C2C2-Dof	TF	C2C2->C2C2-Dof	NA	Pectinesterase	Cucsat.PASA.G7295	pectinesterase	NA	NA	NA	NA
1369	Cucsa.231820	Cucsa.181720	Dehydration responsive element binding transcription factor	NA	NA	NA	NA	NA	NA	Pectinesterase	Cucsat.PASA.G7295	pectinesterase	NA	NA	NA	NA
1370	Cucsa.237150	Cucsa.181720	Ethylene-responsive transcription factor ERF021	NA	NA	NA	NA	NA	NA	Pectinesterase	Cucsat.PASA.G7295	pectinesterase	NA	NA	NA	NA
1371	Cucsa.241900	Cucsa.181720	Dof zinc finger protein	NA	NA	NA	NA	NA	NA	Pectinesterase	Cucsat.PASA.G7295	pectinesterase	NA	NA	NA	NA
1372	Cucsa.242740	Cucsa.181720	Zinc finger CCCH domain-containing protein	Cucsat.PASA.G12631	zinc finger CCCH domain-containing protein | domain--containing protein | KH domain	C3H	TF	C3H	NA	Pectinesterase	Cucsat.PASA.G7295	pectinesterase	NA	NA	NA	NA
1373	Cucsa.252760	Cucsa.181720	Two-component response regulator	Cucsat.PASA.G1296	response regulator	GARP-ARR-B	TF	GARP->GARP-ARR-B	NA	Pectinesterase	Cucsat.PASA.G7295	pectinesterase	NA	NA	NA	NA
1374	Cucsa.253400	Cucsa.181720	Ethylene-responsive transcription factor	NA	NA	NA	NA	NA	NA	Pectinesterase	Cucsat.PASA.G7295	pectinesterase	NA	NA	NA	NA
1375	Cucsa.255340	Cucsa.181720	Ethylene-responsive transcription factor 1B	NA	NA	NA	NA	NA	NA	Pectinesterase	Cucsat.PASA.G7295	pectinesterase	NA	NA	NA	NA
1376	Cucsa.271720	Cucsa.181720	Ethylene-responsive transcription factor	Cucsat.PASA.G11418	Transcription factor	AP2/ERF-ERF	TF	AP2/ERF->AP2/ERF-ERF	NA	Pectinesterase	Cucsat.PASA.G7295	pectinesterase	NA	NA	NA	NA
1377	Cucsa.277740	Cucsa.181720	AP2-like ethylene-responsive transcription factor	NA	NA	NA	NA	NA	NA	Pectinesterase	Cucsat.PASA.G7295	pectinesterase	NA	NA	NA	NA
1378	Cucsa.310360	Cucsa.181720	Ethylene-responsive transcription factor WIN1	Cucsat.PASA.G13468	Transcription factor	AP2/ERF-ERF	TF	AP2/ERF->AP2/ERF-ERF	NA	Pectinesterase	Cucsat.PASA.G7295	pectinesterase	NA	NA	NA	NA
1379	Cucsa.321050	Cucsa.181720	Ethylene-responsive transcription factor ERF034 family	NA	NA	NA	NA	NA	NA	Pectinesterase	Cucsat.PASA.G7295	pectinesterase	NA	NA	NA	NA
1380	Cucsa.321150	Cucsa.181720	Ethylene-responsive transcription factor	NA	NA	NA	NA	NA	NA	Pectinesterase	Cucsat.PASA.G7295	pectinesterase	NA	NA	NA	NA
1381	Cucsa.327980	Cucsa.181720	MADS-box transcription factor	Cucsat.PASA.G4264	transcription factor | Transcription factor	MADS-MIKC	TF	MADS->MADS-MIKC	NA	Pectinesterase	Cucsat.PASA.G7295	pectinesterase	NA	NA	NA	NA
1382	Cucsa.336890	Cucsa.181720	Dehydration responsive element binding transcription factor	NA	NA	NA	NA	NA	NA	Pectinesterase	Cucsat.PASA.G7295	pectinesterase	NA	NA	NA	NA
1383	Cucsa.341290	Cucsa.181720	Dof zinc finger protein	Cucsat.PASA.G13358	Zinc finger protein	C2C2-Dof	TF	C2C2->C2C2-Dof	NA	Pectinesterase	Cucsat.PASA.G7295	pectinesterase	NA	NA	NA	NA
1384	Cucsa.352470	Cucsa.181720	Ethylene-responsive transcription factor	NA	NA	NA	NA	NA	NA	Pectinesterase	Cucsat.PASA.G7295	pectinesterase	NA	NA	NA	NA
1385	Cucsa.359880	Cucsa.181720	Ethylene-responsive transcription factor	NA	NA	NA	NA	NA	NA	Pectinesterase	Cucsat.PASA.G7295	pectinesterase	NA	NA	NA	NA
1386	Cucsa.362960	Cucsa.181720	MADS box transcription factor	Cucsat.PASA.G6074	transcription factor	MADS-MIKC	TF	MADS->MADS-MIKC	NA	Pectinesterase	Cucsat.PASA.G7295	pectinesterase	NA	NA	NA	NA
1387	Cucsa.365220	Cucsa.181720	Ethylene-responsive transcription factor ERF012 family	NA	NA	NA	NA	NA	NA	Pectinesterase	Cucsat.PASA.G7295	pectinesterase	NA	NA	NA	NA
1388	Cucsa.365320	Cucsa.181720	Ethylene-responsive transcription factor	Cucsat.PASA.G5772	Transcription factor	AP2/ERF-ERF	TF	AP2/ERF->AP2/ERF-ERF	NA	Pectinesterase	Cucsat.PASA.G7295	pectinesterase	NA	NA	NA	NA
1389	Cucsa.394720	Cucsa.181720	Two-component response regulator	Cucsat.PASA.G6933	two-component response regulator | response regulator	GARP-ARR-B	TF	GARP->GARP-ARR-B	NA	Pectinesterase	Cucsat.PASA.G7295	pectinesterase	NA	NA	NA	NA
1390	Cucsa.102120	Cucsa.181960	Dof zinc finger protein	NA	NA	NA	NA	NA	NA	Respiratory burst oxidase, putative	Cucsat.PASA.G7585	respiratory burst oxidase	NA	NA	NA	NA
1391	Cucsa.161160	Cucsa.181960	GATA transcription factor-like protein	Cucsat.PASA.G5009	gata transcription factor	C2C2-GATA	TF	C2C2->C2C2-GATA	NA	Respiratory burst oxidase, putative	Cucsat.PASA.G7585	respiratory burst oxidase	NA	NA	NA	NA
1392	Cucsa.175390	Cucsa.181960	Dof zinc finger protein	Cucsat.PASA.G12459	Zinc finger protein	C2C2-Dof	TF	C2C2->C2C2-Dof	NA	Respiratory burst oxidase, putative	Cucsat.PASA.G7585	respiratory burst oxidase	NA	NA	NA	NA
1393	Cucsa.198560	Cucsa.181960	Dof zinc finger protein	NA	NA	NA	NA	NA	NA	Respiratory burst oxidase, putative	Cucsat.PASA.G7585	respiratory burst oxidase	NA	NA	NA	NA
1394	Cucsa.242740	Cucsa.181960	Zinc finger CCCH domain-containing protein	Cucsat.PASA.G12631	zinc finger CCCH domain-containing protein | domain--containing protein | KH domain	C3H	TF	C3H	NA	Respiratory burst oxidase, putative	Cucsat.PASA.G7585	respiratory burst oxidase	NA	NA	NA	NA
1395	Cucsa.341020	Cucsa.181960	MYB transcription factor	Cucsat.PASA.G12813	single myb histone	MYB-related	TF	MYB->MYB-related	NA	Respiratory burst oxidase, putative	Cucsat.PASA.G7585	respiratory burst oxidase	NA	NA	NA	NA
1396	Cucsa.012850	Cucsa.185490	Ethylene-responsive transcription factor, putative	NA	NA	NA	NA	NA	NA	Amine oxidase	Cucsat.PASA.G17347	amine oxidase	NA	NA	NA	NA
1397	Cucsa.026600	Cucsa.185490	GAGA-binding transcriptional activator	NA	NA	NA	NA	NA	NA	Amine oxidase	Cucsat.PASA.G17347	amine oxidase	NA	NA	NA	NA
1398	Cucsa.042770	Cucsa.185490	Ethylene-responsive transcription factor 7	NA	NA	NA	NA	NA	NA	Amine oxidase	Cucsat.PASA.G17347	amine oxidase	NA	NA	NA	NA
1399	Cucsa.046660	Cucsa.185490	Ethylene-responsive transcription factor, putative	NA	NA	NA	NA	NA	NA	Amine oxidase	Cucsat.PASA.G17347	amine oxidase	NA	NA	NA	NA
1400	Cucsa.088640	Cucsa.185490	Ethylene-responsive transcription factor ERF019	NA	NA	NA	NA	NA	NA	Amine oxidase	Cucsat.PASA.G17347	amine oxidase	NA	NA	NA	NA
1401	Cucsa.095860	Cucsa.185490	Ethylene-responsive transcription factor, putative	NA	NA	NA	NA	NA	NA	Amine oxidase	Cucsat.PASA.G17347	amine oxidase	NA	NA	NA	NA
1402	Cucsa.101370	Cucsa.185490	Ethylene-responsive transcription factor	Cucsat.PASA.G2192	Transcription factor	AP2/ERF-ERF	TF	AP2/ERF->AP2/ERF-ERF	NA	Amine oxidase	Cucsat.PASA.G17347	amine oxidase	NA	NA	NA	NA
1403	Cucsa.127860	Cucsa.185490	Myb transcription factor	Cucsat.PASA.G3010	Transcription factor	MYB	TF	MYB->MYB	NA	Amine oxidase	Cucsat.PASA.G17347	amine oxidase	NA	NA	NA	NA
1404	Cucsa.129320	Cucsa.185490	Ethylene-responsive transcription factor	NA	NA	NA	NA	NA	NA	Amine oxidase	Cucsat.PASA.G17347	amine oxidase	NA	NA	NA	NA
1405	Cucsa.136780	Cucsa.185490	Dehydration responsive element binding transcription factor	Cucsat.PASA.G5871	element-binding protein	AP2/ERF-ERF	TF	AP2/ERF->AP2/ERF-ERF	NA	Amine oxidase	Cucsat.PASA.G17347	amine oxidase	NA	NA	NA	NA
1406	Cucsa.158340	Cucsa.185490	Myb-related protein	Cucsat.PASA.G8553	Transcription factor	MYB	TF	MYB->MYB	NA	Amine oxidase	Cucsat.PASA.G17347	amine oxidase	NA	NA	NA	NA
1407	Cucsa.159750	Cucsa.185490	GAGA-binding transcriptional activator	Cucsat.PASA.G4622	GAGA-binding transcriptional activator	BBR-BPC	TF	BBR-BPC	NA	Amine oxidase	Cucsat.PASA.G17347	amine oxidase	NA	NA	NA	NA
1408	Cucsa.178830	Cucsa.185490	LOB domain protein 6	Cucsat.PASA.G8670	lob domain-containing protein	LOB	TF	LOB	NA	Amine oxidase	Cucsat.PASA.G17347	amine oxidase	NA	NA	NA	NA
1409	Cucsa.194390	Cucsa.185490	GATA transcription factor, putative	Cucsat.PASA.G3963	gata transcription factor	C2C2-GATA	TF	C2C2->C2C2-GATA	NA	Amine oxidase	Cucsat.PASA.G17347	amine oxidase	NA	NA	NA	NA
1410	Cucsa.196600	Cucsa.185490	LOB domain-containing protein, putative	Cucsat.PASA.G11082	Protein LATERAL ORGAN	LOB	TF	LOB	NA	Amine oxidase	Cucsat.PASA.G17347	amine oxidase	NA	NA	NA	NA
1411	Cucsa.231820	Cucsa.185490	Dehydration responsive element binding transcription factor	NA	NA	NA	NA	NA	NA	Amine oxidase	Cucsat.PASA.G17347	amine oxidase	NA	NA	NA	NA
1412	Cucsa.237150	Cucsa.185490	Ethylene-responsive transcription factor ERF021	NA	NA	NA	NA	NA	NA	Amine oxidase	Cucsat.PASA.G17347	amine oxidase	NA	NA	NA	NA
1413	Cucsa.253400	Cucsa.185490	Ethylene-responsive transcription factor	NA	NA	NA	NA	NA	NA	Amine oxidase	Cucsat.PASA.G17347	amine oxidase	NA	NA	NA	NA
1414	Cucsa.255340	Cucsa.185490	Ethylene-responsive transcription factor 1B	NA	NA	NA	NA	NA	NA	Amine oxidase	Cucsat.PASA.G17347	amine oxidase	NA	NA	NA	NA
1415	Cucsa.271720	Cucsa.185490	Ethylene-responsive transcription factor	Cucsat.PASA.G11418	Transcription factor	AP2/ERF-ERF	TF	AP2/ERF->AP2/ERF-ERF	NA	Amine oxidase	Cucsat.PASA.G17347	amine oxidase	NA	NA	NA	NA
1416	Cucsa.277740	Cucsa.185490	AP2-like ethylene-responsive transcription factor	NA	NA	NA	NA	NA	NA	Amine oxidase	Cucsat.PASA.G17347	amine oxidase	NA	NA	NA	NA
1417	Cucsa.307870	Cucsa.185490	Transcription factor IIIA	Cucsat.PASA.G10477	transcription factor IIIA	C2H2	TF	C2H2	NA	Amine oxidase	Cucsat.PASA.G17347	amine oxidase	NA	NA	NA	NA
1418	Cucsa.309430	Cucsa.185490	LOB domain family protein	NA	NA	NA	NA	NA	NA	Amine oxidase	Cucsat.PASA.G17347	amine oxidase	NA	NA	NA	NA
1419	Cucsa.310360	Cucsa.185490	Ethylene-responsive transcription factor WIN1	Cucsat.PASA.G13468	Transcription factor	AP2/ERF-ERF	TF	AP2/ERF->AP2/ERF-ERF	NA	Amine oxidase	Cucsat.PASA.G17347	amine oxidase	NA	NA	NA	NA
1420	Cucsa.321150	Cucsa.185490	Ethylene-responsive transcription factor	NA	NA	NA	NA	NA	NA	Amine oxidase	Cucsat.PASA.G17347	amine oxidase	NA	NA	NA	NA
1421	Cucsa.334870	Cucsa.185490	Ethylene-responsive transcription factor	NA	NA	NA	NA	NA	NA	Amine oxidase	Cucsat.PASA.G17347	amine oxidase	NA	NA	NA	NA
1422	Cucsa.336890	Cucsa.185490	Dehydration responsive element binding transcription factor	NA	NA	NA	NA	NA	NA	Amine oxidase	Cucsat.PASA.G17347	amine oxidase	NA	NA	NA	NA
1423	Cucsa.352470	Cucsa.185490	Ethylene-responsive transcription factor	NA	NA	NA	NA	NA	NA	Amine oxidase	Cucsat.PASA.G17347	amine oxidase	NA	NA	NA	NA
1424	Cucsa.353140	Cucsa.185490	Homeobox protein knotted-1-like 1	Cucsat.PASA.G20947	homeobox protein	HB-KNOX	TF	HB->HB-KNOX	NA	Amine oxidase	Cucsat.PASA.G17347	amine oxidase	NA	NA	NA	NA
1425	Cucsa.359880	Cucsa.185490	Ethylene-responsive transcription factor	NA	NA	NA	NA	NA	NA	Amine oxidase	Cucsat.PASA.G17347	amine oxidase	NA	NA	NA	NA
1426	Cucsa.362960	Cucsa.185490	MADS box transcription factor	Cucsat.PASA.G6074	transcription factor	MADS-MIKC	TF	MADS->MADS-MIKC	NA	Amine oxidase	Cucsat.PASA.G17347	amine oxidase	NA	NA	NA	NA
1427	Cucsa.365220	Cucsa.185490	Ethylene-responsive transcription factor ERF012 family	NA	NA	NA	NA	NA	NA	Amine oxidase	Cucsat.PASA.G17347	amine oxidase	NA	NA	NA	NA
1428	Cucsa.365320	Cucsa.185490	Ethylene-responsive transcription factor	Cucsat.PASA.G5772	Transcription factor	AP2/ERF-ERF	TF	AP2/ERF->AP2/ERF-ERF	NA	Amine oxidase	Cucsat.PASA.G17347	amine oxidase	NA	NA	NA	NA
1429	Cucsa.104010	Cucsa.193120	MADS-box transcription factor	Cucsat.PASA.G1823	MADS-box protein	MADS-MIKC	TF	MADS->MADS-MIKC	NA	Protein DYAD	Cucsat.PASA.G21298	NA	NA	NA	NA	NA
1430	Cucsa.180080	Cucsa.193120	Far-red elongated hypocotyls 3 isoform 3	Cucsat.PASA.G11708	Protein FAR-RED ELONGATED HYPOCOTYL	FAR1	TF	FAR1	NA	Protein DYAD	Cucsat.PASA.G21298	NA	NA	NA	NA	NA
1431	Cucsa.180090	Cucsa.193120	Far1-related sequence 3 isoform 3	Cucsat.PASA.G11709	Protein FAR-RED IMPAIRED RESPONSE	FAR1	TF	FAR1	NA	Protein DYAD	Cucsat.PASA.G21298	NA	NA	NA	NA	NA
1432	Cucsa.196600	Cucsa.193120	LOB domain-containing protein, putative	Cucsat.PASA.G11082	Protein LATERAL ORGAN	LOB	TF	LOB	NA	Protein DYAD	Cucsat.PASA.G21298	NA	NA	NA	NA	NA
1433	Cucsa.231820	Cucsa.193120	Dehydration responsive element binding transcription factor	NA	NA	NA	NA	NA	NA	Protein DYAD	Cucsat.PASA.G21298	NA	NA	NA	NA	NA
1434	Cucsa.255340	Cucsa.193120	Ethylene-responsive transcription factor 1B	NA	NA	NA	NA	NA	NA	Protein DYAD	Cucsat.PASA.G21298	NA	NA	NA	NA	NA
1435	Cucsa.277740	Cucsa.193120	AP2-like ethylene-responsive transcription factor	NA	NA	NA	NA	NA	NA	Protein DYAD	Cucsat.PASA.G21298	NA	NA	NA	NA	NA
1436	Cucsa.342790	Cucsa.193120	MADS-box transcription factor	Cucsat.PASA.G13430	Transcription factor	MADS-MIKC	TF	MADS->MADS-MIKC	NA	Protein DYAD	Cucsat.PASA.G21298	NA	NA	NA	NA	NA
1437	Cucsa.349640	Cucsa.193120	MADS-box transcription factor	Cucsat.PASA.G1476	Transcription factor	MADS-MIKC	TF	MADS->MADS-MIKC	NA	Protein DYAD	Cucsat.PASA.G21298	NA	NA	NA	NA	NA
1438	Cucsa.363170	Cucsa.193120	Homeobox leucine zipper protein	Cucsat.PASA.G6064	homeobox-leucine zipper protein	HB-HD-ZIP	TF	HB->HB-HD-ZIP	NA	Protein DYAD	Cucsat.PASA.G21298	NA	NA	NA	NA	NA
1439	Cucsa.238090	Cucsa.193190	TCP transcription factor	Cucsat.PASA.G8503	transcription factor	TCP	TF	TCP	NA	Aquaporin-like protein	Cucsat.PASA.G21303	Aquaporin	NA	NA	NA	NA
1440	Cucsa.026600	Cucsa.195800	GAGA-binding transcriptional activator	NA	NA	NA	NA	NA	NA	Protein of unknown function (DUF640)	Cucsat.PASA.G9354	Protein of unknown function (DUF640)	NA	NA	NA	NA
1441	Cucsa.102120	Cucsa.195800	Dof zinc finger protein	NA	NA	NA	NA	NA	NA	Protein of unknown function (DUF640)	Cucsat.PASA.G9354	Protein of unknown function (DUF640)	NA	NA	NA	NA
1442	Cucsa.112090	Cucsa.195800	Zinc finger family protein	Cucsat.PASA.G14613	nucleic acid binding transcription factor zinc ion binding	C2H2	TF	C2H2	NA	Protein of unknown function (DUF640)	Cucsat.PASA.G9354	Protein of unknown function (DUF640)	NA	NA	NA	NA
1443	Cucsa.159750	Cucsa.195800	GAGA-binding transcriptional activator	Cucsat.PASA.G4622	GAGA-binding transcriptional activator	BBR-BPC	TF	BBR-BPC	NA	Protein of unknown function (DUF640)	Cucsat.PASA.G9354	Protein of unknown function (DUF640)	NA	NA	NA	NA
1444	Cucsa.213830	Cucsa.195800	Dof zinc finger protein	Cucsat.PASA.G18387	Zinc finger protein	C2C2-Dof	TF	C2C2->C2C2-Dof	NA	Protein of unknown function (DUF640)	Cucsat.PASA.G9354	Protein of unknown function (DUF640)	NA	NA	NA	NA
1445	Cucsa.277740	Cucsa.195800	AP2-like ethylene-responsive transcription factor	NA	NA	NA	NA	NA	NA	Protein of unknown function (DUF640)	Cucsat.PASA.G9354	Protein of unknown function (DUF640)	NA	NA	NA	NA
1446	Cucsa.362960	Cucsa.195800	MADS box transcription factor	Cucsat.PASA.G6074	transcription factor	MADS-MIKC	TF	MADS->MADS-MIKC	NA	Protein of unknown function (DUF640)	Cucsat.PASA.G9354	Protein of unknown function (DUF640)	NA	NA	NA	NA
1447	Cucsa.026600	Cucsa.196690	GAGA-binding transcriptional activator	NA	NA	NA	NA	NA	NA	Leucine-rich receptor-like protein kinase family protein	Cucsat.PASA.G11077	LRR receptor-like serine threonine-protein kinase	NA	NA	NA	RLK-Pelle_LRR-XI-1
1448	Cucsa.102120	Cucsa.196690	Dof zinc finger protein	NA	NA	NA	NA	NA	NA	Leucine-rich receptor-like protein kinase family protein	Cucsat.PASA.G11077	LRR receptor-like serine threonine-protein kinase	NA	NA	NA	RLK-Pelle_LRR-XI-1
1449	Cucsa.159750	Cucsa.196690	GAGA-binding transcriptional activator	Cucsat.PASA.G4622	GAGA-binding transcriptional activator	BBR-BPC	TF	BBR-BPC	NA	Leucine-rich receptor-like protein kinase family protein	Cucsat.PASA.G11077	LRR receptor-like serine threonine-protein kinase	NA	NA	NA	RLK-Pelle_LRR-XI-1
1450	Cucsa.277740	Cucsa.196690	AP2-like ethylene-responsive transcription factor	NA	NA	NA	NA	NA	NA	Leucine-rich receptor-like protein kinase family protein	Cucsat.PASA.G11077	LRR receptor-like serine threonine-protein kinase	NA	NA	NA	RLK-Pelle_LRR-XI-1
1451	Cucsa.280310	Cucsa.196690	DELLA protein GAI	NA	NA	NA	NA	NA	NA	Leucine-rich receptor-like protein kinase family protein	Cucsat.PASA.G11077	LRR receptor-like serine threonine-protein kinase	NA	NA	NA	RLK-Pelle_LRR-XI-1
1452	Cucsa.307870	Cucsa.196690	Transcription factor IIIA	Cucsat.PASA.G10477	transcription factor IIIA	C2H2	TF	C2H2	NA	Leucine-rich receptor-like protein kinase family protein	Cucsat.PASA.G11077	LRR receptor-like serine threonine-protein kinase	NA	NA	NA	RLK-Pelle_LRR-XI-1
1453	Cucsa.353140	Cucsa.196690	Homeobox protein knotted-1-like 1	Cucsat.PASA.G20947	homeobox protein	HB-KNOX	TF	HB->HB-KNOX	NA	Leucine-rich receptor-like protein kinase family protein	Cucsat.PASA.G11077	LRR receptor-like serine threonine-protein kinase	NA	NA	NA	RLK-Pelle_LRR-XI-1
1454	Cucsa.362960	Cucsa.196690	MADS box transcription factor	Cucsat.PASA.G6074	transcription factor	MADS-MIKC	TF	MADS->MADS-MIKC	NA	Leucine-rich receptor-like protein kinase family protein	Cucsat.PASA.G11077	LRR receptor-like serine threonine-protein kinase	NA	NA	NA	RLK-Pelle_LRR-XI-1
1455	Cucsa.026600	Cucsa.197750	GAGA-binding transcriptional activator	NA	NA	NA	NA	NA	NA	Dof zinc finger protein	Cucsat.PASA.G14524	dof zinc finger protein	C2C2-Dof	TF	C2C2->C2C2-Dof	NA
1456	Cucsa.096740	Cucsa.197750	BZIP transcription factor	NA	NA	NA	NA	NA	NA	Dof zinc finger protein	Cucsat.PASA.G14524	dof zinc finger protein	C2C2-Dof	TF	C2C2->C2C2-Dof	NA
1457	Cucsa.102120	Cucsa.197750	Dof zinc finger protein	NA	NA	NA	NA	NA	NA	Dof zinc finger protein	Cucsat.PASA.G14524	dof zinc finger protein	C2C2-Dof	TF	C2C2->C2C2-Dof	NA
1458	Cucsa.104970	Cucsa.197750	G-box-binding factor, putative	Cucsat.PASA.G2315	Transcription factor	bZIP	TF	bZIP	NA	Dof zinc finger protein	Cucsat.PASA.G14524	dof zinc finger protein	C2C2-Dof	TF	C2C2->C2C2-Dof	NA
1459	Cucsa.109420	Cucsa.197750	Basic-leucine zipper (BZIP) transcription factor family	Cucsat.PASA.G3923	ocs element-binding factor 1	bZIP	TF	bZIP	NA	Dof zinc finger protein	Cucsat.PASA.G14524	dof zinc finger protein	C2C2-Dof	TF	C2C2->C2C2-Dof	NA
1460	Cucsa.143950	Cucsa.197750	Transcription factor RF2b, putative	Cucsat.PASA.G17525	Transcription factor	bZIP	TF	bZIP	NA	Dof zinc finger protein	Cucsat.PASA.G14524	dof zinc finger protein	C2C2-Dof	TF	C2C2->C2C2-Dof	NA
1461	Cucsa.162360	Cucsa.197750	Transcription factor HY5	Cucsat.PASA.G4738	transcription factor	bZIP	TF	bZIP	NA	Dof zinc finger protein	Cucsat.PASA.G14524	dof zinc finger protein	C2C2-Dof	TF	C2C2->C2C2-Dof	NA
1462	Cucsa.197650	Cucsa.197750	TCP family transcription factor	Cucsat.PASA.G13967	Transcription factor	TCP	TF	TCP	NA	Dof zinc finger protein	Cucsat.PASA.G14524	dof zinc finger protein	C2C2-Dof	TF	C2C2->C2C2-Dof	NA
1463	Cucsa.238410	Cucsa.197750	BZIP transcription factor	NA	NA	NA	NA	NA	NA	Dof zinc finger protein	Cucsat.PASA.G14524	dof zinc finger protein	C2C2-Dof	TF	C2C2->C2C2-Dof	NA
1464	Cucsa.241090	Cucsa.197750	Abscisic acid insensitive	NA	NA	NA	NA	NA	NA	Dof zinc finger protein	Cucsat.PASA.G14524	dof zinc finger protein	C2C2-Dof	TF	C2C2->C2C2-Dof	NA
1465	Cucsa.242870	Cucsa.197750	BZIP transcription factor family protein	Cucsat.PASA.G13166	Transcription factor	bZIP	TF	bZIP	NA	Dof zinc finger protein	Cucsat.PASA.G14524	dof zinc finger protein	C2C2-Dof	TF	C2C2->C2C2-Dof	NA
1466	Cucsa.248080	Cucsa.197750	BZIP transcription factor	NA	NA	NA	NA	NA	NA	Dof zinc finger protein	Cucsat.PASA.G14524	dof zinc finger protein	C2C2-Dof	TF	C2C2->C2C2-Dof	NA
1467	Cucsa.252730	Cucsa.197750	GATA transcription factor, putative	Cucsat.PASA.G569	gata transcription factor	C2C2-GATA	TF	C2C2->C2C2-GATA	NA	Dof zinc finger protein	Cucsat.PASA.G14524	dof zinc finger protein	C2C2-Dof	TF	C2C2->C2C2-Dof	NA
1468	Cucsa.258940	Cucsa.197750	Bzip transcription factor	Cucsat.PASA.G1036	Common plant regulatory factor	bZIP	TF	bZIP	NA	Dof zinc finger protein	Cucsat.PASA.G14524	dof zinc finger protein	C2C2-Dof	TF	C2C2->C2C2-Dof	NA
1469	Cucsa.277740	Cucsa.197750	AP2-like ethylene-responsive transcription factor	NA	NA	NA	NA	NA	NA	Dof zinc finger protein	Cucsat.PASA.G14524	dof zinc finger protein	C2C2-Dof	TF	C2C2->C2C2-Dof	NA
[truncated: 1,262 more rows]

## Sheet: MvH_network
	TF	Target	PlantRegMap_ID_annotation.TF	B10v3_Gene.ID.TF	B10v3_Description.TF	TF_Family_ITAK.TF	Category_ITAK.TF	DETAILS_ITAK.TF	corresponding_protein_kinase_familiy.TF	PlantTRegMap_ID_annotation.Target	B10_v3_Gene.ID.Target	B10_v3.Description.Target	TF_Family_ITAK.Target	Category_ITAK.Target	DETAILS_ITAK.Target	corresponding_protein_kinase_familiy.Target
[truncated: 521 more rows]

[truncated: 1 more sheets: LvS_network]
