# Supplementary material for: Understanding Transcription Factors and How They Affect Processes in Cucumber Sex Determination
Source: Metabolites. 2023 Jun 10;13(6):740. doi: 10.3390/metabo13060740 (PMC10305380; doi:10.3390/metabo13060740)
Supplement: Supplementary file 1 [file metabolites-13-00740-s001.zip › metabolites-2396319-supplementary/suplementy_v2/S2.B10v3_annotation.csv]

	Gene.ID	Locus	Start	Stop	string	Biotype	Symbol	Description	COG categories	Eggnog OG	TF_family_PlantRegMap_ID	PlantRegMap_ID	PlantRegMap_ID_annotation	TF_Family_ITAK	Category_ITAK	DETAILS_ITAK	corresponding_protein_kinase_familiy	CIS_BP_TF_Family
1	Cucsat.PASA.G715	ctg1	7578	38640	+	protein_coding	NA	Inherit from KOG: MAU2 chromatid cohesion factor homolog (C. elegans)	S	1DV8W	NA	Cucsa.323350	Tetratricopeptide repeat (TPR)-like superfamily protein	NA	NA	NA	NA	NA
2	Cucsat.PASA.G1	ctg1	29514	31144	-	lincRNA	NA	NA	NA	NA	NA	NA	NA	NA	NA	NA	NA	NA
3	Cucsat.PASA.G2	ctg1	30405	36850	-	lincRNA	NA	NA	NA	NA	NA	NA	NA	NA	NA	NA	NA	NA
4	Cucsat.PASA.G3	ctg1	39824	41752	-	lincRNA	NA	NA	NA	NA	NA	NA	NA	NA	NA	NA	NA	NA
5	Cucsat.PASA.G716	ctg1	42742	56672	+	protein_coding	NA	histone acetyltransferase	K	1EM7D	NA	Cucsa.323340	Histone acetyltransferase	TAZ	TR	TAZ	NA	NA
6	Cucsat.PASA.G4	ctg1	51292	51779	-	lincRNA	NA	NA	NA	NA	NA	NA	NA	NA	NA	NA	NA	NA
7	Cucsat.PASA.G717	ctg1	58247	61288	+	protein_coding	NA	pectinesterase	G	1DYU4	NA	Cucsa.323330	Pectinesterase	NA	NA	NA	NA	NA
8	Cucsat.PASA.G718	ctg1	66038	72591	+	protein_coding	NA	Acyltransferase | Inherit from KOG: tafazzin	I	1DPVN, 1EJWI	NA	Cucsa.323310	Phospholipid/glycerol acyltransferase family protein	NA	NA	NA	NA	NA
9	Cucsat.PASA.G719	ctg1	73734	90192	+	protein_coding	KCBP	kinesin-like calmodulin-binding protein	Z	1DRVB	NA	Cucsa.323300	Kinesin-like protein	NA	NA	NA	NA	NA
10	Cucsat.PASA.G720	ctg1	93874	108619	+	protein_coding	NA	ARID BRIGHT DNA-binding domain-containing protein | diacylglycerol O-acyltransferase	I, K	1DRQ4, 1DR0T	NA	Cucsa.323280	ARID/BRIGHT DNA-binding domain-containing protein	ARID	TR	ARID	NA	ARID/BRIGHT
11	Cucsat.PASA.G5	ctg1	108561	111140	-	lincRNA	NA	NA	NA	NA	NA	NA	NA	NA	NA	NA	NA	NA
12	Cucsat.PASA.G721	ctg1	112654	113392	+	protein_coding	NA	NA	NA	NA	NA	NA	NA	NA	NA	NA	NA	NA
13	Cucsat.PASA.G6	ctg1	119895	132918	-	protein_coding	NA	serine threonine-protein phosphatase	T	1DSJ8	NA	Cucsa.323270	Serine/threonine-protein phosphatase	NA	NA	NA	NA	NA
14	Cucsat.PASA.G1387	ctg1	121473	122095	+	protein_coding	NA	NA	NA	NA	NA	NA	NA	NA	NA	NA	NA	NA
15	Cucsat.PASA.G722	ctg1	122012	124963	+	protein_coding	NA	transposon protein | Pfam:hATC	S	1DZNX, 1E3HI	NA	Cucsa.207550	Zinc finger MYM-type protein 1	NA	NA	NA	NA	NA
16	Cucsat.PASA.G723	ctg1	138108	142070	+	protein_coding	NA	thioredoxin reductase	O	1DW64	NA	Cucsa.323260	Thioredoxin reductase	NA	NA	NA	NA	NA
17	Cucsat.PASA.G724	ctg1	144009	146611	+	lincRNA	NA	NA	NA	NA	NA	NA	NA	NA	NA	NA	NA	NA
18	Cucsat.PASA.G7	ctg1	144216	151707	-	protein_coding	MLO6	May be involved in modulation of pathogen defense and leaf cell death (By similarity)	D	1DRMM, 1DV22	NA	Cucsa.323240	MLO-like protein	NA	NA	NA	NA	NA
19	Cucsat.PASA.G725	ctg1	149370	153901	+	protein_coding	NA	auxin efflux carrier	A	1DWF6	NA	Cucsa.323230	Auxin efflux carrier family protein	NA	NA	NA	NA	NA
20	Cucsat.PASA.G726	ctg1	156010	158790	+	protein_coding	NA	auxin efflux carrier	A	1DWF6	NA	Cucsa.323220	Auxin efflux carrier family protein	NA	NA	NA	NA	NA
21	Cucsat.PASA.G8	ctg1	159396	164448	-	protein_coding	NA	NA	S	1DYI8	NA	Cucsa.323210	Fact complex subunit spt16	NA	NA	NA	NA	NA
22	Cucsat.PASA.G727	ctg1	169346	175157	+	protein_coding	NA	auxin efflux carrier	A	1DWF6	NA	Cucsa.323200	Auxin efflux carrier family protein	NA	NA	NA	NA	NA
23	Cucsat.PASA.G9	ctg1	172399	173744	-	lincRNA	NA	NA	NA	NA	NA	NA	NA	NA	NA	NA	NA	NA
24	Cucsat.PASA.G728	ctg1	176156	189540	+	protein_coding	NA	MutL_C	L	1DZHX	NA	Cucsa.323190	DNA mismatch repair protein mutL	NA	NA	NA	NA	NA
25	Cucsat.PASA.G10	ctg1	189494	192134	-	protein_coding	NA	GPI-GlcNAc transferase complex, PIG-H component	M, O	1E5B9	NA	Cucsa.323170	GPI-GlcNAc transferase complex, PIG-H component	NA	NA	NA	NA	NA
26	Cucsat.PASA.G11	ctg1	204962	215445	-	protein_coding	NA	serine threonine-protein kinase	T	1DQ8P	NA	Cucsa.323130	Kinase family protein	NA	NA	NA	RLK-Pelle_RLCK-VIIa-2	NA
27	Cucsat.PASA.G729	ctg1	204999	213442	+	lincRNA	NA	NA	NA	NA	NA	NA	NA	NA	NA	NA	NA	NA
28	Cucsat.PASA.G12	ctg1	218954	228191	-	protein_coding	NA	Rab proteins geranylgeranyltransferase component	O	1DX25	NA	Cucsa.323120	Rab proteins geranylgeranyltransferase component A	NA	NA	NA	NA	NA
29	Cucsat.PASA.G13	ctg1	230591	234734	-	protein_coding	NA	CHD5-like protein	S	1E3PN	NA	Cucsa.323110	FUNCTIONS IN: molecular_function unknown; INVOLVED IN: biological_process unknown; LOCATED IN: endomembrane system; EXPRESSED IN: 24 plant structures; EXPRESSED DURING: 15 growth stages;	NA	NA	NA	NA	NA
30	Cucsat.PASA.G730	ctg1	234814	237146	+	protein_coding	NA	HMG (high mobility group) box | high mobility group	K, B	1E4H2, 1EGEU	NA	NA	NA	NA	NA	NA	NA	NA
31	Cucsat.PASA.G731	ctg1	238494	247986	+	protein_coding	NA	Pfam:DUF265	F	1DWUK	NA	Cucsa.323070	Cancer-related nucleoside-triphosphatase	NA	NA	NA	NA	NA
32	Cucsat.PASA.G14	ctg1	241618	253529	-	protein_coding	NA	WD40	U	1DS6I	NA	Cucsa.323060	Transducin/WD40 repeat protein	NA	NA	NA	NA	NA
33	Cucsat.PASA.G732	ctg1	259252	272345	+	protein_coding	NA	wuschel-related homeobox | expressed protein	S, K	1DVMC, 1DSEZ	NA	Cucsa.323050	RB1-inducible coiled-coil protein 1, putative isoform 1	NA	NA	NA	NA	NA
34	Cucsat.PASA.G15	ctg1	267938	269113	-	lincRNA	NA	NA	NA	NA	NA	NA	NA	NA	NA	NA	NA	NA
35	Cucsat.PASA.G16	ctg1	272693	278431	-	protein_coding	NA	K04523 ubiquilin	O	1DXXZ	NA	Cucsa.323030	Ubiquitin 1, related protein	NA	NA	NA	NA	NA
36	Cucsat.PASA.G733	ctg1	279280	291812	+	protein_coding	NA	Poly A polymerase head domain	J	1DQ7H	NA	Cucsa.323020	Poly(A) polymerase, putative	NA	NA	NA	NA	NA
37	Cucsat.PASA.G650	ctg1	291461	291764	-	lincRNA	NA	NA	NA	NA	NA	NA	NA	NA	NA	NA	NA	NA
38	Cucsat.PASA.G17	ctg1	296041	316629	-	protein_coding	YLS2	adipocyte plasma membrane-associated protein-like	U, E	1DU4F, 1DWK5	NA	Cucsa.323000	Protein GRIP	NA	NA	NA	NA	NA
39	Cucsat.PASA.G18	ctg1	314288	319714	-	protein_coding	NA	AMP-binding enzyme	I	1E9VZ	NA	Cucsa.322980	AMP-dependent synthetase and ligase family protein	NA	NA	NA	NA	NA
40	Cucsat.PASA.G19	ctg1	323684	332195	-	protein_coding	NA	Inherit from KOG: family member	K, B	1E0E8	NA	Cucsa.322950	Cellular retinaldehyde-binding/triple function, C-terminal	NA	NA	NA	NA	NA
41	Cucsat.PASA.G734	ctg1	323726	326683	+	protein_coding	RC24	Chitinase class I | chitinase	G	1EAQG, 1DQKR	NA	Cucsa.322970	Chitinase	NA	NA	NA	NA	NA
42	Cucsat.PASA.G735	ctg1	337791	338477	+	protein_coding	NA	NA	NA	NA	NA	Cucsa.322940	Unknown protein	NA	NA	NA	NA	NA
43	Cucsat.PASA.G20	ctg1	340773	347978	-	protein_coding	NA	ACT domain | kinase family	T	1EMER, 1DU3A, 1EE5P	NA	Cucsa.322920	Kinase family protein	NA	NA	NA	TKL-Pl-4	NA
44	Cucsat.PASA.G736	ctg1	351715	352275	+	lincRNA	NA	NA	NA	NA	NA	NA	NA	NA	NA	NA	NA	NA
45	Cucsat.PASA.G21	ctg1	352556	355585	-	protein_coding	NA	Pfam:DUF151	S	1DSZ6	NA	Cucsa.322900	Wound-responsive family protein, putative	NA	NA	NA	NA	NA
46	Cucsat.PASA.G1420	ctg1	356528	357658	+	protein_coding	NA	PPR repeat	S	1ED8V	NA	Cucsa.322890	Pentatricopeptide repeat-containing protein	NA	NA	NA	NA	NA
47	Cucsat.PASA.G22	ctg1	358435	367965	-	protein_coding	RPB1	DNA-directed RNA polymerase	K	1DPR9	NA	Cucsa.322880	DNA-directed RNA polymerase subunit	NA	NA	NA	NA	NA
48	Cucsat.PASA.G23	ctg1	366926	375370	-	protein_coding	NA	Aconitate hydratase	C	1DXJ5	NA	NA	NA	NA	NA	NA	NA	NA
49	Cucsat.PASA.G737	ctg1	369296	375521	+	lincRNA	NA	NA	NA	NA	NA	NA	NA	NA	NA	NA	NA	NA
50	Cucsat.PASA.G738	ctg1	378935	381115	+	protein_coding	NA	NEP1-interacting protein	O	1DXX5	NA	Cucsa.322860	RING finger protein	NA	NA	NA	NA	NA
51	Cucsat.PASA.G24	ctg1	383700	388607	-	protein_coding	NA	phosphatase 2C	T	1DTDA	NA	Cucsa.322850	Protein phosphatase 2C family protein	NA	NA	NA	NA	NA
52	Cucsat.PASA.G739	ctg1	393927	398370	+	protein_coding	OSI_32231	aspartic proteinase-like protein | Eukaryotic aspartyl protease	O	1DWVH, 1DUZ4	NA	Cucsa.322840	Aspartyl protease family protein	NA	NA	NA	NA	NA
53	Cucsat.PASA.G740	ctg1	398550	401028	+	protein_coding	NA	Inherit from euNOG: protein of CLR family	S	1E3AE	NA	Cucsa.322830	Universal stress protein	NA	NA	NA	NA	NA
54	Cucsat.PASA.G741	ctg1	401494	403216	+	protein_coding	NA	La domain	J, O	1E2VI	NA	Cucsa.322820	La-related protein 1	NA	NA	NA	NA	NA
55	Cucsat.PASA.G742	ctg1	408175	409657	+	protein_coding	NA	bZIP transcription factor	K	1E6UD	bZIP	Cucsa.322810	Basic-leucine zipper (bZIP) transcription factor family protein	bZIP	TF	bZIP	NA	bZIP
56	Cucsat.PASA.G25	ctg1	415575	422902	-	protein_coding	SKP1	Mid1-complementing activity | SKP1-like protein	S, O	1E149, 1E2QA	NA	Cucsa.322780	Mid1-complementing activity 1-like protein	NA	NA	NA	NA	NA
57	Cucsat.PASA.G1395	ctg1	417926	418479	+	lincRNA	NA	NA	NA	NA	NA	NA	NA	NA	NA	NA	NA	NA
58	Cucsat.PASA.G743	ctg1	430546	433449	+	protein_coding	NA	F-Box protein	S	1DW9Y	NA	Cucsa.322770	F-box family protein	NA	NA	NA	NA	NA
59	Cucsat.PASA.G744	ctg1	433898	445662	+	protein_coding	NA	Vacuolar protein sorting-associated protein	U	1DT6Y	NA	Cucsa.322760	Vacuolar protein sorting-associated protein 35	NA	NA	NA	NA	NA
60	Cucsat.PASA.G26	ctg1	446801	451538	-	protein_coding	NA	rac-like GTP-binding protein | RHO	S	1DSMQ, 1DQ9Y, 1E9B7	NA	NA	NA	NA	NA	NA	NA	NA
61	Cucsat.PASA.G27	ctg1	452770	456313	-	protein_coding	NA	3-dehydroquinate synthase	E	1EM7X	NA	Cucsa.322740	3-dehydroquinate synthase, putative	NA	NA	NA	NA	NA
62	Cucsat.PASA.G28	ctg1	458325	459652	-	protein_coding	NA	SAM dependent carboxyl methyltransferase	S	1E93T	NA	Cucsa.322730	Jasmonate O-methyltransferase, putative	NA	NA	NA	NA	NA
63	Cucsat.PASA.G29	ctg1	462295	465135	-	protein_coding	PAD1	The proteasome is a multicatalytic proteinase complex which is characterized by its ability to cleave peptides with Arg, Phe, Tyr, Leu, and Glu adjacent to the leaving group at neutral or slightly basic pH. The proteasome has an ATP-dependent proteolytic activity	O	1DRSV	NA	Cucsa.322720	Proteasome subunit alpha type	NA	NA	NA	NA	NA
64	Cucsat.PASA.G30	ctg1	465560	472734	-	protein_coding	NA	Histidine kinase	T	1EM50	NA	Cucsa.322710	Histidine kinase 1	Others	TR	Others	NA	NA
65	Cucsat.PASA.G31	ctg1	476652	481423	-	protein_coding	ERD7	senescence-associated protein	S	1DVFP	NA	Cucsa.322700	Senescence/dehydration-associated-like protein	NA	NA	NA	NA	NA
66	Cucsat.PASA.G32	ctg1	481712	485459	-	protein_coding	NA	26S proteasome non-atpase regulatory subunit	O	1DWBB	NA	Cucsa.322690	26S proteasome non-ATPase regulatory subunit 4	NA	NA	NA	NA	NA
67	Cucsat.PASA.G33	ctg1	486072	491121	-	protein_coding	NA	May be involved in modulation of pathogen defense and leaf cell death (By similarity)	D	1E1EE	NA	Cucsa.322680	MLO-like protein	NA	NA	NA	NA	NA
68	Cucsat.PASA.G34	ctg1	491781	494617	-	protein_coding	NA	thaumatin-like protein	S	1DR8D	NA	Cucsa.322670	Pathogenesis-related thaumatin family protein	NA	NA	NA	NA	NA
69	Cucsat.PASA.G35	ctg1	500848	503393	-	protein_coding	NA	thaumatin-like protein	S	1DYFE	NA	Cucsa.322660	Thaumatin-like protein	NA	NA	NA	NA	NA
70	Cucsat.PASA.G36	ctg1	507521	508121	-	lincRNA	NA	NA	NA	NA	NA	NA	NA	NA	NA	NA	NA	NA
71	Cucsat.PASA.G37	ctg1	509834	512491	-	protein_coding	OSI_05475	Ferredoxin--nadp reductase, leaf isozyme	C	1DU80	NA	Cucsa.322640	Ferredoxin--NADP reductase	NA	NA	NA	NA	NA
72	Cucsat.PASA.G745	ctg1	513626	519932	+	protein_coding	TOC34	Translocase of chloroplast	U	1DRGJ	NA	Cucsa.322630	Translocase of chloroplast	NA	NA	NA	NA	NA
73	Cucsat.PASA.G38	ctg1	517359	520051	-	protein_coding	F3H	flavanone 3-hydroxylase	Q	1DXGS	NA	Cucsa.322620	Flavanone 3-hydroxylase	NA	NA	NA	NA	NA
74	Cucsat.PASA.G746	ctg1	521584	523407	+	protein_coding	NA	NA	S	1DY7Y	NA	Cucsa.322610	Chalcone-flavanone isomerase family protein	NA	NA	NA	NA	NA
75	Cucsat.PASA.G747	ctg1	523374	526517	+	protein_coding	NA	HIT domain	F	1E2M6	NA	Cucsa.322600	Bis(5'-adenosyl)-triphosphatase	NA	NA	NA	NA	NA
76	Cucsat.PASA.G39	ctg1	529552	539988	-	protein_coding	NA	Endoglucanase	S, G	1DRJ9, 1DWTU	NA	Cucsa.322580	Endoglucanase	NA	NA	NA	NA	NA
77	Cucsat.PASA.G748	ctg1	530095	536404	+	lincRNA	NA	NA	NA	NA	NA	NA	NA	NA	NA	NA	NA	NA
78	Cucsat.PASA.G1438	ctg1	539710	542335	+	lincRNA	NA	NA	NA	NA	NA	NA	NA	NA	NA	NA	NA	NA
79	Cucsat.PASA.G40	ctg1	541819	544296	-	protein_coding	NA	Helix-loop-helix DNA-binding domain	K	1EE6N	bHLH	Cucsa.322560	Basic helix loop helix (BHLH) family transcription factor	bHLH	TF	bHLH	NA	bHLH
80	Cucsat.PASA.G41	ctg1	563882	575862	-	protein_coding	NA	The precise role of eIF-5A in protein biosynthesis is not known but it functions by promoting the formation of the first peptide bond | methionine | Mediator of RNA polymerase II transcription subunit	K, J, E	1DQ4W, 1DUZM, 1DYY5	NA	Cucsa.322540	Cystathionine beta-lyase	NA	NA	NA	NA	NA
81	Cucsat.PASA.G749	ctg1	582546	590615	+	protein_coding	NA	expressed protein	S	1DUJ3	NA	Cucsa.322530	UDP-N-acetylglucosamine--peptide N-acetylglucosaminyltransferase subunit	NA	NA	NA	NA	NA
82	Cucsat.PASA.G658	ctg1	583643	583992	-	lincRNA	NA	NA	NA	NA	NA	NA	NA	NA	NA	NA	NA	NA
83	Cucsat.PASA.G750	ctg1	593883	603980	+	protein_coding	NA	- STE kinases include homologs to sterile 7, sterile 11 and sterile 20 from yeast, expressed	T	1DRU5	NA	Cucsa.322520	Serine/threonine protein kinase	NA	NA	NA	STE_STE20-Fray	NA
84	Cucsat.PASA.G42	ctg1	605060	611123	-	protein_coding	OSI_32127	NA	S	1E09A	NA	Cucsa.322510	Homer	NA	NA	NA	NA	NA
85	Cucsat.PASA.G751	ctg1	608275	611174	+	protein_coding	NA	Aldolase	G	1DTBJ	NA	Cucsa.322500	2,4-dihydroxyhept-2-ene-1,7-dioic acid aldolase, putative	NA	NA	NA	NA	NA
86	Cucsat.PASA.G43	ctg1	611886	617762	-	protein_coding	NA	N6-adenosine-methyltransferase MT-A70-like	A	1DPRG	NA	Cucsa.322480	N6-adenosine-methyltransferase 70 kDa subunit, putative	NA	NA	NA	NA	NA
87	Cucsat.PASA.G44	ctg1	618434	623507	-	protein_coding	NA	NA	S	1DR5Q	bHLH	Cucsa.322470	Bhlh transcription factor, putative	NA	NA	NA	NA	bHLH
88	Cucsat.PASA.G752	ctg1	640100	641643	+	protein_coding	NA	short-chain dehydrogenase	Q	1DZ1M	NA	Cucsa.322460	Short-chain dehydrogenase, putative	NA	NA	NA	NA	NA
89	Cucsat.PASA.G45	ctg1	653389	664669	-	protein_coding	OSI_25772	Glycosyl hydrolases family 31	S, M, O, G	1EK9W, 1DTJP	NA	Cucsa.322440	Alpha glucosidase-like protein	NA	NA	NA	NA	NA
90	Cucsat.PASA.G753	ctg1	672664	676962	+	protein_coding	DUR3	urea active transporter	P	1DZ0I	NA	Cucsa.322410	Urea transporter	NA	NA	NA	NA	NA
91	Cucsat.PASA.G46	ctg1	676984	679234	-	lincRNA	NA	NA	NA	NA	NA	NA	NA	NA	NA	NA	NA	NA
92	Cucsat.PASA.G663	ctg1	685043	685376	-	lincRNA	NA	NA	NA	NA	NA	NA	NA	NA	NA	NA	NA	NA
93	Cucsat.PASA.G47	ctg1	690001	695804	-	protein_coding	NA	ribosomal protein	J	1E06H	NA	Cucsa.322380	Ribosomal L28 family	NA	NA	NA	NA	NA
94	Cucsat.PASA.G754	ctg1	697334	701056	+	protein_coding	NA	ATP-dependent Clp protease proteolytic subunit	O	1DTEX	NA	Cucsa.322370	ATP-dependent Clp protease proteolytic subunit	NA	NA	NA	NA	NA
95	Cucsat.PASA.G755	ctg1	702975	710557	+	protein_coding	OSI_21383	NA	S	1DQBN	NA	Cucsa.322360	CYCLOPS	NA	NA	NA	NA	NA
96	Cucsat.PASA.G48	ctg1	711323	716509	-	protein_coding	NA	NA	S	1DUM1	NA	Cucsa.322350	Exopolysaccharide production negative regulator	NA	NA	NA	NA	NA
97	Cucsat.PASA.G756	ctg1	717628	722105	+	protein_coding	NA	replication protein A, 70 kDa DNA-binding	L	1DPR4	NA	Cucsa.322340	Replication A 70 kDa DNA-binding subunit	NA	NA	NA	NA	NA
98	Cucsat.PASA.G49	ctg1	722952	726300	-	protein_coding	NA	expressed protein	S	1DQ5K	NA	Cucsa.322330	Zinc finger B-box domain containing protein 1 isoform 1	NA	NA	NA	NA	NA
99	Cucsat.PASA.G757	ctg1	736540	742769	+	protein_coding	NA	Cyclin-dependent kinase	T	1DTB4	NA	Cucsa.322320	Cyclin-dependent kinase	NA	NA	NA	CMGC_RCK	NA
100	Cucsat.PASA.G665	ctg1	736801	737348	-	lincRNA	NA	NA	NA	NA	NA	NA	NA	NA	NA	NA	NA	NA
101	Cucsat.PASA.G50	ctg1	743422	749829	-	protein_coding	NA	protein BREVIS RADIX-like	S	1DVWR	NA	Cucsa.322310	Protein BREVIS RADIX	NA	NA	NA	NA	NA
102	Cucsat.PASA.G51	ctg1	768503	775464	-	protein_coding	OSI_22748	protein PAM68, chloroplastic-like | Family of unknown function (DUF716)	S	1E3YQ, 1EKCI, 1DV7I	NA	Cucsa.322290	Transmembrane protein 45B	NA	NA	NA	NA	NA
103	Cucsat.PASA.G758	ctg1	778817	790678	+	protein_coding	NA	START domain containing protein, expressed	I	1DPZQ	NA	Cucsa.322280	Pleckstrin homology (PH) domain-containing protein / lipid-binding START domain-containing protein	NA	NA	NA	NA	NA
104	Cucsat.PASA.G52	ctg1	783753	795669	-	protein_coding	NA	Domain of unknown function (DUF1995)	S	1DZFD	NA	Cucsa.322270	Domain of Uncharacterized protein function isoform 1	NA	NA	NA	NA	NA
105	Cucsat.PASA.G53	ctg1	797351	801995	-	protein_coding	NA	COBW domain-containing protein	H	1E1BZ	NA	Cucsa.096100	Cobalamin biosynthesis CobW-like protein	NA	NA	NA	NA	NA
106	Cucsat.PASA.G54	ctg1	802880	814048	-	protein_coding	CMT2	Cytosine-specific methyltransferase	B	1DXST	NA	Cucsa.322250	Cytosine-specific methyltransferase	NA	NA	NA	NA	NA
107	Cucsat.PASA.G1429	ctg1	817465	818674	+	lincRNA	NA	NA	NA	NA	NA	NA	NA	NA	NA	NA	NA	NA
108	Cucsat.PASA.G759	ctg1	818629	819732	+	lincRNA	NA	NA	NA	NA	NA	NA	NA	NA	NA	NA	NA	NA
109	Cucsat.PASA.G55	ctg1	820234	823146	-	protein_coding	NA	PHD-finger	S	1EKEY	NA	Cucsa.322240	PHD finger protein family	NA	NA	NA	NA	NA
110	Cucsat.PASA.G760	ctg1	829594	834821	+	protein_coding	NA	Domain of unknown function DUF221	S	1DVBJ	NA	Cucsa.322230	ERD (Early-responsive to dehydration stress) family protein	NA	NA	NA	NA	NA
111	Cucsat.PASA.G56	ctg1	835745	840854	-	protein_coding	NA	NA	S	1EMJ4	NA	Cucsa.322220	LTV1, putative	NA	NA	NA	NA	NA
112	Cucsat.PASA.G57	ctg1	842054	846146	-	protein_coding	PRK	Phosphoribulokinase	Z, T	1EKD0	NA	Cucsa.322210	Phosphoribulokinase	NA	NA	NA	NA	NA
113	Cucsat.PASA.G761	ctg1	844095	845300	+	lincRNA	NA	NA	NA	NA	NA	NA	NA	NA	NA	NA	NA	NA
114	Cucsat.PASA.G58	ctg1	846850	851600	-	protein_coding	NA	secretory carrier-associated membrane protein	U	1DPRU	NA	Cucsa.322200	Secretory carrier-associated membrane protein	NA	NA	NA	NA	NA
115	Cucsat.PASA.G762	ctg1	854138	856831	+	protein_coding	NA	NA	S	1E2Y1	NA	Cucsa.322190	ATP-dependent RNA helicase Dbp73D isoform 1	NA	NA	NA	NA	NA
116	Cucsat.PASA.G763	ctg1	859966	864349	+	protein_coding	NA	26S proteasome	O	1DXAP	NA	Cucsa.322160	26S proteasome non-ATPase regulatory subunit 13	NA	NA	NA	NA	NA
117	Cucsat.PASA.G59	ctg1	863027	870821	-	protein_coding	XLG3	GTP-binding protein	D, T	1DWJW	NA	Cucsa.322150	Guanine nucleotide-binding protein alpha-2 subunit	NA	NA	NA	NA	NA
118	Cucsat.PASA.G764	ctg1	873862	878066	+	protein_coding	VPS25	Vacuolar protein sorting-associated protein	U	1DVXB	NA	Cucsa.322140	Vacuolar protein sorting-associated protein 25	NA	NA	NA	NA	NA
119	Cucsat.PASA.G60	ctg1	879018	888261	-	protein_coding	NA	DNAJ heat shock N-terminal domain-containing protein	S, O	1DUE3, 1DRNR	NA	Cucsa.322130	DnaJ domain-containing protein	NA	NA	NA	NA	NA
120	Cucsat.PASA.G765	ctg1	889564	894535	+	protein_coding	NA	Transcription factor	K	1DQBF	bZIP	Cucsa.322110	BZIP transcription factor family protein	bZIP	TF	bZIP	NA	bZIP
121	Cucsat.PASA.G61	ctg1	894628	899170	-	protein_coding	NA	abhydrolase domain-containing protein	S	1DU7H	NA	Cucsa.322100	alpha/beta-Hydrolases superfamily protein	NA	NA	NA	NA	NA
122	Cucsat.PASA.G62	ctg1	913734	917701	-	protein_coding	DAD1	Essential subunit of the N-oligosaccharyl transferase (OST) complex which catalyzes the transfer of a high mannose oligosaccharide from a lipid-linked oligosaccharide donor to an asparagine residue within an Asn-X-Ser Thr consensus motif in nascent polypeptide chains (By similarity). Possesses cell death- inhibiting activity (By similarity)	O	1E3Q6	NA	Cucsa.322090	Dolichyl-diphosphooligosaccharide--protein glycosyltransferase subunit DAD1	NA	NA	NA	NA	NA
123	Cucsat.PASA.G63	ctg1	918525	931015	-	protein_coding	NA	NA	S	1DZGQ	NA	Cucsa.322080	Survival motor neuron	NA	NA	NA	NA	NA
124	Cucsat.PASA.G1405	ctg1	918757	919500	+	lincRNA	NA	NA	NA	NA	NA	NA	NA	NA	NA	NA	NA	NA
125	Cucsat.PASA.G766	ctg1	930123	937779	+	protein_coding	NA	inactive poly ADP-ribose polymerase RCD1-like	S	1DW35	NA	Cucsa.322070	Poly [ADP-ribose] polymerase	NA	NA	NA	NA	NA
126	Cucsat.PASA.G64	ctg1	938152	944003	-	protein_coding	NA	Shikimate kinase	S	1DUTR	NA	Cucsa.322060	Shikimate kinase	NA	NA	NA	NA	NA
127	Cucsat.PASA.G65	ctg1	958174	963529	-	protein_coding	OSI_27903	Transcription factor	K	1E0C7	G2-like	Cucsa.322050	Myb family transcription factor family protein	GARP-G2-like	TF	GARP->GARP-G2-like	NA	Myb/SANT
128	Cucsat.PASA.G66	ctg1	976309	984744	-	protein_coding	NA	jumonji domain protein	S	1EMBK	NA	Cucsa.322040	Lysine-specific demethylase REF6-like protein	Jumonji	TR	Jumonji	NA	NA
129	Cucsat.PASA.G767	ctg1	1005437	1008180	+	protein_coding	PAP3	plastid-lipid-associated protein 3	S	1DT8A	NA	Cucsa.322030	Plastid-lipid associated protein PAP / fibrillin family protein	NA	NA	NA	NA	NA
130	Cucsat.PASA.G768	ctg1	1009957	1012664	+	protein_coding	NA	calcium-binding protein	T	1E36R	NA	Cucsa.322020	Calmodulin family protein	NA	NA	NA	NA	NA
131	Cucsat.PASA.G67	ctg1	1013493	1017414	-	lincRNA	NA	NA	NA	NA	NA	NA	NA	NA	NA	NA	NA	NA
132	Cucsat.PASA.G68	ctg1	1017796	1021236	-	protein_coding	OSI_05691	NA	S	1E4ID	NA	Cucsa.322010	Envelope glycoprotein	NA	NA	NA	NA	NA
133	Cucsat.PASA.G69	ctg1	1020669	1023668	-	protein_coding	NA	RNA recognition	S	1DYFQ, 1EK75	NA	Cucsa.322000	RNA-binding family protein isoform 1	NA	NA	NA	NA	NA
134	Cucsat.PASA.G769	ctg1	1028746	1033709	+	protein_coding	VAM3	syntaxin | syntaxin of plants 21	U	1DPNR, 1EEAV	NA	Cucsa.321990	Syntaxin	NA	NA	NA	NA	NA
135	Cucsat.PASA.G70	ctg1	1034722	1040121	-	protein_coding	NA	heat stress transcription factor	K	1DW7Y	HSF	Cucsa.321980	Heat shock transcription factor family protein	HSF	TF	HSF	NA	HSF
136	Cucsat.PASA.G770	ctg1	1047864	1052558	+	protein_coding	TPS5	Alpha,alpha-trehalose-phosphate synthase UDP-forming	G	1DQAR	NA	Cucsa.321970	trehalose phosphate synthase	NA	NA	NA	NA	NA
137	Cucsat.PASA.G771	ctg1	1053591	1059378	+	protein_coding	NA	UDP-N-acetylglucosamine transferase subunit ALG14	S	1DY8T	NA	Cucsa.321960	UDP-N-acetylglucosamine transferase subunit ALG14	NA	NA	NA	NA	NA
138	Cucsat.PASA.G71	ctg1	1061040	1063464	-	protein_coding	NA	Inositol-tetrakisphosphate 1-kinase	T	1DQ00	NA	NA	NA	NA	NA	NA	NA	NA
139	Cucsat.PASA.G72	ctg1	1065706	1068552	-	protein_coding	NA	RNA recognition	A	1DQHF	NA	Cucsa.321940	RNA-binding protein 34	NA	NA	NA	NA	NA
140	Cucsat.PASA.G772	ctg1	1069782	1075867	+	protein_coding	NA	GWT1	O	1DUB3	NA	Cucsa.321930	GPI-anchored wall transfer protein	NA	NA	NA	NA	NA
141	Cucsat.PASA.G73	ctg1	1075169	1077617	-	protein_coding	NA	RNA recognition motif. (a.k.a. RRM, RBD, or RNP domain)	A	1EM1I	NA	Cucsa.321920	33 kDa ribonucleoprotein, chloroplastic	NA	NA	NA	NA	NA
142	Cucsat.PASA.G773	ctg1	1079407	1081063	+	protein_coding	OSI_09600	Tetraspanin family	S	1DQVV	NA	Cucsa.321910	Tetraspanin family protein	NA	NA	NA	NA	NA
143	Cucsat.PASA.G74	ctg1	1091915	1094727	-	protein_coding	NA	zinc-binding protein	S	1DUJ4	NA	Cucsa.321900	PLATZ transcription factor family protein	PLATZ	TF	PLATZ	NA	PLATZ
144	Cucsat.PASA.G774	ctg1	1129156	1144819	+	protein_coding	NA	NA	NA	NA	NA	Cucsa.321880	Glycine-rich protein-1	NA	NA	NA	NA	NA
145	Cucsat.tRNA.G1	ctg1	1133161	1133234	+	tRNA	tRNA-Trp	tRNA-Trp	NA	NA	NA	NA	NA	NA	NA	NA	NA	NA
146	Cucsat.miRNA.G142	ctg1	1146105	1146187	-	miRNA	NA	NA	NA	NA	NA	NA	NA	NA	NA	NA	NA	NA
147	Cucsat.PASA.G775	ctg1	1149965	1151107	+	protein_coding	NA	NA	NA	NA	NA	NA	NA	NA	NA	NA	NA	NA
148	Cucsat.PASA.G75	ctg1	1151844	1153297	-	protein_coding	NA	NA	S	1EJJT	NA	NA	NA	NA	NA	NA	NA	NA
149	Cucsat.PASA.G76	ctg1	1153171	1157714	-	protein_coding	UBP21	ubiquitin carboxyl-terminal hydrolase	O	1DUEB	NA	Cucsa.321860	Ubiquitin carboxyl-terminal hydrolase-like protein	NA	NA	NA	NA	NA
150	Cucsat.PASA.G77	ctg1	1158117	1164015	-	protein_coding	AGD8	ADP-ribosylation factor GTPase-activating protein	T	1DTDQ	NA	Cucsa.321850	ADP-ribosylation factor GTPase-activating protein AGD8	NA	NA	NA	NA	NA
151	Cucsat.PASA.G776	ctg1	1182573	1185173	+	protein_coding	NA	VQ motif	S	1E2PU	NA	Cucsa.321830	VQ motif-containing protein isoform 1	NA	NA	NA	NA	NA
152	Cucsat.PASA.G777	ctg1	1190645	1191674	+	lincRNA	NA	NA	NA	NA	NA	NA	NA	NA	NA	NA	NA	NA
153	Cucsat.PASA.G78	ctg1	1192801	1196249	-	protein_coding	NA	mitochondrial carnitine acylcarnitine carrier-like	C	1DTCI	NA	Cucsa.321810	Mitochondrial carnitine/acylcarnitine carrier-like family protein	NA	NA	NA	NA	NA
154	Cucsat.PASA.G778	ctg1	1210965	1220402	+	protein_coding	NA	Domain of unknown function (DUF296)	S	1DSCT	NA	Cucsa.321780	AT hook motif DNA-binding family protein	NA	NA	NA	NA	NA
155	Cucsat.PASA.G79	ctg1	1259484	1262550	-	protein_coding	OSI_09601	NA	S	1DUAT	NA	Cucsa.321750	CAAX protease self-immunity protein	NA	NA	NA	NA	NA
156	Cucsat.PASA.G677	ctg1	1268661	1269841	-	lincRNA	NA	NA	NA	NA	NA	NA	NA	NA	NA	NA	NA	NA
157	Cucsat.PASA.G80	ctg1	1269811	1271349	-	protein_coding	LOL1	LSD1 zinc finger domain containing protein, expressed	S	1E3UM	LSD	NA	NA	C2C2-LSD	TF	C2C2->C2C2-LSD	NA	NA
158	Cucsat.PASA.G81	ctg1	1272025	1275985	-	protein_coding	NA	eyes absent homolog	S	1DSGP	NA	Cucsa.321730	EYES ABSENT homolog	NA	NA	NA	NA	NA
159	Cucsat.PASA.G779	ctg1	1277099	1281077	+	protein_coding	NA	MND1-interacting protein | RING	O	1EMKF, 1DWAZ	NA	Cucsa.321720	RING/U-box superfamily protein isoform 1	NA	NA	NA	NA	NA
160	Cucsat.tRNA.G2	ctg1	1281567	1281638	-	tRNA	tRNA-Cys	tRNA-Cys	NA	NA	NA	NA	NA	NA	NA	NA	NA	NA
161	Cucsat.PASA.G780	ctg1	1281753	1283844	+	protein_coding	NA	TLD	S	1DW03	NA	Cucsa.321710	TLD protein	NA	NA	NA	NA	NA
162	Cucsat.tRNA.G3	ctg1	1284648	1284721	-	tRNA	tRNA-Cys	tRNA-Cys	NA	NA	NA	NA	NA	NA	NA	NA	NA	NA
163	Cucsat.PASA.G82	ctg1	1284922	1294396	-	protein_coding	NA	phosphatase 2C	T	1DRKC	NA	Cucsa.321690	Phosphatase 2C family protein	NA	NA	NA	NA	NA
164	Cucsat.PASA.G83	ctg1	1305935	1312395	-	protein_coding	NA	Uncharacterized conserved domain (SAYSvFN)	S	1DW92	NA	Cucsa.321680	Ubiquitin family protein	NA	NA	NA	NA	NA
165	Cucsat.PASA.G84	ctg1	1313952	1331754	-	protein_coding	KAO	Ent-kaurenoic acid oxidase	Q	1E19J	NA	Cucsa.321670	Cytochrome P450 family ent-kaurenoic acid oxidase	NA	NA	NA	NA	NA
166	Cucsat.PASA.G1434	ctg1	1319470	1319793	+	lincRNA	NA	NA	NA	NA	NA	NA	NA	NA	NA	NA	NA	NA
167	Cucsat.PASA.G85	ctg1	1334096	1344321	-	protein_coding	KAO	Ent-kaurenoic acid oxidase	Q	1E19J	NA	Cucsa.321630	Cytochrome P450 family ent-kaurenoic acid oxidase	NA	NA	NA	NA	NA
168	Cucsat.PASA.G781	ctg1	1347074	1350598	+	lincRNA	NA	NA	NA	NA	NA	NA	NA	NA	NA	NA	NA	NA
169	Cucsat.PASA.G86	ctg1	1364916	1365920	-	lincRNA	NA	NA	NA	NA	NA	NA	NA	NA	NA	NA	NA	NA
170	Cucsat.PASA.G782	ctg1	1423548	1429398	+	protein_coding	NA	Nitrate transporter	P	1DU3V	NA	Cucsa.321620	nitrate transporter 1.5	NA	NA	NA	NA	NA
171	Cucsat.PASA.G783	ctg1	1428852	1438987	+	protein_coding	NA	ribose-phosphate pyrophosphokinase	S, F	1E2XT, 1DVSG	NA	Cucsa.321610	Chloroplast 40 kDa outer membrane envelope protein	NA	NA	NA	NA	NA
172	Cucsat.PASA.G87	ctg1	1440099	1448169	-	protein_coding	NA	type I inositol-1,4,5-trisphosphate 5-phosphatase	U	1DUG9	NA	Cucsa.321600	Type I inositol-1,4,5-trisphosphate 5-phosphatase	NA	NA	NA	NA	NA
173	Cucsat.RFAM.G12	ctg1	1440309	1440402	+	snoRNA/CD-box	snoU61	snoU61	NA	NA	NA	NA	NA	NA	NA	NA	NA	NA
174	Cucsat.RFAM.G9	ctg1	1440479	1440566	+	snoRNA/CD-box	snoR14	snoR14	NA	NA	NA	NA	NA	NA	NA	NA	NA	NA
175	Cucsat.RFAM.G11	ctg1	1440644	1440737	+	snoRNA/CD-box	snoZ101	snoZ101	NA	NA	NA	NA	NA	NA	NA	NA	NA	NA
176	Cucsat.PASA.G784	ctg1	1440866	1442016	+	lincRNA	NA	NA	NA	NA	NA	NA	NA	NA	NA	NA	NA	NA
177	Cucsat.PASA.G785	ctg1	1461157	1469920	+	protein_coding	NA	phenylalanyl-tRNA synthetase alpha	J	1DUGG	NA	Cucsa.321590	Phenylalanine--tRNA ligase alpha subunit	NA	NA	NA	NA	NA
178	Cucsat.PASA.G786	ctg1	1477311	1482882	+	protein_coding	APRR2	Two-component response	K	1DWUI	ARR-B	Cucsa.321580	Two-component response regulator-like APRR2	GARP-ARR-B	TF	GARP->GARP-ARR-B	NA	Myb/SANT
179	Cucsat.PASA.G88	ctg1	1485714	1491456	-	protein_coding	NA	methyltransferase	S	1DTZT	NA	Cucsa.321570	S-adenosyl-L-methionine-dependent methyltransferases superfamily protein	NA	NA	NA	NA	NA
180	Cucsat.PASA.G787	ctg1	1493386	1497321	+	protein_coding	NA	Vacuolar protein sorting-associated protein 55 homolog	U	1E2MW	NA	Cucsa.321560	Vacuolar protein sorting 55	NA	NA	NA	NA	NA
181	Cucsat.PASA.G788	ctg1	1501942	1506186	+	protein_coding	NA	Haloacid dehalogenase-like hydrolase family protein	S	1DSSR	NA	Cucsa.321550	Haloacid dehalogenase-like hydrolase family protein	NA	NA	NA	NA	NA
182	Cucsat.PASA.G789	ctg1	1508293	1511720	+	protein_coding	NA	Haloacid dehalogenase-like hydrolase family protein	S	1DSSR	NA	Cucsa.321540	Phosphorylated carbohydrates phosphatase	NA	NA	NA	NA	NA
183	Cucsat.PASA.G790	ctg1	1514007	1525125	+	protein_coding	LBA1	regulator of nonsense transcripts 1	A	1DQG9	NA	Cucsa.321530	Regulator of nonsense transcripts 1-like protein	NA	NA	NA	NA	NA
184	Cucsat.PASA.G89	ctg1	1528606	1540008	-	protein_coding	LON1	ATP-dependent serine protease that mediates the selective degradation of misfolded and unassembled polypeptides in the peroxisomal matrix. Necessary for type 2 peroxisome targeting signal (PTS2)-containing protein processing and facilitates peroxisome matrix protein import (By similarity)	O	1DVG9	NA	Cucsa.321520	Lon protease homolog 2, peroxisomal	NA	NA	NA	NA	NA
185	Cucsat.PASA.G791	ctg1	1545503	1552268	+	protein_coding	NA	NA	S	1DVY0	SRS	Cucsa.321510	Electron carrier/iron ion-binding protein, putative	SRS	TF	SRS	NA	NA
186	Cucsat.tRNA.G4	ctg1	1556492	1556567	+	tRNA	tRNA-Val	tRNA-Val	NA	NA	NA	NA	NA	NA	NA	NA	NA	NA
187	Cucsat.PASA.G792	ctg1	1584077	1586200	+	protein_coding	NA	RING | Inherit from NOG: expressed protein	O	1EM7Q, 1DYV7	NA	Cucsa.321500	SBP (S-ribonuclease-binding protein) family protein	NA	NA	NA	NA	NA
188	Cucsat.PASA.G793	ctg1	1602616	1603759	+	protein_coding	NA	Protein of unknown function (DUF581)	S	1E566	NA	Cucsa.321490	Protein of unknown function (DUF581)	NA	NA	NA	NA	NA
189	Cucsat.PASA.G794	ctg1	1608506	1613957	+	protein_coding	NA	Endoribonuclease XendoU	S	1DSYD	NA	Cucsa.321480	Poly(U)-specific endoribonuclease	NA	NA	NA	NA	NA
190	Cucsat.PASA.G795	ctg1	1621833	1632211	+	protein_coding	CT-BMY	beta-amylase	G	1DZBA	NA	Cucsa.321460	Beta-amylase	NA	NA	NA	NA	NA
191	Cucsat.PASA.G696	ctg1	1623870	1625513	-	lincRNA	NA	NA	NA	NA	NA	NA	NA	NA	NA	NA	NA	NA
192	Cucsat.PASA.G90	ctg1	1625201	1630033	-	protein_coding	NA	receptor-like protein kinase	T	1DRX0	NA	Cucsa.321450	Kinase family protein	NA	NA	NA	RLK-Pelle_RLCK-VIIa-2	NA
193	Cucsat.PASA.G91	ctg1	1633825	1640116	-	protein_coding	NPSN11	novel plant snare	U	1DV7W	NA	NA	NA	NA	NA	NA	NA	NA
194	Cucsat.PASA.G92	ctg1	1641412	1644203	-	protein_coding	NA	MORN	S	1DURK	NA	Cucsa.321430	Phosphatidylinositol-4-phosphate 5-kinase 5-like protein	NA	NA	NA	NA	NA
195	Cucsat.PASA.G93	ctg1	1649435	1653093	-	protein_coding	NA	Coiled-coil domain containing protein (DUF2052)	S	1DVAM	NA	Cucsa.321420	Coiled-coil domain-containing 97	NA	NA	NA	NA	NA
196	Cucsat.PASA.G94	ctg1	1655128	1659542	-	protein_coding	CBL1	calcineurin b-like protein	T	1DV1Q	NA	NA	NA	NA	NA	NA	NA	NA
197	Cucsat.PASA.G796	ctg1	1656953	1657705	+	lincRNA	NA	NA	NA	NA	NA	NA	NA	NA	NA	NA	NA	NA
198	Cucsat.PASA.G797	ctg1	1667775	1671756	+	protein_coding	NA	serine threonine-protein kinase	T	1DXHV	NA	NA	NA	NA	NA	NA	CAMK_OST1L	NA
199	Cucsat.tRNA.G5	ctg1	1674975	1675046	-	tRNA	tRNA-Trp	tRNA-Trp	NA	NA	NA	NA	NA	NA	NA	NA	NA	NA
200	Cucsat.PASA.G798	ctg1	1677865	1679239	+	protein_coding	NA	NA	S	1E7W9	NA	Cucsa.321380	Bifunctional inhibitor/lipid-transfer protein/seed storage 2S albumin superfamily protein	NA	NA	NA	NA	NA
201	Cucsat.PASA.G799	ctg1	1679679	1683887	+	protein_coding	NA	Cyclophilin type peptidyl-prolyl cis-trans isomerase/CLD	O	1DYB6	NA	Cucsa.321370	Peptidyl-prolyl cis-trans isomerase	NA	NA	NA	NA	NA
202	Cucsat.PASA.G800	ctg1	1687187	1689817	+	protein_coding	NA	NA	S	1E6J8	NA	Cucsa.321360	DVA-1 polyprotein	NA	NA	NA	NA	NA
203	Cucsat.PASA.G666	ctg1	1687940	1688609	-	lincRNA	NA	NA	NA	NA	NA	NA	NA	NA	NA	NA	NA	NA
204	Cucsat.tRNA.G6	ctg1	1690257	1690332	+	tRNA	tRNA-Thr	tRNA-Thr	NA	NA	NA	NA	NA	NA	NA	NA	NA	NA
205	Cucsat.tRNA.G7	ctg1	1690467	1690541	+	tRNA	tRNA-Ala	tRNA-Ala	NA	NA	NA	NA	NA	NA	NA	NA	NA	NA
206	Cucsat.PASA.G801	ctg1	1691390	1718026	+	protein_coding	NA	SpoU rRNA Methylase family	A	1DPRB	NA	Cucsa.321350	tRNA/rRNA methyltransferase (SpoU) family protein	NA	NA	NA	NA	NA
207	Cucsat.PASA.G679	ctg1	1710080	1710428	-	lincRNA	NA	NA	NA	NA	NA	NA	NA	NA	NA	NA	NA	NA
208	Cucsat.PASA.G95	ctg1	1717558	1718255	-	lincRNA	NA	NA	NA	NA	NA	NA	NA	NA	NA	NA	NA	NA
209	Cucsat.PASA.G96	ctg1	1719523	1721875	-	protein_coding	NA	Lil3 protein	S	1DWIB	NA	Cucsa.321330	Lil3 family protein	NA	NA	NA	NA	NA
210	Cucsat.PASA.G802	ctg1	1723140	1727388	+	protein_coding	CLPP3	ATP-dependent Clp protease proteolytic subunit	O	1DU1C	NA	Cucsa.321320	ATP-dependent Clp protease proteolytic subunit	NA	NA	NA	NA	NA
211	Cucsat.PASA.G97	ctg1	1728026	1740365	-	protein_coding	NA	Histone-lysine N-methyltransferase, H3 lysine-9	B	1E05K	NA	Cucsa.321310	Histone-lysine N-methyltransferase	SET	TR	SET	NA	NA
212	Cucsat.PASA.G98	ctg1	1738739	1744880	-	lincRNA	NA	NA	NA	NA	NA	NA	NA	NA	NA	NA	NA	NA
213	Cucsat.tRNA.G8	ctg1	1743448	1743520	-	tRNA	tRNA-Lys	tRNA-Lys	NA	NA	NA	NA	NA	NA	NA	NA	NA	NA
214	Cucsat.PASA.G99	ctg1	1746303	1753347	-	protein_coding	NA	gata transcription factor	K	1DRB8	GATA	Cucsa.321290	GATA transcription factor, putative	C2C2-GATA	TF	C2C2->C2C2-GATA	NA	GATA
215	Cucsat.PASA.G100	ctg1	1767633	1771675	-	protein_coding	NA	AT5G47180 (E 6e-100) vesicle-associated membrane family protein VAMP family protein | vesicle-associated	U	1ED8G, 1DZ5S	NA	Cucsa.321280	Vesicle-associated protein 2-1	NA	NA	NA	NA	NA
216	Cucsat.PASA.G101	ctg1	1775360	1778207	-	protein_coding	NA	ribosomal protein	J	1E2S5	NA	Cucsa.321270	50S ribosomal protein L19, putative	NA	NA	NA	NA	NA
217	Cucsat.PASA.G102	ctg1	1790734	1796952	-	protein_coding	NA	NA	NA	NA	NA	Cucsa.321240	Gamma-glutamyl phosphate reductase	NA	NA	NA	NA	NA
218	Cucsat.miRNA.G95	ctg1	1797734	1797785	-	miRNA	NA	NA	NA	NA	NA	NA	NA	NA	NA	NA	NA	NA
219	Cucsat.PASA.G803	ctg1	1797970	1800860	+	protein_coding	NA	F-box protein	S	1DWWQ	NA	Cucsa.321230	F-box family protein	NA	NA	NA	NA	NA
220	Cucsat.PASA.G804	ctg1	1806232	1810592	+	protein_coding	NA	gtp-binding protein	U	1DTYF	NA	Cucsa.321220	Ras-related protein Rab-1A	NA	NA	NA	NA	NA
221	Cucsat.PASA.G103	ctg1	1811142	1814175	-	protein_coding	NA	Pentatricopeptide repeat-containing protein	S	1DSSN	NA	Cucsa.321210	Pentatricopeptide repeat-containing protein	NA	NA	NA	NA	NA
222	Cucsat.tRNA.G9	ctg1	1814240	1814312	-	tRNA	tRNA-Glu	tRNA-Glu	NA	NA	NA	NA	NA	NA	NA	NA	NA	NA
223	Cucsat.PASA.G805	ctg1	1815670	1832795	+	protein_coding	NA	polycomb group protein	K, S	1DZ82, 1E659	NA	Cucsa.321200	Polycomb group protein VERNALIZATION 2	NA	NA	NA	NA	NA
224	Cucsat.miRNA.G103	ctg1	1831251	1831685	+	miRNA	NA	NA	NA	NA	NA	NA	NA	NA	NA	NA	NA	NA
225	Cucsat.PASA.G806	ctg1	1834110	1838524	+	protein_coding	OSI_08314	hydratase	I	1DRWU	NA	Cucsa.321180	Fatty acid oxidation complex subunit alpha	NA	NA	NA	NA	NA
226	Cucsat.PASA.G807	ctg1	1839663	1843763	+	protein_coding	NA	ubiquitin carboxyl-terminal hydrolase isozyme	O	1DZUJ	NA	Cucsa.321170	Ubiquitin carboxyl-terminal hydrolase	NA	NA	NA	NA	NA
227	Cucsat.PASA.G808	ctg1	1874938	1879023	+	protein_coding	NA	Nudix hydrolase	T	1E0DU	NA	Cucsa.321140	Nudix hydrolase	NA	NA	NA	NA	NA
228	Cucsat.PASA.G809	ctg1	1882269	1884614	+	protein_coding	NA	NA	S	1E53P	NA	Cucsa.321130	RING/U-box superfamily protein, putative isoform 4	NA	NA	NA	NA	NA
229	Cucsat.PASA.G810	ctg1	1886017	1886635	+	lincRNA	NA	NA	NA	NA	NA	NA	NA	NA	NA	NA	NA	NA
230	Cucsat.PASA.G104	ctg1	1886134	1887551	-	protein_coding	NA	homeobox-leucine zipper protein	K	1DQYS	NA	Cucsa.321120	Homeobox associated leucine zipper protein	NA	NA	NA	NA	Homeodomain
231	Cucsat.PASA.G811	ctg1	1888572	1893773	+	protein_coding	NA	Palmitoyl-protein thioesterase	G	1DVCB	NA	Cucsa.321110	Palmitoyl-protein thioesterase 1	NA	NA	NA	NA	NA
232	Cucsat.PASA.G105	ctg1	1890625	1897497	-	protein_coding	NA	phosphatase	V	1E01X	NA	Cucsa.321100	Protein-tyrosine phosphatase mitochondrial 1, mitochondrial, putative	NA	NA	NA	NA	NA
233	Cucsat.PASA.G812	ctg1	1901850	1904028	+	protein_coding	NA	Inherit from euNOG: Hydroxyproline-rich glycoprotein family protein	S	1E27D	NA	Cucsa.321090	Hydroxyproline-rich glycoprotein family protein, putative	NA	NA	NA	NA	NA
234	Cucsat.PASA.G106	ctg1	1907665	1909685	-	protein_coding	NA	homeobox-leucine zipper protein	K	1DQYS	HD-ZIP	Cucsa.321080	Homeobox associated leucine zipper protein	HB-HD-ZIP	TF	HB->HB-HD-ZIP	NA	Homeodomain
235	Cucsat.miRNA.G174	ctg1	1929327	1929573	-	miRNA	NA	NA	NA	NA	NA	NA	NA	NA	NA	NA	NA	NA
236	Cucsat.PASA.G813	ctg1	1931098	1935149	+	protein_coding	NA	MYB family transcription factor	K	1DU9D	MYB_related	Cucsa.321060	Myb transcription factor	MYB-related	TF	MYB->MYB-related	NA	Myb/SANT
237	Cucsat.PASA.G107	ctg1	1964201	1968084	-	protein_coding	NA	formyltetrahydrofolate	G	1EKZE	NA	Cucsa.321040	formyltetrahydrofolate deformylase, putative	NA	NA	NA	NA	NA
238	Cucsat.PASA.G108	ctg1	1969119	1976631	-	protein_coding	NA	DWNN domain	O	1DUJ2	NA	Cucsa.321030	DWNN domain, A CCHC-type zinc finger protein	NA	NA	NA	NA	NA
239	Cucsat.PASA.G814	ctg1	1982002	1999190	+	protein_coding	NA	Agenet domain	S	1EKXG	NA	Cucsa.321010	G2484-1 protein, putative isoform 1	NA	NA	NA	NA	NA
240	Cucsat.PASA.G109	ctg1	2000504	2006442	-	protein_coding	NA	DUF246 domain-containing protein	S	1DWY7	NA	Cucsa.321000	O-fucosyltransferase family protein	NA	NA	NA	NA	NA
241	Cucsat.PASA.G815	ctg1	2011487	2013939	+	protein_coding	NA	NA	S	1E7BW	NA	Cucsa.320990	BnaA06g40010D protein	NA	NA	NA	NA	NA
242	Cucsat.PASA.G710	ctg1	2012081	2016199	-	protein_coding	NA	Pentatricopeptide repeat-containing protein	S	1E0MY	NA	NA	NA	NA	NA	NA	NA	NA
243	Cucsat.PASA.G698	ctg1	2025121	2026388	-	lincRNA	NA	NA	NA	NA	NA	NA	NA	NA	NA	NA	NA	NA
244	Cucsat.PASA.G110	ctg1	2030289	2033726	-	lincRNA	NA	NA	NA	NA	NA	NA	NA	NA	NA	NA	NA	NA
245	Cucsat.PASA.G111	ctg1	2033286	2034810	-	lincRNA	NA	NA	NA	NA	NA	NA	NA	NA	NA	NA	NA	NA
246	Cucsat.PASA.G816	ctg1	2034601	2048864	+	protein_coding	DUO3	NA	K	1DVXD	NA	Cucsa.320960	Homeodomain-like superfamily protein, putative isoform 3	NA	NA	NA	NA	NA
247	Cucsat.miRNA.G181	ctg1	2051036	2051117	+	miRNA	NA	NA	NA	NA	NA	NA	NA	NA	NA	NA	NA	NA
248	Cucsat.PASA.G817	ctg1	2053370	2063556	+	protein_coding	NA	Inherit from KOG: SEC16 homolog B (S. cerevisiae) | Inherit from euNOG: Involved in the initiation of assembly of the COPII coat required for the formation of transport vesicles from the endoplasmic reticulum (ER) and the selection of cargo molecules. Also involved in autophagy (By similarity)	K	1EKDI, 1DVR9	NA	Cucsa.320940	Protein transport protein Sec16B	NA	NA	NA	NA	NA
249	Cucsat.PASA.G707	ctg1	2059471	2059884	-	lincRNA	NA	NA	NA	NA	NA	NA	NA	NA	NA	NA	NA	NA
250	Cucsat.PASA.G112	ctg1	2064867	2073945	-	protein_coding	NA	Asparaginyl-tRNA synthetase	J	1DQPW	NA	Cucsa.320930	Asparagine--tRNA ligase	NA	NA	NA	NA	NA
251	Cucsat.PASA.G818	ctg1	2075144	2079573	+	protein_coding	NA	peroxisomal biogenesis factor	U	1DQ8Y	NA	Cucsa.320920	Peroxisome biogenesis 19-2-like protein	NA	NA	NA	NA	NA
252	Cucsat.PASA.G113	ctg1	2081227	2088589	-	protein_coding	NA	glycosyl transferase 8 domain containing protein	G	1DUWS	NA	Cucsa.320910	Glycogenin-2	NA	NA	NA	NA	NA
253	Cucsat.miRNA.G180	ctg1	2091874	2092028	+	miRNA	NA	NA	NA	NA	NA	NA	NA	NA	NA	NA	NA	NA
254	Cucsat.PASA.G819	ctg1	2095641	2103297	+	protein_coding	NA	chaperone protein DnaJ	O	1DZ0B	NA	Cucsa.320900	Chaperone protein dnaJ, putative	NA	NA	NA	NA	NA
255	Cucsat.PASA.G820	ctg1	2115824	2117264	+	protein_coding	NA	aspartyl protease family protein	O	1DWPJ	NA	Cucsa.320890	Eukaryotic aspartyl protease family protein	NA	NA	NA	NA	NA
256	Cucsat.PASA.G821	ctg1	2122595	2126533	+	protein_coding	OSI_25874	sec14 cytosolic	I	1DW1P	NA	Cucsa.320880	Sec14p-like phosphatidylinositol transfer family protein	NA	NA	NA	NA	NA
257	Cucsat.PASA.G822	ctg1	2129155	2134410	+	protein_coding	NA	Heat Shock Protein	O	1DYWC	NA	Cucsa.320860	Heat-shock protein, putative	NA	NA	NA	NA	NA
258	Cucsat.PASA.G681	ctg1	2134641	2136566	-	lincRNA	NA	NA	NA	NA	NA	NA	NA	NA	NA	NA	NA	NA
259	Cucsat.PASA.G114	ctg1	2142323	2145483	-	protein_coding	NA	Scarecrow-like protein	S	1DXWE	GRAS	Cucsa.320850	GRAS family transcription factor	GRAS	TF	GRAS	NA	GRAS
260	Cucsat.PASA.G823	ctg1	2169238	2170336	+	protein_coding	NA	NA	NA	NA	NA	NA	NA	NA	NA	NA	NA	NA
261	Cucsat.PASA.G115	ctg1	2173548	2178790	-	protein_coding	NA	Pfam:YbaK	S	1DYV4	NA	Cucsa.320840	YbaK/aminoacyl-tRNA synthetase-associated domain	NA	NA	NA	NA	NA
262	Cucsat.PASA.G116	ctg1	2179192	2182513	-	protein_coding	NA	NA	S	1DYT8	NA	Cucsa.320830	Mucin-like protein	NA	NA	NA	NA	NA
263	Cucsat.PASA.G117	ctg1	2183554	2189928	-	protein_coding	NA	synthase	S	1DTPY	NA	Cucsa.320820	Sesquiterpene synthase	NA	NA	NA	NA	NA
264	Cucsat.PASA.G824	ctg1	2197005	2200790	+	protein_coding	NA	NADH dehydrogenase ubiquinone 1 beta subcomplex subunit 8	S	1E44Y	NA	Cucsa.320810	NADH dehydrogenase 1 beta subcomplex subunit 8	NA	NA	NA	NA	NA
265	Cucsat.tRNA.G10	ctg1	2224643	2224726	-	tRNA	tRNA-Ser	tRNA-Ser	NA	NA	NA	NA	NA	NA	NA	NA	NA	NA
266	Cucsat.PASA.G118	ctg1	2228411	2229599	-	protein_coding	NA	14 kDa proline-rich protein DC2.15-like | Bifunctional inhibitor lipid-transfer protein seed storage 2S albumin-like protein	S	1E4VJ, 1E4PM	NA	Cucsa.320780	14 kDa proline-rich protein DC2.15	NA	NA	NA	NA	NA
267	Cucsat.PASA.G825	ctg1	2340337	2347425	+	protein_coding	OSI_09629	Nitrate transporter	P	1DWW0	NA	Cucsa.320700	Nitrate transporter 1.1	NA	NA	NA	NA	NA
268	Cucsat.miRNA.G141	ctg1	2349296	2349347	-	miRNA	NA	NA	NA	NA	NA	NA	NA	NA	NA	NA	NA	NA
269	Cucsat.PASA.G119	ctg1	2351710	2359935	-	protein_coding	NA	oxysterol-binding protein-related protein 2A-like	T	1DRTF	NA	Cucsa.320690	Oxysterol-binding family protein	NA	NA	NA	NA	NA
270	Cucsat.PASA.G826	ctg1	2404244	2411651	+	protein_coding	NA	adenine phosphoribosyltransferase	F	1E0FA	NA	Cucsa.320680	Adenine phosphoribosyltransferase-like protein	NA	NA	NA	NA	NA
271	Cucsat.PASA.G120	ctg1	2422108	2427620	-	protein_coding	NA	Protein of unknown function (DUF1399)	S	1DPT2	NA	Cucsa.320670	Protein of unknown function (duplicated DUF1399)	NA	NA	NA	NA	NA
272	Cucsat.PASA.G827	ctg1	2429520	2449057	+	protein_coding	FMOGS-OX1, FMOGS-OX5	flavin-containing monooxygenase	Q	1DXB0	NA	Cucsa.320630	Flavin-containing monooxygenase	NA	NA	NA	NA	NA
273	Cucsat.PASA.G687	ctg1	2441622	2446804	-	lincRNA	NA	NA	NA	NA	NA	NA	NA	NA	NA	NA	NA	NA
274	Cucsat.PASA.G121	ctg1	2449292	2451566	-	protein_coding	NA	xyloglucan galactosyltransferase	M, W, G	1DRGB	NA	Cucsa.320620	Exostosin family protein	NA	NA	NA	NA	NA
275	Cucsat.PASA.G828	ctg1	2457463	2464051	+	protein_coding	NA	Removes the phosphate from trehalose 6-phosphate to produce free trehalose. Trehalose accumulation in plant may improve abiotic stress tolerance	G	1EKDT	NA	NA	NA	NA	NA	NA	NA	NA
276	Cucsat.PASA.G122	ctg1	2464415	2469153	-	protein_coding	NA	axial regulator YABBY	K	1DVDU	YABBY	NA	NA	C2C2-YABBY	TF	C2C2->C2C2-YABBY	NA	NA
277	Cucsat.PASA.G829	ctg1	2484285	2487262	+	lincRNA	NA	NA	NA	NA	NA	NA	NA	NA	NA	NA	NA	NA
278	Cucsat.PASA.G123	ctg1	2485912	2489744	-	protein_coding	NA	NAC domain-containing protein	K	1DR7I	NAC	Cucsa.320590	NAC domain protein,	NAC	TF	NAC	NA	NAC/NAM
279	Cucsat.PASA.G124	ctg1	2499784	2504179	-	protein_coding	NA	Squalene/phytoene synthase	I	1DVZQ	NA	Cucsa.320570	UPF0551 protein C8orf38 like, mitochondrial	NA	NA	NA	NA	NA
280	Cucsat.PASA.G830	ctg1	2504045	2508401	+	protein_coding	NA	Heat Shock Protein	O	1DXH2	NA	Cucsa.320560	Stress-induced-phosphoprotein 1	NA	NA	NA	NA	NA
281	Cucsat.PASA.G831	ctg1	2517125	2519667	+	protein_coding	NA	lipid transfer-like protein	S	1E7MN	NA	Cucsa.320540	Lipid transfer protein	NA	NA	NA	NA	NA
282	Cucsat.PASA.G832	ctg1	2521146	2524222	+	protein_coding	NA	NA	S	1E5PY	NA	Cucsa.320530	Copper ion binding, putative	NA	NA	NA	NA	NA
283	Cucsat.PASA.G833	ctg1	2526604	2532665	+	protein_coding	NA	transposon protein	S	1DZNX	NA	NA	NA	NA	NA	NA	NA	NA
284	Cucsat.PASA.G125	ctg1	2535167	2542702	-	protein_coding	NA	Pfam:DUF88	S	1E1ZB	C2H2	Cucsa.320500	zinc finger (C2H2 type) family protein	C2H2	TF	C2H2	NA	C2H2 ZF
285	Cucsat.PASA.G126	ctg1	2542342	2544142	-	protein_coding	RPS13	ribosomal protein	J	1DS0R	NA	Cucsa.320490	40S ribosomal protein S13	NA	NA	NA	NA	NA
286	Cucsat.PASA.G1437	ctg1	2551229	2551795	+	lincRNA	NA	NA	NA	NA	NA	NA	NA	NA	NA	NA	NA	NA
287	Cucsat.PASA.G834	ctg1	2559878	2563401	+	protein_coding	NA	LRR receptor-like serine threonine-protein kinase	T	1DZZC	NA	Cucsa.320460	Leucine rich repeat receptor kinase	NA	NA	NA	RLK-Pelle_LRR-IV	NA
288	Cucsat.PASA.G127	ctg1	2564354	2568592	-	protein_coding	NA	peptidyl-tRNA hydrolase ICT1	J	1DS0X	NA	Cucsa.320450	Immature colon carcinoma transcript 1 protein	NA	NA	NA	NA	NA
289	Cucsat.PASA.G128	ctg1	2568986	2571901	-	protein_coding	NA	Aminomethyltransferase folate-binding domain	K	1DX7I	NA	Cucsa.320440	Glycine cleavage T-protein aminomethyltransferase	NA	NA	NA	NA	NA
290	Cucsat.PASA.G835	ctg1	2576457	2579979	+	protein_coding	NA	NA	S	1DQDA	NA	Cucsa.320420	Myeloid leukemia factor 1	NA	NA	NA	NA	NA
291	Cucsat.PASA.G836	ctg1	2584673	2586287	+	protein_coding	NA	NA	S	1DVY4	NA	Cucsa.320410	LysM and peptidoglycan-binding domain-containing 3	NA	NA	NA	NA	NA
292	Cucsat.PASA.G129	ctg1	2601457	2606354	-	protein_coding	NA	methylsterol	I	1DW4J	NA	Cucsa.320390	sterol-4alpha-methyl oxidase 1-1	NA	NA	NA	NA	NA
293	Cucsat.PASA.G837	ctg1	2617784	2620872	+	protein_coding	NA	protein cornichon homolog	U, T, O	1E3ZS	NA	Cucsa.320380	Cornichon family protein	NA	NA	NA	NA	NA
294	Cucsat.PASA.G130	ctg1	2622223	2624800	-	lincRNA	NA	NA	NA	NA	NA	NA	NA	NA	NA	NA	NA	NA
295	Cucsat.PASA.G131	ctg1	2625140	2627888	-	protein_coding	NRX1	Nucleoredoxin	O	1DRI9	NA	Cucsa.320360	Protein disulfide isomerase (PDI)-like protein	NA	NA	NA	NA	NA
296	Cucsat.PASA.G132	ctg1	2632194	2639891	-	protein_coding	NA	serine threonine-protein kinase	T	1DQK9	NA	Cucsa.320350	Serine/threonine-protein kinase rio2, putative	NA	NA	NA	NA	NA
297	Cucsat.PASA.G1410	ctg1	2640729	2641543	+	lincRNA	NA	NA	NA	NA	NA	NA	NA	NA	NA	NA	NA	NA
298	Cucsat.PASA.G133	ctg1	2644233	2647155	-	protein_coding	NA	ACT domain	S	1DRV8	NA	Cucsa.320340	ACT domain-containing family protein	NA	NA	NA	NA	NA
299	Cucsat.PASA.G134	ctg1	2657041	2667644	-	protein_coding	NA	Bile acid sodium symporter | Protein of unknown function (DUF2499)	P, S	1E58V, 1DUN0	NA	Cucsa.320320	Sodium Bile acid symporter family	NA	NA	NA	NA	NA
300	Cucsat.PASA.G838	ctg1	2671562	2674988	+	protein_coding	NA	TVP38 TMEM64 family membrane protein	S	1DW9K	NA	Cucsa.320310	TVP38/TMEM64 family membrane protein	NA	NA	NA	NA	NA
301	Cucsat.PASA.G839	ctg1	2682865	2686873	+	protein_coding	NA	LRR receptor-like serine threonine-protein kinase	T	1DYJP	NA	Cucsa.320300	Leucine-rich receptor-like protein kinase family protein	NA	NA	NA	RLK-Pelle_LRR-VII-1	NA
302	Cucsat.PASA.G840	ctg1	2694901	2702608	+	protein_coding	NA	Cell cycle regulated microtubule associated protein	S	1E1ZI	NA	Cucsa.320290	Cell cycle regulated microtubule associated protein	NA	NA	NA	NA	NA
303	Cucsat.PASA.G135	ctg1	2700169	2703975	-	protein_coding	NA	C4-dicarboxylate transporter malic acid transport protein	P	1DWH2	NA	Cucsa.320280	C4-dicarboxylate transporter/malic acid transport protein	NA	NA	NA	NA	NA
304	Cucsat.PASA.G136	ctg1	2706451	2708339	-	protein_coding	NA	phosphate phosphate translocator	G	1DZ5F	NA	Cucsa.320270	Nucleotide-sugar transporter family protein	NA	NA	NA	NA	NA
305	Cucsat.PASA.G137	ctg1	2710628	2714692	-	protein_coding	NA	NA	S	1DX3Y	NA	Cucsa.320260	ATP-binding cassette sub-family A member 13, putative	NA	NA	NA	NA	NA
306	Cucsat.PASA.G138	ctg1	2717001	2720700	-	protein_coding	CCS	copper chaperone	P	1DQ50	NA	Cucsa.320250	Copper chaperone for superoxide dismutase	NA	NA	NA	NA	NA
307	Cucsat.PASA.G139	ctg1	2721294	2724569	-	protein_coding	NA	NA	S	1E4MT	NA	Cucsa.320240	Adenosine monophosphate-protein transferase and cysteine protease ibpA	NA	NA	NA	NA	NA
308	Cucsat.PASA.G841	ctg1	2727272	2733838	+	protein_coding	NA	PGR5-like protein 1A	S	1DVRM	NA	Cucsa.320230	PGRL1A transmembrane protein	NA	NA	NA	NA	NA
309	Cucsat.PASA.G140	ctg1	2732949	2735137	-	protein_coding	NA	histone deacetylase complex	K	1DS0E	NA	Cucsa.320220	Histone deacetylase complex subunit SAP18	NA	NA	NA	NA	NA
310	Cucsat.PASA.G842	ctg1	2736274	2739120	+	protein_coding	NA	transcription initiation factor TFIID subunit	K	1E32K	NA	Cucsa.320200	Transcription initiation factor TFIID subunit 11	NA	NA	NA	NA	NA
311	Cucsat.PASA.G843	ctg1	2753457	2759779	+	protein_coding	NA	Hydrolyzes glycerol-phospholipids at the terminal phosphodiesteric bond (By similarity)	I	1DWB2	NA	Cucsa.320180	Phospholipase D	NA	NA	NA	NA	NA
312	Cucsat.PASA.G141	ctg1	2761683	2766613	-	protein_coding	HMGS	hydroxymethylglutaryl-CoA synthase	I	1DT30	NA	Cucsa.320170	Hydroxymethylglutaryl-CoA synthase	NA	NA	NA	NA	NA
313	Cucsat.PASA.G844	ctg1	2783593	2789487	+	protein_coding	NA	Pentatricopeptide repeat-containing protein	S	1DW20	NA	Cucsa.320160	Pentatricopeptide repeat-containing protein, putative	NA	NA	NA	NA	NA
314	Cucsat.PASA.G142	ctg1	2791528	2794782	-	protein_coding	NA	inactive rhomboid protein 1-like	T	1DQ2R	NA	Cucsa.320150	Rhomboid-like protein	NA	NA	NA	NA	NA
315	Cucsat.PASA.G143	ctg1	2797748	2803066	-	protein_coding	RFC2	replication factor C	L	1DUMW	NA	Cucsa.320140	Replication factor C subunit 2	NA	NA	NA	NA	NA
316	Cucsat.PASA.G845	ctg1	2804272	2810060	+	protein_coding	NA	E3 ubiquitin-protein ligase	O	1DRMD	NA	Cucsa.320130	Zinc finger, C3HC4 type (RING finger) family protein	NA	NA	NA	NA	NA
317	Cucsat.PASA.G846	ctg1	2811205	2827359	+	protein_coding	NA	Protein of unknown function (DUF810)	S	1DQ63	NA	Cucsa.320120	Protein of unknown function (DUF810)	NA	NA	NA	NA	NA
318	Cucsat.PASA.G144	ctg1	2829406	2832287	-	protein_coding	NA	DEAD-box ATP-dependent RNA helicase	A	1DUGD	NA	Cucsa.320110	Dead box ATP-dependent RNA helicase, putative	NA	NA	NA	NA	NA
319	Cucsat.PASA.G668	ctg1	2832795	2833351	-	lincRNA	NA	NA	NA	NA	NA	NA	NA	NA	NA	NA	NA	NA
320	Cucsat.PASA.G145	ctg1	2836061	2840894	-	protein_coding	NA	cytochrome P450	Q	1DSPE	NA	Cucsa.320090	Cytochrome P450 family protein	NA	NA	NA	NA	NA
321	Cucsat.PASA.G847	ctg1	2856730	2869763	+	protein_coding	PEX5	peroxisomal targeting signal 1	U	1DQYC	NA	Cucsa.041480	Peroxisomal targeting signal-1 receptor	NA	NA	NA	NA	NA
322	Cucsat.PASA.G146	ctg1	2880197	2882765	-	protein_coding	LAS	scarecrow-like protein 18	K	1DRPU	GRAS	Cucsa.041490	GRAS family transcription factor	GRAS	TF	GRAS	NA	GRAS
323	Cucsat.PASA.G147	ctg1	2892022	2899986	-	protein_coding	NA	phosphatase 2C	T	1DRHA	NA	Cucsa.041500	Protein phosphatase-2c, putative	NA	NA	NA	NA	NA
324	Cucsat.PASA.G848	ctg1	2899162	2904252	+	protein_coding	OSI_34125	Protein of unknown function (DUF1308)	S	1DQ38	NA	Cucsa.041510	UPF0415 protein C7orf25 like	NA	NA	NA	NA	NA
325	Cucsat.PASA.G667	ctg1	2903294	2903740	-	lincRNA	NA	NA	NA	NA	NA	NA	NA	NA	NA	NA	NA	NA
326	Cucsat.PASA.G849	ctg1	2906206	2912923	+	protein_coding	NA	glutamyl-tRNA(Gln) amidotransferase subunit A-like	J	1DWA4	NA	Cucsa.041520	Glutamyl-tRNA(Gln) amidotransferase subunit A	NA	NA	NA	NA	NA
327	Cucsat.PASA.G148	ctg1	2915670	2931710	-	protein_coding	NRPD1A	DNA-directed RNA Polymerase | Protein of unknown function (DUF3223)	K, S	1DSV8, 1EHEA	NA	Cucsa.041530	DNA-directed RNA polymerase subunit	NA	NA	NA	NA	NA
328	Cucsat.PASA.G850	ctg1	2924717	2927936	+	lincRNA	NA	NA	NA	NA	NA	NA	NA	NA	NA	NA	NA	NA
329	Cucsat.tRNA.G11	ctg1	2939973	2940044	-	tRNA	tRNA-Gly	tRNA-Gly	NA	NA	NA	NA	NA	NA	NA	NA	NA	NA
330	Cucsat.PASA.G1411	ctg1	2941281	2945790	+	lincRNA	NA	NA	NA	NA	NA	NA	NA	NA	NA	NA	NA	NA
331	Cucsat.PASA.G1408	ctg1	2945782	2946525	+	lincRNA	NA	NA	NA	NA	NA	NA	NA	NA	NA	NA	NA	NA
332	Cucsat.PASA.G851	ctg1	2946600	2948539	+	protein_coding	NA	synthase	S	1DTPY	NA	NA	NA	NA	NA	NA	NA	NA
333	Cucsat.PASA.G852	ctg1	2957384	2967544	+	protein_coding	NA	synthase	S	1DTPY	NA	Cucsa.041550	Sesquiterpene synthase Tps3	NA	NA	NA	NA	NA
334	Cucsat.PASA.G149	ctg1	2970370	2975843	-	protein_coding	NA	synthase	S	1DTPY	NA	Cucsa.041560	Sesquiterpene synthase	NA	NA	NA	NA	NA
335	Cucsat.PASA.G853	ctg1	2983023	2985177	+	lincRNA	NA	NA	NA	NA	NA	NA	NA	NA	NA	NA	NA	NA
336	Cucsat.PASA.G150	ctg1	2985902	2994229	-	protein_coding	NA	synthase	S	1DTPY	NA	Cucsa.041570	Sesquiterpene synthase Tps3	NA	NA	NA	NA	NA
337	Cucsat.tRNA.G12	ctg1	3008997	3010404	+	tRNA	tRNA-Ile	tRNA-Ile	NA	NA	NA	NA	NA	NA	NA	NA	NA	NA
338	Cucsat.PASA.G151	ctg1	3029260	3035413	-	protein_coding	NA	Membrane bound O-acyl	I	1DPPT	NA	Cucsa.041600	MBOAT (membrane bound O-acyl transferase) family protein	NA	NA	NA	NA	NA
339	Cucsat.PASA.G152	ctg1	3041240	3043464	-	protein_coding	NA	F-Box protein	S	1DQT0	NA	Cucsa.041610	F-box protein PP2-A13	NA	NA	NA	NA	NA
340	Cucsat.PASA.G854	ctg1	3049204	3052104	+	protein_coding	NA	Scarecrow-like protein	K	1DRCY	GRAS	Cucsa.041620	GRAS family transcription factor	GRAS	TF	GRAS	NA	GRAS
341	Cucsat.PASA.G153	ctg1	3053405	3059488	-	protein_coding	NA	UBX domain-containing protein | UBX	O	1EKSM, 1DSPT	NA	Cucsa.041630	FAS-associated factor 2-B	NA	NA	NA	NA	NA
342	Cucsat.PASA.G855	ctg1	3061990	3064843	+	protein_coding	NA	rna polymerase	K	9.9999999999999995E+36	NA	Cucsa.041640	DNA-directed RNA polymerase III subunit RPC6	NA	NA	NA	NA	NA
343	Cucsat.PASA.G699	ctg1	3066701	3067022	-	lincRNA	NA	NA	NA	NA	NA	NA	NA	NA	NA	NA	NA	NA
344	Cucsat.PASA.G154	ctg1	3071193	3075674	-	protein_coding	NA	WPP domain-interacting protein	S	1DWKR	NA	Cucsa.041660	WPP domain interacting protein 1, putative	NA	NA	NA	NA	NA
345	Cucsat.PASA.G155	ctg1	3090556	3097944	-	protein_coding	NA	expressed protein	S	1DWSI	NA	Cucsa.041680	Elongation factor G	NA	NA	NA	NA	NA
346	Cucsat.PASA.G856	ctg1	3103231	3112536	+	protein_coding	NA	chloride channel	P	1DQBK	NA	Cucsa.041690	Chloride channel protein	NA	NA	NA	NA	NA
347	Cucsat.PASA.G156	ctg1	3112628	3117723	-	protein_coding	WRKY59	WRKY transcription factor	K	1DPT5	WRKY	Cucsa.041700	WRKY transcription factor	WRKY	TF	WRKY	NA	WRKY
348	Cucsat.PASA.G157	ctg1	3126114	3128264	-	protein_coding	NA	regulator of ribonuclease-like protein	H	1E371	NA	Cucsa.041710	4-hydroxy-4-methyl-2-oxoglutarate aldolase	NA	NA	NA	NA	NA
349	Cucsat.PASA.G857	ctg1	3129100	3136411	+	protein_coding	NA	NA	S	1E71H	NA	Cucsa.041720	embryo defective 1303	NA	NA	NA	NA	NA
350	Cucsat.PASA.G158	ctg1	3137385	3141251	-	protein_coding	CBL2	calcineurin b-like protein	T	1DSBC	NA	Cucsa.041730	Calcineurin B, putative	NA	NA	NA	NA	NA
351	Cucsat.PASA.G159	ctg1	3147147	3148011	-	lincRNA	NA	NA	NA	NA	NA	NA	NA	NA	NA	NA	NA	NA
352	Cucsat.PASA.G858	ctg1	3153619	3154426	+	protein_coding	NA	subtilisin-like	O	1DTBK	NA	NA	NA	NA	NA	NA	NA	NA
353	Cucsat.PASA.G1440	ctg1	3155557	3155874	+	lincRNA	NA	NA	NA	NA	NA	NA	NA	NA	NA	NA	NA	NA
354	Cucsat.PASA.G859	ctg1	3155782	3157354	+	protein_coding	NA	subtilisin-like	O	1DTBK	NA	NA	NA	NA	NA	NA	NA	NA
355	Cucsat.PASA.G860	ctg1	3163726	3167479	+	protein_coding	NA	subtilisin-like	O	1DTBK	NA	NA	NA	NA	NA	NA	NA	NA
356	Cucsat.PASA.G861	ctg1	3175077	3177409	+	protein_coding	NA	subtilisin-like	O	1DTBK	NA	Cucsa.041760	Subtilisin-like protease	NA	NA	NA	NA	NA
357	Cucsat.PASA.G862	ctg1	3178925	3180292	+	protein_coding	NA	Peptidase inhibitor I9	O	1ECFZ	NA	NA	NA	NA	NA	NA	NA	NA
358	Cucsat.PASA.G863	ctg1	3180936	3182356	+	protein_coding	NA	subtilisin-like	O	1DTBK	NA	NA	NA	NA	NA	NA	NA	NA
359	Cucsat.PASA.G864	ctg1	3184508	3192471	+	protein_coding	NA	subtilisin-like	O	1DTBK	NA	Cucsa.041780	Subtilisin-like protease	NA	NA	NA	NA	NA
360	Cucsat.PASA.G865	ctg1	3193847	3205751	+	protein_coding	NA	gamma-tubulin complex component	Z	1DU0J	NA	Cucsa.041800	Gamma-tubulin complex component	NA	NA	NA	NA	NA
361	Cucsat.PASA.G682	ctg1	3199833	3200706	-	lincRNA	NA	NA	NA	NA	NA	NA	NA	NA	NA	NA	NA	NA
362	Cucsat.PASA.G866	ctg1	3206704	3212661	+	protein_coding	NA	zinc finger	S	1DR8V	NA	Cucsa.041810	S-acyltransferase	NA	NA	NA	NA	NA
363	Cucsat.PASA.G1389	ctg1	3213210	3213554	+	lincRNA	NA	NA	NA	NA	NA	NA	NA	NA	NA	NA	NA	NA
364	Cucsat.tRNA.G13	ctg1	3214295	3214375	-	tRNA	tRNA-Leu	tRNA-Leu	NA	NA	NA	NA	NA	NA	NA	NA	NA	NA
365	Cucsat.PASA.G867	ctg1	3214552	3216034	+	protein_coding	OSI_04037	RNA-binding protein	O	1DQKD	NA	Cucsa.041830	RNA-binding protein pno1	NA	NA	NA	NA	NA
366	Cucsat.PASA.G868	ctg1	3217346	3219582	+	lincRNA	NA	NA	NA	NA	NA	NA	NA	NA	NA	NA	NA	NA
367	Cucsat.PASA.G160	ctg1	3217483	3219919	-	protein_coding	NA	subtilisin-like	O	1DTBK	NA	Cucsa.041840	Subtilisin-like protease	NA	NA	NA	NA	NA
368	Cucsat.PASA.G869	ctg1	3232371	3243858	+	protein_coding	NA	enhancer of mRNA-decapping protein	S	1DRVH	NA	Cucsa.041860	Enhancer of mRNA-decapping 4	NA	NA	NA	NA	NA
369	Cucsat.PASA.G870	ctg1	3245847	3252428	+	protein_coding	NA	Vacuolar cation proton exchanger | arabidopsis thaliana myb domain protein	P, K	1DQV8, 1DUII	NA	Cucsa.041870	Vacuolar cation/proton exchanger, putative	NA	NA	NA	NA	NA
370	Cucsat.PASA.G161	ctg1	3257447	3276224	-	protein_coding	OSI_22659	proteasome activator	G	1DWRT	NA	Cucsa.041890	Proteasome activator complex subunit 4	NA	NA	NA	NA	NA
371	Cucsat.PASA.G664	ctg1	3282890	3285570	-	lincRNA	NA	NA	NA	NA	NA	NA	NA	NA	NA	NA	NA	NA
372	Cucsat.PASA.G162	ctg1	3290207	3294104	-	protein_coding	COMT	caffeic acid	S	1DWYP	NA	Cucsa.041900	Caffeic acid O-methyltransferase	NA	NA	NA	NA	NA
373	Cucsat.PASA.G163	ctg1	3301845	3306470	-	protein_coding	COMT	caffeic acid	S	1DWYP	NA	NA	NA	NA	NA	NA	NA	NA
374	Cucsat.PASA.G1435	ctg1	3303646	3304042	+	lincRNA	NA	NA	NA	NA	NA	NA	NA	NA	NA	NA	NA	NA
375	Cucsat.miRNA.G97	ctg1	3318060	3318210	+	miRNA	NA	NA	NA	NA	NA	NA	NA	NA	NA	NA	NA	NA
376	Cucsat.PASA.G871	ctg1	3320282	3333840	+	protein_coding	COMT	caffeic acid	S	1DWYP	NA	Cucsa.041950	Caffeic acid O-methyltransferase	NA	NA	NA	NA	NA
377	Cucsat.PASA.G872	ctg1	3340063	3341543	+	lincRNA	NA	NA	NA	NA	NA	NA	NA	NA	NA	NA	NA	NA
378	Cucsat.PASA.G164	ctg1	3340612	3345574	-	protein_coding	NA	Hydroxyproline-rich glycoprotein family protein	P	1E8NV	NA	NA	NA	NA	NA	NA	NA	NA
379	Cucsat.PASA.G873	ctg1	3353846	3362712	+	protein_coding	NA	DEK C terminal domain	B	1DZBY	NA	Cucsa.041980	Protein DEK	NA	NA	NA	NA	NA
380	Cucsat.PASA.G874	ctg1	3372990	3376708	+	protein_coding	NA	beta-amylase 4	O	1E0XD	NA	Cucsa.042020	Beta-amylase	NA	NA	NA	NA	NA
381	Cucsat.PASA.G875	ctg1	3382380	3386076	+	protein_coding	NA	Protein of unknown function (DUF812)	S	1E02A	NA	Cucsa.042050	Coiled-coil domain-containing 22	NA	NA	NA	NA	NA
382	Cucsat.PASA.G876	ctg1	3387682	3391197	+	protein_coding	NA	Triose-phosphate Transporter family	E, G	1DTJT	NA	Cucsa.042060	Nucleotide/sugar transporter family protein	NA	NA	NA	NA	NA
383	Cucsat.PASA.G165	ctg1	3395295	3398798	-	protein_coding	NA	oligopeptide transporter	P	1DZ4E	NA	Cucsa.042070	Oligopeptide transporter, putative	NA	NA	NA	NA	NA
384	Cucsat.PASA.G877	ctg1	3403082	3416063	+	protein_coding	ATRPAC42	DNA-directed RNA polymerases I and III subunit	K	1DVFC	NA	Cucsa.042080	DNA-directed RNA polymerase family protein	NA	NA	NA	NA	NA
385	Cucsat.PASA.G878	ctg1	3420340	3425105	+	protein_coding	NA	CRAL TRIO domain containing protein	I	1DS4B	NA	Cucsa.042090	SEC14 cytosolic factor	NA	NA	NA	NA	NA
386	Cucsat.PASA.G166	ctg1	3425682	3429629	-	protein_coding	NA	Pfam:DUF827	S	1DU1S	NA	Cucsa.042100	WEB family protein	NA	NA	NA	NA	NA
387	Cucsat.PASA.G167	ctg1	3432189	3435445	-	protein_coding	NA	RPM1-interacting protein	S	1E68F	NA	Cucsa.042110	RPM1-interacting protein 4	NA	NA	NA	NA	NA
388	Cucsat.PASA.G1383	ctg1	3434977	3435378	+	lincRNA	NA	NA	NA	NA	NA	NA	NA	NA	NA	NA	NA	NA
389	Cucsat.PASA.G168	ctg1	3449906	3466400	-	protein_coding	UPL1	Ubiquitin-protein ligase	O	1DTGA	NA	Cucsa.042120	E3 ubiquitin-protein ligase UPL1	NA	NA	NA	NA	NA
390	Cucsat.PASA.G879	ctg1	3475251	3481483	+	protein_coding	NA	poly(A)-specific ribonuclease	A	1DWEH	NA	Cucsa.042130	Poly (A)-specific ribonuclease PARN-like protein	NA	NA	NA	NA	NA
391	Cucsat.PASA.G880	ctg1	3484622	3490003	+	protein_coding	NA	Nicotinamide mononucleotide adenylyltransferase	H	1E1AT	NA	Cucsa.042140	Nicotinamide-nucleotide adenylyltransferase	NA	NA	NA	NA	NA
392	Cucsat.PASA.G881	ctg1	3538085	3542129	+	protein_coding	NA	ABC transporter G family member	Q	1DY5T	NA	Cucsa.042180	ABC transporter G family member	NA	NA	NA	NA	NA
393	Cucsat.PASA.G169	ctg1	3541871	3547389	-	protein_coding	NA	Protein CWC15 homolog	A	1DURT	NA	Cucsa.042190	Protein CWC15 like	NA	NA	NA	NA	NA
394	Cucsat.PASA.G1407	ctg1	3545212	3545768	+	lincRNA	NA	NA	NA	NA	NA	NA	NA	NA	NA	NA	NA	NA
395	Cucsat.PASA.G170	ctg1	3548487	3555836	-	protein_coding	NA	WD-40 repeat family protein	S	1DRWR	NA	Cucsa.042210	WD-repeat protein, putative	NA	NA	NA	NA	NA
396	Cucsat.RFAM.G17	ctg1	3548571	3548672	-	snoRNA/HACA-box	snoR99	snoR99	NA	NA	NA	NA	NA	NA	NA	NA	NA	NA
397	Cucsat.PASA.G1444	ctg1	3557239	3559577	+	lincRNA	NA	NA	NA	NA	NA	NA	NA	NA	NA	NA	NA	NA
398	Cucsat.PASA.G882	ctg1	3568553	3577690	+	protein_coding	NA	Actin-related protein	Z	1DSJV	NA	Cucsa.042240	Actin-related family protein	NA	NA	NA	NA	NA
399	Cucsat.PASA.G883	ctg1	3579833	3582426	+	protein_coding	NA	calcium-binding protein	T	1E0EA	NA	Cucsa.042260	Calcium ion binding protein	NA	NA	NA	NA	NA
400	Cucsat.PASA.G884	ctg1	3585308	3588857	+	protein_coding	NA	Tho complex subunit	S	1DUHE	NA	Cucsa.042270	THO complex subunit 3	NA	NA	NA	NA	NA
401	Cucsat.PASA.G171	ctg1	3589278	3590631	-	protein_coding	OSI_29740	NA	S	1DUIK	NA	Cucsa.042280	RNA polymerase II elongation factor ELL3 isoform 1	NA	NA	NA	NA	NA
402	Cucsat.PASA.G885	ctg1	3599194	3603245	+	protein_coding	NA	zinc finger CCCH domain-containing protein	S	1DWYS	NA	Cucsa.042290	RNA-binding domain CCCH-type zinc finger protein	NA	NA	NA	NA	NA
403	Cucsat.PASA.G886	ctg1	3602698	3606449	+	protein_coding	NA	NA	S	1E5XP	NA	Cucsa.042300	Transmembrane protein, putative	NA	NA	NA	NA	NA
404	Cucsat.PASA.G172	ctg1	3612015	3622826	-	protein_coding	WRKY20	WRKY transcription factor	K	1DVNW	WRKY	Cucsa.042320	WRKY transcription factor, putative	WRKY	TF	WRKY	NA	WRKY
405	Cucsat.PASA.G887	ctg1	3612039	3615515	+	protein_coding	NA	Chitin-inducible gibberellin-responsive protein	K	1DQ4S	GRAS	Cucsa.042310	GRAS family transcription factor	GRAS	TF	GRAS	NA	GRAS
406	Cucsat.PASA.G888	ctg1	3637843	3640586	+	protein_coding	NA	serine threonine-protein kinase	T	1DVUX	NA	Cucsa.042360	Protein kinase superfamily protein	NA	NA	NA	WNK_NRBP	NA
407	Cucsat.PASA.G889	ctg1	3644709	3648116	+	protein_coding	NA	heterogeneous nuclear ribonucleoprotein	A	1DUGJ	NA	Cucsa.042370	RNA-binding Musashi	NA	NA	NA	NA	NA
408	Cucsat.PASA.G173	ctg1	3650106	3652740	-	protein_coding	NA	domain-containing protein	S	1DS15	NA	Cucsa.042380	Calcium-dependent lipid-binding domain-containing protein	NA	NA	NA	NA	NA
409	Cucsat.PASA.G890	ctg1	3655695	3658887	+	protein_coding	NA	NAC domain containing protein	S	1DY69	NAC	Cucsa.042390	Unknown protein	NAC	TF	NAC	NA	NAC/NAM
410	Cucsat.PASA.G891	ctg1	3660778	3667308	+	protein_coding	NA	Kinesin motor domain domain containing protein, expressed	Z	1DUP2	NA	Cucsa.042400	Kinesin related protein	NA	NA	NA	NA	NA
411	Cucsat.PASA.G680	ctg1	3664947	3665299	-	lincRNA	NA	NA	NA	NA	NA	NA	NA	NA	NA	NA	NA	NA
412	Cucsat.PASA.G892	ctg1	3667670	3672494	+	protein_coding	NA	Mitochondrial import inner membrane translocase subunit	U	1E2Z2	NA	Cucsa.042410	Mitochondrial import inner membrane translocase subunit tim22	NA	NA	NA	NA	NA
413	Cucsat.miRNA.G98	ctg1	3668897	3669229	+	miRNA	NA	NA	NA	NA	NA	NA	NA	NA	NA	NA	NA	NA
414	Cucsat.PASA.G174	ctg1	3673312	3675000	-	protein_coding	NA	pirin-like protein	S	1DY6Q	NA	Cucsa.042420	Pirin-like protein	NA	NA	NA	NA	NA
415	Cucsat.tRNA.G14	ctg1	3688415	3688496	-	tRNA	tRNA-Ser	tRNA-Ser	NA	NA	NA	NA	NA	NA	NA	NA	NA	NA
416	Cucsat.tRNA.G15	ctg1	3690264	3690347	-	tRNA	tRNA-Ser	tRNA-Ser	NA	NA	NA	NA	NA	NA	NA	NA	NA	NA
417	Cucsat.tRNA.G16	ctg1	3694228	3694311	-	tRNA	tRNA-Leu	tRNA-Leu	NA	NA	NA	NA	NA	NA	NA	NA	NA	NA
418	Cucsat.PASA.G893	ctg1	3696342	3702497	+	protein_coding	NA	Fimbrin-like protein	Z	1DW6V	NA	Cucsa.042450	Fimbrin-like family protein	NA	NA	NA	NA	NA
419	Cucsat.PASA.G175	ctg1	3704667	3716187	-	protein_coding	NA	Arginine serine-rich-splicing factor	A	1DRX4	NA	Cucsa.042460	Arginine/serine-rich splicing factor, putative	NA	NA	NA	NA	NA
420	Cucsat.PASA.G894	ctg1	3720780	3728027	+	protein_coding	TOP1BETA, TOP1	dna topoisomerase	L	1DW56	NA	Cucsa.042470	DNA topoisomerase I	NA	NA	NA	NA	NA
421	Cucsat.PASA.G895	ctg1	3728811	3732150	+	protein_coding	NA	syntaxin of plants	U	1DXXK	NA	Cucsa.042480	Syntaxin-51	NA	NA	NA	NA	NA
422	Cucsat.PASA.G896	ctg1	3731962	3737956	+	protein_coding	NA	transcription initiation factor TFIID subunit	K	1DT7J	NA	Cucsa.042490	Transcription initiation factor TFIID subunit 6	NA	NA	NA	NA	NA
423	Cucsat.PASA.G176	ctg1	3738403	3742895	-	protein_coding	FTSZ1-1	Cell division protein ftsZ	D	1DRXH	NA	Cucsa.042500	Cell division protein ftsZ, putative	NA	NA	NA	NA	NA
424	Cucsat.PASA.G177	ctg1	3745134	3758671	-	protein_coding	NA	Inherit from KOG: Mismatch repair protein | mutS protein homolog	L	1EJQV, 1DWXH	NA	Cucsa.042510	DNA mismatch repair protein MutS	NA	NA	NA	NA	NA
425	Cucsat.PASA.G897	ctg1	3763236	3769406	+	protein_coding	NA	Inherit from KOG: RAB3 GTPase activating protein subunit 1 (Catalytic)	S	1DW1N	NA	Cucsa.042520	Rab3 GTPase-activating protein catalytic subunit	NA	NA	NA	NA	NA
426	Cucsat.PASA.G898	ctg1	3770030	3770808	+	lincRNA	NA	NA	NA	NA	NA	NA	NA	NA	NA	NA	NA	NA
427	Cucsat.PASA.G178	ctg1	3776184	3777699	-	lincRNA	NA	NA	NA	NA	NA	NA	NA	NA	NA	NA	NA	NA
428	Cucsat.miRNA.G99	ctg1	3781339	3781412	+	miRNA	NA	NA	NA	NA	NA	NA	NA	NA	NA	NA	NA	NA
429	Cucsat.PASA.G692	ctg1	3786706	3787155	-	lincRNA	NA	NA	NA	NA	NA	NA	NA	NA	NA	NA	NA	NA
430	Cucsat.PASA.G179	ctg1	3787135	3787452	-	lincRNA	NA	NA	NA	NA	NA	NA	NA	NA	NA	NA	NA	NA
431	Cucsat.PASA.G899	ctg1	3795811	3798174	+	lincRNA	NA	NA	NA	NA	NA	NA	NA	NA	NA	NA	NA	NA
432	Cucsat.PASA.G180	ctg1	3812895	3818647	-	protein_coding	NA	aspartic proteinase	O	1DQEY	NA	Cucsa.042580	Aspartic proteinase	NA	NA	NA	NA	NA
433	Cucsat.PASA.G900	ctg1	3862966	3866109	+	protein_coding	NA	Protein of unknown function (DUF568)	T	1EMCH	NA	Cucsa.042640	Auxin-responsive family protein	NA	NA	NA	NA	NA
434	Cucsat.PASA.G901	ctg1	3867344	3870917	+	protein_coding	NA	proline synthase co-transcribed bacterial homolog	S	1DTDV	NA	Cucsa.042650	Proline synthetase co-transcribed bacterial isogeny protein	NA	NA	NA	NA	NA
435	Cucsat.PASA.G902	ctg1	3876338	3878564	+	protein_coding	NA	NA	S	1E7W9	NA	Cucsa.042660	Bifunctional inhibitor/lipid-transfer protein/seed storage 2S albumin superfamily protein	NA	NA	NA	NA	NA
436	Cucsat.PASA.G181	ctg1	3880275	3887556	-	protein_coding	NA	PHD finger family protein	S	1DY9X	NA	Cucsa.042670	PHD finger family protein	PHD	TR	PHD	NA	NA
437	Cucsat.PASA.G182	ctg1	3889485	3894954	-	protein_coding	NA	vacuolar protein sorting-associated protein VTA1	U	1DPY7	NA	Cucsa.042680	Vacuolar sorting-associated protein VTA1	NA	NA	NA	NA	NA
438	Cucsat.PASA.G183	ctg1	3898528	3904565	-	protein_coding	NA	Microtubule-associated protein	Z	1DR0A	NA	Cucsa.042690	Microtubule associated family protein	NA	NA	NA	NA	NA
439	Cucsat.PASA.G903	ctg1	3913553	3918183	+	protein_coding	NA	Cupin domain	F	1DW51	NA	Cucsa.042700	ureidoglycine aminohydrolase	NA	NA	NA	NA	NA
440	Cucsat.PASA.G184	ctg1	3918832	3922891	-	protein_coding	NA	phospho-2-dehydro-3-deoxyheptonate aldolase | Class-II DAHP synthetase family	E	1E1ZP, 1DU57	NA	Cucsa.042710	Phospho-2-dehydro-3-deoxyheptonate aldolase	NA	NA	NA	NA	NA
441	Cucsat.tRNA.G17	ctg1	3925980	3926053	-	tRNA	tRNA-Thr	tRNA-Thr	NA	NA	NA	NA	NA	NA	NA	NA	NA	NA
442	Cucsat.PASA.G185	ctg1	3926539	3931382	-	protein_coding	NA	ribosomal protein S6	J	1E56X	NA	Cucsa.042720	Ribosomal protein S6	NA	NA	NA	NA	NA
443	Cucsat.PASA.G904	ctg1	3932704	3938497	+	protein_coding	NA	ABC transporter I family member	Q	1EKT7	NA	Cucsa.042730	Cytochrome c biogenesis ATP-binding export protein ccmA	NA	NA	NA	NA	NA
444	Cucsat.PASA.G186	ctg1	3939086	3945329	-	protein_coding	NA	Trigger factor-like	O	1DX4W	NA	Cucsa.042740	Trigger factor	NA	NA	NA	NA	NA
445	Cucsat.PASA.G1399	ctg1	3942027	3942333	+	lincRNA	NA	NA	NA	NA	NA	NA	NA	NA	NA	NA	NA	NA
446	Cucsat.PASA.G187	ctg1	3946507	3951110	-	protein_coding	MGE1	Essential component of the PAM complex, a complex required for the translocation of transit peptide-containing proteins from the inner membrane into the mitochondrial matrix in an ATP-dependent manner (By similarity)	O	1DVVE	NA	Cucsa.042750	GrpE protein homolog	NA	NA	NA	NA	NA
447	Cucsat.PASA.G188	ctg1	3953653	3960473	-	protein_coding	NA	Dynamin family | EH domain-containing protein	U, T	1ECYR, 1DX5Y	NA	Cucsa.042760	EH domain-containing protein 1	NA	NA	NA	NA	NA
448	Cucsat.PASA.G189	ctg1	3976305	3978291	-	protein_coding	NA	glucan endo-1-3-beta-glucosidase	G	1DU2N	NA	Cucsa.042790	Glucan endo-1,3-beta-glucosidase, putative	NA	NA	NA	NA	NA
449	Cucsat.PASA.G190	ctg1	3982375	3984746	-	protein_coding	NA	Small ubiquitin-related modifier	O	1E4SR	NA	NA	NA	NA	NA	NA	NA	NA
450	Cucsat.PASA.G905	ctg1	3990728	3993064	+	protein_coding	NA	Endoglucanase	G	1DT55	NA	Cucsa.042810	Endoglucanase	NA	NA	NA	NA	NA
451	Cucsat.PASA.G906	ctg1	3993737	4000955	+	protein_coding	NA	Plays a central role in 2-thiolation of mcm(5)S(2)U at tRNA wobble positions of tRNA(Lys), tRNA(Glu) and tRNA(Gln). Also essential during biosynthesis of the molybdenum cofactor. Acts by mediating the C-terminal thiocarboxylation of sulfur carriers URM1 and MOCS2A. Its N-terminus first activates URM1 and MOCS2A as acyl-adenylates (-COAMP), then the persulfide sulfur on the catalytic cysteine is t…	H	1DUH7	NA	Cucsa.042820	Adenylyltransferase and sulfurtransferase MOCS3	NA	NA	NA	NA	NA
452	Cucsat.PASA.G907	ctg1	4003503	4007821	+	protein_coding	PYRB	Aspartate carbamoyltransferase	F	1EMRG	NA	Cucsa.042830	Aspartate carbamoyltransferase	NA	NA	NA	NA	NA
453	Cucsat.PASA.G908	ctg1	4017801	4019883	+	protein_coding	NA	glycosyltransferase	S	1DTMW	NA	Cucsa.023950	Glycosyltransferase family 61 protein	NA	NA	NA	NA	NA
454	Cucsat.PASA.G191	ctg1	4018502	4026152	-	protein_coding	NA	Ribonuclease 3-like protein	A	1DUSV	NA	NA	NA	NA	NA	NA	NA	NA
455	Cucsat.PASA.G192	ctg1	4025910	4028377	-	protein_coding	NA	Ribonuclease 3-like protein	A	1DUSV	NA	Cucsa.023970	Ribonuclease 3-like protein 2	NA	NA	NA	NA	NA
456	Cucsat.PASA.G193	ctg1	4031653	4035700	-	protein_coding	NA	GDSL esterase lipase	I	1DTC4	NA	NA	NA	NA	NA	NA	NA	NA
457	Cucsat.PASA.G683	ctg1	4042352	4042661	-	lincRNA	NA	NA	NA	NA	NA	NA	NA	NA	NA	NA	NA	NA
458	Cucsat.PASA.G713	ctg1	4042635	4043484	-	lincRNA	NA	NA	NA	NA	NA	NA	NA	NA	NA	NA	NA	NA
459	Cucsat.PASA.G909	ctg1	4047973	4056826	+	protein_coding	NA	Lactoylglutathione lyase | GDSL esterase lipase	I, G	1DTC4, 1DW2K	NA	Cucsa.060100	GDSL esterase/lipase	NA	NA	NA	NA	NA
460	Cucsat.PASA.G194	ctg1	4078078	4079715	-	protein_coding	NA	CASP-like protein	S	1E3KD	NA	Cucsa.060070	CASP-like protein	NA	NA	NA	NA	NA
461	Cucsat.PASA.G195	ctg1	4081418	4085684	-	protein_coding	NA	Beta-1,3-galactosyltransferase	G	1DQRS	NA	Cucsa.060060	Hexosyltransferase	NA	NA	NA	NA	NA
462	Cucsat.PASA.G196	ctg1	4087957	4092245	-	protein_coding	NA	Inherit from euNOG: expressed protein	S	1DXDN	NA	Cucsa.060050	F11F12.2 protein, putative	NA	NA	NA	NA	NA
463	Cucsat.PASA.G197	ctg1	4124817	4127210	-	protein_coding	NA	endoribonuclease L-PSP family protein	J	1E2JJ	NA	Cucsa.060010	endoribonuclease L-PSP family protein	NA	NA	NA	NA	NA
464	Cucsat.PASA.G198	ctg1	4141430	4148439	-	protein_coding	NA	endoribonuclease L-PSP family protein	J	1E2JJ	NA	Cucsa.060000	endoribonuclease L-PSP family protein	NA	NA	NA	NA	NA
465	Cucsat.PASA.G910	ctg1	4157418	4162257	+	protein_coding	CPK9	calcium-dependent protein kinase	T	1DPPD	NA	Cucsa.059990	Calcium-dependent protein kinase	NA	NA	NA	CAMK_CDPK	NA
466	Cucsat.PASA.G199	ctg1	4167550	4169206	-	protein_coding	NA	factor SUI1	J	1E4K4	NA	Cucsa.059980	Translation factor SUI1	NA	NA	NA	NA	NA
467	Cucsat.PASA.G911	ctg1	4174757	4180022	+	protein_coding	NA	NADH ubiquinone oxidoreductase family protein	S	1DWUR	NA	Cucsa.059960	NADH:ubiquinone oxidoreductase, 17.2kDa subunit	NA	NA	NA	NA	NA
468	Cucsat.PASA.G912	ctg1	4181020	4185771	+	protein_coding	NA	Type II intron maturase	L	1EKVA	NA	Cucsa.301090	RNA-directed DNA polymerase (reverse transcriptase)	NA	NA	NA	NA	NA
469	Cucsat.PASA.G913	ctg1	4188416	4202122	+	protein_coding	NA	RNA helicase	A	1DTX4	NA	Cucsa.059940	ATP-dependent RNA helicase, putative	NA	NA	NA	NA	NA
470	Cucsat.PASA.G914	ctg1	4205741	4209586	+	protein_coding	NA	Acyltransferase	I	1E0U5	NA	Cucsa.059920	1-acyl-sn-glycerol-3-phosphate acyltransferase	NA	NA	NA	NA	NA
471	Cucsat.PASA.G915	ctg1	4212587	4223335	+	protein_coding	NA	NA	S	1EKSP	NA	Cucsa.059900	AT hook motif-containing protein, putative	NA	NA	NA	NA	NA
472	Cucsat.miRNA.G298	ctg1	4215738	4216147	+	miRNA	NA	NA	NA	NA	NA	NA	NA	NA	NA	NA	NA	NA
473	Cucsat.PASA.G200	ctg1	4224209	4231697	-	protein_coding	NA	NA	S	1DW1B	NA	Cucsa.059890	Ataxin-2	NA	NA	NA	NA	NA
474	Cucsat.PASA.G916	ctg1	4236053	4241209	+	protein_coding	NA	DEAD-box ATP-dependent RNA helicase	A	1DYW9	NA	Cucsa.059880	ATP-dependent RNA helicase-like protein	NA	NA	NA	NA	NA
475	Cucsat.PASA.G201	ctg1	4244802	4255412	-	protein_coding	VPS22	Vacuolar protein sorting-associated protein 22 homolog	U	1DV5M	NA	Cucsa.059860	Vacuolar sorting protein SNF8, putative	NA	NA	NA	NA	NA
476	Cucsat.PASA.G202	ctg1	4256879	4260094	-	protein_coding	NA	pollen Ole e 1 allergen and extensin family protein	S	1E40G	NA	Cucsa.059850	Pollen Ole e 1 allergen and extensin family protein	NA	NA	NA	NA	NA
477	Cucsat.RFAM.G18	ctg1	4261606	4261687	+	snoRNA/CD-box	snoR21	snoR21	NA	NA	NA	NA	NA	NA	NA	NA	NA	NA
478	Cucsat.PASA.G917	ctg1	4268108	4271498	+	protein_coding	NA	serine threonine-protein kinase	T	1DXB8	NA	Cucsa.059840	Kinase family protein	NA	NA	NA	RLK-Pelle_RLCK-VIIa-1	NA
479	Cucsat.PASA.G918	ctg1	4277998	4288892	+	protein_coding	POLGAMMA1	DNA polymerase	L	1EKSZ	NA	Cucsa.059830	DNA polymerase	NA	NA	NA	NA	NA
480	Cucsat.PASA.G203	ctg1	4285394	4286787	-	lincRNA	NA	NA	NA	NA	NA	NA	NA	NA	NA	NA	NA	NA
481	Cucsat.PASA.G919	ctg1	4295317	4297879	+	protein_coding	NA	Involved in the import of light-harvesting complex proteins (LHCP) and subsequent routing of these proteins to the chloroplast signal recognition particle (SRP) pathway	U	1E2YE	NA	Cucsa.059810	Lhcp translocation defect-like protein	NA	NA	NA	NA	NA
482	Cucsat.PASA.G204	ctg1	4299173	4303439	-	protein_coding	GPT	glucose-6-phosphate phosphate translocator	G	1DX2J	NA	Cucsa.059800	Glucose-6-phosphate/phosphate-translocator family protein	NA	NA	NA	NA	NA
483	Cucsat.RFAM.G3	ctg1	4305062	4305257	-	snRNA	U2	U2	NA	NA	NA	NA	NA	NA	NA	NA	NA	NA
484	Cucsat.RFAM.G4	ctg1	4307951	4308146	-	snRNA	U2	U2	NA	NA	NA	NA	NA	NA	NA	NA	NA	NA
485	Cucsat.PASA.G1414	ctg1	4309498	4309832	+	lincRNA	NA	NA	NA	NA	NA	NA	NA	NA	NA	NA	NA	NA
486	Cucsat.PASA.G205	ctg1	4321636	4323944	-	protein_coding	OSI_05958	Early nodulin-like protein	S	1E5A0	NA	Cucsa.059790	Early nodulin-like protein 1	NA	NA	NA	NA	NA
487	Cucsat.PASA.G920	ctg1	4329639	4335225	+	protein_coding	NA	TBC1 domain family member 15-like	T	1DVKA	NA	Cucsa.059780	TBC1 domain family member 15	NA	NA	NA	NA	NA
488	Cucsat.PASA.G652	ctg1	4330671	4331009	-	lincRNA	NA	NA	NA	NA	NA	NA	NA	NA	NA	NA	NA	NA
489	Cucsat.PASA.G206	ctg1	4345190	4348446	-	protein_coding	NA	cobra-like protein	S	1DR4A	NA	Cucsa.059770	Protein COBRA, putative	NA	NA	NA	NA	NA
490	Cucsat.PASA.G207	ctg1	4353753	4355925	-	protein_coding	THI1	Involved in biosynthesis of the thiamine precursor thiazole. Catalyzes the conversion of NAD and glycine to adenosine diphosphate 5-(2-hydroxyethyl)-4-methylthiazole-2-carboxylic acid (ADT), an adenylated thiazole intermediate. The reaction includes an iron-dependent sulfide transfer from a conserved cysteine residue of the protein to a thiazole intermediate. The enzyme can only undergo a single …	H	1DU5B	NA	Cucsa.059760	Thiamine thiazole synthase, chloroplastic	NA	NA	NA	NA	NA
491	Cucsat.PASA.G1417	ctg1	4421553	4422285	+	lincRNA	NA	NA	NA	NA	NA	NA	NA	NA	NA	NA	NA	NA
492	Cucsat.PASA.G921	ctg1	4430102	4431291	+	lincRNA	NA	NA	NA	NA	NA	NA	NA	NA	NA	NA	NA	NA
493	Cucsat.PASA.G922	ctg1	4444692	4447299	+	protein_coding	NA	kDa class VI heat shock	O	1E36K	NA	Cucsa.059700	Heat shock protein	NA	NA	NA	NA	NA
494	Cucsat.tRNA.G18	ctg1	4452499	4452571	+	tRNA	tRNA-Ala	tRNA-Ala	NA	NA	NA	NA	NA	NA	NA	NA	NA	NA
495	Cucsat.tRNA.G19	ctg1	4458812	4458885	+	tRNA	tRNA-Ala	tRNA-Ala	NA	NA	NA	NA	NA	NA	NA	NA	NA	NA
496	Cucsat.PASA.G923	ctg1	4463955	4469328	+	protein_coding	NA	NA	NA	NA	NA	NA	NA	NA	NA	NA	NA	NA
497	Cucsat.tRNA.G20	ctg1	4467273	4467345	+	tRNA	tRNA-Ala	tRNA-Ala	NA	NA	NA	NA	NA	NA	NA	NA	NA	NA
498	Cucsat.tRNA.G21	ctg1	4469732	4469804	+	tRNA	tRNA-Ala	tRNA-Ala	NA	NA	NA	NA	NA	NA	NA	NA	NA	NA
499	Cucsat.PASA.G208	ctg1	4472392	4478424	-	protein_coding	NA	Galacturonosyltransferase	G	1DUH0	NA	Cucsa.059680	Hexosyltransferase	NA	NA	NA	NA	NA
500	Cucsat.PASA.G924	ctg1	4472446	4479845	+	protein_coding	NA	Domain of unknown function (DUF1995)	S	1DXB6	NA	Cucsa.059690	Domain of Uncharacterized protein function	NA	NA	NA	NA	NA
501	Cucsat.PASA.G708	ctg1	4479210	4479983	-	lincRNA	NA	NA	NA	NA	NA	NA	NA	NA	NA	NA	NA	NA
502	Cucsat.PASA.G925	ctg1	4486577	4502652	+	protein_coding	NA	Inherit from KOG: uhrf1 binding protein	O	1DS9Q	NA	Cucsa.059640	Amino-terminal region of chorein, A TM vesicle-mediated sorter	NA	NA	NA	NA	NA
503	Cucsat.PASA.G926	ctg1	4518006	4527952	+	protein_coding	NA	Gibberellin 2-beta-dioxygenase	Q	1DSYC	NA	Cucsa.059620	Gibberellin 2-beta-dioxygenase	NA	NA	NA	NA	NA
504	Cucsat.miRNA.G49	ctg1	4530976	4531018	-	miRNA	NA	NA	NA	NA	NA	NA	NA	NA	NA	NA	NA	NA
505	Cucsat.PASA.G1401	ctg1	4546230	4548891	+	lincRNA	NA	NA	NA	NA	NA	NA	NA	NA	NA	NA	NA	NA
506	Cucsat.PASA.G927	ctg1	4564867	4570018	+	protein_coding	NA	Protein of unknown function (DUF810)	S	1DQEI	NA	Cucsa.059600	Mammalian uncoordinated homology 13, domain 2	NA	NA	NA	NA	NA
507	Cucsat.PASA.G928	ctg1	4577891	4582146	+	protein_coding	NA	flavoprotein	S	1DRWG	NA	Cucsa.059590	NAD(P)H dehydrogenase (Quinone)	NA	NA	NA	NA	NA
508	Cucsat.PASA.G672	ctg1	4588043	4588472	-	lincRNA	NA	NA	NA	NA	NA	NA	NA	NA	NA	NA	NA	NA
509	Cucsat.PASA.G209	ctg1	4610452	4615427	-	protein_coding	NA	Transcription factor | Whole genome shotgun sequence of line PN40024, scaffold_274.assembly12x (Fragment)	K	1E21X, 1DTBY	bHLH	Cucsa.059580	BHLH transcription factor-like protein	NA	NA	NA	NA	bHLH
510	Cucsat.PASA.G1424	ctg1	4612475	4612816	+	lincRNA	NA	NA	NA	NA	NA	NA	NA	NA	NA	NA	NA	NA
511	Cucsat.PASA.G210	ctg1	4680028	4682492	-	protein_coding	NA	Indole-3-acetic acid-amido synthetase	S	1DX1E	NA	Cucsa.059560	GH3 family protein	NA	NA	NA	NA	NA
512	Cucsat.tRNA.G22	ctg1	4702388	4702505	+	tRNA	tRNA-Leu	tRNA-Leu	NA	NA	NA	NA	NA	NA	NA	NA	NA	NA
513	Cucsat.PASA.G211	ctg1	4724101	4741512	-	protein_coding	NA	WD repeat-containing protein 25-like	S	1EM0U	NA	Cucsa.074180	WD repeat-containing protein 25	NA	NA	NA	NA	NA
514	Cucsat.PASA.G929	ctg1	4744794	4746212	+	lincRNA	NA	NA	NA	NA	NA	NA	NA	NA	NA	NA	NA	NA
515	Cucsat.PASA.G930	ctg1	4751269	4753639	+	protein_coding	NA	pectinesterase	G	1DUU5	NA	Cucsa.074190	Pectinesterase	NA	NA	NA	NA	NA
516	Cucsat.PASA.G931	ctg1	4760734	4762069	+	protein_coding	NA	Protein of unknown function, DUF538	S	1E5C6	NA	Cucsa.074200	Protein of unknown function, DUF538	NA	NA	NA	NA	NA
517	Cucsat.PASA.G932	ctg1	4772825	4776456	+	protein_coding	OSI_09834	exosome complex exonuclease	J	1DTYP	NA	NA	NA	NA	NA	NA	NA	NA
518	Cucsat.PASA.G933	ctg1	4779452	4781686	+	protein_coding	NA	NA	S	1E1GP	NA	Cucsa.074220	Uncharacterised conserved protein (UCP012943)	NA	NA	NA	NA	NA
519	Cucsat.PASA.G934	ctg1	4787112	4788285	+	lincRNA	NA	NA	NA	NA	NA	NA	NA	NA	NA	NA	NA	NA
520	Cucsat.PASA.G212	ctg1	4797504	4801824	-	protein_coding	NA	organic cation	G	1EM5G	NA	Cucsa.074240	Organic cation transporter, putative	NA	NA	NA	NA	NA
521	Cucsat.PASA.G213	ctg1	4812837	4815305	-	protein_coding	PMT5	Transporter	G	1DRWH	NA	Cucsa.074250	Sugar transporter	NA	NA	NA	NA	NA
522	Cucsat.PASA.G214	ctg1	4819932	4822395	-	lincRNA	NA	NA	NA	NA	NA	NA	NA	NA	NA	NA	NA	NA
523	Cucsat.PASA.G215	ctg1	4824481	4829828	-	protein_coding	NA	synthase	S	1DTPY	NA	Cucsa.074280	E,E-alpha-farnesene synthase	NA	NA	NA	NA	NA
524	Cucsat.PASA.G216	ctg1	4854337	4858061	-	protein_coding	NA	synthase	S	1DTPY	NA	NA	NA	NA	NA	NA	NA	NA
525	Cucsat.PASA.G217	ctg1	4878184	4882026	-	protein_coding	NA	synthase	S	1DTPY	NA	Cucsa.074310	(+)-gamma-cadinene synthase	NA	NA	NA	NA	NA
526	Cucsat.PASA.G935	ctg1	4901292	4914546	+	protein_coding	NA	leucine-rich repeat receptor-like serine threonine-protein kinase	T	1DT58	NA	Cucsa.074320	Protein kinase family protein	NA	NA	NA	RLK-Pelle_LRR-I-2	NA
527	Cucsat.PASA.G936	ctg1	4915639	4924447	+	protein_coding	PRPL24	ribosomal protein L24	J	1E2N7	NA	Cucsa.074330	50S ribosomal protein L24	NA	NA	NA	NA	NA
528	Cucsat.PASA.G937	ctg1	4925272	4932164	+	protein_coding	NA	3-beta hydroxysteroid dehydrogenase/isomerase family	V	1DSJZ	NA	Cucsa.074340	Dihydroflavonol-4-reductase	NA	NA	NA	NA	NA
529	Cucsat.PASA.G218	ctg1	4937755	4940174	-	protein_coding	NA	C2H2 zinc finger protein	S	1DTYW	C2H2	Cucsa.074350	C2H2 zinc finger protein	C2H2	TF	C2H2	NA	NA
530	Cucsat.PASA.G219	ctg1	4948525	4957735	-	protein_coding	NA	Serine threonine-protein kinase | serine threonine-protein kinase | Ulp1 protease family protein	T, O	1EF5G, 1DRHN, 1DTEV	NA	Cucsa.074360	Serine/threonine-protein kinase	NA	NA	NA	RLK-Pelle_DLSV	NA
531	Cucsat.PASA.G1419	ctg1	4956127	4957370	+	lincRNA	NA	NA	NA	NA	NA	NA	NA	NA	NA	NA	NA	NA
532	Cucsat.PASA.G220	ctg1	4958056	4965892	-	protein_coding	NA	Serine threonine-protein kinase | serine threonine-protein kinase | S-locus glycoprotein family	T	1EBMR, 1DTEV, 1DRHN, 1E92E	NA	Cucsa.074370	Serine/threonine-protein kinase	NA	NA	NA	RLK-Pelle_DLSV	NA
533	Cucsat.PASA.G938	ctg1	4958313	4963425	+	lincRNA	NA	NA	NA	NA	NA	NA	NA	NA	NA	NA	NA	NA
534	Cucsat.PASA.G939	ctg1	4972493	4979571	+	protein_coding	DGK1	Diacylglycerol kinase	T	1DPUQ	NA	Cucsa.074390	Diacylglycerol kinase	NA	NA	NA	NA	NA
535	Cucsat.PASA.G221	ctg1	4983562	4991198	-	protein_coding	NA	acyl-CoA synthetase family member 3	I	1DXFV	NA	Cucsa.074410	Fatty acyl-CoA synthetase family protein	NA	NA	NA	NA	NA
536	Cucsat.PASA.G222	ctg1	4993384	4999492	-	protein_coding	NA	Cytochrome c-type biogenesis protein | Protein PLANT CADMIUM RESISTANCE	U, O	1E3NV, 1DYFM	NA	Cucsa.074420	Plant cadmium resistance protein	NA	NA	NA	NA	NA
537	Cucsat.PASA.G223	ctg1	5015728	5021467	-	protein_coding	NA	cyclic nucleotide-gated ion channel	P	1E06Z	NA	Cucsa.074450	Cyclic nucleotide-gated ion channel, putative	NA	NA	NA	NA	NA
538	Cucsat.PASA.G224	ctg1	5025630	5029443	-	protein_coding	NA	NA	S	1E4QH	NA	Cucsa.074460	Unknown protein	NA	NA	NA	NA	NA
539	Cucsat.tRNA.G23	ctg1	5031062	5031134	+	tRNA	tRNA-Phe	tRNA-Phe	NA	NA	NA	NA	NA	NA	NA	NA	NA	NA
540	Cucsat.PASA.G940	ctg1	5033767	5035553	+	protein_coding	LHCB3-1	Chlorophyll A-B binding protein	S	1DUBJ	NA	Cucsa.074470	Chlorophyll a-b binding protein, chloroplastic	NA	NA	NA	NA	NA
541	Cucsat.PASA.G941	ctg1	5036569	5038663	+	protein_coding	NA	NA	S	1E89E	NA	Cucsa.074480	Protein RRP5	NA	NA	NA	NA	NA
542	Cucsat.tRNA.G24	ctg1	5040126	5040197	-	tRNA	tRNA-Lys	tRNA-Lys	NA	NA	NA	NA	NA	NA	NA	NA	NA	NA
543	Cucsat.PASA.G942	ctg1	5040218	5046330	+	protein_coding	CCDA	cytochrome c-type biogenesis ccda-like chloroplastic protein	O	1DTPR	NA	Cucsa.074490	cytochrome c biogenesis protein family	NA	NA	NA	NA	NA
544	Cucsat.PASA.G670	ctg1	5044958	5045197	-	lincRNA	NA	NA	NA	NA	NA	NA	NA	NA	NA	NA	NA	NA
545	Cucsat.PASA.G225	ctg1	5046771	5048638	-	protein_coding	NA	fiber expressed protein	S	1DPZJ	NA	Cucsa.074500	Fiber expressed protein	NA	NA	NA	NA	NA
546	Cucsat.PASA.G943	ctg1	5055162	5059538	+	protein_coding	MDAR1	Monodehydroascorbate reductase	S	1DTI1	NA	Cucsa.074510	Monodehydroascorbate reductase	NA	NA	NA	NA	NA
547	Cucsat.PASA.G944	ctg1	5060233	5062667	+	protein_coding	NA	NA	NA	NA	NA	Cucsa.074520	Unknown protein	NA	NA	NA	NA	NA
548	Cucsat.PASA.G945	ctg1	5063138	5066592	+	lincRNA	NA	NA	NA	NA	NA	NA	NA	NA	NA	NA	NA	NA
549	Cucsat.PASA.G226	ctg1	5065642	5069508	-	protein_coding	NA	NA	S	1E2NW	NA	Cucsa.074530	U3 small nucleolar RNA-associated protein 14 B isoform 3	NA	NA	NA	NA	NA
550	Cucsat.tRNA.G25	ctg1	5069564	5069636	+	tRNA	tRNA-Phe	tRNA-Phe	NA	NA	NA	NA	NA	NA	NA	NA	NA	NA
551	Cucsat.PASA.G946	ctg1	5077071	5078515	+	protein_coding	NA	Pathogenesis-related protein Bet v I family	S	1EFWM	NA	Cucsa.074540	Major pollen allergen Bet v 1-A	NA	NA	NA	NA	NA
552	Cucsat.PASA.G947	ctg1	5081523	5086639	+	lincRNA	NA	NA	NA	NA	NA	NA	NA	NA	NA	NA	NA	NA
553	Cucsat.PASA.G227	ctg1	5088763	5090299	-	protein_coding	NA	Pathogenesis-related protein Bet v I family	S	1EFWM	NA	Cucsa.074560	Major pollen allergen Aln g 1	NA	NA	NA	NA	NA
554	Cucsat.PASA.G705	ctg1	5098015	5098539	-	lincRNA	NA	NA	NA	NA	NA	NA	NA	NA	NA	NA	NA	NA
555	Cucsat.PASA.G948	ctg1	5110527	5116372	+	protein_coding	NA	Peptidyl-prolyl cis-trans isomerase	O	1EDM1, 1DRT9	NA	Cucsa.074580	Cyclophilin-like peptidyl-prolyl cis-trans isomerase family protein	NA	NA	NA	NA	NA
556	Cucsat.PASA.G949	ctg1	5121038	5124954	+	protein_coding	NA	Peroxisomal membrane	S	1DVZZ	NA	Cucsa.074590	Peroxisomal membrane protein, putative	NA	NA	NA	NA	NA
557	Cucsat.PASA.G228	ctg1	5130136	5132478	-	protein_coding	NA	nac domain	K	1DWWI	NAC	Cucsa.074600	NAC domain protein,	NAC	TF	NAC	NA	NAC/NAM
558	Cucsat.PASA.G950	ctg1	5179290	5180980	+	protein_coding	NA	nac domain	K	1E1QK	NAC	Cucsa.074610	NAC domain-containing protein, putative	NAC	TF	NAC	NA	NAC/NAM
559	Cucsat.PASA.G229	ctg1	5193662	5197512	-	protein_coding	NA	ABC transporter	Q	1DPYJ	NA	Cucsa.074620	ABC transporter G family member 9	NA	NA	NA	NA	NA
560	Cucsat.PASA.G230	ctg1	5203595	5208386	-	protein_coding	NA	ABC transporter	Q	1DPYJ	NA	Cucsa.074630	ABC transporter G family member	NA	NA	NA	NA	NA
561	Cucsat.PASA.G231	ctg1	5231839	5233620	-	protein_coding	NA	TMV resistance protein N-like	S	1E365	NA	Cucsa.074640	Toll-Interleukin-Resistance (TIR) domain family protein	NA	NA	NA	NA	NA
562	Cucsat.PASA.G951	ctg1	5261198	5263889	+	protein_coding	NA	UPF0481 protein	S	1E23B	NA	Cucsa.074660	Plant protein of unknown function (DUF247)	NA	NA	NA	NA	NA
563	Cucsat.PASA.G952	ctg1	5272585	5275362	+	protein_coding	NA	Protein of unknown function (DUF1218)	S	1E4MC	NA	Cucsa.074670	Fiber protein Fb34	NA	NA	NA	NA	NA
564	Cucsat.RFAM.G5	ctg1	5277769	5277963	+	snRNA	U2	U2	NA	NA	NA	NA	NA	NA	NA	NA	NA	NA
565	Cucsat.PASA.G232	ctg1	5278915	5292179	-	protein_coding	NA	Leucine-rich repeat-containing protein	S	1DW6Y	NA	Cucsa.074680	Leucine-rich repeat-containing protein 40	NA	NA	NA	NA	NA
566	Cucsat.PASA.G233	ctg1	5300813	5305744	-	protein_coding	NA	NA	NA	NA	NA	NA	NA	NA	NA	NA	NA	NA
567	Cucsat.PASA.G1384	ctg1	5303126	5303695	+	lincRNA	NA	NA	NA	NA	NA	NA	NA	NA	NA	NA	NA	NA
568	Cucsat.PASA.G234	ctg1	5306933	5310563	-	protein_coding	NA	NA	S	1DYGS	NA	Cucsa.074710	Nucleic acid binding protein, putative	NA	NA	NA	NA	NA
569	Cucsat.PASA.G235	ctg1	5311455	5314816	-	protein_coding	NA	Pentatricopeptide repeat-containing protein	S	1DSNC	NA	Cucsa.074720	Pentatricopeptide repeat-containing protein, putative	NA	NA	NA	NA	NA
570	Cucsat.PASA.G236	ctg1	5317145	5319778	-	protein_coding	NA	Pollen allergen	G	1DZCK	NA	Cucsa.074730	Expansin	NA	NA	NA	NA	NA
571	Cucsat.PASA.G237	ctg1	5324013	5329112	-	protein_coding	NA	Thioredoxin	O	1E4RY	NA	Cucsa.074740	Thioredoxin	NA	NA	NA	NA	NA
572	Cucsat.PASA.G238	ctg1	5330035	5334260	-	protein_coding	CKS	3-deoxy-manno-octulosonate	G	1DQ5T	NA	Cucsa.074750	3-deoxy-manno-octulosonate cytidylyltransferase	NA	NA	NA	NA	NA
573	Cucsat.PASA.G953	ctg1	5351489	5352746	+	lincRNA	NA	NA	NA	NA	NA	NA	NA	NA	NA	NA	NA	NA
574	Cucsat.PASA.G239	ctg1	5354811	5357913	-	protein_coding	COX17	cytochrome C oxidase	O	1E7NA	NA	Cucsa.074780	Cytochrome c oxidase copper chaperone	NA	NA	NA	NA	NA
575	Cucsat.PASA.G1416	ctg1	5355413	5356958	+	lincRNA	NA	NA	NA	NA	NA	NA	NA	NA	NA	NA	NA	NA
576	Cucsat.PASA.G240	ctg1	5359689	5364085	-	protein_coding	NA	xylosyltransferase	G	1DRCX	NA	Cucsa.074790	Core-2/I-branching beta-1,6-N-acetylglucosaminyltransferase family protein	NA	NA	NA	NA	NA
577	Cucsat.PASA.G954	ctg1	5369689	5376093	+	protein_coding	NA	Protein of unknown function (DUF1682)	O	1DT5Q	NA	Cucsa.074800	Protein of unknown function (DUF1682)	NA	NA	NA	NA	NA
578	Cucsat.PASA.G241	ctg1	5379102	5382258	-	protein_coding	NA	Sodium Bile acid symporter family	P	1DWV3	NA	Cucsa.074810	Sodium Bile acid symporter family protein, expressed	NA	NA	NA	NA	NA
579	Cucsat.PASA.G955	ctg1	5381891	5384779	+	lincRNA	NA	NA	NA	NA	NA	NA	NA	NA	NA	NA	NA	NA
580	Cucsat.PASA.G673	ctg1	5386520	5388428	-	lincRNA	NA	NA	NA	NA	NA	NA	NA	NA	NA	NA	NA	NA
581	Cucsat.PASA.G242	ctg1	5412474	5414004	-	lincRNA	NA	NA	NA	NA	NA	NA	NA	NA	NA	NA	NA	NA
582	Cucsat.PASA.G956	ctg1	5412530	5418774	+	protein_coding	NA	leucine-rich repeat receptor-like serine threonine-protein kinase BAM1-like	T	1E1VS	NA	Cucsa.074830	Non-specific serine/threonine protein kinase	NA	NA	NA	RLK-Pelle_LRR-XI-1	NA
583	Cucsat.PASA.G957	ctg1	5430799	5432041	+	lincRNA	NA	NA	NA	NA	NA	NA	NA	NA	NA	NA	NA	NA
584	Cucsat.PASA.G958	ctg1	5448744	5454894	+	protein_coding	NA	NA	S	1E4Y9	NA	Cucsa.074840	Transmembrane protein, putative	NA	NA	NA	NA	NA
585	Cucsat.PASA.G243	ctg1	5460751	5468620	-	protein_coding	NA	MAC/Perforin domain	S	1DQGX	NA	Cucsa.074850	MACPF domain-containing protein	NA	NA	NA	NA	NA
586	Cucsat.PASA.G959	ctg1	5505563	5507987	+	protein_coding	NA	PB1	S	1E481	NA	Cucsa.114160	Octicosapeptide/Phox/Bem1p family protein	NA	NA	NA	NA	NA
587	Cucsat.tRNA.G26	ctg1	5512818	5512888	-	tRNA	tRNA-Thr	tRNA-Thr	NA	NA	NA	NA	NA	NA	NA	NA	NA	NA
588	Cucsat.PASA.G244	ctg1	5513272	5518355	-	protein_coding	NA	Flavin containing amine oxidoreductase	H	1DW6R	NA	Cucsa.114170	Carotene isomerase	NA	NA	NA	NA	NA
589	Cucsat.PASA.G960	ctg1	5530484	5533987	+	protein_coding	NA	polygalacturonase	M	1DQRD	NA	Cucsa.114180	Pectin lyase-like superfamily protein	NA	NA	NA	NA	NA
590	Cucsat.PASA.G961	ctg1	5546010	5547813	+	lincRNA	NA	NA	NA	NA	NA	NA	NA	NA	NA	NA	NA	NA
591	Cucsat.PASA.G962	ctg1	5551681	5554840	+	protein_coding	NA	ras-related protein	U	1DPR3	NA	Cucsa.114210	Ras-related protein Rab-11A	NA	NA	NA	NA	NA
592	Cucsat.PASA.G963	ctg1	5556150	5562053	+	protein_coding	NA	KH domain-containing protein	A	1DSZK	NA	Cucsa.114230	KH domain-containing protein	NA	NA	NA	NA	NA
593	Cucsat.PASA.G245	ctg1	5564592	5569919	-	protein_coding	NA	NA	S	1E7XW	NA	Cucsa.114240	BnaA06g05550D protein	NA	NA	NA	NA	NA
594	Cucsat.PASA.G246	ctg1	5571466	5578740	-	protein_coding	NA	Elongation factor	J	1DVK3	NA	Cucsa.114250	Elongation factor 1-gamma	NA	NA	NA	NA	NA
595	Cucsat.PASA.G247	ctg1	5580636	5583983	-	protein_coding	NA	ras-related protein	U	1DVP0	NA	Cucsa.114260	Ras-like protein	NA	NA	NA	NA	NA
596	Cucsat.PASA.G964	ctg1	5588849	5592478	+	protein_coding	NA	expressed protein	S	1DT6M	NA	Cucsa.114270	Transmembrane protein, putative	NA	NA	NA	NA	NA
597	Cucsat.PASA.G965	ctg1	5596994	5600602	+	protein_coding	NA	phosphoribosylamine-glycine ligase	F	1DPN8	NA	Cucsa.114280	Phosphoribosylamine-glycine ligase, putative	NA	NA	NA	NA	NA
598	Cucsat.PASA.G248	ctg1	5598496	5599080	-	lincRNA	NA	NA	NA	NA	NA	NA	NA	NA	NA	NA	NA	NA
599	Cucsat.PASA.G966	ctg1	5601955	5610123	+	protein_coding	NA	zinc finger	K	1DPYU	NA	Cucsa.114290	Zinc ion binding,DNA binding, putative isoform 3	SWI/SNF-BAF60b	TR	SWI/SNF-BAF60b	NA	NA
600	Cucsat.PASA.G967	ctg1	5622766	5628710	+	protein_coding	NA	zinc finger	K	1DPYU	NA	Cucsa.114310	Zinc ion binding,DNA binding, putative isoform 3	NA	NA	NA	NA	NA
601	Cucsat.PASA.G249	ctg1	5629776	5632827	-	protein_coding	NA	NA	NA	NA	NA	NA	NA	NA	NA	NA	NA	NA
602	Cucsat.PASA.G250	ctg1	5635733	5639373	-	protein_coding	NA	dna binding protein	S	1DW13	NA	Cucsa.114330	Core-2/I-branching beta-1,6-N-acetylglucosaminyltransferase family protein	NA	NA	NA	NA	NA
603	Cucsat.miRNA.G275	ctg1	5650891	5650970	-	miRNA	NA	NA	NA	NA	NA	NA	NA	NA	NA	NA	NA	NA
604	Cucsat.PASA.G968	ctg1	5653958	5661309	+	protein_coding	OSI_16029	chloride channel	P	1DR12	NA	Cucsa.114340	Chloride channel protein	NA	NA	NA	NA	NA
605	Cucsat.PASA.G251	ctg1	5663357	5668466	-	protein_coding	NA	Guanine nucleotide-binding protein-like 3	S	1DSTP	NA	Cucsa.114350	Guanine nucleotide-binding protein-like 3-like protein	NA	NA	NA	NA	NA
606	Cucsat.PASA.G969	ctg1	5670440	5684792	+	protein_coding	NA	Protein of unknown function, DUF482	S	1DZ20	NA	Cucsa.114360	Acyl-CoA N-acyltransferase	NA	NA	NA	NA	NA
607	Cucsat.PASA.G252	ctg1	5675286	5677202	-	lincRNA	NA	NA	NA	NA	NA	NA	NA	NA	NA	NA	NA	NA
608	Cucsat.PASA.G970	ctg1	5686631	5694821	+	protein_coding	NA	zinc finger CCCH domain-containing protein	A	1DPWB	C3H	Cucsa.114390	Zinc finger CCCH domain-containing protein 5	C3H	TF	C3H	NA	NA
609	Cucsat.RFAM.G22	ctg1	5689432	5689570	+	snoRNA/HACA-box	snoR136	snoR136	NA	NA	NA	NA	NA	NA	NA	NA	NA	NA
610	Cucsat.PASA.G971	ctg1	5717148	5722045	+	protein_coding	NA	Peptide nitrate transporter	P	1DXW3	NA	Cucsa.114400	Major facilitator superfamily protein	NA	NA	NA	NA	NA
611	Cucsat.PASA.G253	ctg1	5723171	5758986	-	protein_coding	CAND1	Cullin-associated NEDD8-dissociated protein	O	1DVPG	NA	Cucsa.114410	Cullin-associated NEDD8-dissociated protein 1	NA	NA	NA	NA	NA
612	Cucsat.PASA.G1436	ctg1	5728150	5728575	+	lincRNA	NA	NA	NA	NA	NA	NA	NA	NA	NA	NA	NA	NA
613	Cucsat.PASA.G972	ctg1	5766016	5774403	+	protein_coding	RPL15	Ribosomal protein L15	J	1DU5U	NA	NA	NA	NA	NA	NA	NA	NA
614	Cucsat.PASA.G254	ctg1	5766584	5774490	-	lincRNA	NA	NA	NA	NA	NA	NA	NA	NA	NA	NA	NA	NA
615	Cucsat.PASA.G973	ctg1	5784163	5800288	+	protein_coding	MYB4R1	Transcription factor	K	1DYIT	MYB	Cucsa.260500	MYB family protein	MYB	TF	MYB->MYB	NA	Myb/SANT
616	Cucsat.PASA.G974	ctg1	5805810	5813623	+	protein_coding	OSJ_04341	UPF0420 protein C16orf58 homolog	S	1DX3W	NA	Cucsa.260490	UPF0420 C16orf58-like protein	NA	NA	NA	NA	NA
617	Cucsat.PASA.G255	ctg1	5823210	5831352	-	protein_coding	MMT	Catalyzes the S-methylmethionine (SMM) biosynthesis from adenosyl-L-homocysteine (AdoMet) and methionine. SMM biosynthesis (by MMT1) and degradation (by HMT-1, HMT-2 and HMT-3) constitute the SMM cycle in plants, which is probably required to achieve short term control of AdoMet level. Also able to catalyze the selenium-methylmethionine (SeMM) from AdoMet and selenium- methionine (SeMet). May pla…	S	1DVWZ	NA	Cucsa.260470	methionine S-methyltransferase	NA	NA	NA	NA	NA
618	Cucsat.PASA.G975	ctg1	5838075	5845621	+	protein_coding	CMS	2-C-methyl-D-erythritol 4-phosphate cytidylyltransferase	H	1DWP2	NA	Cucsa.260460	2-C-methyl-D-erythritol 4-phosphate cytidylyltransferase	NA	NA	NA	NA	NA
619	Cucsat.PASA.G256	ctg1	5849300	5855472	-	protein_coding	NA	DNA polymerase III subunits gamma and tau domain III	O	1EMQY	NA	Cucsa.260450	DNA polymerase III subunit gamma/tau	NA	NA	NA	NA	NA
620	Cucsat.PASA.G257	ctg1	5862967	5871485	-	protein_coding	FIN1	PHD finger protein | PHD-finger | Phd finger protein	S, K	1EMQQ, 1DQNA, 1EFXU	NA	Cucsa.260440	PHD finger alfin-like protein	Alfin-like	TF	Alfin-like	NA	NA
621	Cucsat.PASA.G1422	ctg1	5863448	5865060	+	protein_coding	NA	NA	NA	NA	NA	NA	NA	NA	NA	NA	NA	NA
622	Cucsat.PASA.G976	ctg1	5876641	5883015	+	protein_coding	NA	GTPase that plays an essential role in the late steps of ribosome biogenesis (By similarity)	J	1EMMK	NA	Cucsa.260430	GTPase Der	NA	NA	NA	NA	NA
623	Cucsat.PASA.G977	ctg1	5885250	5893829	+	protein_coding	NA	RNA-binding protein containing a PIN domain	S	1DURP	NA	NA	NA	NA	NA	NA	NA	NA
624	Cucsat.PASA.G978	ctg1	5914160	5916512	+	protein_coding	NA	nac domain	S	1DYFI	NAC	Cucsa.260400	NAC domain-containing protein, putative	NAC	TF	NAC	NA	NAC/NAM
625	Cucsat.PASA.G979	ctg1	5924849	5928386	+	protein_coding	NA	Cinnamoyl-CoA reductase	Q	1DVIU	NA	Cucsa.260390	Cinnamoyl-CoA reductase family protein	NA	NA	NA	NA	NA
626	Cucsat.PASA.G980	ctg1	5936336	5943089	+	protein_coding	NA	reductase	Q, P	1DPY9	NA	Cucsa.260380	ferric reduction oxidase 7	NA	NA	NA	NA	NA
627	Cucsat.PASA.G258	ctg1	5949573	5965387	-	protein_coding	OSI_17338, OSI_19628	Inherit from euNOG: CACTA, En Spm sub-class | Plant transposase (Ptta/En/Spm family)	S	1EJ5J, 1DZBX, 1EBTD, 1EG4D, 1E5NU	NA	Cucsa.260340	En/Spm-like transposon protein	NA	NA	NA	NA	NA
628	Cucsat.PASA.G981	ctg1	5969610	5971460	+	lincRNA	NA	NA	NA	NA	NA	NA	NA	NA	NA	NA	NA	NA
629	Cucsat.PASA.G982	ctg1	5976324	5980434	+	protein_coding	NA	Endoglucanase	U	1DS8T	NA	Cucsa.260330	Endoglucanase	NA	NA	NA	NA	NA
630	Cucsat.PASA.G259	ctg1	5980340	5985717	-	protein_coding	NA	SNARE associated Golgi protein	S	1DVHC	NA	Cucsa.260320	TVP38/TMEM64 family membrane protein	NA	NA	NA	NA	NA
631	Cucsat.PASA.G260	ctg1	5999560	6003006	-	protein_coding	PAS2	3-hydroxyacyl-CoA dehydratase PASTICCINO	I	1DZER	NA	Cucsa.260310	Very-long-chain (3R)-3-hydroxyacyl-CoA dehydratase PASTICCINO 2	NA	NA	NA	NA	NA
632	Cucsat.PASA.G261	ctg1	6004061	6013360	-	protein_coding	NA	ion channel	M	1E0GM	NA	Cucsa.260300	Mechanosensitive ion channel protein 2	NA	NA	NA	NA	NA
633	Cucsat.PASA.G693	ctg1	6016212	6018601	-	lincRNA	NA	NA	NA	NA	NA	NA	NA	NA	NA	NA	NA	NA
634	Cucsat.PASA.G983	ctg1	6019297	6023960	+	protein_coding	OSI_18233	Kinase interacting	S	1DPV1	NA	Cucsa.260290	Kinase interacting (KIP1-like) family protein	NA	NA	NA	NA	NA
635	Cucsat.PASA.G262	ctg1	6023670	6028031	-	protein_coding	NA	Protein SGT1 homolog	K	1DUB2	NA	Cucsa.260280	SGT1 protein, putative	NA	NA	NA	NA	NA
636	Cucsat.PASA.G263	ctg1	6030869	6035529	-	protein_coding	NA	Transcription factor	K	1DPXX	AP2	Cucsa.260270	AP2-like ethylene-responsive transcription factor	AP2/ERF-AP2	TF	AP2/ERF->AP2/ERF-AP2	NA	AP2
637	Cucsat.PASA.G651	ctg1	6051358	6052065	-	lincRNA	NA	NA	NA	NA	NA	NA	NA	NA	NA	NA	NA	NA
638	Cucsat.PASA.G264	ctg1	6053448	6061035	-	protein_coding	NA	nucleobase-ascorbate transporter	P	1DUYV	NA	Cucsa.260260	Nucleobase-ascorbate transporter-like protein	NA	NA	NA	NA	NA
639	Cucsat.PASA.G265	ctg1	6066352	6071400	-	protein_coding	RBK1	receptor-like cytosolic serine threonine-protein kinase RBK1-like	T	1E1NT	NA	Cucsa.260250	Protein kinase family protein	NA	NA	NA	RLK-Pelle_RLCK-VI	NA
640	Cucsat.PASA.G1400	ctg1	6069442	6069777	+	lincRNA	NA	NA	NA	NA	NA	NA	NA	NA	NA	NA	NA	NA
641	Cucsat.PASA.G703	ctg1	6082448	6083138	-	lincRNA	NA	NA	NA	NA	NA	NA	NA	NA	NA	NA	NA	NA
642	Cucsat.PASA.G266	ctg1	6088446	6094522	-	protein_coding	DXS2	1-deoxy-D-xylulose-5-phosphate synthase	H	1EMEM	NA	Cucsa.260240	1-deoxy-D-xylulose 5-phosphate synthase	NA	NA	NA	NA	NA
643	Cucsat.PASA.G267	ctg1	6120062	6130697	-	protein_coding	NA	exostosin family	M, W, G	1DW99	NA	Cucsa.260230	Exostosin family protein	NA	NA	NA	NA	NA
644	Cucsat.PASA.G984	ctg1	6132802	6138334	+	protein_coding	NA	cytochrome c1-1, heme protein	C	1DUV6	NA	Cucsa.260220	Cytochrome c1, heme protein	NA	NA	NA	NA	NA
645	Cucsat.PASA.G268	ctg1	6157255	6166156	-	protein_coding	NA	Rhamnogalacturonate lyase family | Rhamnogalacturonate lyase	S	1DVF4, 1DWR6	NA	Cucsa.260200	Rhamnogalacturonate lyase family protein	NA	NA	NA	NA	NA
646	Cucsat.tRNA.G27	ctg1	6167070	6168487	-	tRNA	tRNA-Gln	tRNA-Gln	NA	NA	NA	NA	NA	NA	NA	NA	NA	NA
647	Cucsat.PASA.G269	ctg1	6182280	6184771	-	protein_coding	NA	L-type lectin-domain containing receptor kinase	T	1DTGC	NA	Cucsa.260190	Kinase, putative	NA	NA	NA	RLK-Pelle_L-LEC	NA
648	Cucsat.PASA.G270	ctg1	6189035	6195614	-	protein_coding	NA	SpoU rRNA Methylase family	J	1DW1C	NA	Cucsa.260180	rRNA methyltransferase	NA	NA	NA	NA	NA
649	Cucsat.PASA.G985	ctg1	6212284	6213364	+	lincRNA	NA	NA	NA	NA	NA	NA	NA	NA	NA	NA	NA	NA
650	Cucsat.PASA.G986	ctg1	6216072	6219539	+	protein_coding	NA	LRR receptor-like serine threonine-protein kinase	T	1E2FJ	NA	Cucsa.260160	Receptor kinase	NA	NA	NA	RLK-Pelle_LRR-XI-1	NA
651	Cucsat.PASA.G271	ctg1	6231103	6236191	-	protein_coding	NA	NA	NA	NA	NA	NA	NA	NA	NA	NA	NA	NA
652	Cucsat.PASA.G987	ctg1	6246579	6253258	+	protein_coding	NA	cytochrome P450	Q	1DT8K	NA	Cucsa.260140	Cytochrome P450, putative	NA	NA	NA	NA	NA
653	Cucsat.PASA.G272	ctg1	6254611	6264591	-	lincRNA	NA	NA	NA	NA	NA	NA	NA	NA	NA	NA	NA	NA
654	Cucsat.PASA.G1385	ctg1	6259865	6260882	+	lincRNA	NA	NA	NA	NA	NA	NA	NA	NA	NA	NA	NA	NA
655	Cucsat.PASA.G988	ctg1	6264723	6275632	+	protein_coding	NA	Late embryogenesis abundant protein | may have effects in promoting growth and development. May function in membrane trafficking and in fusion of vesicles with plasma membrane	S, T	1DR0J, 1E475	NA	NA	NA	NA	NA	NA	NA	NA
656	Cucsat.PASA.G989	ctg1	6276893	6279930	+	protein_coding	NA	Transcription factor	K	1DYAX	bHLH	Cucsa.260110	basic helix-loop-helix (bHLH) DNA-binding superfamily protein	bHLH	TF	bHLH	NA	bHLH
657	Cucsat.PASA.G273	ctg1	6281502	6301628	-	protein_coding	NA	endoribonuclease Dicer	A	1DRB3	NA	Cucsa.260100	dicer-like 1	NA	NA	NA	NA	NA
658	Cucsat.PASA.G990	ctg1	6301479	6306812	+	protein_coding	NA	protein arv1 homolog	S	1DPVK	NA	Cucsa.260090	Arv1-like protein	NA	NA	NA	NA	NA
659	Cucsat.PASA.G274	ctg1	6309083	6316151	-	protein_coding	NA	transcription factor 25-like	S	1DV8X	NA	Cucsa.260070	Transcription factor 25	NA	NA	NA	NA	NA
660	Cucsat.PASA.G991	ctg1	6326622	6329073	+	protein_coding	NA	Transcription factor	K	1DWUY	WRKY	Cucsa.260060	DNA-binding WRKY	WRKY	TF	WRKY	NA	WRKY
661	Cucsat.PASA.G992	ctg1	6330487	6332242	+	protein_coding	NA	nucleoside diphosphate kinase	F	1E2TI	NA	Cucsa.260050	Nucleoside diphosphate kinase	NA	NA	NA	NA	NA
662	Cucsat.PASA.G275	ctg1	6338100	6344087	-	protein_coding	NA	protein kinase G11A-like	T	1E0XM	NA	Cucsa.260020	Kinase family protein	NA	NA	NA	AGC_RSK-2	NA
663	Cucsat.PASA.G993	ctg1	6349321	6367016	+	protein_coding	NA	GRAM domain-containing protein 1A-like	S	1DWMS	NA	Cucsa.260010	GRAM domain-containing protein 1A	NA	NA	NA	NA	NA
664	Cucsat.PASA.G994	ctg1	6382617	6387594	+	protein_coding	NA	Domain of unknown function (DUF3598)	S	1DSWB	NA	Cucsa.259970	Domain of Uncharacterized protein function	NA	NA	NA	NA	NA
665	Cucsat.PASA.G276	ctg1	6387487	6389406	-	protein_coding	NA	Mago nashi protein	A	1EEST	NA	Cucsa.259980	mago nashi family protein	NA	NA	NA	NA	NA
666	Cucsat.PASA.G277	ctg1	6391018	6392373	-	protein_coding	NA	Plastocyanin-like domain	S	1E60A	NA	Cucsa.259960	Blue copper protein	NA	NA	NA	NA	NA
667	Cucsat.PASA.G278	ctg1	6394447	6397627	-	protein_coding	NA	FAD-binding and arabino-lactone oxidase domains containing protein	V	1DTTD	NA	Cucsa.259950	L-gulonolactone oxidase	NA	NA	NA	NA	NA
668	Cucsat.PASA.G279	ctg1	6399562	6402156	-	protein_coding	IQD17	IQ calmodulin-binding motif domain containing protein, expressed	S	1DPX8	NA	Cucsa.259940	Protein IQ-DOMAIN 14	NA	NA	NA	NA	NA
669	Cucsat.PASA.G995	ctg1	6404870	6407935	+	protein_coding	NA	zinc finger	K	1DPYU	NA	Cucsa.259930	zinc ion binding;DNA binding	SWI/SNF-BAF60b	TR	SWI/SNF-BAF60b	NA	NA
670	Cucsat.PASA.G996	ctg1	6411091	6412460	+	protein_coding	RPP1	60S acidic ribosomal protein	J	1E5TI	NA	Cucsa.259910	60S acidic ribosomal protein P1, putative	NA	NA	NA	NA	NA
671	Cucsat.PASA.G280	ctg1	6412723	6432790	-	protein_coding	NA	vacuolar protein sorting-associated protein 8 homolog	U	1DRKW	NA	Cucsa.259900	Vacuolar protein sorting-associated protein 8-like protein	NA	NA	NA	NA	NA
672	Cucsat.miRNA.G276	ctg1	6427914	6428143	-	miRNA	NA	NA	NA	NA	NA	NA	NA	NA	NA	NA	NA	NA
673	Cucsat.PASA.G997	ctg1	6433067	6454129	+	protein_coding	NA	Cid1 family poly A polymerase	L	1DQ0K	NA	Cucsa.259890	Nucleotidyltransferase, putative	NA	NA	NA	NA	NA
674	Cucsat.PASA.G694	ctg1	6451561	6451939	-	lincRNA	NA	NA	NA	NA	NA	NA	NA	NA	NA	NA	NA	NA
675	Cucsat.PASA.G281	ctg1	6455074	6459636	-	protein_coding	NA	Uncharacterised protein family (UPF0081) | holliday junction	G	1DXEK, 1EKY6	NA	Cucsa.259880	Holliday junction resolvase-like protein	NA	NA	NA	NA	NA
676	Cucsat.PASA.G282	ctg1	6469566	6472356	-	protein_coding	NA	zinc finger protein	K	1E20X	C2H2	Cucsa.259870	Zinc finger family protein	C2H2	TF	C2H2	NA	NA
677	Cucsat.PASA.G998	ctg1	6486445	6487671	+	lincRNA	NA	NA	NA	NA	NA	NA	NA	NA	NA	NA	NA	NA
678	Cucsat.PASA.G283	ctg1	6488689	6515276	-	protein_coding	NA	CCR4-NOT transcription complex subunit	K	1DSKJ	NA	Cucsa.259830	CCR4-NOT transcription complex subunit 1	NA	NA	NA	NA	NA
679	Cucsat.PASA.G999	ctg1	6516749	6518785	+	lincRNA	NA	NA	NA	NA	NA	NA	NA	NA	NA	NA	NA	NA
680	Cucsat.PASA.G284	ctg1	6520835	6527518	-	lincRNA	NA	NA	NA	NA	NA	NA	NA	NA	NA	NA	NA	NA
681	Cucsat.PASA.G1000	ctg1	6525084	6527934	+	protein_coding	NA	Squamosa promoter-binding-like protein	K	1E0ZZ	SBP	Cucsa.259800	Squamosa promoter-binding-like protein	SBP	TF	SBP	NA	SBP
682	Cucsat.PASA.G285	ctg1	6528167	6535336	-	protein_coding	NA	Malate dehydrogenase	S, C	1DWUA, 1E3EY	NA	Cucsa.259780	Malate dehydrogenase	NA	NA	NA	NA	NA
683	Cucsat.PASA.G1001	ctg1	6536565	6541451	+	protein_coding	OSI_36901	NA	S	1EM8A, 1DUHY	NA	Cucsa.259770	Alpha/beta-Hydrolases superfamily protein	NA	NA	NA	NA	NA
684	Cucsat.PASA.G1002	ctg1	6541801	6556565	+	protein_coding	HUB1	E3 ubiquitin-protein ligase that monoubiquitinates H2B to form H2BK143ub1. H2BK143ub1 gives a specific tag for epigenetic transcriptional activation and is also prerequisite for H3K4me and maybe H3K79me. It thereby plays a central role in histone code and gene regulation. Forms a ubiquitin ligase complex in cooperation with the E2 enzyme UBC2 RAD6	O	1DV2F	NA	Cucsa.259760	E3 ubiquitin-protein ligase BRE1-like 1	NA	NA	NA	NA	NA
685	Cucsat.PASA.G712	ctg1	6554815	6555661	-	lincRNA	NA	NA	NA	NA	NA	NA	NA	NA	NA	NA	NA	NA
686	Cucsat.PASA.G1003	ctg1	6565454	6567831	+	protein_coding	NA	CONTAINS InterPro DOMAIN s Phosphoglycerate mutase (InterPro IPR013078), PRIB5 (InterPro IPR012398)	G	1EKHA	NA	Cucsa.259740	Phosphoglycerate mutase family protein	NA	NA	NA	NA	NA
687	Cucsat.PASA.G1004	ctg1	6569641	6575772	+	protein_coding	NA	Apoptosis-antagonizing transcription factor, C-terminal	K, U	1DUKQ	NA	Cucsa.259730	Protein AATF	NA	NA	NA	NA	NA
688	Cucsat.PASA.G286	ctg1	6576058	6578437	-	lincRNA	NA	NA	NA	NA	NA	NA	NA	NA	NA	NA	NA	NA
689	Cucsat.PASA.G1005	ctg1	6583139	6585779	+	protein_coding	NA	homeobox-leucine zipper protein	K	1DQYS	HD-ZIP	Cucsa.259710	Homeobox associated leucine zipper protein	HB-HD-ZIP	TF	HB->HB-HD-ZIP	NA	Homeodomain
690	Cucsat.PASA.G1006	ctg1	6586854	6592514	+	protein_coding	NA	Peptidyl-prolyl cis-trans isomerase	O	1DZSX	NA	Cucsa.259700	Peptidyl-prolyl cis-trans isomerase	NA	NA	NA	NA	NA
691	Cucsat.PASA.G1007	ctg1	6593122	6607107	+	protein_coding	NA	armadillo beta-catenin repeat family protein	S	1DUKB	NA	Cucsa.259690	ARABIDILLO-1	NA	NA	NA	NA	NA
692	Cucsat.PASA.G1008	ctg1	6607628	6615543	+	protein_coding	NA	NA	S	1DVY9, 1ECQM	NA	Cucsa.259680	Elongation factor 4	NA	NA	NA	NA	NA
693	Cucsat.PASA.G287	ctg1	6615835	6617943	-	protein_coding	NA	Uncharacterised protein family UPF0565	S	1DZ0M	NA	Cucsa.259670	BnaC04g49990D protein	NA	NA	NA	NA	NA
694	Cucsat.PASA.G1009	ctg1	6618292	6621329	+	protein_coding	EMB3010	40S ribosomal protein S6	J	1DQSP	NA	Cucsa.259660	40S ribosomal protein S6	NA	NA	NA	NA	NA
695	Cucsat.PASA.G288	ctg1	6621456	6624374	-	protein_coding	OSI_04202	Pentatricopeptide repeat-containing protein	S	1DSGS	NA	Cucsa.259650	Pentatricopeptide repeat-containing protein, putative	NA	NA	NA	NA	NA
696	Cucsat.PASA.G1418	ctg1	6624459	6624750	+	lincRNA	NA	NA	NA	NA	NA	NA	NA	NA	NA	NA	NA	NA
697	Cucsat.PASA.G1010	ctg1	6625880	6631861	+	protein_coding	OSI_35702	heterogeneous nuclear ribonucleoprotein	A	1DXNM	NA	Cucsa.259640	RNA-binding protein	NA	NA	NA	NA	NA
698	Cucsat.PASA.G1011	ctg1	6633597	6639279	+	protein_coding	NA	NA	S	1EFYN	NA	NA	NA	NA	NA	NA	NA	NA
699	Cucsat.PASA.G289	ctg1	6633657	6651042	-	protein_coding	KCS1, CIPK9	3-ketoacyl-coa synthase | DHHC palmitoyltransferase | Cbl-interacting protein kinase	I, S, T	1DT0E, 1DTF8, 1DQPF	NA	Cucsa.259630	3-ketoacyl-CoA synthase	NA	NA	NA	NA	NA
700	Cucsat.PASA.G1012	ctg1	6642904	6644814	+	lincRNA	NA	NA	NA	NA	NA	NA	NA	NA	NA	NA	NA	NA
701	Cucsat.PASA.G290	ctg1	6651407	6654925	-	protein_coding	OSI_08470	RhoGAP domain containing protein, expressed	T	1DZGA	NA	Cucsa.259580	Rho GTPase-activating gacA	NA	NA	NA	NA	NA
702	Cucsat.miRNA.G277	ctg1	6669310	6669757	-	miRNA	MIR166	Similar to cme-MIR166f	NA	NA	NA	NA	NA	NA	NA	NA	NA	NA
703	Cucsat.PASA.G291	ctg1	6674273	6686469	-	lincRNA	NA	NA	NA	NA	NA	NA	NA	NA	NA	NA	NA	NA
704	Cucsat.PASA.G1413	ctg1	6677831	6678125	+	lincRNA	NA	NA	NA	NA	NA	NA	NA	NA	NA	NA	NA	NA
705	Cucsat.PASA.G1013	ctg1	6682309	6684269	+	protein_coding	NA	homeobox-leucine zipper protein	K	1E2SB	HD-ZIP	Cucsa.259560	Homeobox leucine zipper family protein	HB-HD-ZIP	TF	HB->HB-HD-ZIP	NA	Homeodomain
706	Cucsat.PASA.G1014	ctg1	6687453	6690622	+	protein_coding	NA	NA	S	1E0W3	NA	Cucsa.259550	Ubiquitin-specific protease family C19-related protein	NA	NA	NA	NA	NA
707	Cucsat.PASA.G292	ctg1	6689528	6692796	-	protein_coding	NA	Cytochrome b5	C	1E33R	NA	Cucsa.259540	Cytochrome b5	NA	NA	NA	NA	NA
708	Cucsat.PASA.G293	ctg1	6695359	6709224	-	protein_coding	NA	NA	NA	NA	NA	NA	NA	NA	NA	NA	NA	NA
709	Cucsat.PASA.G1015	ctg1	6710857	6712563	+	protein_coding	NA	NA	S	1E7PP	NA	Cucsa.259520	BnaA05g01230D protein	NA	NA	NA	NA	NA
710	Cucsat.PASA.G294	ctg1	6713683	6715284	-	protein_coding	NA	NA	NA	NA	NA	Cucsa.259510	BnaA05g01230D protein	NA	NA	NA	NA	NA
711	Cucsat.PASA.G295	ctg1	6716666	6718202	-	protein_coding	NA	NA	NA	NA	NA	Cucsa.259500	Unknown protein	NA	NA	NA	NA	NA
712	Cucsat.PASA.G296	ctg1	6719674	6723954	-	protein_coding	NA	NA	S	1DQ01	NA	Cucsa.259480	Translation initiation factor IF-2	NA	NA	NA	NA	NA
713	Cucsat.PASA.G1016	ctg1	6733518	6739008	+	protein_coding	NA	arginine serine-rich splicing factor | ATP synthase	A, C	1E6RC, 1DRP5	NA	Cucsa.259460	Arginine/serine-rich splicing factor, putative	NA	NA	NA	NA	NA
714	Cucsat.PASA.G297	ctg1	6739077	6739843	-	protein_coding	NA	Yippee-like	S	1E3Z8	NA	Cucsa.259450	Protein yippee-like	NA	NA	NA	NA	NA
715	Cucsat.PASA.G298	ctg1	6740629	6744871	-	protein_coding	WNK8	serine threonine-protein kinase	T	1DZPK, 1DS87	NA	Cucsa.259440	Kinase, putative	NA	NA	NA	WNK_NRBP	NA
716	Cucsat.PASA.G1392	ctg1	6741820	6742387	+	lincRNA	NA	NA	NA	NA	NA	NA	NA	NA	NA	NA	NA	NA
717	Cucsat.PASA.G1017	ctg1	6745569	6754047	+	protein_coding	NA	Bifunctional fucokinase fucose	G	1DQFX	NA	Cucsa.259420	L-fucose kinase	NA	NA	NA	NA	NA
718	Cucsat.PASA.G1018	ctg1	6754847	6758403	+	protein_coding	NA	NC domain-containing protein	S	1DSEA	NA	Cucsa.259400	NC domain-containing protein-related	NA	NA	NA	NA	NA
719	Cucsat.PASA.G299	ctg1	6754875	6759265	-	lincRNA	NA	NA	NA	NA	NA	NA	NA	NA	NA	NA	NA	NA
720	Cucsat.PASA.G1019	ctg1	6760020	6766300	+	protein_coding	NA	ORM1-like protein	S	1DSX1	NA	Cucsa.259390	ORMDL family protein	NA	NA	NA	NA	NA
721	Cucsat.PASA.G300	ctg1	6769984	6770913	-	protein_coding	NA	zinc finger protein	K	1E54S	Dof	Cucsa.259380	Dof zinc finger protein	C2C2-Dof	TF	C2C2->C2C2-Dof	NA	Dof
722	Cucsat.PASA.G301	ctg1	6772422	6778429	-	protein_coding	NA	Pre-rRNA-processing protein	S	1DUUG	NA	Cucsa.259370	Pre-rRNA-processing protein ESF1, putative	NA	NA	NA	NA	NA
723	Cucsat.PASA.G1020	ctg1	6779109	6798744	+	protein_coding	NA	WD domain, G-beta repeat	S	1E4P8, 1DQM1	NA	Cucsa.259340	Transducin family protein/WD-40 repeat protein	NA	NA	NA	NA	NA
724	Cucsat.PASA.G302	ctg1	6781582	6785393	-	protein_coding	NA	Pyridoxamine 5'-phosphate oxidase	S	1E1JN	NA	Cucsa.259350	Pyridoxamine 5'-phosphate oxidase family protein	NA	NA	NA	NA	NA
725	Cucsat.PASA.G711	ctg1	6796784	6798131	-	lincRNA	NA	NA	NA	NA	NA	NA	NA	NA	NA	NA	NA	NA
726	Cucsat.PASA.G1021	ctg1	6799219	6803201	+	protein_coding	NA	NA	S	1E2HB	NA	Cucsa.259330	Alanine--tRNA ligase	NA	NA	NA	NA	NA
727	Cucsat.PASA.G303	ctg1	6803463	6804884	-	protein_coding	NA	NA	S	1E6A5	NA	Cucsa.259320	DUF688 family protein	NA	NA	NA	NA	NA
728	Cucsat.PASA.G304	ctg1	6807540	6812472	-	protein_coding	NA	CAS/CSE protein, C-terminus	Y, U	1DQHX	NA	Cucsa.259310	Exportin-2-like protein	NA	NA	NA	NA	NA
729	Cucsat.PASA.G1433	ctg1	6808392	6808637	+	lincRNA	NA	NA	NA	NA	NA	NA	NA	NA	NA	NA	NA	NA
730	Cucsat.PASA.G1022	ctg1	6820764	6824219	+	protein_coding	NA	Transcription factor	K	1DRVV, 1DSFC	bHLH	Cucsa.259300	Basic helix-loop-helix (BHLH) family transcription factor	bHLH	TF	bHLH	NA	bHLH
731	Cucsat.PASA.G305	ctg1	6828147	6831572	-	protein_coding	NA	ZnF_C2HC | RNA polymerase II transcriptional coactivator	K	1DWIV, 1E4D9	NA	Cucsa.259290	RNA polymerase II transcriptional coactivator KELP	Coactivator p15	TR	Coactivator p15	NA	NA
732	Cucsat.tRNA.G28	ctg1	6831510	6831581	-	tRNA	tRNA-Gln	tRNA-Gln	NA	NA	NA	NA	NA	NA	NA	NA	NA	NA
733	Cucsat.PASA.G1023	ctg1	6832043	6833342	+	protein_coding	NA	cytochrome P450	Q	1DQD9	NA	Cucsa.259280	Cytochrome P450 family protein	NA	NA	NA	NA	NA
734	Cucsat.PASA.G1024	ctg1	6835065	6845091	+	protein_coding	NA	transcription factor jumonji (jmjC) domain-containing protein	K	1DV83	NA	Cucsa.259270	Transcription factor jumonji domain-containing protein, putative isoform 1	Jumonji	TR	Jumonji	NA	WRC
735	Cucsat.PASA.G1025	ctg1	6850799	6856053	+	protein_coding	NA	NA	S	1DU0V	NA	Cucsa.259250	embryo defective 1703	NA	NA	NA	NA	NA
736	Cucsat.PASA.G306	ctg1	6855589	6859997	-	protein_coding	CBL8	calcineurin b-like protein	T	1DV6F	NA	Cucsa.259240	Calcineurin B, putative	NA	NA	NA	NA	NA
737	Cucsat.PASA.G307	ctg1	6860703	6863070	-	protein_coding	PAP2	Divergent PAP2 family	S	1E0VB	NA	Cucsa.259230	Acid phosphatase/vanadium-dependent haloperoxidase-related protein	NA	NA	NA	NA	NA
738	Cucsat.PASA.G1026	ctg1	6864449	6867183	+	protein_coding	NA	DoH | DOMON domain	T	1EMCG, 1EMCI	NA	Cucsa.259220	Ferric-chelate reductase 1	NA	NA	NA	NA	NA
739	Cucsat.PASA.G308	ctg1	6865419	6869827	-	protein_coding	NA	NA	S	1E41S	NA	Cucsa.259210	Condensin complex subunit 3	NA	NA	NA	NA	NA
740	Cucsat.PASA.G1394	ctg1	6867239	6868226	+	lincRNA	NA	NA	NA	NA	NA	NA	NA	NA	NA	NA	NA	NA
741	Cucsat.PASA.G1027	ctg1	6870317	6878356	+	protein_coding	NA	Thioredoxin | RING-H2 finger protein	O	1DXIS, 1E05Z	NA	Cucsa.259190	RING finger protein	NA	NA	NA	NA	NA
742	Cucsat.PASA.G309	ctg1	6873811	6877775	-	lincRNA	NA	NA	NA	NA	NA	NA	NA	NA	NA	NA	NA	NA
743	Cucsat.PASA.G310	ctg1	6878481	6897727	-	protein_coding	NA	plant-specific domain TIGR01589 family protein | cyclic nucleotide-gated ion channel | ion channel	P, S	1E092, 1DXBA, 1E15S	NA	Cucsa.259180	cyclic nucleotide gated channel 1	NA	NA	NA	NA	NA
744	Cucsat.PASA.G1028	ctg1	6902630	6903707	+	protein_coding	NA	enhancer protein	S	1E3JV	NA	Cucsa.259150	Photosynthetic NDH subcomplex L 2	NA	NA	NA	NA	NA
745	Cucsat.PASA.G1029	ctg1	6908458	6910665	+	protein_coding	NA	abscisic acid receptor | Polyketide cyclase / dehydrase and lipid transport	S	1EA2Y, 1DQWK	NA	Cucsa.259140	Abscisic acid receptor PYL9	NA	NA	NA	NA	NA
746	Cucsat.PASA.G1030	ctg1	6912123	6916658	+	protein_coding	NA	chitinase domain-containing protein	G	1DXS8	NA	Cucsa.259130	Chitinase domain-containing 1	NA	NA	NA	NA	NA
747	Cucsat.PASA.G1031	ctg1	6917866	6922274	+	protein_coding	NA	NA	S	1DZ2P	NA	Cucsa.259120	Hydroxyproline-rich glycoprotein	NA	NA	NA	NA	NA
748	Cucsat.PASA.G1032	ctg1	6925004	6927065	+	protein_coding	NA	WRKY	K	1E0A6	WRKY	Cucsa.259110	WRKY transcription factor, putative	WRKY	TF	WRKY	NA	WRKY
749	Cucsat.PASA.G311	ctg1	6928352	6939271	-	protein_coding	NA	NAD dependent epimerase dehydratase family protein	V	1DXKH	NA	Cucsa.259070	Anthocyanidin reductase	NA	NA	NA	NA	NA
750	Cucsat.PASA.G690	ctg1	6945904	6949336	-	protein_coding	OSI_36677	Hydroquinone	C, G	1DYWB	NA	Cucsa.259040	Glycosyltransferase	NA	NA	NA	NA	NA
751	Cucsat.PASA.G312	ctg1	6951165	6955741	-	protein_coding	NA	Protein of unknown function (DUF3133)	S	1DRSC	NA	Cucsa.259030	Extra-large G-like protein	NA	NA	NA	NA	NA
752	Cucsat.PASA.G313	ctg1	6963591	6967299	-	protein_coding	NA	Indole-3-acetic acid-amido synthetase	S	1DQC3	NA	Cucsa.259010	Indole-3-acetic acid-amido synthetase GH3.5, putative	NA	NA	NA	NA	NA
753	Cucsat.PASA.G1427	ctg1	6966125	6966606	+	lincRNA	NA	NA	NA	NA	NA	NA	NA	NA	NA	NA	NA	NA
754	Cucsat.PASA.G1033	ctg1	6980736	6984025	+	protein_coding	NA	F-box kelch-repeat protein	S	1DWSB	NA	Cucsa.258990	F-box family protein	NA	NA	NA	NA	NA
755	Cucsat.PASA.G1034	ctg1	6985857	6990604	+	protein_coding	PIP5K9	phosphatidylinositol-4-phosphate 5-kinase	T	1DR3X	NA	Cucsa.258980	Phosphatidylinositol-4-phosphate 5-kinase, putative	NA	NA	NA	NA	NA
756	Cucsat.PASA.G695	ctg1	6990534	6991216	-	lincRNA	NA	NA	NA	NA	NA	NA	NA	NA	NA	NA	NA	NA
757	Cucsat.miRNA.G107	ctg1	6990959	6991290	+	miRNA	MIR159	Similar to cme-MIR159b	NA	NA	NA	NA	NA	NA	NA	NA	NA	NA
758	Cucsat.PASA.G1035	ctg1	6993650	6998267	+	protein_coding	NA	BTB POZ domain-containing protein	S	1DV76	NA	Cucsa.258970	BTB/POZ domain-containing family protein	NA	NA	NA	NA	NA
759	Cucsat.PASA.G314	ctg1	6999216	7001835	-	protein_coding	NA	NA	S	1E0S6	NA	Cucsa.258960	copper ion binding	NA	NA	NA	NA	NA
760	Cucsat.PASA.G315	ctg1	7002272	7005030	-	protein_coding	NA	NA	S	1E44M	NA	Cucsa.258950	Protein CURVATURE THYLAKOID 1A, chloroplastic	NA	NA	NA	NA	NA
761	Cucsat.PASA.G1036	ctg1	7012220	7017965	+	protein_coding	GBF3	Common plant regulatory factor	K	1E0QK	bZIP	Cucsa.258940	Bzip transcription factor	bZIP	TF	bZIP	NA	bZIP
762	Cucsat.PASA.G1037	ctg1	7021680	7025398	+	protein_coding	NA	glucose-6-phosphate	G	1DZYD	NA	Cucsa.258930	Aldose 1-epimerase	NA	NA	NA	NA	NA
763	Cucsat.tRNA.G29	ctg1	7026234	7026305	-	tRNA	tRNA-Met	tRNA-Met	NA	NA	NA	NA	NA	NA	NA	NA	NA	NA
764	Cucsat.PASA.G1038	ctg1	7032263	7033774	+	protein_coding	NA	NA	S	1E4V8	NA	Cucsa.258920	Late embryogenesis abundant hydroxyproline-rich glycoprotein family, putative	NA	NA	NA	NA	NA
765	Cucsat.PASA.G1039	ctg1	7036339	7045124	+	protein_coding	UBC	transcription factor | ubiquitin-conjugating enzyme	K, O	1E5MV, 1DPV3	ERF	Cucsa.258900	Ethylene-responsive transcription factor, putative	AP2/ERF-ERF	TF	AP2/ERF->AP2/ERF-ERF	NA	AP2
766	Cucsat.PASA.G1040	ctg1	7048713	7052522	+	protein_coding	NA	mitochondrial substrate carrier family protein	C	1DTCJ	NA	Cucsa.258890	Mitochondrial carrier protein	NA	NA	NA	NA	NA
767	Cucsat.PASA.G316	ctg1	7052818	7053946	-	lincRNA	NA	NA	NA	NA	NA	NA	NA	NA	NA	NA	NA	NA
768	Cucsat.PASA.G317	ctg1	7055030	7068593	-	protein_coding	TUBG1	Tubulin is the major constituent of microtubules. Gamma tubulin is found at microtubule organizing centers (MTOC) such as the spindle poles or the centrosome (By similarity) | Pentatricopeptide repeat-containing protein	S, Z	1DYET, 1DXVQ	NA	Cucsa.258850	Pentatricopeptide repeat-containing protein family	NA	NA	NA	NA	NA
769	Cucsat.PASA.G1041	ctg1	7061204	7065696	+	protein_coding	NA	kinase family	T	1DTPH	NA	Cucsa.258860	Protein kinase family protein	NA	NA	NA	TKL_Gdt	NA
770	Cucsat.PASA.G1042	ctg1	7068850	7070438	+	protein_coding	NA	NA	NA	NA	NA	NA	NA	NA	NA	NA	NA	NA
771	Cucsat.PASA.G318	ctg1	7070461	7075841	-	protein_coding	NA	mitochondrial substrate carrier family protein	C	1DVCJ	NA	Cucsa.258840	Mitochondrial carrier-like protein	NA	NA	NA	NA	NA
772	Cucsat.PASA.G1043	ctg1	7082926	7083597	+	protein_coding	NA	Glycosyl hydrolases family 18	G	1E9JY	NA	Cucsa.258820	Acidic endochitinase	NA	NA	NA	NA	NA
773	Cucsat.PASA.G1044	ctg1	7085603	7089939	+	protein_coding	NA	Inherit from euNOG: Involved in regulation of actin and microtubule organization. Part of a WAVE complex that activates the Arp2 3 complex (By similarity) | Involved in regulation of actin and microtubule organization. Part of a WAVE complex that activates the Arp2 3 complex (By similarity)	Z, T	1EKRR, 1DTYT	NA	Cucsa.258810	Protein ABIL1, putative	NA	NA	NA	NA	NA
774	Cucsat.PASA.G1045	ctg1	7092176	7093837	+	protein_coding	OSI_25670	acidic endochitinase-like	G	1DWQQ	NA	Cucsa.258800	Acidic endochitinase	NA	NA	NA	NA	NA
775	Cucsat.PASA.G1046	ctg1	7095865	7097080	+	protein_coding	NA	NA	T	1EIAN	NA	Cucsa.258790	Unknown protein	NA	NA	NA	NA	NA
776	Cucsat.PASA.G1047	ctg1	7100152	7104478	+	protein_coding	NA	NA	S	1DUR3	NA	Cucsa.258780	Programmed cell death 7	NA	NA	NA	NA	NA
777	Cucsat.tRNA.G30	ctg1	7104592	7104664	-	tRNA	tRNA-His	tRNA-His	NA	NA	NA	NA	NA	NA	NA	NA	NA	NA
778	Cucsat.PASA.G319	ctg1	7105698	7106391	-	lincRNA	NA	NA	NA	NA	NA	NA	NA	NA	NA	NA	NA	NA
779	Cucsat.RFAM.G8	ctg1	7105864	7106012	-	snoRNA/HACA-box	snoR145	snoR145	NA	NA	NA	NA	NA	NA	NA	NA	NA	NA
780	Cucsat.PASA.G320	ctg1	7106661	7114911	-	protein_coding	NA	Reticulon-like protein	U	1DTZE	NA	Cucsa.258760	Reticulon-like protein	NA	NA	NA	NA	NA
781	Cucsat.PASA.G1409	ctg1	7114000	7115766	+	protein_coding	NA	NA	NA	NA	NA	NA	NA	NA	NA	NA	NA	NA
782	Cucsat.PASA.G1048	ctg1	7118339	7122264	+	protein_coding	NA	alpha/beta hydrolase fold	S	1DPXG	NA	Cucsa.258740	Alpha/beta-hydrolase	NA	NA	NA	NA	NA
783	Cucsat.PASA.G1442	ctg1	7123236	7123686	+	protein_coding	NA	Transcription factor	K	1E4YZ	WRKY	Cucsa.258730	WRKY DNA binding protein	WRKY	TF	WRKY	NA	WRKY
784	Cucsat.PASA.G1049	ctg1	7125392	7126904	+	protein_coding	NA	late embryogenesis abundant protein	S	1E3Q4	NA	Cucsa.258720	Late embryogenesis abundant protein	NA	NA	NA	NA	NA
785	Cucsat.PASA.G321	ctg1	7126577	7128471	-	protein_coding	NA	NA	NA	NA	NA	NA	NA	NA	NA	NA	NA	NA
786	Cucsat.PASA.G322	ctg1	7129178	7131224	-	protein_coding	NA	WRKY transcription factor	K	1DZN9	WRKY	Cucsa.258700	WRKY protein	WRKY	TF	WRKY	NA	WRKY
787	Cucsat.PASA.G323	ctg1	7141311	7152275	-	protein_coding	NA	exocyst complex component	U	1DWA7	NA	Cucsa.258690	exocyst complex component sec10	NA	NA	NA	NA	NA
788	Cucsat.PASA.G324	ctg1	7154775	7156314	-	protein_coding	NA	Heavy metal-associated domain containing protein	P	1E5JT	NA	NA	NA	NA	NA	NA	NA	NA
789	Cucsat.PASA.G1050	ctg1	7161693	7173638	+	protein_coding	NA	C-terminal binding protein AN-like	K	1EM5I	NA	Cucsa.258670	C-terminal binding AN-like protein	NA	NA	NA	NA	NA
790	Cucsat.PASA.G1051	ctg1	7174683	7179781	+	protein_coding	OSI_08476	Transcription factor	K	1EKNY, 1DUY2	MYB_related	Cucsa.258660	Myb family transcription factor family protein	MYB-related	TF	MYB->MYB-related	NA	Myb/SANT
791	Cucsat.PASA.G325	ctg1	7180161	7187155	-	protein_coding	NA	NA	S	1DRP4	NA	Cucsa.258650	Chorismate synthase	NA	NA	NA	NA	NA
792	Cucsat.PASA.G1052	ctg1	7189188	7191777	+	protein_coding	RPL5	50S ribosomal protein L5	J	1DPRH	NA	Cucsa.258640	50S ribosomal protein L5, putative	NA	NA	NA	NA	NA
793	Cucsat.PASA.G1053	ctg1	7194618	7201875	+	protein_coding	ATSTE24	CAAX prenyl protease 1	O	1DW00	NA	Cucsa.258630	CAAX prenyl protease 1-like protein	NA	NA	NA	NA	NA
794	Cucsat.PASA.G1054	ctg1	7206301	7214699	+	protein_coding	NA	serine threonine-protein kinase | protein BPS1, chloroplastic-like	S, T	1DXKW, 1DQI4	NA	Cucsa.258620	Kinase family protein	NA	NA	NA	RLK-Pelle_RLCK-V	NA
795	Cucsat.PASA.G326	ctg1	7212817	7226864	-	protein_coding	NA	Mechanosensitive ion channel | Polygalacturonase-like | UDP-glucoronosyl and UDP-glucosyl transferase	C, M, G	1DXSB, 1DY68, 1DUAA	NA	Cucsa.258530	Mechanosensitive ion channel protein	NA	NA	NA	NA	NA
796	Cucsat.PASA.G1055	ctg1	7214498	7215767	+	lincRNA	NA	NA	NA	NA	NA	NA	NA	NA	NA	NA	NA	NA
797	Cucsat.PASA.G1056	ctg1	7228934	7232334	+	protein_coding	BRH1	E3 ubiquitin-protein ligase	O	1E43D	NA	Cucsa.258520	RING-H2 zinc finger protein	NA	NA	NA	NA	NA
798	Cucsat.PASA.G327	ctg1	7228968	7231806	-	protein_coding	NA	NA	NA	NA	NA	NA	NA	NA	NA	NA	NA	NA
799	Cucsat.PASA.G328	ctg1	7234211	7238401	-	protein_coding	NA	DNA replication complex GINS protein	L	1E30D	NA	Cucsa.258510	DNA replication complex GINS protein SLD5	NA	NA	NA	NA	NA
800	Cucsat.PASA.G329	ctg1	7239712	7243113	-	protein_coding	NA	tyrosine protein kinase domain containing protein	T	1DYAV	NA	Cucsa.258500	Kinase family protein	NA	NA	NA	RLK-Pelle_RLCK-IV	NA
801	Cucsat.PASA.G1057	ctg1	7247906	7251076	+	protein_coding	RHB1A	zinc finger	O	1E4IR	NA	Cucsa.258490	E3 ubiquitin-protein ligase	NA	NA	NA	NA	NA
802	Cucsat.PASA.G1058	ctg1	7251794	7255201	+	protein_coding	NA	domain-containing protein	K	1E0II	NA	Cucsa.258480	ARID/BRIGHT DNA-binding domain-containing protein	ARID	TR	ARID	NA	ARID/BRIGHT
803	Cucsat.PASA.G1059	ctg1	7256414	7259857	+	protein_coding	UBC5	ubiquitin-conjugating enzyme	O	1DU0M	NA	Cucsa.258470	Ubiquitin-conjugating enzyme E2 5	NA	NA	NA	NA	NA
804	Cucsat.RFAM.G13	ctg1	7258345	7258446	+	snRNA	U6	U6	NA	NA	NA	NA	NA	NA	NA	NA	NA	NA
805	Cucsat.PASA.G330	ctg1	7260520	7273344	-	protein_coding	NA	ATP-dependent helicase	K	1DZZX	NA	Cucsa.258460	ATP-dependent helicase BRM	SNF2	TR	SNF2	NA	NA
806	Cucsat.PASA.G1060	ctg1	7275214	7281517	+	protein_coding	NA	NA	S	1E3UD, 1EKSR	NA	Cucsa.258440	Mesoderm induction early response protein 1, putative isoform 1	NA	NA	NA	NA	NA
807	Cucsat.PASA.G331	ctg1	7281636	7289205	-	protein_coding	NA	Anion transporter	G	1DSJ7	NA	Cucsa.258430	Phosphate transporter	NA	NA	NA	NA	NA
808	Cucsat.PASA.G332	ctg1	7290161	7296309	-	protein_coding	NA	U-box domain-containing protein	T	1DQHI	NA	Cucsa.258420	Kinase family protein	NA	NA	NA	RLK-Pelle_RLCK-IXb	NA
809	Cucsat.PASA.G1061	ctg1	7297601	7304929	+	protein_coding	NA	RNA polymerase I specific transcription initiation factor	K	1DQM3	NA	Cucsa.258410	RNA polymerase I-specific transcription initiation factor RRN3	NA	NA	NA	NA	NA
810	Cucsat.PASA.G1062	ctg1	7305748	7327048	+	protein_coding	NA	NA	S	1E3N4	NA	Cucsa.258400	Protein PAIR1	NA	NA	NA	NA	NA
811	Cucsat.PASA.G333	ctg1	7310943	7311684	-	lincRNA	NA	NA	NA	NA	NA	NA	NA	NA	NA	NA	NA	NA
812	Cucsat.PASA.G334	ctg1	7311669	7312695	-	lincRNA	NA	NA	NA	NA	NA	NA	NA	NA	NA	NA	NA	NA
813	Cucsat.PASA.G702	ctg1	7318170	7318603	-	lincRNA	NA	NA	NA	NA	NA	NA	NA	NA	NA	NA	NA	NA
814	Cucsat.PASA.G1063	ctg1	7325642	7331810	+	protein_coding	NA	Protein of unknown function (DUF3741)	S	1.0000000000000001E+69	NA	Cucsa.258370	Phosphatidylinositol N-acetyglucosaminlytransferase subunit P-like protein	NA	NA	NA	NA	NA
815	Cucsat.PASA.G1064	ctg1	7333063	7346257	+	protein_coding	NA	Transcription mediator complex subunit Med12	K	1DQBU	NA	Cucsa.258360	Mediator of RNA polymerase II transcription subunit 12	NA	NA	NA	NA	NA
816	Cucsat.PASA.G335	ctg1	7346916	7350240	-	protein_coding	NA	Pentatricopeptide repeat-containing protein	S	1DQ0U, 1DQN5	NA	Cucsa.258350	Pentatricopeptide repeat-containing protein, putative	NA	NA	NA	NA	NA
817	Cucsat.PASA.G1065	ctg1	7351662	7365850	+	protein_coding	NA	F-box Kelch-repeat protein | acyl-coenzyme A thioesterase 8-like	I, S	1DQIB, 1DQKK	NA	Cucsa.258340	Acyl-CoA thioesterase family protein	NA	NA	NA	NA	NA
818	Cucsat.PASA.G336	ctg1	7363989	7369960	-	protein_coding	NA	NA	S	1E79P	NA	Cucsa.258320	T1N6.11	NA	NA	NA	NA	NA
819	Cucsat.tRNA.G31	ctg1	7366235	7366414	+	tRNA	tRNA-Leu	tRNA-Leu	NA	NA	NA	NA	NA	NA	NA	NA	NA	NA
820	Cucsat.PASA.G1066	ctg1	7371656	7373264	+	lincRNA	NA	NA	NA	NA	NA	NA	NA	NA	NA	NA	NA	NA
821	Cucsat.PASA.G1067	ctg1	7374118	7376469	+	protein_coding	NA	actin-depolymerizing factor	Z	1E2YF	NA	Cucsa.258290	Actin-depolymerizing factor	NA	NA	NA	NA	NA
822	Cucsat.PASA.G1068	ctg1	7379393	7383047	+	protein_coding	NA	Remorin family	S	1DZ3F	NA	Cucsa.258280	Remorin family protein	NA	NA	NA	NA	NA
823	Cucsat.PASA.G1391	ctg1	7383129	7383452	+	lincRNA	NA	NA	NA	NA	NA	NA	NA	NA	NA	NA	NA	NA
824	Cucsat.PASA.G337	ctg1	7383658	7389656	-	protein_coding	MYB7	Transcription factor | Myb-like DNA-binding domain	K	1DZ1H, 1EBUY	MYB	Cucsa.258270	MYB family protein	MYB	TF	MYB->MYB	NA	Myb/SANT
825	Cucsat.PASA.G338	ctg1	7391424	7398375	-	protein_coding	NA	DEAD-box ATP-dependent RNA helicase	A	1DV16	NA	Cucsa.258260	Dead box ATP-dependent RNA helicase	NA	NA	NA	NA	NA
826	Cucsat.PASA.G339	ctg1	7401864	7404559	-	lincRNA	NA	NA	NA	NA	NA	NA	NA	NA	NA	NA	NA	NA
827	Cucsat.PASA.G340	ctg1	7405570	7411189	-	protein_coding	NA	cleavage and polyadenylation specificity factor	A	1DXD4	NA	Cucsa.258240	Cleavage and polyadenylation specificity factor subunit 5	NA	NA	NA	NA	NA
828	Cucsat.PASA.G1069	ctg1	7412829	7425550	+	protein_coding	NA	Pentatricopeptide repeat-containing protein | Protein of unknown function (DUF1446) | LIM domain-containing protein	S, Z, T	1DXRJ, 1DQT9, 1DWXY	NA	Cucsa.258220	ABC transporter substrate-binding protein	NA	NA	NA	NA	NA
829	Cucsat.PASA.G1070	ctg1	7427180	7458901	+	protein_coding	NA	efflux antiporter | Bifunctional protein	P, H	1DU35, 1DQNW	NA	Cucsa.258200	Glutathione-regulated potassium-efflux system protein kefB, putative	NA	NA	NA	NA	NA
830	Cucsat.PASA.G341	ctg1	7449553	7454220	-	protein_coding	NA	isoaspartyl peptidase L-asparaginase	E	1DPP7	NA	Cucsa.258180	Threonine aspartase, putative	NA	NA	NA	NA	NA
831	Cucsat.PASA.G342	ctg1	7455374	7457139	-	protein_coding	NA	LIM domain-containing protein	Z, T	1DQT9	NA	Cucsa.258170	Pollen-specific protein SF3	LIM	TF	LIM	NA	NA
832	Cucsat.PASA.G343	ctg1	7458457	7461684	-	protein_coding	DGD2	digalactosyldiacylglycerol synthase 2	M	1DX02	NA	Cucsa.258160	Digalactosyldiacylglycerol synthase 2, chloroplastic	NA	NA	NA	NA	NA
833	Cucsat.RFAM.G21	ctg1	7462404	7462481	-	snoRNA/CD-box	SNORD18	SNORD18	NA	NA	NA	NA	NA	NA	NA	NA	NA	NA
834	Cucsat.RFAM.G19	ctg1	7462598	7462679	-	snoRNA/CD-box	snoZ199	snoZ199	NA	NA	NA	NA	NA	NA	NA	NA	NA	NA
835	Cucsat.PASA.G1071	ctg1	7463273	7465935	+	protein_coding	NA	thioesterase	Q	1E51Q	NA	Cucsa.258150	Acyl-CoA thioesterase, putative	NA	NA	NA	NA	NA
836	Cucsat.PASA.G344	ctg1	7463694	7472915	-	protein_coding	NA	cell division protein FtsY | C2	S, U	1EKXP, 1E6FV	NA	Cucsa.258140	Signal recognition particle receptor FtsY	NA	NA	NA	NA	NA
837	Cucsat.PASA.G1072	ctg1	7480717	7483568	+	protein_coding	NA	C2	S	1E6FV	NA	Cucsa.258120	BON1-associated protein 2	NA	NA	NA	NA	NA
838	Cucsat.tRNA.G32	ctg1	7482749	7482820	+	tRNA	tRNA-Gly	tRNA-Gly	NA	NA	NA	NA	NA	NA	NA	NA	NA	NA
839	Cucsat.RFAM.G20	ctg1	7482832	7482920	+	snoRNA/CD-box	snoR114	snoR114	NA	NA	NA	NA	NA	NA	NA	NA	NA	NA
840	Cucsat.PASA.G345	ctg1	7482951	7494865	-	protein_coding	OSI_17029	Methyltransferase | E3 ubiquitin-protein ligase	S, O	1DRMD, 1DRD0	NA	Cucsa.258100	Quasimodo 3	NA	NA	NA	NA	NA
841	Cucsat.PASA.G346	ctg1	7495450	7500063	-	protein_coding	FUS6	cop9 signalosome complex subunit	T, O	1DXM6	NA	Cucsa.258090	COP9 signalosome complex subunit 1	NA	NA	NA	NA	NA
842	Cucsat.PASA.G1073	ctg1	7501837	7506769	+	protein_coding	NA	UBX domain-containing protein	O	1EKSM, 1E2D7	NA	Cucsa.258080	FAS-associated factor 2-B	NA	NA	NA	NA	NA
843	Cucsat.PASA.G347	ctg1	7506265	7510810	-	protein_coding	NA	methyltransferase	S	1DSWM	NA	Cucsa.258070	S-adenosyl-L-methionine-dependent methyltransferases superfamily protein	NA	NA	NA	NA	NA
844	Cucsat.PASA.G1074	ctg1	7520172	7523120	+	protein_coding	NA	F-Box protein	S	1DQT0	NA	Cucsa.258060	F-box protein PP2-A13	NA	NA	NA	NA	NA
845	Cucsat.PASA.G1075	ctg1	7523635	7527342	+	protein_coding	NA	F-Box protein	S	1DSIJ	NA	Cucsa.258050	F-box protein	NA	NA	NA	NA	NA
846	Cucsat.PASA.G348	ctg1	7528071	7536527	-	protein_coding	OSI_34367	vacuolar protein 8-like | Peroxisomal biogenesis factor 11 (PEX11) | Peroxisomal membrane protein	U	1EBMC, 1EMHY, 1DQ28	NA	Cucsa.258030	Armadillo/beta-catenin repeat family protein	NA	NA	NA	NA	NA
847	Cucsat.PASA.G1076	ctg1	7548263	7560207	+	protein_coding	NA	ribosomal RNA small subunit methyltransferase	A, S	1E4RC, 1DW4E	NA	Cucsa.258010	Ribosomal RNA small subunit methyltransferase A	NA	NA	NA	NA	NA
848	Cucsat.PASA.G688	ctg1	7549761	7550326	-	lincRNA	NA	NA	NA	NA	NA	NA	NA	NA	NA	NA	NA	NA
849	Cucsat.PASA.G349	ctg1	7554038	7557259	-	protein_coding	NA	Phosphorylates low-molecular-mass and protein-bound erythrulosamines and ribulosamines, but not fructosamines or psicosamines, on the third carbon of the sugar moiety. Protein- bound erythrulosamine 3-phosphates and ribulosamine 3-phosphates are unstable and decompose under physiological conditions	G	1DYVV	NA	Cucsa.258000	Fructosamine kinase	NA	NA	NA	NA	NA
850	Cucsat.PASA.G1077	ctg1	7564628	7569172	+	protein_coding	NA	UAA transporter family	G	1E9F6	NA	Cucsa.257980	Adenosine 3'-phospho 5'-phosphosulfate transporter 2	NA	NA	NA	NA	NA
851	Cucsat.PASA.G350	ctg1	7569069	7582926	-	protein_coding	NA	transcription factor | galactose-1-phosphate	K, G	1DVPB, 1DV8H	NA	Cucsa.257970	Myb family transcription factor family protein	NA	NA	NA	NA	Myb/SANT
852	Cucsat.PASA.G1078	ctg1	7576262	7579851	+	protein_coding	NA	Glyoxylate	C	1DUE0	NA	Cucsa.257950	Glyoxylate reductase	NA	NA	NA	NA	NA
853	Cucsat.PASA.G1079	ctg1	7583809	7586847	+	protein_coding	NA	CRS2-associated factor 1	A	1DWRD	NA	Cucsa.257930	CRS2-associated factor 1	NA	NA	NA	NA	NA
854	Cucsat.PASA.G1080	ctg1	7588937	7595480	+	protein_coding	NA	PlsC	I	1DYYP	NA	Cucsa.257920	Lysophosphatidylcholine acyltransferase 1	NA	NA	NA	NA	NA
855	Cucsat.PASA.G1081	ctg1	7601362	7606477	+	protein_coding	NA	Transcription factor | transcription factor	K	1E0RR, 1DWP0	MIKC_MADS	Cucsa.257910	MADS-box transcription factor	MADS-MIKC	TF	MADS->MADS-MIKC	NA	MADS box
856	Cucsat.PASA.G1082	ctg1	7607642	7610136	+	protein_coding	NA	histone deacetylase complex	K	1DS0E	NA	Cucsa.257900	Histone deacetylase complex subunit SAP18	NA	NA	NA	NA	NA
857	Cucsat.PASA.G1083	ctg1	7611721	7619184	+	protein_coding	NA	Alpha-1,4-galacturonosyltransferase	G	1DTUZ	NA	Cucsa.257890	Hexosyltransferase	NA	NA	NA	NA	NA
858	Cucsat.PASA.G675	ctg1	7617785	7619046	-	protein_coding	NA	Glyoxylate	C	1DUE0	NA	NA	NA	NA	NA	NA	NA	NA
859	Cucsat.PASA.G1084	ctg1	7620198	7629802	+	lincRNA	NA	NA	NA	NA	NA	NA	NA	NA	NA	NA	NA	NA
860	Cucsat.PASA.G351	ctg1	7621842	7627806	-	protein_coding	NA	Glyoxylate	C	1DUE0	NA	Cucsa.257860	Erythronate-4-phosphate dehydrogenase	NA	NA	NA	NA	NA
861	Cucsat.PASA.G1085	ctg1	7633436	7636960	+	protein_coding	NA	cytochrome P450	Q	1DX32	NA	Cucsa.257850	Cytochrome P450	NA	NA	NA	NA	NA
862	Cucsat.PASA.G1443	ctg1	7636932	7638837	+	lincRNA	NA	NA	NA	NA	NA	NA	NA	NA	NA	NA	NA	NA
863	Cucsat.PASA.G352	ctg1	7637665	7662457	-	protein_coding	NA	Inherit from KOG: Beige BEACH domain containing protein | Beige/BEACH domain	U	1DQTM, 1EJT6	NA	Cucsa.257840	BEACH domain-containing protein lvsC	NA	NA	NA	NA	NA
864	Cucsat.PASA.G1388	ctg1	7639397	7641628	+	lincRNA	NA	NA	NA	NA	NA	NA	NA	NA	NA	NA	NA	NA
865	Cucsat.tRNA.G33	ctg1	7664258	7664332	+	tRNA	tRNA-Ala	tRNA-Ala	NA	NA	NA	NA	NA	NA	NA	NA	NA	NA
866	Cucsat.PASA.G1086	ctg1	7664886	7673684	+	protein_coding	NA	MIT (microtubule interacting and transport) domain	O	1DWVF	NA	Cucsa.257830	Spastin	NA	NA	NA	NA	NA
867	Cucsat.PASA.G1087	ctg1	7674233	7679074	+	protein_coding	NA	cytochrome P450	Q	1DV2E, 1DX32	NA	Cucsa.257820	Cytochrome P450, putative	NA	NA	NA	NA	NA
868	Cucsat.PASA.G1088	ctg1	7679610	7682261	+	protein_coding	NA	serine threonine-protein kinase	T	1DXUN	NA	Cucsa.257810	Kinase family protein	NA	NA	NA	Aur	NA
869	Cucsat.PASA.G353	ctg1	7682850	7686593	-	protein_coding	NA	WRC	K	1E6SP	GRF	Cucsa.257800	Growth-regulating factor 9, putative	GRF	TF	GRF	NA	WRC
870	Cucsat.PASA.G1089	ctg1	7688818	7706582	+	protein_coding	CYN18-1	ankyrin repeat and zinc finger domain-containing protein 1-like | FHA domain | PPIases accelerate the folding of proteins (By similarity)	S, T, O	1DV8R, 1DXT8, 1E0UA	NA	Cucsa.257760	SMAD/FHA domain-containing protein	NA	NA	NA	NA	NA
871	Cucsat.PASA.G1090	ctg1	7716830	7718212	+	protein_coding	NA	NA	S	1E8YC	NA	Cucsa.257750	protein binding	NA	NA	NA	NA	NA
872	Cucsat.PASA.G689	ctg1	7716935	7718020	-	lincRNA	NA	NA	NA	NA	NA	NA	NA	NA	NA	NA	NA	NA
873	Cucsat.PASA.G354	ctg1	7719265	7722736	-	protein_coding	DPS1	Dihydrodipicolinate synthase	E	1DQF6	NA	Cucsa.257740	4-hydroxy-tetrahydrodipicolinate synthase	NA	NA	NA	NA	NA
874	Cucsat.PASA.G1431	ctg1	7720797	7721094	+	lincRNA	NA	NA	NA	NA	NA	NA	NA	NA	NA	NA	NA	NA
875	Cucsat.PASA.G1091	ctg1	7724862	7734523	+	protein_coding	NA	Armadillo repeat-containing kinesin-like protein	Z	1DYME	NA	Cucsa.257730	Kinesin-like protein	NA	NA	NA	NA	NA
876	Cucsat.PASA.G355	ctg1	7745736	7755767	-	protein_coding	NA	Brefeldin A-inhibited guanine nucleotide-exchange protein	U	1DQQ3	NA	Cucsa.257720	Brefeldin A-inhibited guanine nucleotide-exchange protein 2	NA	NA	NA	NA	NA
877	Cucsat.PASA.G1092	ctg1	7756967	7760389	+	protein_coding	NA	Pentatricopeptide repeat-containing protein	S	1DR4H	NA	Cucsa.257710	Pentatricopeptide repeat-containing protein	NA	NA	NA	NA	NA
878	Cucsat.PASA.G356	ctg1	7759565	7760466	-	protein_coding	NA	lob domain-containing protein	S	1E36J	LBD	Cucsa.257700	LOB domain-containing protein, putative	LOB	TF	LOB	NA	LOB
879	Cucsat.PASA.G357	ctg1	7763416	7767189	-	protein_coding	NA	NA	S	1DQC8	NA	Cucsa.257690	BnaA09g38920D protein	NA	NA	NA	NA	NA
880	Cucsat.PASA.G1093	ctg1	7781473	7786970	+	protein_coding	NA	AT hook motif domain containing protein, expressed | Domain of unknown function (DUF296)	S	1E2GD, 1DUWT	NA	Cucsa.257680	AT hook motif DNA-binding family protein	NA	NA	NA	NA	NA
881	Cucsat.PASA.G1094	ctg1	7788103	7793189	+	protein_coding	NA	The proteasome is a multicatalytic proteinase complex which is characterized by its ability to cleave peptides with Arg, Phe, Tyr, Leu, and Glu adjacent to the leaving group at neutral or slightly basic pH. The proteasome has an ATP-dependent proteolytic activity (By similarity)	O	1DWEV	NA	Cucsa.257670	Proteasome subunit beta type	NA	NA	NA	NA	NA
882	Cucsat.PASA.G358	ctg1	7788437	7790338	-	lincRNA	NA	NA	NA	NA	NA	NA	NA	NA	NA	NA	NA	NA
883	Cucsat.PASA.G1095	ctg1	7793869	7799522	+	protein_coding	NA	ATP-dependent DNA helicase 2 subunit	L	1DTFI	NA	Cucsa.257660	ATP-dependent DNA helicase 2 subunit KU80	NA	NA	NA	NA	NA
884	Cucsat.PASA.G1096	ctg1	7800534	7804418	+	protein_coding	NA	glutathione S-transferase zeta class-like	O	1E1T4	NA	Cucsa.257650	Glutathione S-transferase	NA	NA	NA	NA	NA
885	Cucsat.tRNA.G34	ctg1	7803865	7803939	+	tRNA	tRNA-Lys	tRNA-Lys	NA	NA	NA	NA	NA	NA	NA	NA	NA	NA
886	Cucsat.tRNA.G35	ctg1	7804059	7804131	+	tRNA	tRNA-Lys	tRNA-Lys	NA	NA	NA	NA	NA	NA	NA	NA	NA	NA
887	Cucsat.tRNA.G36	ctg1	7804235	7804307	+	tRNA	tRNA-Lys	tRNA-Lys	NA	NA	NA	NA	NA	NA	NA	NA	NA	NA
888	Cucsat.tRNA.G37	ctg1	7804773	7804846	+	tRNA	tRNA-Lys	tRNA-Lys	NA	NA	NA	NA	NA	NA	NA	NA	NA	NA
889	Cucsat.PASA.G359	ctg1	7805965	7812538	-	protein_coding	NA	WD domain, G-beta repeat	S	1DSZE	NA	Cucsa.257640	Transducin beta-like protein 2	NA	NA	NA	NA	NA
890	Cucsat.tRNA.G38	ctg1	7812639	7812721	-	tRNA	tRNA-Leu	tRNA-Leu	NA	NA	NA	NA	NA	NA	NA	NA	NA	NA
891	Cucsat.PASA.G1097	ctg1	7816548	7820181	+	protein_coding	NA	DHHC palmitoyltransferase	S	1EDW4	NA	Cucsa.257630	S-acyltransferase	NA	NA	NA	NA	NA
892	Cucsat.PASA.G360	ctg1	7822728	7823946	-	protein_coding	NA	Protein of unknown function (DUF1442)	S	1DYXN	NA	Cucsa.257620	DUF1442 family protein	NA	NA	NA	NA	NA
893	Cucsat.PASA.G361	ctg1	7836317	7839646	-	protein_coding	NA	Leucine-rich repeat	T	1DRNY	NA	Cucsa.257600	Receptor-like protein kinase	NA	NA	NA	RLK-Pelle_LRR-IV	NA
894	Cucsat.PASA.G1098	ctg1	7844778	7848662	+	protein_coding	OSI_21514	tRNA 2'phosphotransferase	J	1DTFV	NA	Cucsa.257590	RNA 2'-phosphotransferase isoform 2	NA	NA	NA	NA	NA
895	Cucsat.PASA.G1099	ctg1	7849382	7852387	+	protein_coding	NA	NA	S	1DWJA	NA	Cucsa.257580	Polyphosphatidylinositol phosphatase INP53	NA	NA	NA	NA	NA
896	Cucsat.RFAM.G14	ctg1	7852741	7852857	-	snRNA	U5	U5	NA	NA	NA	NA	NA	NA	NA	NA	NA	NA
897	Cucsat.PASA.G362	ctg1	7854231	7856613	-	protein_coding	NA	UDP-glucuronate 4-epimerase	G	1EMMG	NA	Cucsa.257570	UDP-D-glucuronate 4-epimerase 4	NA	NA	NA	NA	NA
898	Cucsat.PASA.G363	ctg1	7857964	7862619	-	protein_coding	EPSPS	3-phosphoshikimate 1-carboxyvinyltransferase	E	1EM7W	NA	Cucsa.257560	3-phosphoshikimate 1-carboxyvinyltransferase	NA	NA	NA	NA	NA
899	Cucsat.RFAM.G6	ctg1	7863911	7864013	-	snRNA	U6	U6	NA	NA	NA	NA	NA	NA	NA	NA	NA	NA
900	Cucsat.PASA.G364	ctg1	7865642	7869772	-	protein_coding	NA	Transketolase	G	1DQBZ	NA	Cucsa.257550	Transketolase	NA	NA	NA	NA	NA
901	Cucsat.PASA.G365	ctg1	7871035	7875271	-	protein_coding	NA	DNA repair protein	L	1DVCE	NA	Cucsa.257540	DNA repair protein RAD51 homolog 3	NA	NA	NA	NA	NA
902	Cucsat.PASA.G366	ctg1	7877002	7881891	-	protein_coding	NA	tRNA threonylcarbamoyladenosine biosynthesis protein	O	1DTDI	NA	Cucsa.257530	tRNA N6-adenosine threonylcarbamoyltransferase	NA	NA	NA	NA	NA
903	Cucsat.PASA.G1100	ctg1	7882121	7889167	+	protein_coding	OSI_32957	Inherit from COG: nitroreductase	C	1DQ32	NA	Cucsa.257520	Nitroreductase	NA	NA	NA	NA	NA
904	Cucsat.PASA.G367	ctg1	7884806	7885369	-	lincRNA	NA	NA	NA	NA	NA	NA	NA	NA	NA	NA	NA	NA
905	Cucsat.PASA.G1101	ctg1	7891222	7894562	+	protein_coding	NA	Plant protein of unknown function (DUF641)	S	1DR20	NA	Cucsa.257510	Plant protein of unknown function (DUF641)	NA	NA	NA	NA	NA
906	Cucsat.tRNA.G39	ctg1	7894932	7895006	+	tRNA	tRNA-Glu	tRNA-Glu	NA	NA	NA	NA	NA	NA	NA	NA	NA	NA
907	Cucsat.PASA.G368	ctg1	7895880	7904132	-	protein_coding	MAP1A	Removes the N-terminal methionine from nascent proteins (By similarity)	O	1DW8Q	NA	Cucsa.257500	Methionine aminopeptidase 1	NA	NA	NA	NA	NA
908	Cucsat.PASA.G1102	ctg1	7901910	7903902	+	lincRNA	NA	NA	NA	NA	NA	NA	NA	NA	NA	NA	NA	NA
909	Cucsat.tRNA.G40	ctg1	7904137	7904209	+	tRNA	tRNA-Arg	tRNA-Arg	NA	NA	NA	NA	NA	NA	NA	NA	NA	NA
910	Cucsat.PASA.G660	ctg1	7904234	7904570	-	lincRNA	NA	NA	NA	NA	NA	NA	NA	NA	NA	NA	NA	NA
911	Cucsat.PASA.G369	ctg1	7904652	7906478	-	protein_coding	NA	pectinesterase pectinesterase inhibitor	G	1E0D3	NA	Cucsa.257490	Pectinesterase	NA	NA	NA	NA	NA
912	Cucsat.PASA.G1103	ctg1	7918548	7923402	+	protein_coding	NA	pectinesterase	G	1DZ58	NA	Cucsa.257480	Pectinesterase	NA	NA	NA	NA	NA
913	Cucsat.PASA.G370	ctg1	7926758	7937811	-	protein_coding	NA	Chromo domain protein | thiF family	B, O	1DU97, 1E0PU	NA	Cucsa.257450	Ubiquitin-like modifier-activating enzyme 5	NA	NA	NA	NA	NA
914	Cucsat.PASA.G1426	ctg1	7935469	7935991	+	lincRNA	NA	NA	NA	NA	NA	NA	NA	NA	NA	NA	NA	NA
915	Cucsat.PASA.G1104	ctg1	7938508	7941384	+	protein_coding	NA	domain-containing protein	K	1E68A	NA	Cucsa.257440	SWIb domain-containing protein	SWI/SNF-BAF60b	TR	SWI/SNF-BAF60b	NA	NA
916	Cucsat.PASA.G371	ctg1	7939278	7941322	-	lincRNA	NA	NA	NA	NA	NA	NA	NA	NA	NA	NA	NA	NA
917	Cucsat.PASA.G1105	ctg1	7942433	7944892	+	protein_coding	NA	tRNA (guanine-N(7)-)-methyltransferase-like	J	1DX53	NA	Cucsa.257430	tRNA (guanine-N-7) methyltransferase	NA	NA	NA	NA	NA
918	Cucsat.PASA.G1106	ctg1	7945793	7948101	+	protein_coding	NA	NA	S	1EIM8	NA	Cucsa.257410	Glycine-rich protein	NA	NA	NA	NA	NA
919	Cucsat.PASA.G372	ctg1	7948192	7967980	-	protein_coding	NA	B3 domain-containing protein	K, S	1DQFS, 1E3VK	NA	Cucsa.257400	DNA replication and repair recF	NA	NA	NA	NA	NA
920	Cucsat.PASA.G1406	ctg1	7957643	7958110	+	lincRNA	NA	NA	NA	NA	NA	NA	NA	NA	NA	NA	NA	NA
921	Cucsat.PASA.G1107	ctg1	7972906	7977286	+	protein_coding	NMP1	nuclear matrix protein 1	S	1DSQH	NA	Cucsa.257370	Nuclear matrix protein 1	NA	NA	NA	NA	NA
922	Cucsat.PASA.G1108	ctg1	7977746	7997946	+	protein_coding	NA	Pentatricopeptide repeat-containing protein | EF hand family protein	S, T	1E1KC, 1E20Y	NA	Cucsa.257360	Pentatricopeptide repeat-containing protein	NA	NA	NA	NA	NA
923	Cucsat.PASA.G373	ctg1	7981606	7986114	-	protein_coding	NA	glutathione	O	1E3C5	NA	Cucsa.257350	Glutathione s-transferase, putative	NA	NA	NA	NA	NA
924	Cucsat.PASA.G374	ctg1	7986830	7987567	-	lincRNA	NA	NA	NA	NA	NA	NA	NA	NA	NA	NA	NA	NA
925	Cucsat.PASA.G1109	ctg1	7999775	8018767	+	protein_coding	NA	Brefeldin A-inhibited guanine nucleotide-exchange protein	U	1DZ3M	NA	Cucsa.257310	Brefeldin A-inhibited guanine nucleotide-exchange protein 1	NA	NA	NA	NA	NA
926	Cucsat.PASA.G1110	ctg1	8020688	8027251	+	protein_coding	DET1	Light-mediated development protein	K	1DWYA	NA	Cucsa.257300	Light-mediated development protein DET1	NA	NA	NA	NA	NA
927	Cucsat.PASA.G375	ctg1	8024378	8034126	-	protein_coding	NA	TatD related DNase	L	1DUQ1	NA	Cucsa.257290	TatD-related deoxyribonuclease	NA	NA	NA	NA	NA
928	Cucsat.miRNA.G341	ctg1	8026554	8026680	+	miRNA	NA	NA	NA	NA	NA	NA	NA	NA	NA	NA	NA	NA
929	Cucsat.PASA.G1393	ctg1	8032209	8032687	+	lincRNA	NA	NA	NA	NA	NA	NA	NA	NA	NA	NA	NA	NA
930	Cucsat.PASA.G1111	ctg1	8034043	8037123	+	protein_coding	NA	Pentatricopeptide repeat-containing protein	S	1E02H	NA	Cucsa.257280	Pentatricopeptide repeat-containing protein, putative	NA	NA	NA	NA	NA
931	Cucsat.PASA.G1112	ctg1	8040501	8042365	+	protein_coding	NA	cell division	S	1DZEI	NA	Cucsa.257270	cyclin p4;1	NA	NA	NA	NA	NA
932	Cucsat.PASA.G376	ctg1	8043991	8046092	-	protein_coding	NA	Pfam:RFC-E_C	D, L	1DRXE	NA	Cucsa.257260	Replication factor C subunit, putative	NA	NA	NA	NA	NA
933	Cucsat.PASA.G377	ctg1	8062794	8066405	-	protein_coding	NA	Heavy-metal-associated domain	P	1E3S3	NA	Cucsa.257230	Heavy metal transport/detoxification superfamily protein	NA	NA	NA	NA	NA
934	Cucsat.PASA.G378	ctg1	8066963	8071000	-	protein_coding	NA	5-hydroxyisourate hydrolase	F	1DTZ1	NA	Cucsa.257220	Transthyretin-like S-allantoin synthase protein	NA	NA	NA	NA	NA
935	Cucsat.PASA.G1113	ctg1	8071247	8081359	+	protein_coding	CHY1	3-hydroxyisobutyryl-CoA hydrolase	I	1DXD3	NA	Cucsa.257210	3-hydroxyisobutyryl-CoA hydrolase-like protein	NA	NA	NA	NA	NA
936	Cucsat.PASA.G379	ctg1	8090435	8095536	-	protein_coding	KAO	Ent-kaurenoic acid oxidase	Q	1E19J	NA	Cucsa.257180	Cytochrome P450 family ent-kaurenoic acid oxidase	NA	NA	NA	NA	NA
937	Cucsat.PASA.G380	ctg1	8099987	8102768	-	protein_coding	NA	NA	NA	NA	NA	NA	NA	NA	NA	NA	NA	NA
938	Cucsat.PASA.G381	ctg1	8104063	8108312	-	protein_coding	NA	serine threonine-protein kinase	T	1DQ2C	NA	Cucsa.257160	Kinase family protein	NA	NA	NA	RLK-Pelle_RLCK-XII-1	NA
939	Cucsat.miRNA.G339	ctg1	8105338	8105446	-	miRNA	NA	NA	NA	NA	NA	NA	NA	NA	NA	NA	NA	NA
940	Cucsat.PASA.G382	ctg1	8110601	8112338	-	lincRNA	NA	NA	NA	NA	NA	NA	NA	NA	NA	NA	NA	NA
941	Cucsat.PASA.G1114	ctg1	8120713	8126493	+	protein_coding	NA	Nitrate transporter	P	1DU3V	NA	Cucsa.257150	nitrate transporter 1.5	NA	NA	NA	NA	NA
942	Cucsat.PASA.G383	ctg1	8122536	8124573	-	lincRNA	NA	NA	NA	NA	NA	NA	NA	NA	NA	NA	NA	NA
943	Cucsat.PASA.G1115	ctg1	8125596	8131780	+	protein_coding	COX10	protoheme IX farnesyltransferase	H	1DYFW	NA	Cucsa.257140	Protoheme IX farnesyltransferase	NA	NA	NA	NA	NA
944	Cucsat.PASA.G1116	ctg1	8132490	8135986	+	protein_coding	MSI1	WD-40 repeat-containing protein	B	1DQBT	NA	Cucsa.257130	Histone-binding protein RBBP4	NA	NA	NA	NA	NA
945	Cucsat.PASA.G384	ctg1	8136403	8143157	-	protein_coding	NA	ABC transporter C family member	Q	1DRTG	NA	Cucsa.257120	Multidrug resistance protein ABC transporter family	NA	NA	NA	NA	NA
946	Cucsat.PASA.G1117	ctg1	8137746	8138460	+	lincRNA	NA	NA	NA	NA	NA	NA	NA	NA	NA	NA	NA	NA
947	Cucsat.PASA.G1118	ctg1	8145814	8147918	+	protein_coding	RPL11	ribosomal protein	J	1DVJX	NA	Cucsa.257110	60S ribosomal protein L11	NA	NA	NA	NA	NA
948	Cucsat.PASA.G385	ctg1	8148885	8170014	-	protein_coding	NA	ABC transporter C family member	Q	1DRTG	NA	Cucsa.257100	Multidrug resistance protein ABC transporter family	NA	NA	NA	NA	NA
949	Cucsat.PASA.G386	ctg1	8176470	8189609	-	protein_coding	OSI_17160	DNA replication factor Dna2	L	1DZ9J	NA	Cucsa.257080	DNA replication helicase, putative	NA	NA	NA	NA	NA
950	Cucsat.PASA.G387	ctg1	8190932	8193696	-	protein_coding	OSI_18234	Sister chromatid cohesion protein	D	1DXPV	NA	Cucsa.257070	Sister chromatid cohesion protein DCC1	NA	NA	NA	NA	NA
951	Cucsat.PASA.G1119	ctg1	8195792	8201418	+	protein_coding	NA	WAX2 C-terminal domain	I	1DPQU	NA	Cucsa.257060	Fatty acid hydroxylase superfamily	NA	NA	NA	NA	NA
952	Cucsat.PASA.G1120	ctg1	8211525	8218542	+	protein_coding	NA	WAX2 C-terminal domain	I	1DPQU	NA	Cucsa.257050	Fatty acid hydroxylase superfamily protein	NA	NA	NA	NA	NA
953	Cucsat.PASA.G1121	ctg1	8221963	8228542	+	protein_coding	NA	WAX2 C-terminal domain	I	1DPQU	NA	Cucsa.257040	Fatty acid hydroxylase superfamily	NA	NA	NA	NA	NA
954	Cucsat.PASA.G388	ctg1	8226073	8235901	-	protein_coding	NA	uridylate kinase	F	1DV34	NA	Cucsa.257020	UMP-CMP kinase	NA	NA	NA	NA	NA
955	Cucsat.PASA.G1122	ctg1	8229560	8231554	+	protein_coding	NA	Ribosomal L18p/L5e family	J	1EKHC	NA	Cucsa.257030	50S ribosomal L18	NA	NA	NA	NA	NA
956	Cucsat.PASA.G1123	ctg1	8236808	8238222	+	protein_coding	NA	Phosphatidylinositol n-acetylglucosaminyltransferase subunit	S	1E10H	NA	NA	NA	NA	NA	NA	NA	NA
957	Cucsat.PASA.G389	ctg1	8237695	8242942	-	protein_coding	PDE318	Nucleolar GTP-binding protein	S	1DRB6	NA	Cucsa.257010	GTP-binding protein, putative	NA	NA	NA	NA	NA
958	Cucsat.PASA.G1124	ctg1	8238943	8239580	+	lincRNA	NA	NA	NA	NA	NA	NA	NA	NA	NA	NA	NA	NA
959	Cucsat.PASA.G390	ctg1	8243869	8248630	-	protein_coding	NA	dynamin-related protein	U	1DUPI	NA	Cucsa.257000	Dynamin, putative	NA	NA	NA	NA	NA
960	Cucsat.PASA.G391	ctg1	8249382	8262691	-	protein_coding	NA	malic enzyme	C	1DR5X	NA	Cucsa.256990	Malic enzyme	NA	NA	NA	NA	NA
961	Cucsat.PASA.G1125	ctg1	8254233	8255710	+	lincRNA	NA	NA	NA	NA	NA	NA	NA	NA	NA	NA	NA	NA
962	Cucsat.PASA.G1126	ctg1	8278566	8287022	+	protein_coding	MTACP-1	Carrier of the growing fatty acid chain in fatty acid biosynthesis (By similarity)	I, Q, C	1E55S	NA	Cucsa.256960	Acyl carrier protein	NA	NA	NA	NA	NA
963	Cucsat.PASA.G392	ctg1	8278843	8283849	-	lincRNA	NA	NA	NA	NA	NA	NA	NA	NA	NA	NA	NA	NA
964	Cucsat.PASA.G393	ctg1	8282057	8286990	-	lincRNA	NA	NA	NA	NA	NA	NA	NA	NA	NA	NA	NA	NA
965	Cucsat.PASA.G1127	ctg1	8291169	8299627	+	protein_coding	CHL-CPN10	Protein of unknown function (DUF3769) | Chaperonin	S, O	1DYC2, 1E42C	NA	Cucsa.256930	Chloroplast, plasma membrane, plastid, chloroplast envelope, putative	NA	NA	NA	NA	NA
966	Cucsat.PASA.G1128	ctg1	8309782	8312424	+	protein_coding	NA	atp synthase	C	1DX72	NA	Cucsa.256900	ATP synthase subunit delta	NA	NA	NA	NA	NA
967	Cucsat.PASA.G1129	ctg1	8319122	8320254	+	protein_coding	NA	Protein of unknown function (DUF581)	S	1E7RM	NA	Cucsa.256880	Protein of unknown function (DUF581)	NA	NA	NA	NA	NA
968	Cucsat.PASA.G1130	ctg1	8321907	8329218	+	protein_coding	NA	PPR repeat	S	1DWPR	NA	Cucsa.256870	Pentatricopeptide repeat-containing protein, putative	NA	NA	NA	NA	NA
969	Cucsat.PASA.G394	ctg1	8321924	8328871	-	protein_coding	NA	receptor-like protein kinase	T	1DRX0	NA	Cucsa.256850	Kinase family protein	NA	NA	NA	RLK-Pelle_RLCK-VIIa-2	NA
970	Cucsat.PASA.G1131	ctg1	8333791	8340139	+	protein_coding	NA	eukaryotic translation initiation factor	J	1DUKX	NA	Cucsa.256840	Eukaryotic translation initiation factor 4G	NA	NA	NA	NA	NA
971	Cucsat.PASA.G395	ctg1	8336660	8351231	-	protein_coding	OSI_10571	Caspase domain	S, D, O	1E5SF, 1DY7J	NA	Cucsa.256820	metacaspase 1	NA	NA	NA	NA	NA
972	Cucsat.PASA.G1132	ctg1	8339576	8340934	+	protein_coding	NA	eukaryotic translation initiation factor	J	1DUKX	NA	NA	NA	NA	NA	NA	NA	NA
973	Cucsat.PASA.G1133	ctg1	8352475	8362195	+	protein_coding	NA	Inherit from KOG: ribosomal protein S4	S, J	1E6Z1, 1DW3U	NA	Cucsa.256800	Protein kinase, ATP binding site-containing protein	NA	NA	NA	NA	NA
974	Cucsat.PASA.G396	ctg1	8366312	8368969	-	protein_coding	NA	NA	NA	NA	NA	NA	NA	NA	NA	NA	NA	NA
975	Cucsat.PASA.G397	ctg1	8369063	8378663	-	protein_coding	NA	BTB POZ domain-containing protein	S	1DW1Y	NA	Cucsa.256780	Phototropic-responsive NPH3 family protein, putative	NA	NA	NA	NA	NA
976	Cucsat.PASA.G1134	ctg1	8372898	8374927	+	lincRNA	NA	NA	NA	NA	NA	NA	NA	NA	NA	NA	NA	NA
977	Cucsat.PASA.G398	ctg1	8378484	8384868	-	protein_coding	NA	NADPH adrenodoxin oxidoreductase, mitochondrial	C	1DR3S	NA	Cucsa.256750	NADPH:adrenodoxin oxidoreductase, mitochondrial	NA	NA	NA	NA	NA
978	Cucsat.PASA.G1135	ctg1	8385765	8388910	+	protein_coding	NA	RHO	S	1DRGM	NA	NA	NA	NA	NA	NA	NA	NA
979	Cucsat.PASA.G1136	ctg1	8390798	8394172	+	protein_coding	NA	Nucleotide-diphospho-sugar transferase	S	1DQJH	NA	Cucsa.256730	Glycosyltransferase	NA	NA	NA	NA	NA
980	Cucsat.PASA.G399	ctg1	8394666	8405139	-	protein_coding	NA	RNA recognition motif. (a.k.a. RRM, RBD, or RNP domain) | Cyclophilin type peptidyl-prolyl cis-trans isomerase/CLD	A, O	1DYB6, 1DZRV	NA	Cucsa.256720	Heterogeneous nuclear ribonucleoprotein Q	NA	NA	NA	NA	NA
981	Cucsat.PASA.G1137	ctg1	8410817	8414634	+	protein_coding	AT-HSFA5	Heat stress transcription factor	K	1DRDY	HSF	Cucsa.256700	Heat shock transcription factor A5a	HSF	TF	HSF	NA	HSF
982	Cucsat.PASA.G1138	ctg1	8417569	8420619	+	protein_coding	NA	Cell signaling peptide that may regulate plant stress, growth, and development. Mediates a rapid alkalinization of extracellular space by mediating a transient increase in the cytoplasmic Ca(2 ) concentration leading to a calcium-dependent signaling events through a cell surface receptor and a concomitant activation of some intracellular mitogen-activated protein kinases (By similarity)	T	1E7DW	NA	Cucsa.256690	Rapid ALkalinization Factor	NA	NA	NA	NA	NA
983	Cucsat.PASA.G400	ctg1	8421018	8439766	-	protein_coding	SAHH2, RAD50	DNA repair protein | adenosylhomocysteinase	H, L	1DVCZ, 1DQD8	NA	Cucsa.256670	DNA repair protein RAD50	NA	NA	NA	NA	NA
984	Cucsat.PASA.G1139	ctg1	8439532	8450151	+	protein_coding	NA	Werner Syndrome-like	S, L	1E6VW, 1E2K2	NA	Cucsa.256660	Werner syndrome-like exonuclease	NA	NA	NA	NA	NA
985	Cucsat.PASA.G401	ctg1	8454933	8456562	-	protein_coding	NA	Chaperone protein dnaJ 20	O	1E03D	NA	Cucsa.256640	Chaperone protein dnaJ 20, chloroplast	NA	NA	NA	NA	NA
986	Cucsat.PASA.G1140	ctg1	8462559	8466956	+	protein_coding	NA	NA	S	1DXDA	NA	Cucsa.256630	Glutamyl-tRNA reductase binding protein	NA	NA	NA	NA	NA
987	Cucsat.PASA.G1141	ctg1	8467392	8474314	+	protein_coding	NA	RNA recognition motif	S	1DS1M	NA	Cucsa.256620	RNA recognition motif-containing family protein	NA	NA	NA	NA	NA
988	Cucsat.tRNA.G41	ctg1	8476329	8476402	-	tRNA	tRNA-Arg	tRNA-Arg	NA	NA	NA	NA	NA	NA	NA	NA	NA	NA
989	Cucsat.PASA.G1142	ctg1	8477269	8482700	+	protein_coding	OSI_15556	magnesium transporter NIPA2-like	S	1E0BI	NA	Cucsa.256600	Protein of unknown function (DUF803)	NA	NA	NA	NA	NA
990	Cucsat.PASA.G402	ctg1	8477459	8487561	-	protein_coding	NA	NA	S	1DQMW	NA	Cucsa.256590	RNA-directed DNA polymerase (reverse transcriptase)-related family protein	NA	NA	NA	NA	NA
991	Cucsat.PASA.G403	ctg1	8488509	8492793	-	protein_coding	NA	Zinc finger, C3HC4 type (RING finger)	O	1E89T	NA	Cucsa.256580	E3 ubiquitin ligase RNF4	NA	NA	NA	NA	NA
992	Cucsat.PASA.G1143	ctg1	8494995	8507335	+	protein_coding	NA	Galactose binding lectin domain | beta-galactosidase	G	1E9ZW, 1DUP1	NA	Cucsa.256570	Beta-galactosidase	NA	NA	NA	NA	NA
993	Cucsat.PASA.G404	ctg1	8508763	8512398	-	protein_coding	NA	Cleavage site for pathogenic type III effector avirulence factor Avr	S	1DXKN	NA	Cucsa.256560	RPM1 interacting protein 4 transcript protein	NA	NA	NA	NA	NA
994	Cucsat.PASA.G405	ctg1	8513865	8515593	-	protein_coding	NA	Coiled-coil domain-containing protein	S	1E7CS	NA	Cucsa.256550	Translation machinery-associated 7	NA	NA	NA	NA	NA
995	Cucsat.PASA.G406	ctg1	8516254	8523002	-	protein_coding	NA	Methyltransferase-like protein	E	1DVZU	NA	Cucsa.256540	Methyltransferase-like protein 13	NA	NA	NA	NA	NA
996	Cucsat.PASA.G1144	ctg1	8524848	8528035	+	protein_coding	NA	Alkaline ceramidase	I	1DR82	NA	Cucsa.256530	Alkaline ceramidase 3	NA	NA	NA	NA	NA
997	Cucsat.PASA.G407	ctg1	8528673	8531856	-	protein_coding	NA	NA	S	1E5H8	NA	Cucsa.256520	Plant/K21P3-8 protein, putative	NA	NA	NA	NA	NA
998	Cucsat.PASA.G408	ctg1	8532375	8555640	-	protein_coding	NA	NA	S	1EESR, 1DQ1T	NA	Cucsa.256510	Histidine kinase-, DNA gyrase B	NA	NA	NA	NA	NA
999	Cucsat.tRNA.G42	ctg1	8557991	8558082	-	tRNA	tRNA-Tyr	tRNA-Tyr	NA	NA	NA	NA	NA	NA	NA	NA	NA	NA
1000	Cucsat.PASA.G1145	ctg1	8558937	8563888	+	protein_coding	NA	DUF246 domain-containing protein	S	1DPZ0	NA	Cucsa.256490	O-fucosyltransferase family protein	NA	NA	NA	NA	NA
1001	Cucsat.PASA.G409	ctg1	8564592	8575919	-	protein_coding	UBP2	ubiquitin carboxyl-terminal hydrolase | Zn-finger in ubiquitin-hydrolases and other protein | Pfam:DUF593	S, O	1DXRY, 1E0E1, 1EMNY	NA	Cucsa.256480	Ubiquitin carboxyl-terminal hydrolase 2-like protein	NA	NA	NA	NA	NA
1002	Cucsat.PASA.G1146	ctg1	8572318	8574554	+	protein_coding	NA	NA	NA	NA	NA	NA	NA	NA	NA	NA	NA	NA
1003	Cucsat.PASA.G410	ctg1	8577232	8579930	-	protein_coding	NA	calcium-binding protein	T	1E08H	NA	Cucsa.256460	Calcium-binding EF-hand family protein	NA	NA	NA	NA	NA
1004	Cucsat.PASA.G411	ctg1	8580659	8585223	-	protein_coding	NA	Transcription factor	K	1DU2U	G2-like	Cucsa.256450	Myb family transcription factor family protein	GARP-G2-like	TF	GARP->GARP-G2-like	NA	Myb/SANT
1005	Cucsat.PASA.G1439	ctg1	8594699	8595045	+	lincRNA	NA	NA	NA	NA	NA	NA	NA	NA	NA	NA	NA	NA
1006	Cucsat.PASA.G412	ctg1	8597746	8598528	-	protein_coding	NA	NA	NA	NA	NA	NA	NA	NA	NA	NA	NA	NA
1007	Cucsat.PASA.G1147	ctg1	8601851	8604676	+	protein_coding	AVA-P2	V-type proton ATPase 16 kDa proteolipid	C	1DWKN	NA	Cucsa.256440	V-type proton ATPase proteolipid subunit	NA	NA	NA	NA	NA
1008	Cucsat.PASA.G413	ctg1	8606114	8608975	-	protein_coding	RPL13A	60S ribosomal protein	J	1DPUB	NA	Cucsa.256430	60S ribosomal protein L13a, putative	NA	NA	NA	NA	NA
1009	Cucsat.PASA.G414	ctg1	8612640	8617346	-	protein_coding	OSI_21175	Transcription factor	K	1DUR6	bHLH	Cucsa.256420	Transcription factor FAMA	bHLH	TF	bHLH	NA	bHLH
1010	Cucsat.PASA.G415	ctg1	8618592	8631063	-	protein_coding	NA	cyclin-dependent kinase inhibitor	T	1E51F	NA	Cucsa.256400	Cyclin dependent kinase inhibitor, putative	NA	NA	NA	NA	NA
1011	Cucsat.PASA.G1148	ctg1	8621250	8624640	+	protein_coding	NA	cytochrome	C	1E3RG	NA	Cucsa.256410	Cytochrome b5	NA	NA	NA	NA	NA
1012	Cucsat.PASA.G416	ctg1	8639373	8648875	-	protein_coding	NA	transcriptional corepressor	K	1EKVK	NA	Cucsa.256390	Transcriptional corepressor LEUNIG	LUG	TR	LUG	NA	NA
1013	Cucsat.PASA.G1149	ctg1	8658402	8660021	+	protein_coding	NA	NA	NA	NA	NA	NA	NA	NA	NA	NA	NA	NA
1014	Cucsat.PASA.G1150	ctg1	8662312	8666506	+	protein_coding	NA	type 1 membrane protein	S	1DSS6	NA	Cucsa.256370	Type 1 membrane protein, putative isoform 1	NA	NA	NA	NA	NA
1015	Cucsat.PASA.G1151	ctg1	8667829	8674593	+	protein_coding	NA	Putative peptidoglycan binding domain	S	1DW0T	NA	Cucsa.256360	plastid transcriptionally active 5	NA	NA	NA	NA	NA
1016	Cucsat.PASA.G417	ctg1	8671712	8682442	-	protein_coding	GR	Glutathione reductase	Q	1DPWH	NA	Cucsa.256350	Glutathione reductase	NA	NA	NA	NA	NA
1017	Cucsat.tRNA.G43	ctg1	8685899	8685985	-	tRNA	tRNA-Met	tRNA-Met	NA	NA	NA	NA	NA	NA	NA	NA	NA	NA
1018	Cucsat.PASA.G1152	ctg1	8686482	8696560	+	protein_coding	NA	F-box protein | Inherit from euNOG: F-box protein	S	1E34Y, 1DYBH	NA	Cucsa.256330	F-box family protein	NA	NA	NA	NA	NA
1019	Cucsat.PASA.G418	ctg1	8686575	8691183	-	lincRNA	NA	NA	NA	NA	NA	NA	NA	NA	NA	NA	NA	NA
1020	Cucsat.tRNA.G44	ctg1	8693987	8694071	-	tRNA	tRNA-Met	tRNA-Met	NA	NA	NA	NA	NA	NA	NA	NA	NA	NA
1021	Cucsat.tRNA.G45	ctg1	8697229	8697316	-	tRNA	tRNA-Met	tRNA-Met	NA	NA	NA	NA	NA	NA	NA	NA	NA	NA
1022	Cucsat.PASA.G419	ctg1	8698380	8700108	-	protein_coding	NA	NA	S	1E7M7	NA	NA	NA	NA	NA	NA	NA	NA
1023	Cucsat.PASA.G1153	ctg1	8701377	8706567	+	protein_coding	NA	Cellulose	G	1DYMU	NA	Cucsa.256310	Cellulose synthase-like protein	NA	NA	NA	NA	NA
1024	Cucsat.PASA.G420	ctg1	8705020	8718227	-	protein_coding	CTF18	chromosome transmission fidelity protein 18	O	1DTJX	NA	Cucsa.256300	Chromosome transmission fidelity protein 18	NA	NA	NA	NA	NA
1025	Cucsat.PASA.G1154	ctg1	8719942	8723625	+	protein_coding	NA	vesicle-associated membrane protein	U	1DR4S	NA	Cucsa.256280	Vesicle-associated membrane protein, putative	NA	NA	NA	NA	NA
1026	Cucsat.PASA.G1155	ctg1	8723693	8726898	+	lincRNA	NA	NA	NA	NA	NA	NA	NA	NA	NA	NA	NA	NA
1027	Cucsat.PASA.G421	ctg1	8724547	8727888	-	protein_coding	NA	Tetratricopeptide repeat | male sterility MS5 family protein	S	1DPU1, 1E13N	NA	Cucsa.256270	Tetratricopeptide repeat (TPR)-like superfamily protein	NA	NA	NA	NA	NA
1028	Cucsat.PASA.G422	ctg1	8730362	8734703	-	protein_coding	NA	Ankyrin Repeat	S	1DRBA	NA	Cucsa.256260	Ankyrin repeat-containing protein	NA	NA	NA	NA	NA
1029	Cucsat.PASA.G1156	ctg1	8742290	8748883	+	protein_coding	NA	dehydratase	E	1DWI8	NA	Cucsa.256250	Dihydroxy-acid dehydratase, putative	NA	NA	NA	NA	NA
1030	Cucsat.PASA.G1157	ctg1	8750157	8761408	+	protein_coding	NA	zinc finger	O	1DVVA	NA	Cucsa.256240	E3 ubiquitin-protein ligase SDIR1	NA	NA	NA	NA	NA
1031	Cucsat.PASA.G423	ctg1	8764885	8768643	-	protein_coding	NA	3-ketoacyl-coa thiolase	I	1DVWT	NA	NA	NA	NA	NA	NA	NA	NA
1032	Cucsat.PASA.G424	ctg1	8769737	8775918	-	protein_coding	NA	PB1	T	1DU7Q	NA	Cucsa.256210	Serine/threonine protein kinase, putative	NA	NA	NA	TKL-Pl-6	NA
1033	Cucsat.PASA.G425	ctg1	8777208	8781486	-	protein_coding	NA	Potassium channel	C	1DQF8	NA	Cucsa.256200	POTASSIUM CHANNEL BETA SUBUNIT family protein	NA	NA	NA	NA	NA
1034	Cucsat.PASA.G426	ctg1	8782765	8788782	-	protein_coding	NA	Calcineurin-like phosphoesterase | Purple acid phosphatase	G	1DR9Z, 1E9KV	NA	Cucsa.256190	Purple acid phosphatase	NA	NA	NA	NA	NA
1035	Cucsat.miRNA.G8	ctg1	8792016	8792205	-	miRNA	NA	NA	NA	NA	NA	NA	NA	NA	NA	NA	NA	NA
1036	Cucsat.PASA.G1158	ctg1	8804892	8810475	+	protein_coding	NA	Pectate lyase	G	1E95V, 1EBFS, 1EA8I	NA	Cucsa.256180	Pectate lyase	NA	NA	NA	NA	NA
1037	Cucsat.PASA.G427	ctg1	8810396	8816504	-	protein_coding	ITPASE	Pyrophosphatase that hydrolyzes non-canonical purine nucleotides such as inosine triphosphate (ITP), deoxyinosine triphosphate (dITP) or xanthosine 5'-triphosphate (XTP) to their respective monophosphate derivatives. The enzyme does not distinguish between the deoxy- and ribose forms. Probably excludes non-canonical purines from RNA and DNA precursor pools, thus preventing their incorporation int…	F	1DVKU	NA	Cucsa.256170	Inosine triphosphate pyrophosphatase	NA	NA	NA	NA	NA
1038	Cucsat.PASA.G1159	ctg1	8821395	8825785	+	protein_coding	NA	LRR receptor-like serine threonine-protein kinase	T	1DXU8	NA	Cucsa.256160	Leucine-rich repeat receptor-like protein kinase family protein	NA	NA	NA	RLK-Pelle_LRR-XI-1	NA
1039	Cucsat.PASA.G1160	ctg1	8826792	8827574	+	protein_coding	NA	NA	NA	NA	NA	NA	NA	NA	NA	NA	NA	NA
1040	Cucsat.PASA.G1161	ctg1	8830444	8840197	+	protein_coding	NA	Plant self-incompatibility protein S1	S	1DUAB, 1E6GY	NA	Cucsa.256150	BnaC08g00870D protein	NA	NA	NA	NA	NA
1041	Cucsat.PASA.G428	ctg1	8846720	8851643	-	protein_coding	NA	Leucine-rich repeat receptor-like protein kinase	T	1DV04	NA	Cucsa.256130	Non-specific serine/threonine protein kinase	NA	NA	NA	RLK-Pelle_LRR-XI-1	NA
1042	Cucsat.PASA.G1162	ctg1	8860343	8870820	+	protein_coding	NA	GDT1-like protein 2 | hydroxyethyl)thiazole	H, S	1DSP6, 1DT3C	NA	Cucsa.256120	GDT1-like protein 2, chloroplastic	NA	NA	NA	NA	NA
1043	Cucsat.PASA.G429	ctg1	8864639	8866257	-	protein_coding	NA	Core-2/I-Branching enzyme	G	1DTI2	NA	NA	NA	NA	NA	NA	NA	NA
1044	Cucsat.PASA.G430	ctg1	8866116	8867390	-	protein_coding	NA	Core-2/I-Branching enzyme	G	1DTI2	NA	Cucsa.256110	Core-2/I-branching beta-1,6-N-acetylglucosaminyltransferase family protein	NA	NA	NA	NA	NA
1045	Cucsat.PASA.G431	ctg1	8872083	8877696	-	protein_coding	NA	TMS membrane protein tumour differentially expressed protein	S	1DQNT	NA	Cucsa.256080	Serinc-domain containing serine and sphingolipid biosynthesis protein	NA	NA	NA	NA	NA
1046	Cucsat.PASA.G1163	ctg1	8879078	8884292	+	protein_coding	NA	glutathione | inhibitor of growth protein	B, O	1DS6R, 1DYBA	NA	Cucsa.256060	PHD finger protein ING	NA	NA	NA	NA	NA
1047	Cucsat.PASA.G432	ctg1	8883958	8888369	-	protein_coding	NA	NA	S	1E0KA	NA	Cucsa.256040	F-box family protein	NA	NA	NA	NA	NA
1048	Cucsat.tRNA.G46	ctg1	8888486	8890205	+	tRNA	tRNA-Glu	tRNA-Glu	NA	NA	NA	NA	NA	NA	NA	NA	NA	NA
1049	Cucsat.PASA.G433	ctg1	8889253	8892018	-	protein_coding	NA	glutathione	O	1DS6R	NA	Cucsa.256030	Glutathione S-transferase	NA	NA	NA	NA	NA
1050	Cucsat.PASA.G1164	ctg1	8891242	8892456	+	protein_coding	NA	glutathione	O	1DS6R	NA	Cucsa.256020	Glutathione S-transferase	NA	NA	NA	NA	NA
1051	Cucsat.PASA.G434	ctg1	8894329	8899248	-	lincRNA	NA	NA	NA	NA	NA	NA	NA	NA	NA	NA	NA	NA
1052	Cucsat.PASA.G1165	ctg1	8896412	8899430	+	protein_coding	NA	glutathione	O	1DS6R	NA	NA	NA	NA	NA	NA	NA	NA
1053	Cucsat.PASA.G1166	ctg1	8900611	8907611	+	protein_coding	NA	metal cluster binding	G	1DVQH	NA	Cucsa.255990	coenzyme F420 hydrogenase family / dehydrogenase, beta subunit family	NA	NA	NA	NA	NA
1054	Cucsat.PASA.G435	ctg1	8919748	8943129	-	protein_coding	MYO1	Myosin N-terminal SH3-like domain | myosin xi	Z	1DQCC, 1E238	NA	NA	NA	NA	NA	NA	NA	NA
1055	Cucsat.PASA.G1167	ctg1	8930802	8935065	+	protein_coding	NA	Retrotransposon protein	S	1ECCN	NA	Cucsa.108820	Retrovirus-related Pol polyprotein from transposon TNT 1-94	NA	NA	NA	NA	NA
1056	Cucsat.PASA.G436	ctg1	8945525	8948760	-	protein_coding	NA	beta-amylase	G	1DZBA	NA	Cucsa.255940	Beta-amylase	NA	NA	NA	NA	NA
1057	Cucsat.PASA.G1168	ctg1	8956367	8959768	+	protein_coding	NA	hydrolase	S	1DS1I	NA	Cucsa.255920	Hydrolase	NA	NA	NA	NA	NA
1058	Cucsat.tRNA.G47	ctg1	8959946	8960018	-	tRNA	tRNA-Lys	tRNA-Lys	NA	NA	NA	NA	NA	NA	NA	NA	NA	NA
1059	Cucsat.tRNA.G48	ctg1	8961075	8961147	-	tRNA	tRNA-Lys	tRNA-Lys	NA	NA	NA	NA	NA	NA	NA	NA	NA	NA
1060	Cucsat.PASA.G1169	ctg1	8962784	8965942	+	protein_coding	NA	integral membrane transporter family protein	G	1DYH2	NA	Cucsa.255910	FBT8	NA	NA	NA	NA	NA
1061	Cucsat.PASA.G437	ctg1	8967650	8969818	-	protein_coding	NA	Transcription factor	K	1E3DA	MYB	Cucsa.255900	myb domain protein 305	MYB	TF	MYB->MYB	NA	Myb/SANT
1062	Cucsat.tRNA.G49	ctg1	8970588	8970664	-	tRNA	tRNA-Ala	tRNA-Ala	NA	NA	NA	NA	NA	NA	NA	NA	NA	NA
1063	Cucsat.PASA.G1170	ctg1	8977451	8982632	+	protein_coding	NA	SRA	B	1EKHV	NA	Cucsa.255890	Histone-lysine N-methyltransferase	SET	TR	SET	NA	NA
1064	Cucsat.PASA.G1171	ctg1	8985808	8988735	+	protein_coding	NA	Universal stress protein	S	1E49H	NA	Cucsa.255870	Adenine nucleotide alpha hydrolases-like superfamily protein, putative	NA	NA	NA	NA	NA
1065	Cucsat.tRNA.G50	ctg1	8985828	8985911	-	tRNA	tRNA-Ser	tRNA-Ser	NA	NA	NA	NA	NA	NA	NA	NA	NA	NA
1066	Cucsat.PASA.G438	ctg1	8988927	9015057	-	protein_coding	MSH1, IAA13	DNA mismatch repair | MutS domain I | auxin-responsive protein	K, L	1DWTA, 1EEWH, 1E1CV	NA	Cucsa.255860	DNA mismatch repair protein	NA	NA	NA	NA	NA
1067	Cucsat.PASA.G1172	ctg1	9012643	9015505	+	protein_coding	NA	NA	S	1E0HU	NA	Cucsa.255840	Tetratricopeptide repeat (TPR)-like superfamily protein	NA	NA	NA	NA	NA
1068	Cucsat.PASA.G439	ctg1	9014918	9019435	-	protein_coding	NA	G3BP-like protein-like	T	1DQTC	NA	Cucsa.255830	Nuclear transport factor 2 family protein with RNA binding domain	NA	NA	NA	NA	NA
1069	Cucsat.PASA.G440	ctg1	9019948	9022941	-	protein_coding	NA	RNA recognition motif. (a.k.a. RRM, RBD, or RNP domain)	S	1EM1D	NA	Cucsa.255820	RNA-binding family protein	NA	NA	NA	NA	NA
1070	Cucsat.PASA.G441	ctg1	9023536	9029800	-	protein_coding	NA	NA	S	1EHYR	NA	Cucsa.255810	Atp-dependent rna helicase dbp-7	NA	NA	NA	NA	NA
1071	Cucsat.PASA.G1173	ctg1	9023661	9026033	+	protein_coding	OSI_34697	repeat-containing protein	S	1DRA7	NA	Cucsa.255800	Pentatricopeptide repeat-containing protein	NA	NA	NA	NA	NA
1072	Cucsat.PASA.G1174	ctg1	9026242	9034360	+	protein_coding	NA	NA	S	1DT7E	NA	Cucsa.255790	S-adenosyl-L-methionine-dependent methyltransferase superfamily protein	NA	NA	NA	NA	NA
1073	Cucsat.PASA.G656	ctg1	9034592	9038062	-	protein_coding	NA	Pentatricopeptide repeat-containing protein	S	1DZTQ	NA	Cucsa.255770	Pentatricopeptide repeat-containing protein family	NA	NA	NA	NA	NA
1074	Cucsat.PASA.G1175	ctg1	9034711	9040341	+	protein_coding	NA	NA	U	1E7HU	NA	Cucsa.255780	Mitochondrial import receptor subunit TOM22	NA	NA	NA	NA	NA
1075	Cucsat.PASA.G442	ctg1	9039364	9041387	-	protein_coding	NA	cysteine-rich repeat secretory protein	U	1DX0P	NA	Cucsa.255760	Cysteine-rich repeat secretory 3-like protein	NA	NA	NA	NA	NA
1076	Cucsat.PASA.G1176	ctg1	9043349	9046300	+	protein_coding	NA	TLDc	L	1EKD9, 1EKD7	NA	Cucsa.255750	Oxidation resistance protein 1	NA	NA	NA	NA	NA
1077	Cucsat.PASA.G443	ctg1	9046654	9063250	-	protein_coding	NA	transposon protein | U-box domain-containing protein | Inherit from KOG: Retrotransposon protein	A, S, L	1DUCD, 1DZNX, 1E7N8	NA	Cucsa.255740	Pre-mRNA-processing factor 19-like protein	NA	NA	NA	NA	NA
1078	Cucsat.PASA.G1177	ctg1	9071423	9079925	+	protein_coding	NA	acid phosphatase | expressed protein	S	1DRN8, 1DZV9	NA	Cucsa.255730	DUF3527 domain protein	NA	NA	NA	NA	NA
1079	Cucsat.PASA.G444	ctg1	9076631	9081256	-	protein_coding	PGR5	proton gradient regulation 5	S	1E4UU	NA	Cucsa.255710	Proton gradient regulation 5	NA	NA	NA	NA	NA
1080	Cucsat.PASA.G445	ctg1	9081682	9085048	-	protein_coding	ARPC2B	protein 2 3 complex, subunit	Z	1DV3C	NA	Cucsa.255700	Actin-related protein 2/3 complex subunit 2	NA	NA	NA	NA	NA
1081	Cucsat.PASA.G1178	ctg1	9086718	9088758	+	lincRNA	NA	NA	NA	NA	NA	NA	NA	NA	NA	NA	NA	NA
1082	Cucsat.PASA.G1179	ctg1	9089814	9093968	+	protein_coding	NA	CONTAINS InterPro DOMAIN s Munc13 homology 1 (InterPro IPR014770), Protein of	S	1DV2J	NA	Cucsa.255680	Protein of unknown function (DUF810)	NA	NA	NA	NA	NA
1083	Cucsat.PASA.G446	ctg1	9093852	9104815	-	protein_coding	NA	peptide transporter PTR3-A-like | peptide transporter	P	1E2ET, 1DU68	NA	Cucsa.255660	Peptide transporter	NA	NA	NA	NA	NA
1084	Cucsat.PASA.G447	ctg1	9103516	9108756	-	protein_coding	NA	peptide transporter	P	1DU68	NA	Cucsa.255650	Peptide transporter	NA	NA	NA	NA	NA
1085	Cucsat.PASA.G654	ctg1	9113220	9113539	-	lincRNA	NA	NA	NA	NA	NA	NA	NA	NA	NA	NA	NA	NA
1086	Cucsat.PASA.G701	ctg1	9113450	9114089	-	lincRNA	NA	NA	NA	NA	NA	NA	NA	NA	NA	NA	NA	NA
1087	Cucsat.PASA.G448	ctg1	9114420	9116025	-	protein_coding	NA	peptide transporter	P	1DU68	NA	NA	NA	NA	NA	NA	NA	NA
1088	Cucsat.PASA.G1180	ctg1	9118475	9121145	+	protein_coding	CYN	Catalyzes the reaction of cyanate with bicarbonate to produce ammonia and carbon dioxide (By similarity)	E	1E30Z	NA	Cucsa.255630	Cyanate hydratase	NA	NA	NA	NA	NA
1089	Cucsat.PASA.G1181	ctg1	9121659	9124735	+	protein_coding	NA	DAG protein	S	1DWVG	NA	Cucsa.255620	DAG protein	NA	NA	NA	NA	NA
1090	Cucsat.PASA.G669	ctg1	9122408	9123811	-	lincRNA	NA	NA	NA	NA	NA	NA	NA	NA	NA	NA	NA	NA
1091	Cucsat.PASA.G1182	ctg1	9125374	9128148	+	protein_coding	PRPL28	50S ribosomal protein L28	J	1E5NQ	NA	Cucsa.255610	50S ribosomal protein L28	NA	NA	NA	NA	NA
1092	Cucsat.PASA.G449	ctg1	9127014	9132355	-	protein_coding	NA	Tetratricopeptide repeat protein	T	1DVQG	NA	Cucsa.255600	Tetratricopeptide repeat protein 7B	NA	NA	NA	NA	NA
1093	Cucsat.PASA.G1390	ctg1	9139222	9140487	+	protein_coding	NA	NA	S	1E7UR	NA	Cucsa.255590	Embryo sac development arrest 6, putative	NA	NA	NA	NA	NA
1094	Cucsat.miRNA.G7	ctg1	9147253	9147555	-	miRNA	NA	NA	NA	NA	NA	NA	NA	NA	NA	NA	NA	NA
1095	Cucsat.PASA.G1183	ctg1	9154485	9161209	+	protein_coding	NA	phosphate transporter	P	1DVCC	NA	Cucsa.255580	Phosphate transporter PHO1-like protein	NA	NA	NA	NA	NA
1096	Cucsat.PASA.G450	ctg1	9161200	9166318	-	protein_coding	NA	Long-chain-alcohol oxidase	E	1DR0S	NA	Cucsa.255570	Long-chain-alcohol oxidase	NA	NA	NA	NA	NA
1097	Cucsat.PASA.G451	ctg1	9169838	9173852	-	protein_coding	NA	NA	S	1DU6R	NA	Cucsa.255560	Transducin/WD40 repeat-like superfamily protein	NA	NA	NA	NA	NA
1098	Cucsat.PASA.G1184	ctg1	9175446	9177798	+	protein_coding	HRBP1	harpin binding protein 1	S	1DW32	NA	Cucsa.255550	Harpin binding protein 1	NA	NA	NA	NA	NA
1099	Cucsat.PASA.G452	ctg1	9177913	9179518	-	protein_coding	RIC1	Rop-interactive crib motif-containing protein 1	Z	1E7K0	NA	Cucsa.255540	ROP-interactive CRIB motif-containing protein 5	NA	NA	NA	NA	NA
1100	Cucsat.PASA.G453	ctg1	9180414	9184181	-	protein_coding	NA	Glycolipid transfer protein (GLTP) | glycolipid transfer protein	G	1DVSB, 1E0CM	NA	Cucsa.255530	Pleckstrin domain-containing family A member 8	NA	NA	NA	NA	NA
1101	Cucsat.PASA.G454	ctg1	9187371	9188345	-	protein_coding	NA	dCTP pyrophosphatase	S	1E5N4	NA	Cucsa.255520	DCTP pyrophosphatase 1	NA	NA	NA	NA	NA
1102	Cucsat.PASA.G1185	ctg1	9190154	9198704	+	protein_coding	RPL14	60S ribosomal protein	J	1E31C	NA	Cucsa.255500	60S ribosomal protein L14, putative	NA	NA	NA	NA	NA
1103	Cucsat.PASA.G455	ctg1	9197699	9199070	-	protein_coding	NA	ENTH domain	F	1E3RS	NA	Cucsa.255490	Epsin-2	NA	NA	NA	NA	NA
1104	Cucsat.PASA.G456	ctg1	9203542	9209650	-	protein_coding	NA	Casein Kinase	T	1DVI7	NA	Cucsa.255480	casein kinase I	NA	NA	NA	CK1_CK1	NA
1105	Cucsat.PASA.G1396	ctg1	9209606	9212275	+	lincRNA	NA	NA	NA	NA	NA	NA	NA	NA	NA	NA	NA	NA
1106	Cucsat.PASA.G457	ctg1	9212055	9216284	-	protein_coding	NA	Splicing factor 3B subunit	A	1E4TR	NA	Cucsa.255470	Splicing factor 3B, subunit 5	NA	NA	NA	NA	NA
1107	Cucsat.PASA.G458	ctg1	9222823	9227439	-	protein_coding	NA	protein ubiquitination	O	1DSCU	NA	Cucsa.255450	XB3 in, putative isoform 2	NA	NA	NA	NA	NA
1108	Cucsat.PASA.G459	ctg1	9232181	9234617	-	protein_coding	RPL7	60S ribosomal protein	J	1DYC3	NA	Cucsa.255430	60S ribosomal protein L7, putative	NA	NA	NA	NA	NA
1109	Cucsat.PASA.G460	ctg1	9235786	9239503	-	protein_coding	NA	SRP40, C-terminal domain	Y	1DZ3N	NA	Cucsa.255420	Nucleolar and coiled-body phosphoprotein 1	NA	NA	NA	NA	NA
1110	Cucsat.PASA.G1186	ctg1	9240719	9246233	+	protein_coding	OSJ_06395	vesicle transport protein	U	1E1DV	NA	Cucsa.255410	Membrane fusion protein Use1	NA	NA	NA	NA	NA
1111	Cucsat.PASA.G461	ctg1	9246375	9251269	-	protein_coding	NA	pre-mRNA-splicing factor	A	1DT13	NA	Cucsa.255400	Pre-mRNA-splicing factor SLU7	NA	NA	NA	NA	NA
1112	Cucsat.PASA.G1187	ctg1	9246802	9251417	+	lincRNA	NA	NA	NA	NA	NA	NA	NA	NA	NA	NA	NA	NA
1113	Cucsat.PASA.G462	ctg1	9255475	9256980	-	protein_coding	MYB14	Myb-related protein	K	1E2M8	MYB	NA	NA	MYB	TF	MYB->MYB	NA	NA
1114	Cucsat.PASA.G1188	ctg1	9262106	9269172	+	lincRNA	NA	NA	NA	NA	NA	NA	NA	NA	NA	NA	NA	NA
1115	Cucsat.PASA.G1189	ctg1	9266658	9271985	+	protein_coding	PPCK1	phosphoenolpyruvate carboxylase kinase	T	1DSK9	NA	Cucsa.255380	Phosphoenolpyruvate carboxylase kinase 4	NA	NA	NA	CAMK_CDPK	NA
1116	Cucsat.PASA.G463	ctg1	9274044	9278534	-	protein_coding	NA	Inorganic phosphate transporter	P	1DRVU	NA	Cucsa.255370	Phosphate transporter	NA	NA	NA	NA	NA
1117	Cucsat.PASA.G464	ctg1	9286502	9288180	-	protein_coding	PT2	Inorganic phosphate transporter	P	1DRVU	NA	Cucsa.255360	Phosphate transporter	NA	NA	NA	NA	NA
1118	Cucsat.PASA.G465	ctg1	9293007	9296536	-	protein_coding	NA	PP2Ac | serine threonine-protein phosphatase	T	1ED00, 1ED2Q, 1EKIF	NA	Cucsa.255350	Serine/threonine-protein phosphatase	NA	NA	NA	NA	NA
1119	Cucsat.PASA.G1398	ctg1	9311590	9311994	+	lincRNA	NA	NA	NA	NA	NA	NA	NA	NA	NA	NA	NA	NA
1120	Cucsat.PASA.G1190	ctg1	9330616	9333841	+	protein_coding	ETFB	Electron transfer flavoprotein subunit beta	C	1DPQW	NA	Cucsa.255300	Electron transfer flavoprotein subunit beta	NA	NA	NA	NA	NA
1121	Cucsat.PASA.G1191	ctg1	9334286	9336589	+	protein_coding	NA	Transcription factor	K	1E4N4	bHLH	Cucsa.255290	Basic helix-loop-helix transcription factor	bHLH	TF	bHLH	NA	bHLH
1122	Cucsat.PASA.G466	ctg1	9337954	9339846	-	protein_coding	NA	CASP-like protein	S	1E3UR	NA	Cucsa.255280	CASP-like protein	NA	NA	NA	NA	NA
1123	Cucsat.PASA.G467	ctg1	9341181	9350138	-	protein_coding	NA	1-aminocyclopropane-1-carboxylate oxidase homolog	Q	1DT9T	NA	Cucsa.255270	2-oxoglutarate (2OG) and Fe(II)-dependent oxygenase superfamily protein, putative	NA	NA	NA	NA	NA
1124	Cucsat.PASA.G1404	ctg1	9343328	9346310	+	lincRNA	NA	NA	NA	NA	NA	NA	NA	NA	NA	NA	NA	NA
1125	Cucsat.PASA.G468	ctg1	9351714	9353296	-	protein_coding	NA	1-aminocyclopropane-1-carboxylate oxidase homolog	Q	1DT9T	NA	Cucsa.255250	2-oxoglutarate (2OG) and Fe(II)-dependent oxygenase superfamily protein	NA	NA	NA	NA	NA
1126	Cucsat.PASA.G469	ctg1	9353882	9355617	-	protein_coding	NA	1-aminocyclopropane-1-carboxylate oxidase homolog	Q	1DT9T	NA	Cucsa.255240	2-oxoglutarate (2OG) and Fe(II)-dependent oxygenase superfamily protein	NA	NA	NA	NA	NA
1127	Cucsat.PASA.G470	ctg1	9356853	9361044	-	protein_coding	NA	1-aminocyclopropane-1-carboxylate oxidase homolog	Q	1DT9T	NA	Cucsa.255230	2-oxoglutarate (2OG) and Fe(II)-dependent oxygenase superfamily protein	NA	NA	NA	NA	NA
1128	Cucsat.PASA.G1441	ctg1	9359438	9360918	+	lincRNA	NA	NA	NA	NA	NA	NA	NA	NA	NA	NA	NA	NA
1129	Cucsat.PASA.G471	ctg1	9363014	9364634	-	protein_coding	NA	1-aminocyclopropane-1-carboxylate oxidase homolog	Q	1DT9T	NA	Cucsa.255210	2-oxoglutarate (2OG) and Fe(II)-dependent oxygenase superfamily protein	NA	NA	NA	NA	NA
1130	Cucsat.PASA.G1192	ctg1	9366685	9368763	+	protein_coding	NA	HR-like lesion-inducing | Nicotiana lesion-inducing like	S	1E3W5, 1E46M	NA	Cucsa.255200	Nicotiana lesion-inducing like	NA	NA	NA	NA	NA
1131	Cucsat.PASA.G1193	ctg1	9369340	9382211	+	protein_coding	NA	Actin-related protein	Z	1DXMR	NA	Cucsa.255190	Actin-related protein	NA	NA	NA	NA	NA
1132	Cucsat.PASA.G685	ctg1	9378110	9381250	-	lincRNA	NA	NA	NA	NA	NA	NA	NA	NA	NA	NA	NA	NA
1133	Cucsat.PASA.G661	ctg1	9382458	9383924	-	lincRNA	NA	NA	NA	NA	NA	NA	NA	NA	NA	NA	NA	NA
1134	Cucsat.PASA.G704	ctg1	9385038	9386254	-	protein_coding	NA	enoyl-CoA hydratase isomerase family protein	I	1E0NJ	NA	Cucsa.255170	Enoyl-CoA hydratase	NA	NA	NA	NA	NA
1135	Cucsat.PASA.G472	ctg1	9386410	9388257	-	protein_coding	NA	enoyl-CoA hydratase isomerase family protein	I	1E0NJ	NA	NA	NA	NA	NA	NA	NA	NA
1136	Cucsat.PASA.G1194	ctg1	9388589	9395589	+	protein_coding	NA	SWI SNF-related matrix-associated actin-dependent regulator of chromatin subfamily A member 3-like	L	1EKNA	NA	Cucsa.255160	DNA repair helicase rad5,16, putative	SNF2	TR	SNF2	NA	NA
1137	Cucsat.tRNA.G51	ctg1	9407558	9407629	-	tRNA	tRNA-Gly	tRNA-Gly	NA	NA	NA	NA	NA	NA	NA	NA	NA	NA
1138	Cucsat.PASA.G473	ctg1	9413289	9418142	-	protein_coding	ETR2	Ethylene receptor	T	1DS3Z	NA	Cucsa.255140	Ethylene receptor	Others	TR	Others	NA	NA
1139	Cucsat.PASA.G474	ctg1	9433441	9434092	-	lincRNA	NA	NA	NA	NA	NA	NA	NA	NA	NA	NA	NA	NA
1140	Cucsat.PASA.G1195	ctg1	9444348	9445465	+	lincRNA	NA	NA	NA	NA	NA	NA	NA	NA	NA	NA	NA	NA
1141	Cucsat.PASA.G475	ctg1	9447802	9453129	-	protein_coding	NA	cellulose synthase-like protein	M	1DY0N	NA	Cucsa.255110	Cellulose synthase, putative	NA	NA	NA	NA	NA
1142	Cucsat.PASA.G1196	ctg1	9458800	9459654	+	lincRNA	NA	NA	NA	NA	NA	NA	NA	NA	NA	NA	NA	NA
1143	Cucsat.PASA.G1197	ctg1	9465483	9469552	+	lincRNA	NA	NA	NA	NA	NA	NA	NA	NA	NA	NA	NA	NA
1144	Cucsat.PASA.G476	ctg1	9475247	9478420	-	protein_coding	NA	FHA domain-containing protein	T	1E6KJ	NA	Cucsa.255050	FHA domain-containing protein	NA	NA	NA	NA	NA
1145	Cucsat.PASA.G1198	ctg1	9475644	9479336	+	lincRNA	NA	NA	NA	NA	NA	NA	NA	NA	NA	NA	NA	NA
1146	Cucsat.PASA.G1199	ctg1	9479871	9488881	+	protein_coding	NA	MATH domain-containing protein	S	1DYBM	NA	Cucsa.255040	MATH domain-containing protein	NA	NA	NA	NA	NA
1147	Cucsat.PASA.G477	ctg1	9491411	9492180	-	lincRNA	NA	NA	NA	NA	NA	NA	NA	NA	NA	NA	NA	NA
1148	Cucsat.PASA.G1200	ctg1	9497073	9498213	+	lincRNA	NA	NA	NA	NA	NA	NA	NA	NA	NA	NA	NA	NA
1149	Cucsat.PASA.G1201	ctg1	9502675	9503468	+	lincRNA	NA	NA	NA	NA	NA	NA	NA	NA	NA	NA	NA	NA
1150	Cucsat.PASA.G1202	ctg1	9503452	9509386	+	protein_coding	NA	Peptidase family M28	E	1DPXC	NA	Cucsa.254980	N-carbamoyl-L-amino acid hydrolase (L-carbamoylase)	NA	NA	NA	NA	NA
1151	Cucsat.PASA.G478	ctg1	9508075	9509666	-	protein_coding	NA	acid binding	S	1E4Q1	NA	Cucsa.254970	Alba DNA/RNA-binding protein	NA	NA	NA	NA	NA
1152	Cucsat.miRNA.G15	ctg1	9512155	9512531	+	miRNA	MIR166	Similar to cme-MIR166a	NA	NA	NA	NA	NA	NA	NA	NA	NA	NA
1153	Cucsat.PASA.G1203	ctg1	9515182	9515894	+	lincRNA	NA	NA	NA	NA	NA	NA	NA	NA	NA	NA	NA	NA
1154	Cucsat.PASA.G1204	ctg1	9517144	9521679	+	protein_coding	OSI_25162	Inherit from KOG: StAR-related lipid transfer (START) domain containing | stAR-related lipid transfer protein 7, mitochondrial-like	I	1DTXP, 1EKRI	NA	Cucsa.254960	Polyketide cyclase/dehydrase and lipid transport superfamily protein	NA	NA	NA	NA	NA
1155	Cucsat.PASA.G1412	ctg1	9521998	9525258	+	lincRNA	NA	NA	NA	NA	NA	NA	NA	NA	NA	NA	NA	NA
1156	Cucsat.PASA.G1205	ctg1	9529736	9537474	+	protein_coding	NA	Plus-3 domain	S	1E0EB	NA	Cucsa.254940	Zinc knuckle family protein, putative isoform 1	NA	NA	NA	NA	NA
1157	Cucsat.PASA.G686	ctg1	9531319	9531639	-	lincRNA	NA	NA	NA	NA	NA	NA	NA	NA	NA	NA	NA	NA
1158	Cucsat.miRNA.G6	ctg1	9541849	9542003	-	miRNA	NA	NA	NA	NA	NA	NA	NA	NA	NA	NA	NA	NA
1159	Cucsat.PASA.G1206	ctg1	9545848	9548789	+	protein_coding	NA	Zeta toxin	S	1DTVI	NA	Cucsa.254930	P-loop containing nucleoside triphosphate hydrolases superfamily protein	NA	NA	NA	NA	NA
1160	Cucsat.PASA.G1207	ctg1	9551316	9552578	+	protein_coding	NA	40s ribosomal protein	J	1E2U1	NA	Cucsa.254920	40S ribosomal protein S15	NA	NA	NA	NA	NA
1161	Cucsat.PASA.G479	ctg1	9553732	9558915	-	protein_coding	NA	Chloroplastic group IIA intron splicing facilitator CRS1	L	1EM3S	NA	Cucsa.254910	Chloroplastic group IIA intron splicing facilitator CRS1, chloroplastic	NA	NA	NA	NA	NA
1162	Cucsat.PASA.G1208	ctg1	9558657	9561934	+	protein_coding	NA	DNA-directed RNA polymerase	K	1DZK2	NA	Cucsa.254900	DNA-directed RNA polymerase II subunit RPB7	NA	NA	NA	NA	NA
1163	Cucsat.PASA.G1209	ctg1	9562537	9564151	+	protein_coding	NA	PRA1 family	U	1E6KX	NA	Cucsa.254890	Prenylated rab acceptor PRA1	NA	NA	NA	NA	NA
1164	Cucsat.PASA.G480	ctg1	9563632	9565767	-	protein_coding	NA	E3 ubiquitin protein ligase	O	1E0E7	NA	Cucsa.254880	E3 ubiquitin protein ligase DRIP2	NA	NA	NA	NA	NA
1165	Cucsat.PASA.G481	ctg1	9570910	9573527	-	protein_coding	IAA7	Aux IAA proteins are short-lived transcriptional factors that function as repressors of early auxin response genes at low auxin concentrations. Repression is thought to result from the interaction with auxin response factors (ARFs), proteins that bind to the auxin-responsive promoter element (AuxRE). Formation of heterodimers with ARF proteins may alter their ability to modulate early auxin respo…	K	1DX8S	NA	Cucsa.254870	Auxin-responsive protein	AUX/IAA	TR	AUX/IAA	NA	NA
1166	Cucsat.tRNA.G52	ctg1	9580432	9582819	+	tRNA	tRNA-Ile	tRNA-Ile	NA	NA	NA	NA	NA	NA	NA	NA	NA	NA
1167	Cucsat.PASA.G1210	ctg1	9587759	9589483	+	protein_coding	NA	AUX/IAA family	K	1E353	NA	Cucsa.254860	Auxin-responsive protein	AUX/IAA	TR	AUX/IAA	NA	NA
1168	Cucsat.PASA.G482	ctg1	9595139	9606100	-	protein_coding	NA	alpha-mannosidase I	G	1DTAU	NA	Cucsa.254850	alpha-1,2-Mannosidase	NA	NA	NA	NA	NA
1169	Cucsat.PASA.G1423	ctg1	9597338	9598136	+	lincRNA	NA	NA	NA	NA	NA	NA	NA	NA	NA	NA	NA	NA
1170	Cucsat.PASA.G483	ctg1	9606645	9610477	-	protein_coding	NA	Uncharacterised conserved protein (DUF2361)	S	1DTW9	NA	Cucsa.254840	rRNA-processing EFG1	NA	NA	NA	NA	NA
1171	Cucsat.PASA.G484	ctg1	9611585	9620352	-	protein_coding	NA	Ion channel	P	1DU8D	NA	Cucsa.254830	Ion channel pollux-like protein	NA	NA	NA	NA	NA
1172	Cucsat.PASA.G485	ctg1	9624181	9628059	-	protein_coding	NA	Protein kinase domain containing protein, expressed	T	1DUWF	NA	Cucsa.254810	Receptor-like protein kinase	NA	NA	NA	RLK-Pelle_LysM	NA
1173	Cucsat.PASA.G486	ctg1	9629818	9632081	-	protein_coding	NA	NA	S	1E2R8	NA	Cucsa.254800	NAD(P)H dehydrogenase 18	NA	NA	NA	NA	NA
1174	Cucsat.PASA.G697	ctg1	9632847	9633078	-	lincRNA	NA	NA	NA	NA	NA	NA	NA	NA	NA	NA	NA	NA
1175	Cucsat.PASA.G1211	ctg1	9647024	9649834	+	protein_coding	NA	3-ketoacyl-coa synthase	I	1E20G	NA	Cucsa.254780	3-ketoacyl-CoA synthase	NA	NA	NA	NA	NA
1176	Cucsat.PASA.G487	ctg1	9651688	9654447	-	protein_coding	OSI_26829	NA	S	1DQQ6	NA	Cucsa.254770	ARM repeat superfamily protein	NA	NA	NA	NA	NA
1177	Cucsat.PASA.G1212	ctg1	9668102	9671014	+	protein_coding	NA	Plant-specific domain TIGR01615 family protein	S	1DS6C	NA	Cucsa.254760	Protein of unknown function (DUF506)	NA	NA	NA	NA	NA
1178	Cucsat.PASA.G1213	ctg1	9674883	9676842	+	protein_coding	NA	ADP-ribosylation factor-like protein	U	1DRCR	NA	Cucsa.254750	ADP-ribosylation factor, putative	NA	NA	NA	NA	NA
1179	Cucsat.PASA.G488	ctg1	9676788	9678698	-	protein_coding	NA	NA	T	1E5ZK	NA	NA	NA	NA	NA	NA	NA	NA
1180	Cucsat.PASA.G1214	ctg1	9687053	9688753	+	protein_coding	CAM1	Calmodulin mediates the control of a large number of enzymes, ion channels and other proteins by Ca(2 ). Among the enzymes to be stimulated by the calmodulin-Ca(2 ) complex are a number of protein kinases and phosphatases	T	1DQAN	NA	Cucsa.254730	Calmodulin, putative	NA	NA	NA	NA	NA
1181	Cucsat.PASA.G489	ctg1	9691605	9695233	-	protein_coding	NA	NA	S	1E7NE	NA	Cucsa.254720	Unknown protein	NA	NA	NA	NA	NA
1182	Cucsat.PASA.G1215	ctg1	9691673	9701165	+	lincRNA	NA	NA	NA	NA	NA	NA	NA	NA	NA	NA	NA	NA
1183	Cucsat.PASA.G490	ctg1	9696721	9700101	-	protein_coding	ATS1	atp sulfurylase	F	1DQG5	NA	Cucsa.254710	ATP sulfurylase	NA	NA	NA	NA	NA
1184	Cucsat.PASA.G1216	ctg1	9716213	9727476	+	protein_coding	NA	Argonaute	J	1DX6T	NA	Cucsa.254700	Argonaute family protein	NA	NA	NA	NA	NA
1185	Cucsat.PASA.G491	ctg1	9730148	9731814	-	lincRNA	NA	NA	NA	NA	NA	NA	NA	NA	NA	NA	NA	NA
1186	Cucsat.miRNA.G5	ctg1	9731708	9732104	-	miRNA	MIR167	Similar to cme-MIR167c	NA	NA	NA	NA	NA	NA	NA	NA	NA	NA
1187	Cucsat.PASA.G492	ctg1	9739351	9746746	-	protein_coding	NA	STYKc	T	1DS1N	NA	Cucsa.254690	Leucine-rich repeat protein kinase family protein	NA	NA	NA	NA	NA
1188	Cucsat.PASA.G1217	ctg1	9748076	9751697	+	protein_coding	DMC1	meiotic recombination protein DMC1	L	1DU0X	NA	Cucsa.254660	Meiotic recombination protein DMC1 homolog	NA	NA	NA	NA	NA
1189	Cucsat.PASA.G493	ctg1	9751461	9754001	-	protein_coding	NA	Stem-specific protein	S	1DS60	NA	Cucsa.254670	Aluminum induced protein with YGL and LRDR motif protein	NA	NA	NA	NA	NA
1190	Cucsat.PASA.G494	ctg1	9757991	9761164	-	protein_coding	NA	Transmembrane emp24 domain-containing protein	U	1DYMH	NA	Cucsa.254650	Transmembrane emp24 domain-containing protein p24beta3	NA	NA	NA	NA	NA
1191	Cucsat.PASA.G1218	ctg1	9763624	9764786	+	protein_coding	ELIP1	early light-induced protein	S	1E3R7	NA	Cucsa.254640	Early light-induced protein	NA	NA	NA	NA	NA
1192	Cucsat.PASA.G495	ctg1	9766179	9772950	-	protein_coding	NA	Dyggve-Melchior-Clausen syndrome protein	S	1DWQZ	NA	Cucsa.254630	Dymeclin	NA	NA	NA	NA	NA
1193	Cucsat.PASA.G496	ctg1	9775979	9778615	-	protein_coding	HSFA2C	heat stress transcription factor	K	1DU7P	HSF	Cucsa.254620	Heat shock transcription factor	HSF	TF	HSF	NA	HSF
1194	Cucsat.PASA.G1219	ctg1	9777059	9777478	+	lincRNA	NA	NA	NA	NA	NA	NA	NA	NA	NA	NA	NA	NA
1195	Cucsat.PASA.G497	ctg1	9781901	9786374	-	protein_coding	ARD1	Catalyzes the formation of formate and 2-keto-4- methylthiobutyrate (KMTB) from 1,2-dihydroxy-3-keto-5- methylthiopentene (DHK-MTPene) (By similarity)	E	1E19Y	NA	Cucsa.254610	1,2-dihydroxy-3-keto-5-methylthiopentene dioxygenase	NA	NA	NA	NA	NA
1196	Cucsat.PASA.G1220	ctg1	9788333	9789679	+	protein_coding	NA	epidermal patterning factor-like protein	S	1E7E7	NA	Cucsa.254600	Epidermal patterning factor-like protein	NA	NA	NA	NA	NA
1197	Cucsat.PASA.G498	ctg1	9793785	9798177	-	protein_coding	NA	Plant pleckstrin homology-like region	S	1DU4E	NA	Cucsa.254590	Plant protein of unknown function (DUF828) with plant pleckstrin homology-like region	NA	NA	NA	NA	NA
1198	Cucsat.PASA.G1221	ctg1	9804669	9806737	+	protein_coding	IQD19	IQ calmodulin-binding motif family protein	S	1DQV0	NA	Cucsa.254580	Protein IQ-DOMAIN 31	NA	NA	NA	NA	NA
1199	Cucsat.PASA.G1222	ctg1	9819033	9824401	+	protein_coding	NA	Sulfate bicarbonate oxalate exchanger and transporter sat-1	P	1EDJ8	NA	Cucsa.254570	Sulfate transporter	NA	NA	NA	NA	NA
1200	Cucsat.PASA.G1223	ctg1	9829997	9832409	+	protein_coding	RPS3A	40S ribosomal protein S3a	J	1DQB1	NA	Cucsa.254560	40S ribosomal protein S3a	NA	NA	NA	NA	NA
1201	Cucsat.PASA.G499	ctg1	9833162	9841929	-	protein_coding	NA	kinase interacting family protein	S	1DTF1	NA	Cucsa.254550	Kinase interacting (KIP1-like) family protein	NA	NA	NA	NA	NA
1202	Cucsat.PASA.G500	ctg1	9847695	9853439	-	protein_coding	NA	tesmin tso1-like cxc	P	1DPWY	CPP	Cucsa.254540	Tesmin/TSO1-like CXC domain protein	CPP	TF	CPP	NA	TCR/CxC
1203	Cucsat.PASA.G1224	ctg1	9848475	9850755	+	lincRNA	NA	NA	NA	NA	NA	NA	NA	NA	NA	NA	NA	NA
1204	Cucsat.PASA.G1225	ctg1	9867222	9872126	+	protein_coding	NA	STYKc | serine threonine-protein kinase HT1-like	T	1ECVS, 1DTJE	NA	Cucsa.254530	Protein kinase family protein	NA	NA	NA	TKL-Pl-4	NA
1205	Cucsat.PASA.G501	ctg1	9872732	9877358	-	protein_coding	NA	Domain of unknown function(DUF1950)	S	1E51J	NA	Cucsa.254500	RNA-directed DNA methylation 1	NA	NA	NA	NA	NA
1206	Cucsat.PASA.G502	ctg1	9878530	9886314	-	protein_coding	NA	ATP-dependent RNA helicase	A	1DUN7	NA	Cucsa.254480	ATP-dependent RNA helicase SUPV3L1, mitochondrial	NA	NA	NA	NA	NA
1207	Cucsat.PASA.G1226	ctg1	9902341	9907205	+	protein_coding	NA	type I inositol-1,4,5-trisphosphate 5-phosphatase	U	1DXY1	NA	Cucsa.254470	Type I inositol 1,4,5-trisphosphate 5-phosphatase CVP2	NA	NA	NA	NA	NA
1208	Cucsat.PASA.G1227	ctg1	9910839	9914417	+	protein_coding	NA	Vicilin-like antimicrobial peptides | Seed storage protein. Accumulates during seed development and is hydrolyzed after germination to provide a carbon and nitrogen source for the developing seedling | Cupin_1	P, S	1DYHZ, 1E2WK, 1DUFY	NA	Cucsa.254460	PV100	NA	NA	NA	NA	NA
1209	Cucsat.PASA.G662	ctg1	9911227	9914450	-	lincRNA	NA	NA	NA	NA	NA	NA	NA	NA	NA	NA	NA	NA
1210	Cucsat.PASA.G1228	ctg1	9916307	9918573	+	protein_coding	PBD1	The proteasome is a multicatalytic proteinase complex which is characterized by its ability to cleave peptides with Arg, Phe, Tyr, Leu, and Glu adjacent to the leaving group at neutral or slightly basic pH. The proteasome has an ATP-dependent proteolytic activity	O	1DS3J	NA	Cucsa.254450	Proteasome subunit beta type	NA	NA	NA	NA	NA
1211	Cucsat.PASA.G503	ctg1	9919170	9919840	-	protein_coding	NA	Protease inhibitor seed storage lipid transfer protein	S	1E4EH	NA	Cucsa.254440	Protease inhibitor/seed storage/lipid transfer family protein	NA	NA	NA	NA	NA
1212	Cucsat.PASA.G504	ctg1	9921114	9925917	-	protein_coding	NA	RNA pol II accessory factor, Cdc73 family	K	1DZ1U	NA	Cucsa.254420	PHP	NA	NA	NA	NA	NA
1213	Cucsat.PASA.G505	ctg1	9926620	9928112	-	protein_coding	NA	Acetyltransferase (GNAT) family	J	1E4HW	NA	Cucsa.254410	Acyl-CoA N-acyltransferases (NAT) superfamily protein	GNAT	TR	GNAT	NA	NA
1214	Cucsat.PASA.G1229	ctg1	9930521	9940004	+	protein_coding	NA	transporter	G	1DTNY	NA	Cucsa.254400	Folate/biopterin transporter family protein, expressed	NA	NA	NA	NA	NA
1215	Cucsat.PASA.G1230	ctg1	9947035	9948116	+	protein_coding	NA	Protein of unknown function (DUF1677)	S	1E3YD	NA	Cucsa.254390	Protein of unknown function (DUF1677)	NA	NA	NA	NA	NA
1216	Cucsat.PASA.G506	ctg1	9950530	9955012	-	lincRNA	NA	NA	NA	NA	NA	NA	NA	NA	NA	NA	NA	NA
1217	Cucsat.PASA.G1231	ctg1	9950530	9954940	+	protein_coding	NA	ERG2 and Sigma1 receptor like protein	S	1DX3G	NA	Cucsa.254380	C-8 sterol isomerases, putative	NA	NA	NA	NA	NA
1218	Cucsat.PASA.G1232	ctg1	9954865	9963079	+	protein_coding	NA	NA	S	1E498	NA	Cucsa.254360	Unknown protein	NA	NA	NA	NA	NA
1219	Cucsat.PASA.G676	ctg1	9962694	9965992	-	protein_coding	NA	NA	NA	NA	NA	NA	NA	NA	NA	NA	NA	NA
1220	Cucsat.PASA.G507	ctg1	9965699	9971283	-	protein_coding	NA	Protein of unknown function (DUF1423)	S	1DQAQ	NA	Cucsa.254340	CDPK adapter protein 1	NA	NA	NA	NA	NA
1221	Cucsat.PASA.G508	ctg1	9972576	9973123	-	protein_coding	NA	pre-rRNA-processing protein TSR2	S	1E6N2	NA	NA	NA	NA	NA	NA	NA	NA
1222	Cucsat.PASA.G1233	ctg1	9972576	9978964	+	protein_coding	OSI_13495	late embryogenesis abundant protein | Pentatricopeptide repeat-containing protein	S	1DRCW, 1DPWC	NA	Cucsa.254330	Pentatricopeptide repeat-containing protein	NA	NA	NA	NA	NA
1223	Cucsat.PASA.G1234	ctg1	9980685	9982951	+	protein_coding	NA	Pfam:DUF623	S	1E4QI	NA	Cucsa.254320	Ovate family protein	OFP	TF	OFP	NA	NA
1224	Cucsat.PASA.G509	ctg1	9986896	9990088	-	lincRNA	NA	NA	NA	NA	NA	NA	NA	NA	NA	NA	NA	NA
1225	Cucsat.PASA.G1235	ctg1	9993777	10001239	+	protein_coding	NA	5'-nucleotidase	F	1DUEJ	NA	Cucsa.254280	5'-nucleotidase surE, putative	NA	NA	NA	NA	NA
1226	Cucsat.PASA.G510	ctg1	10000147	10001154	-	lincRNA	NA	NA	NA	NA	NA	NA	NA	NA	NA	NA	NA	NA
1227	Cucsat.PASA.G1236	ctg1	10015464	10019765	+	protein_coding	NA	SEC14 cytosolic factor family protein	I	1DTY8	NA	Cucsa.254270	Sec14p-like phosphatidylinositol transfer family protein	NA	NA	NA	NA	NA
1228	Cucsat.PASA.G511	ctg1	10022376	10025510	-	protein_coding	HSP70T-2	heat- shock	O	1DTS8	NA	Cucsa.254260	Heat shock 70 kDa protein	NA	NA	NA	NA	NA
1229	Cucsat.PASA.G1237	ctg1	10030559	10034104	+	protein_coding	NA	synthase	E	1DSSJ	NA	Cucsa.254250	Polyamine aminopropyltransferase	NA	NA	NA	NA	NA
1230	Cucsat.PASA.G1238	ctg1	10037627	10042043	+	protein_coding	NA	beta-galactosidase	G	1DRPY	NA	Cucsa.254230	Beta-galactosidase	NA	NA	NA	NA	NA
1231	Cucsat.PASA.G512	ctg1	10052057	10054582	-	protein_coding	NA	sugar transport protein	G	1DVFN	NA	Cucsa.254210	Sugar transporter, putative	NA	NA	NA	NA	NA
1232	Cucsat.PASA.G1239	ctg1	10058732	10060864	+	protein_coding	NA	sugar transport protein	G	1DVFN	NA	Cucsa.254200	Sugar transporter, putative	NA	NA	NA	NA	NA
1233	Cucsat.PASA.G1240	ctg1	10065618	10071946	+	protein_coding	NA	sugar transport protein	G	1DVFN	NA	Cucsa.254190	Sugar transporter, putative	NA	NA	NA	NA	NA
1234	Cucsat.PASA.G513	ctg1	10072298	10081582	-	protein_coding	NA	AMP-binding enzyme	I	1EASE	NA	Cucsa.254180	Long-chain acyl-CoA synthetase	NA	NA	NA	NA	NA
1235	Cucsat.PASA.G1241	ctg1	10085900	10087932	+	protein_coding	NA	membrane-associated kinase regulator	T	1DXBI	NA	Cucsa.254170	BRI1 kinase inhibitor 1	NA	NA	NA	NA	NA
1236	Cucsat.PASA.G1242	ctg1	10095166	10101346	+	protein_coding	NA	BTB/POZ domain	S	1EMHC	NA	Cucsa.254160	ARM repeat protein interacting with ABF2	TRAF	TR	TRAF	NA	NA
1237	Cucsat.PASA.G1243	ctg1	10103240	10106352	+	protein_coding	RANGAP2	RAN GTPase-activating protein	A, Y, T	1DZ5X	NA	Cucsa.254150	RAN GTPase activating protein 2	NA	NA	NA	NA	NA
1238	Cucsat.PASA.G514	ctg1	10107336	10112093	-	protein_coding	NA	Pfam:DUF171	S	1DV5P	NA	Cucsa.254140	OB-fold-like isoform 1	NA	NA	NA	NA	NA
1239	Cucsat.PASA.G515	ctg1	10136918	10141300	-	protein_coding	NA	DEAD-box ATP-dependent RNA helicase 58	A	1DXUY	NA	Cucsa.254120	Dead box ATP-dependent RNA helicase, putative	NA	NA	NA	NA	NA
1240	Cucsat.PASA.G1244	ctg1	10144352	10149148	+	protein_coding	NA	This protein plays a role in synthesis of starch. It catalyzes the synthesis of the activated glycosyl donor, ADP- glucose from Glc-1-P and ATP (By similarity)	M	1EKG2	NA	Cucsa.254110	Glucose-1-phosphate adenylyltransferase	NA	NA	NA	NA	NA
1241	Cucsat.PASA.G516	ctg1	10149773	10153367	-	protein_coding	NA	3-ketodihydrosphingosine	Q	1DTE7	NA	Cucsa.254100	3-ketodihydrosphingosine reductase	NA	NA	NA	NA	NA
1242	Cucsat.PASA.G517	ctg1	10154940	10158391	-	protein_coding	NA	NA	S	1E7SS	NA	Cucsa.254090	Odontogenic ameloblast-associated	NA	NA	NA	NA	NA
1243	Cucsat.PASA.G518	ctg1	10158174	10165362	-	protein_coding	NA	NEDD8-activating enzyme E1 catalytic	O	1DTI9	NA	Cucsa.254080	NEDD8-activating enzyme E1 catalytic subunit	NA	NA	NA	NA	NA
1244	Cucsat.PASA.G1245	ctg1	10162187	10172874	+	protein_coding	NA	Catalyzes the dehydration of the S-form of NAD(P)HX at the expense of ATP, which is converted to ADP. Together with NAD(P)HX epimerase, which catalyzes the epimerization of the S- and R-forms, the enzyme allows the repair of both epimers of NAD(P)HX, a damaged form of NAD(P)H that is a result of enzymatic or heat-dependent hydration (By similarity)	G	1DQ21	NA	Cucsa.254060	ATP-dependent (S)-NAD(P)H-hydrate dehydratase	NA	NA	NA	NA	NA
1245	Cucsat.PASA.G519	ctg1	10170225	10173637	-	protein_coding	NA	Stem-specific protein	S	1DVUU	NA	Cucsa.254070	Aluminum-induced protein	NA	NA	NA	NA	NA
1246	Cucsat.PASA.G520	ctg1	10181014	10183038	-	protein_coding	NA	Aquaporin	G	1DXY6	NA	Cucsa.254050	Aquaporin NIP1.1, putative	NA	NA	NA	NA	NA
1247	Cucsat.PASA.G1246	ctg1	10184785	10191555	+	protein_coding	NA	NA	NA	NA	NA	NA	NA	NA	NA	NA	NA	NA
1248	Cucsat.PASA.G700	ctg1	10188027	10190912	-	lincRNA	NA	NA	NA	NA	NA	NA	NA	NA	NA	NA	NA	NA
1249	Cucsat.PASA.G1247	ctg1	10197473	10199260	+	protein_coding	NA	Transcription factor	K	1E2PW	bHLH	Cucsa.254010	Basic helix-loop-helix transcription factor	bHLH	TF	bHLH	NA	bHLH
1250	Cucsat.PASA.G521	ctg1	10201929	10204830	-	lincRNA	NA	NA	NA	NA	NA	NA	NA	NA	NA	NA	NA	NA
1251	Cucsat.PASA.G522	ctg1	10211163	10221206	-	protein_coding	NA	RING finger protein | Heavy-metal-associated domain	P, O	1DRAQ, 1E6KB	NA	Cucsa.254000	Heavy metal transport/detoxification domain-containing protein	NA	NA	NA	NA	NA
1252	Cucsat.PASA.G523	ctg1	10225132	10229193	-	protein_coding	NA	TVP38 TMEM64 family membrane protein	S	1DXTX	NA	Cucsa.253970	TVP38/TMEM64 family membrane protein	NA	NA	NA	NA	NA
1253	Cucsat.PASA.G524	ctg1	10231883	10234656	-	protein_coding	NA	NA	S	1DUQC	NA	Cucsa.253960	F28L1.9 protein	NA	NA	NA	NA	NA
1254	Cucsat.PASA.G525	ctg1	10236339	10241606	-	protein_coding	NA	Protein of unknown function (DUF1749)	S	1DX5I	NA	Cucsa.253950	alpha/beta-Hydrolases superfamily protein	NA	NA	NA	NA	NA
1255	Cucsat.PASA.G526	ctg1	10248387	10249951	-	protein_coding	NA	adenylate isopentenyltransferase 5	H	1E0EJ	NA	Cucsa.253940	tRNA isopentenyltransferase	NA	NA	NA	NA	NA
1256	Cucsat.PASA.G1248	ctg1	10264388	10267939	+	protein_coding	NA	Dienelactone hydrolase family protein | 1,4-beta-D-glucanase-like	Q	1EAZ8, 1DTGD	NA	Cucsa.253930	Endo-1,3-1,4-beta-d-glucanase, putative	NA	NA	NA	NA	NA
1257	Cucsat.PASA.G527	ctg1	10269450	10275378	-	protein_coding	NA	BTB POZ and MATH domain-containing protein	D	1DS94	NA	Cucsa.253920	BTB/POZ/MATH-domain protein	TRAF	TR	TRAF	NA	NA
1258	Cucsat.miRNA.G4	ctg1	10271034	10271519	-	miRNA	NA	NA	NA	NA	NA	NA	NA	NA	NA	NA	NA	NA
1259	Cucsat.PASA.G1249	ctg1	10277954	10284717	+	protein_coding	NA	guanylate	F	1DTHW	NA	Cucsa.253900	Guanylate kinase, putative	NA	NA	NA	NA	NA
1260	Cucsat.PASA.G684	ctg1	10277991	10284666	-	protein_coding	NA	NA	NA	NA	NA	NA	NA	NA	NA	NA	NA	NA
1261	Cucsat.PASA.G528	ctg1	10286388	10302946	-	protein_coding	NA	protein FAR1-RELATED SEQUENCE	S	1DZP9	FAR1	Cucsa.253860	FAR1-related sequence 7	FAR1	TF	FAR1	NA	FAR1
1262	Cucsat.PASA.G1250	ctg1	10286440	10289628	+	protein_coding	NA	expressed protein	S	1DTPK	NA	Cucsa.253890	ARM repeat superfamily protein	NA	NA	NA	NA	NA
1263	Cucsat.PASA.G1251	ctg1	10290813	10295745	+	protein_coding	GS2	glutamine synthetase	E	1DW6U	NA	Cucsa.253880	Glutamine synthetase	NA	NA	NA	NA	NA
1264	Cucsat.PASA.G1252	ctg1	10296592	10298816	+	protein_coding	OSI_19891	AWPM-19-like membrane family protein	S	1E3FR	NA	Cucsa.253870	AWPM-19-like membrane family protein	NA	NA	NA	NA	NA
1265	Cucsat.PASA.G529	ctg1	10304189	10304907	-	protein_coding	NA	BSD domain-containing protein	S	1DSJ4	NA	Cucsa.253850	BSD domain-containing protein, putative	NA	NA	NA	NA	NA
1266	Cucsat.PASA.G1253	ctg1	10315097	10319253	+	protein_coding	NA	phosphatase 2C	T	1DV59	NA	Cucsa.253830	Protein phosphatase 2c, putative	NA	NA	NA	NA	NA
1267	Cucsat.PASA.G530	ctg1	10320583	10331355	-	protein_coding	NA	SAC3 GANP family protein	U, D	1DWTP	NA	Cucsa.253820	SAC3/GANP/Nin1/mts3/eIF-3 p25 family	NA	NA	NA	NA	NA
1268	Cucsat.PASA.G1254	ctg1	10332020	10334059	+	protein_coding	NA	methionine sulfoxide reductase	O	1E38Y	NA	NA	NA	NA	NA	NA	NA	NA
1269	Cucsat.PASA.G1255	ctg1	10337543	10342244	+	protein_coding	NA	E3 ubiquitin-protein ligase	O	1DWDQ	NA	Cucsa.253800	RING/U-box superfamily protein, putative isoform 1	NA	NA	NA	NA	NA
1270	Cucsat.PASA.G1256	ctg1	10347341	10360845	+	protein_coding	PPDK	pyruvate phosphate dikinase | Endonuclease Exonuclease phosphatase	C, S	1EK8M, 1DWBE	NA	Cucsa.253790	Pyruvate, phosphate dikinase	NA	NA	NA	NA	NA
1271	Cucsat.PASA.G1257	ctg1	10372241	10375584	+	protein_coding	NA	NA	S	1DRDW	NA	Cucsa.253730	PH-response transcription factor pacC/RIM101 isoform 4	NA	NA	NA	NA	NA
1272	Cucsat.PASA.G1258	ctg1	10376802	10380259	+	protein_coding	NA	prolyl 4-hydroxylase	E	1DWPA	NA	Cucsa.253720	Prolyl 4-hydroxylase alpha subunit, putative	NA	NA	NA	NA	NA
1273	Cucsat.PASA.G532	ctg1	10380466	10384903	-	lincRNA	NA	NA	NA	NA	NA	NA	NA	NA	NA	NA	NA	NA
1274	Cucsat.PASA.G1259	ctg1	10383139	10385767	+	protein_coding	AHP1	phosphotransfer protein	T	1E3Y2	NA	Cucsa.253710	Histidine-containing phosphotransfer protein, putative	NA	NA	NA	NA	NA
1275	Cucsat.PASA.G531	ctg1	10384201	10392336	-	protein_coding	NA	inosine-uridine preferring nucleoside hydrolase	F	1DYAN	NA	Cucsa.253700	Inosine-uridine preferring nucleoside hydrolase	NA	NA	NA	NA	NA
1276	Cucsat.PASA.G533	ctg1	10395769	10396586	-	protein_coding	NA	sugar transporter ERD6-like	G	1DWGP	NA	NA	NA	NA	NA	NA	NA	NA
1277	Cucsat.PASA.G534	ctg1	10396541	10402146	-	protein_coding	NA	sugar transporter ERD6-like	G	1DWGP	NA	NA	NA	NA	NA	NA	NA	NA
1278	Cucsat.PASA.G535	ctg1	10404558	10413712	-	protein_coding	NA	Squamosa promoter-binding-like protein	S	1DWDG	SBP	Cucsa.253690	Squamosa promoter-binding protein, putative	SBP	TF	SBP	NA	SBP
1279	Cucsat.PASA.G1260	ctg1	10421411	10426663	+	protein_coding	NA	RNA recognition motif. (a.k.a. RRM, RBD, or RNP domain)	A	1EM2R, 1EM1T	NA	Cucsa.253680	Serine/arginine rich splicing factor, putative	NA	NA	NA	NA	NA
1280	Cucsat.PASA.G1261	ctg1	10428504	10446581	+	protein_coding	OSI_06346	ATP-dependent RNA helicase	A	1DPZ6	NA	Cucsa.253660	DEAD-box ATP-dependent RNA helicase-like protein	NA	NA	NA	NA	NA
1281	Cucsat.PASA.G536	ctg1	10448257	10470388	-	protein_coding	NA	SNF2 family N-terminal domain	K	1DQ8J	NA	Cucsa.253630	Chromatin structure-remodeling complex subunit snf21	SNF2	TR	SNF2	NA	NA
1282	Cucsat.PASA.G1262	ctg1	10473952	10480865	+	protein_coding	NA	serine threonine-protein kinase	T	1DR4Y	NA	Cucsa.253620	Serine/Threonine kinase family protein	NA	NA	NA	ULK_ULK4	NA
1283	Cucsat.PASA.G1263	ctg1	10485903	10490731	+	protein_coding	NA	vesicle-associated protein	U	1DX3V	NA	Cucsa.253610	Vesicle-associated protein 2-2	NA	NA	NA	NA	NA
1284	Cucsat.PASA.G1264	ctg1	10494314	10505394	+	protein_coding	NA	NA	S	1E0CE	NA	Cucsa.253600	Sgf11 (Transcriptional regulation protein) protein	NA	NA	NA	NA	NA
1285	Cucsat.PASA.G1265	ctg1	10511315	10518952	+	protein_coding	NA	tubby-like F-box protein	A, S	1DTI6, 1DTIF	NA	Cucsa.253590	Tubby-like F-box protein	TUB	TF	TUB	NA	NA
1286	Cucsat.PASA.G537	ctg1	10515966	10521353	-	protein_coding	NA	serine threonine-protein kinase	T	1DVBU	NA	Cucsa.253580	Cyclin-dependent kinase	NA	NA	NA	CMGC_CDK-CRK7-CDK9	NA
1287	Cucsat.PASA.G538	ctg1	10522508	10527611	-	protein_coding	DVR	Catalyzes the conversion of divinyl chlorophyllide to monovinyl chlorophyllide. Reduces the 8-vinyl group of the tetrapyrrole to an ethyl group using NADPH as the reductant. Can use (3,8-divinyl)-chlorophyllide a (DV-Chlidea) (3,8-divinyl)- chlorophyll a (DV-Chla) (3,8-divinyl)-protochlorophyllide a (DV- Pchlidea) (3,8-divinyl)-magnesium-protoporphyrin IX monomethyl ester (DV-MPE) (3,8-divinyl)-m…	G	1DU28	NA	Cucsa.253570	Divinyl chlorophyllide a 8-vinyl-reductase, chloroplastic	NA	NA	NA	NA	NA
1288	Cucsat.PASA.G1386	ctg1	10523904	10525938	+	lincRNA	NA	NA	NA	NA	NA	NA	NA	NA	NA	NA	NA	NA
1289	Cucsat.PASA.G539	ctg1	10527256	10530628	-	protein_coding	NA	F-box domain containing protein	S	1E3F8	NA	Cucsa.253560	F-box domain containing protein	NA	NA	NA	NA	NA
1290	Cucsat.PASA.G540	ctg1	10532381	10535082	-	protein_coding	NA	CASP-like protein	S	1E4R1	NA	Cucsa.253550	CASP-like protein	NA	NA	NA	NA	NA
1291	Cucsat.PASA.G1266	ctg1	10541228	10543452	+	protein_coding	NA	CASP-like protein	S	1E3N7	NA	Cucsa.253540	CASP-like protein	NA	NA	NA	NA	NA
1292	Cucsat.PASA.G1267	ctg1	10545180	10547041	+	protein_coding	NA	CASP-like protein	S	1E3N7	NA	Cucsa.253530	CASP-like protein	NA	NA	NA	NA	NA
1293	Cucsat.PASA.G1268	ctg1	10547900	10552572	+	protein_coding	NA	Helix-loop-helix DNA-binding domain	S	1EHHJ	bHLH	Cucsa.253520	Unknown protein	bHLH	TF	bHLH	NA	NA
1294	Cucsat.PASA.G691	ctg1	10549549	10549916	-	lincRNA	NA	NA	NA	NA	NA	NA	NA	NA	NA	NA	NA	NA
1295	Cucsat.PASA.G541	ctg1	10552593	10556340	-	protein_coding	NA	NA	S	1DPTV	NA	Cucsa.253500	Adenylyl cyclase	NA	NA	NA	NA	NA
1296	Cucsat.PASA.G542	ctg1	10557907	10561768	-	protein_coding	NA	RING finger and CHY zinc finger domain-containing protein	O	1DT78	NA	Cucsa.253490	CHY zinc finger family protein, expressed	NA	NA	NA	NA	NA
1297	Cucsat.PASA.G1269	ctg1	10564060	10565731	+	protein_coding	NA	NA	NA	NA	NA	Cucsa.253480	Unknown protein	NA	NA	NA	NA	NA
1298	Cucsat.PASA.G543	ctg1	10567460	10578530	-	protein_coding	NA	serine threonine-protein kinase | Lipase (class 3)	I, T	1EKW3, 1DWTH	NA	Cucsa.253460	Protein kinase family protein	NA	NA	NA	RLK-Pelle_RLCK-VIIa-1	NA
1299	Cucsat.PASA.G1270	ctg1	10602303	10609537	+	protein_coding	NA	Kelch motif family protein, expressed	S	1DWQN	NA	Cucsa.253430	Acyl-CoA-binding domain-containing 4-like protein	NA	NA	NA	NA	NA
1300	Cucsat.PASA.G544	ctg1	10608856	10616209	-	protein_coding	NA	serine threonine-protein phosphatase 2A regulatory subunit B	T	1DPWK	NA	Cucsa.253420	Serine/threonine-protein phosphatase 2A regulatory subunit B'' subunit gamma	NA	NA	NA	NA	NA
1301	Cucsat.RFAM.G10	ctg1	10611224	10611340	-	snoRNA/HACA-box	snoR104	snoR104	NA	NA	NA	NA	NA	NA	NA	NA	NA	NA
1302	Cucsat.PASA.G1271	ctg1	10616850	10623304	+	protein_coding	NA	Domain of unknown function (DUF1967)	S	1DQNX	NA	Cucsa.253410	GTPase obg	NA	NA	NA	NA	NA
1303	Cucsat.PASA.G545	ctg1	10637843	10642420	-	protein_coding	NA	zinc finger CCCH domain-containing protein	S	1DWF0	C3H	Cucsa.253390	Zinc finger CCCH domain-containing protein 32	C3H	TF	C3H	NA	NA
1304	Cucsat.PASA.G546	ctg1	10651754	10680000	-	protein_coding	NA	mTERF	K	1E043, 1EA1F, 1ECY4	NA	Cucsa.253340	Mitochondrial transcription termination factor family protein, putative	mTERF	TR	mTERF	NA	mTERF
1305	Cucsat.PASA.G1272	ctg1	10651757	10663782	+	lincRNA	NA	NA	NA	NA	NA	NA	NA	NA	NA	NA	NA	NA
1306	Cucsat.PASA.G1273	ctg1	10662316	10676992	+	lincRNA	NA	NA	NA	NA	NA	NA	NA	NA	NA	NA	NA	NA
1307	Cucsat.PASA.G1274	ctg1	10681387	10695336	+	protein_coding	OSI_12754	Protein ALWAYS EARLY	B, D, T	1DYKV	MYB_related	Cucsa.253300	Always early, putative	MYB-related	TF	MYB->MYB-related	NA	Myb/SANT
1308	Cucsat.PASA.G547	ctg1	10695362	10709370	-	protein_coding	NA	NA	S	1E6I4	NA	Cucsa.253290	BnaA02g35110D protein	NA	NA	NA	NA	NA
1309	Cucsat.PASA.G1275	ctg1	10703716	10705686	+	protein_coding	NA	oxidoreductase, 2OG-Fe(II) oxygenase family protein	Q	1DSZ1	NA	Cucsa.253280	2-oxoglutarate (2OG) and Fe(II)-dependent oxygenase superfamily protein	NA	NA	NA	NA	NA
1310	Cucsat.PASA.G548	ctg1	10709156	10717777	-	protein_coding	CUL1	Cullin 1	D	1DQ55	NA	Cucsa.253270	cullin 1	NA	NA	NA	NA	NA
1311	Cucsat.PASA.G549	ctg1	10718643	10723022	-	protein_coding	OSI_05748	Cytidylyltransferase	H	1DS8F	NA	Cucsa.253250	Bifunctional coenzyme A synthase	NA	NA	NA	NA	NA
1312	Cucsat.PASA.G659	ctg1	10723058	10725784	-	lincRNA	NA	NA	NA	NA	NA	NA	NA	NA	NA	NA	NA	NA
1313	Cucsat.PASA.G1276	ctg1	10726777	10727988	+	lincRNA	NA	NA	NA	NA	NA	NA	NA	NA	NA	NA	NA	NA
1314	Cucsat.PASA.G550	ctg1	10726919	10728569	-	protein_coding	NA	mTERF	K	1E043, 1ECY4	NA	NA	NA	mTERF	TR	mTERF	NA	NA
1315	Cucsat.PASA.G1277	ctg1	10729330	10734067	+	lincRNA	NA	NA	NA	NA	NA	NA	NA	NA	NA	NA	NA	NA
1316	Cucsat.PASA.G678	ctg1	10729410	10730982	-	lincRNA	NA	NA	NA	NA	NA	NA	NA	NA	NA	NA	NA	NA
1317	Cucsat.PASA.G551	ctg1	10734470	10746568	-	protein_coding	NA	mTERF	K	1E043, 1EA1F, 1EECA, 1ECY4	NA	Cucsa.253200	Mitochondrial transcription termination factor family protein, putative	mTERF	TR	mTERF	NA	mTERF
1318	Cucsat.PASA.G1278	ctg1	10739385	10746516	+	lincRNA	NA	NA	NA	NA	NA	NA	NA	NA	NA	NA	NA	NA
1319	Cucsat.PASA.G552	ctg1	10748461	10750681	-	protein_coding	NA	Omega-hydroxypalmitate O-feruloyl	S	1E08K	NA	Cucsa.253190	BAHD family acyltransferase, clade V, putative	NA	NA	NA	NA	NA
1320	Cucsat.PASA.G1403	ctg1	10749648	10749954	+	lincRNA	NA	NA	NA	NA	NA	NA	NA	NA	NA	NA	NA	NA
1321	Cucsat.PASA.G1279	ctg1	10754915	10759794	+	protein_coding	NA	NA	S	1DS1P	NA	Cucsa.253180	Homeodomain-like protein	NA	NA	NA	NA	NA
1322	Cucsat.PASA.G553	ctg1	10758553	10763137	-	lincRNA	NA	NA	NA	NA	NA	NA	NA	NA	NA	NA	NA	NA
1323	Cucsat.PASA.G1280	ctg1	10772464	10774011	+	protein_coding	AT4G15770	Required for proper 27S pre-rRNA processing and 60S ribosome subunit assembly (By similarity)	J	1DZYA	NA	Cucsa.253160	60S ribosome subunit biogenesis protein NIP7 homolog	NA	NA	NA	NA	NA
1324	Cucsat.PASA.G1281	ctg1	10788676	10791340	+	protein_coding	NA	NA	S	1E2QS	NA	Cucsa.253140	Uveal autoantigen with coiled-coil domains and ankyrin repeats isoform 2	NA	NA	NA	NA	NA
1325	Cucsat.PASA.G1282	ctg1	10794412	10796766	+	protein_coding	OSI_18480	Heavy-metal-associated domain	P	1DXTS	NA	Cucsa.253130	Heavy metal transport/detoxification superfamily protein	NA	NA	NA	NA	NA
1326	Cucsat.PASA.G554	ctg1	10796010	10802322	-	protein_coding	NA	phosphatase 2C	T	1DZDP	NA	Cucsa.253120	Protein phosphatase-2c, putative	NA	NA	NA	NA	NA
1327	Cucsat.PASA.G555	ctg1	10805868	10808137	-	protein_coding	RPS21	40S ribosomal protein S21	J	1E612	NA	Cucsa.172240	40S ribosomal protein S21	NA	NA	NA	NA	NA
1328	Cucsat.PASA.G556	ctg1	10817308	10826689	-	protein_coding	NA	Isoleucyl-tRNA synthetase	J	1DTH9	NA	Cucsa.253080	Isoleucine--tRNA ligase	NA	NA	NA	NA	NA
1329	Cucsat.PASA.G1425	ctg1	10817785	10818517	+	lincRNA	NA	NA	NA	NA	NA	NA	NA	NA	NA	NA	NA	NA
1330	Cucsat.PASA.G1283	ctg1	10827481	10829332	+	protein_coding	NA	Isoleucyl-tRNA synthetase	J	1DTH9	NA	NA	NA	NA	NA	NA	NA	NA
1331	Cucsat.PASA.G557	ctg1	10829812	10838238	-	protein_coding	NA	Inherit from KOG: family with sequence similarity 179, member | Pentatricopeptide repeat-containing protein	S	1DPNB, 1DUXB	NA	Cucsa.253050	Pentatricopeptide repeat-containing protein, putative	NA	NA	NA	NA	NA
1332	Cucsat.PASA.G1284	ctg1	10839817	10850581	+	protein_coding	NA	BTB/POZ domain	S	1DW7A	NA	Cucsa.253040	Germ cell-less protein-like 1	TRAF	TR	TRAF	NA	NA
1333	Cucsat.PASA.G558	ctg1	10851488	10853910	-	protein_coding	TCTP	translationally-controlled tumor protein homolog	Z, D	1DYRG	NA	Cucsa.253020	Translationally-controlled tumor protein homolog	NA	NA	NA	NA	NA
1334	Cucsat.PASA.G559	ctg1	10855904	10857145	-	protein_coding	NA	NA	S	1E7KD	NA	Cucsa.253010	cDNA, clone: J065205J11, full insert sequence	NA	NA	NA	NA	NA
1335	Cucsat.PASA.G560	ctg1	10864247	10873804	-	protein_coding	NA	Pollen proteins Ole e I like	S	1E6IG	NA	Cucsa.252990	Pollen Ole e I family allergen	NA	NA	NA	NA	NA
1336	Cucsat.PASA.G561	ctg1	10876422	10885096	-	protein_coding	NA	WD domain, G-beta repeat	S	1DS23	NA	Cucsa.252980	Transducin family protein	NA	NA	NA	NA	NA
1337	Cucsat.PASA.G562	ctg1	10894707	10898569	-	protein_coding	NA	bidirectional sugar transporter	U	1DTIW	NA	Cucsa.252960	Bidirectional sugar transporter SWEET	NA	NA	NA	NA	NA
1338	Cucsat.PASA.G1285	ctg1	10897042	10901124	+	lincRNA	NA	NA	NA	NA	NA	NA	NA	NA	NA	NA	NA	NA
1339	Cucsat.PASA.G1286	ctg1	10904981	10908318	+	protein_coding	AT4G15930	dynein light chain	Z	1E5D1	NA	Cucsa.252950	Dynein light chain 2, cytoplasmic	NA	NA	NA	NA	NA
1340	Cucsat.PASA.G1287	ctg1	10912738	10916357	+	protein_coding	NA	Lipoamide acyltransferase component of branched-chain alpha-keto acid dehydrogenase complex	C	1DS24	NA	Cucsa.252930	Lipoamide acyltransferase component of branched-chain alpha-keto acid dehydrogenase complex	NA	NA	NA	NA	NA
1341	Cucsat.RFAM.G7	ctg1	10916433	10916583	-	snRNA	U4	U4	NA	NA	NA	NA	NA	NA	NA	NA	NA	NA
1342	Cucsat.PASA.G1288	ctg1	10918150	10921923	+	protein_coding	NA	Fumarylacetoacetate hydrolase domain-containing protein | fumarylacetoacetate hydrolase	Q	1DRHW, 1EBFY	NA	Cucsa.252910	Fumarylacetoacetate hydrolase, putative	NA	NA	NA	NA	NA
1343	Cucsat.PASA.G563	ctg1	10921240	10921688	-	protein_coding	NA	epoxide hydrolase	I	1DS55	NA	NA	NA	NA	NA	NA	NA	NA
1344	Cucsat.PASA.G564	ctg1	10921711	10924801	-	protein_coding	NA	epoxide hydrolase	I	1EKKX	NA	NA	NA	NA	NA	NA	NA	NA
1345	Cucsat.PASA.G565	ctg1	10932744	10935069	-	protein_coding	NA	pectinesterase	G	1DRTH	NA	Cucsa.252880	Pectinesterase	NA	NA	NA	NA	NA
1346	Cucsat.PASA.G566	ctg1	10935924	10942918	-	protein_coding	NA	Phosphotransferase enzyme family | acyl-CoA dehydrogenase	I	1EEQX, 1DT4K	NA	Cucsa.252870	acyl-CoA dehydrogenase-related	NA	NA	NA	NA	NA
1347	Cucsat.PASA.G1289	ctg1	10951564	10953783	+	protein_coding	NA	Glycosyl hydrolases family 28	S	1DX1M	NA	Cucsa.252840	Pectin lyase-like superfamily protein, putative	NA	NA	NA	NA	NA
1348	Cucsat.PASA.G1290	ctg1	10955595	10957261	+	protein_coding	NA	Glycosyl hydrolases family 28	M	1EC0A	NA	Cucsa.252830	Pectin lyase superfamily protein, putative	NA	NA	NA	NA	NA
1349	Cucsat.PASA.G1291	ctg1	10959179	10962430	+	protein_coding	NA	TPR	S	1EM00	NA	Cucsa.252820	Sperm-associated antigen 1	NA	NA	NA	NA	NA
1350	Cucsat.PASA.G1292	ctg1	10964907	10966778	+	protein_coding	NA	Transcription factor	K	1E4II	ERF	Cucsa.252810	Ethylene-responsive transcription factor	AP2/ERF-ERF	TF	AP2/ERF->AP2/ERF-ERF	NA	AP2
1351	Cucsat.PASA.G1293	ctg1	10974523	10976205	+	protein_coding	NA	Heat Shock Protein	O	1E3T6	NA	Cucsa.252800	Chaperone DnaJ	NA	NA	NA	NA	NA
1352	Cucsat.PASA.G1294	ctg1	10984876	10990070	+	protein_coding	NA	glycoside hydrolase family 28 protein	J	1DQUD	NA	Cucsa.252790	Pectin lyase-like superfamily protein	NA	NA	NA	NA	NA
1353	Cucsat.PASA.G567	ctg1	10990026	10992192	-	protein_coding	NA	Heavy-metal-associated domain	S	1E5EU	NA	Cucsa.252780	Heavy metal transport/detoxification superfamily protein, putative	NA	NA	NA	NA	NA
1354	Cucsat.tRNA.G53	ctg1	10991058	10991313	+	tRNA	tRNA-Pro	tRNA-Pro	NA	NA	NA	NA	NA	NA	NA	NA	NA	NA
1355	Cucsat.PASA.G1295	ctg1	10997618	11001857	+	protein_coding	NA	expressed protein	S	1DQQB	NA	Cucsa.252770	Protein of unknown function (DUF789)	NA	NA	NA	NA	NA
1356	Cucsat.tRNA.G54	ctg1	11003625	11003698	+	tRNA	tRNA-Thr	tRNA-Thr	NA	NA	NA	NA	NA	NA	NA	NA	NA	NA
1357	Cucsat.PASA.G1296	ctg1	11011632	11016277	+	protein_coding	NA	response regulator	K	1EKFF	ARR-B	Cucsa.252760	Two-component response regulator	GARP-ARR-B	TF	GARP->GARP-ARR-B	NA	Myb/SANT
1358	Cucsat.PASA.G568	ctg1	11017039	11020401	-	protein_coding	NA	cobra-like protein	S	1DR4A	NA	Cucsa.252750	Protein COBRA, putative	NA	NA	NA	NA	NA
1359	Cucsat.PASA.G569	ctg1	11035748	11037418	-	protein_coding	NA	gata transcription factor	K	1E6FC	GATA	Cucsa.252730	GATA transcription factor, putative	C2C2-GATA	TF	C2C2->C2C2-GATA	NA	GATA
1360	Cucsat.PASA.G570	ctg1	11041860	11047830	-	protein_coding	NA	Protein of unknown function (DUF1218) | heparanase-like protein	S, G	1DRJA, 1DQT7	NA	Cucsa.252720	Heparanase-like protein 2	NA	NA	NA	NA	NA
1361	Cucsat.PASA.G1297	ctg1	11047705	11050415	+	protein_coding	NA	NA	NA	NA	NA	NA	NA	NA	NA	NA	NA	NA
1362	Cucsat.PASA.G571	ctg1	11049397	11052434	-	protein_coding	MYB111	myb domain protein 111	K	1E2UE	MYB	Cucsa.252700	Myb transcription factor	MYB	TF	MYB->MYB	NA	Myb/SANT
1363	Cucsat.PASA.G572	ctg1	11059517	11065553	-	protein_coding	OSI_38705	Pentatricopeptide repeat-containing protein	S	1DR16	NA	Cucsa.252670	Pentatricopeptide repeat-containing protein, putative	NA	NA	NA	NA	NA
1364	Cucsat.PASA.G573	ctg1	11066744	11071230	-	protein_coding	NA	cAMP-regulated phosphoprotein/endosulfine conserved region	S	1E5VE	NA	Cucsa.252660	cAMP-regulated phosphoprotein 19-related protein	NA	NA	NA	NA	NA
1365	Cucsat.PASA.G574	ctg1	11073053	11076137	-	protein_coding	AAE7	AMP-binding enzyme	I	1DPT1	NA	Cucsa.252650	Acyl-CoA synthetase	NA	NA	NA	NA	NA
1366	Cucsat.PASA.G575	ctg1	11078576	11081848	-	protein_coding	NA	Chitinase-like protein	G	1DXV5	NA	Cucsa.252640	Chitinase	NA	NA	NA	NA	NA
1367	Cucsat.PASA.G1298	ctg1	11086592	11103307	+	protein_coding	NA	serine threonine-protein phosphatase 4 regulatory subunit 3-like	G	1DXZZ	NA	NA	NA	NA	NA	NA	NA	NA
1368	Cucsat.PASA.G1299	ctg1	11105001	11107361	+	protein_coding	RPB9	DNA-dependent RNA polymerase catalyzes the transcription of DNA into RNA using the four ribonucleoside triphosphates as substrates (By similarity)	K	1E3W8	NA	Cucsa.252620	DNA-directed RNA polymerase subunit	NA	NA	NA	NA	NA
1369	Cucsat.PASA.G576	ctg1	11107862	11130799	-	protein_coding	NA	Bromodomain	S	1EM7Z	NA	Cucsa.252610	Bromodomain and WD repeat-containing 3	NA	NA	NA	NA	NA
1370	Cucsat.PASA.G1300	ctg1	11136146	11138851	+	protein_coding	UBC32	ubiquitin-conjugating enzyme	O	1DUM0	NA	Cucsa.252590	Ubiquitin-conjugating enzyme, E2	NA	NA	NA	NA	NA
1371	Cucsat.PASA.G577	ctg1	11140164	11142614	-	protein_coding	NA	Universal stress protein	S	1E2T6	NA	Cucsa.252580	Universal stress protein	NA	NA	NA	NA	NA
1372	Cucsat.PASA.G578	ctg1	11143947	11148832	-	protein_coding	NA	Plant protein of unknown function	S	1DQ99	NA	Cucsa.252570	Plant protein of unknown function (DUF247)	NA	NA	NA	NA	NA
1373	Cucsat.PASA.G579	ctg1	11148501	11157225	-	protein_coding	NA	NA	S	1DT94	NA	Cucsa.252560	Nucleic acid-binding proteins superfamily	NA	NA	NA	NA	NA
1374	Cucsat.PASA.G1301	ctg1	11167598	11170238	+	protein_coding	NA	Acetyltransferase (GNAT) family	S	1E+270	NA	Cucsa.252550	Acyl-CoA N-acyltransferases superfamily protein	GNAT	TR	GNAT	NA	NA
1375	Cucsat.PASA.G580	ctg1	11171149	11180881	-	protein_coding	NA	psbB mRNA maturation factor Mbb1	A	1DRWN	NA	Cucsa.252540	PsbB mRNA maturation factor Mbb1	NA	NA	NA	NA	NA
1376	Cucsat.PASA.G1302	ctg1	11186450	11192348	+	protein_coding	PHYB	Regulatory photoreceptor which exists in two forms that are reversibly interconvertible by light the Pr form that absorbs maximally in the red region of the spectrum and the Pfr form that absorbs maximally in the far-red region	K	1DVMB	NA	Cucsa.252520	Phytochrome	NA	NA	NA	NA	NA
1377	Cucsat.PASA.G1303	ctg1	11194240	11195575	+	lincRNA	NA	NA	NA	NA	NA	NA	NA	NA	NA	NA	NA	NA
1378	Cucsat.PASA.G581	ctg1	11195306	11204609	-	protein_coding	NA	pectinesterase	G	1DW3P	NA	Cucsa.252510	Pectinesterase	NA	NA	NA	NA	NA
1379	Cucsat.PASA.G1304	ctg1	11202336	11204557	+	protein_coding	NA	GDSL esterase lipase At4g16230-like	S	1DPZH	NA	Cucsa.252500	GDSL esterase/lipase	NA	NA	NA	NA	NA
1380	Cucsat.PASA.G1305	ctg1	11205312	11218493	+	protein_coding	NA	NA	S	1DXTQ	NA	Cucsa.252490	BnaA03g42430D protein	NA	NA	NA	NA	NA
1381	Cucsat.RFAM.G16	ctg1	11220767	11220855	-	snoRNA/CD-box	snoR118	snoR118	NA	NA	NA	NA	NA	NA	NA	NA	NA	NA
1382	Cucsat.RFAM.G15	ctg1	11220932	11221005	-	snoRNA/CD-box	snoR66	snoR66	NA	NA	NA	NA	NA	NA	NA	NA	NA	NA
1383	Cucsat.tRNA.G55	ctg1	11221562	11221634	+	tRNA	tRNA-Arg	tRNA-Arg	NA	NA	NA	NA	NA	NA	NA	NA	NA	NA
1384	Cucsat.PASA.G1306	ctg1	11231215	11243475	+	protein_coding	NA	Transcription factor	K	1E480	NA	Cucsa.252470	Transcription factor, putative	NA	NA	NA	NA	NA
1385	Cucsat.PASA.G1307	ctg1	11253514	11260418	+	protein_coding	NA	Prefoldin, subunit	O	1DTWG	NA	Cucsa.252460	Prefoldin subunit 3	NA	NA	NA	NA	NA
1386	Cucsat.PASA.G1308	ctg1	11270144	11271390	+	protein_coding	NA	WRKY transcription factor	K	1E3JY	WRKY	Cucsa.252440	WRKY transcription factor, putative	WRKY	TF	WRKY	NA	WRKY
1387	Cucsat.PASA.G1309	ctg1	11283446	11291873	+	protein_coding	NA	Galactokinase	G	1DS88	NA	Cucsa.252430	Galactokinase	NA	NA	NA	NA	NA
1388	Cucsat.PASA.G582	ctg1	11294354	11297695	-	protein_coding	NA	invertase	S	1DQNM	NA	Cucsa.252410	Neutral/alkaline invertase	NA	NA	NA	NA	NA
1389	Cucsat.PASA.G583	ctg1	11308490	11310118	-	protein_coding	MYB108	Transcription factor	K	1DXU3	MYB	Cucsa.252400	MYB family protein	MYB	TF	MYB->MYB	NA	Myb/SANT
1390	Cucsat.miRNA.G3	ctg1	11321208	11321500	-	miRNA	NA	NA	NA	NA	NA	NA	NA	NA	NA	NA	NA	NA
1391	Cucsat.miRNA.G2	ctg1	11326438	11326641	-	miRNA	NA	NA	NA	NA	NA	NA	NA	NA	NA	NA	NA	NA
1392	Cucsat.PASA.G584	ctg1	11327761	11335254	-	protein_coding	SNRNP200	Small nuclear ribonucleoprotein	A	1DSVP	NA	Cucsa.252390	U5 small nuclear ribonucleoprotein 200 kDa helicase	NA	NA	NA	NA	NA
1393	Cucsat.PASA.G1310	ctg1	11337562	11342174	+	protein_coding	PRPS1	ribosomal protein S1	J	1DQ4F	NA	Cucsa.252380	30S ribosomal protein S1	NA	NA	NA	NA	NA
1394	Cucsat.PASA.G1311	ctg1	11344618	11347168	+	protein_coding	NA	dihydrolipoyl dehydrogenase	C	1DPVX	NA	Cucsa.252370	Dihydrolipoyl dehydrogenase	NA	NA	NA	NA	NA
1395	Cucsat.PASA.G585	ctg1	11344625	11350943	-	protein_coding	NA	Dabb	S	1E5DN	NA	Cucsa.252360	Stress responsive A/B barrel domain protein	NA	NA	NA	NA	NA
1396	Cucsat.tRNA.G56	ctg1	11354054	11354125	+	tRNA	tRNA-Pro	tRNA-Pro	NA	NA	NA	NA	NA	NA	NA	NA	NA	NA
1397	Cucsat.PASA.G1312	ctg1	11354136	11359676	+	protein_coding	NA	Beta-1,3-galactosyltransferase	W	1DTIM	NA	Cucsa.252350	Beta-1,3-galactosyltransferase-like protein	NA	NA	NA	NA	NA
1398	Cucsat.PASA.G1313	ctg1	11361802	11436001	+	protein_coding	NA	Plant protein of unknown function (DUF946)	U	1DWEG	NA	Cucsa.252270	Calcium-dependent lipid-binding-like protein	NA	NA	NA	NA	NA
1399	Cucsat.PASA.G1314	ctg1	11437130	11439442	+	protein_coding	OSI_38754	NA	S	1E58W	NA	Cucsa.252260	Complex 1 protein, LYR family protein	NA	NA	NA	NA	NA
1400	Cucsat.PASA.G1315	ctg1	11441287	11447425	+	protein_coding	PER1	Antioxidant protein that seems to contribute to the inhibition of germination during stress | Solute carrier family 25 member	C, O	1DZZA, 1DQ1A	NA	Cucsa.252250	Mitochondrial carrier protein	NA	NA	NA	NA	NA
1401	Cucsat.PASA.G586	ctg1	11444584	11454679	-	protein_coding	NA	Thiopurine S-methyltransferase (TPMT) | Methyltransferase domain	E	1EKZF, 1DVQQ	NA	Cucsa.252220	S-adenosylmethionine-dependent methyltransferase, putative	NA	NA	NA	NA	NA
1402	Cucsat.PASA.G1316	ctg1	11448200	11451357	+	protein_coding	NA	NA	S	1DQM4	NA	Cucsa.252230	Wall-associated receptor kinase galacturonan-binding domain-containing protein	NA	NA	NA	NA	NA
1403	Cucsat.PASA.G1317	ctg1	11456103	11459356	+	protein_coding	NA	Signal recognition particle 19 kDa	U	1E3Q5	NA	Cucsa.252210	Signal recognition particle 19 kDa family protein	NA	NA	NA	NA	NA
1404	Cucsat.PASA.G1318	ctg1	11462629	11468075	+	protein_coding	NA	Sugar phosphate phosphate translocator	E, G	1DU7X	NA	Cucsa.252200	Phosphate translocator-related family protein	NA	NA	NA	NA	NA
1405	Cucsat.PASA.G1319	ctg1	11470591	11474146	+	protein_coding	PDK	Pyruvate dehydrogenase	T	1DUD6	NA	Cucsa.252190	Mitochondrial pyruvate dehydrogenase kinase	NA	NA	NA	NA	NA
1406	Cucsat.PASA.G587	ctg1	11470741	11487581	-	protein_coding	NA	transposon protein	S	1DZNX	NA	Cucsa.252180	HAT dimerization domain-containing protein	NA	NA	NA	NA	BED ZF
1407	Cucsat.PASA.G588	ctg1	11487135	11491808	-	protein_coding	MRPL3	ribosomal protein	J	1DSTZ	NA	Cucsa.252160	50S ribosomal protein l3	NA	NA	NA	NA	NA
1408	Cucsat.PASA.G1320	ctg1	11494311	11504369	+	protein_coding	NA	SWI SNF-related matrix-associated actin-dependent regulator of chromatin subfamily A-like protein	B	1DQ08	NA	Cucsa.252150	SWI/SNF-related matrix-associated actin-dependent regulator of chromatin subfamily A-like protein 1	SNF2	TR	SNF2	NA	NA
1409	Cucsat.PASA.G590	ctg1	11505534	11507277	-	protein_coding	NA	NA	S	1EM88	NA	NA	NA	NA	NA	NA	NA	NA
1410	Cucsat.PASA.G591	ctg1	11506533	11509817	-	protein_coding	NA	NA	S	1DTCC	NA	NA	NA	NA	NA	NA	NA	NA
1411	Cucsat.PASA.G589	ctg1	11508804	11513213	-	protein_coding	NA	NA	S	1DTCC	NA	Cucsa.252140	Hydroxyproline-rich glycoprotein family protein	NA	NA	NA	NA	NA
1412	Cucsat.PASA.G1321	ctg1	11516467	11518044	+	protein_coding	NA	NA	NA	NA	NA	Cucsa.252130	Late embryogenesis abundant protein D-29	NA	NA	NA	NA	NA
1413	Cucsat.PASA.G1322	ctg1	11520637	11534174	+	protein_coding	CIPK17, CIPK1	chromatin structure-remodeling complex protein | Cbl-interacting protein kinase	K, B, T	1DSXS, 1DXHZ	NA	Cucsa.252120	Non-specific serine/threonine protein kinase	NA	NA	NA	CAMK_CAMKL-CHK1	NA
1414	Cucsat.PASA.G592	ctg1	11522599	11527159	-	protein_coding	NA	Region found in RelA / SpoT proteins	T	1DVYI	NA	Cucsa.252110	GTP pyrophosphokinase	NA	NA	NA	NA	NA
1415	Cucsat.PASA.G657	ctg1	11528981	11529337	-	lincRNA	NA	NA	NA	NA	NA	NA	NA	NA	NA	NA	NA	NA
1416	Cucsat.PASA.G593	ctg1	11535597	11537351	-	lincRNA	NA	NA	NA	NA	NA	NA	NA	NA	NA	NA	NA	NA
1417	Cucsat.PASA.G714	ctg1	11548751	11549679	-	lincRNA	NA	NA	NA	NA	NA	NA	NA	NA	NA	NA	NA	NA
1418	Cucsat.RFAM.G1	ctg1	11554253	11554461	+	snoRNA/CD-box	Plant_U3	Plant_U3	NA	NA	NA	NA	NA	NA	NA	NA	NA	NA
1419	Cucsat.PASA.G594	ctg1	11555045	11558983	-	protein_coding	NA	thioesterase	Q	1DZ0N	NA	Cucsa.252070	Thioesterase family protein	NA	NA	NA	NA	NA
1420	Cucsat.PASA.G1323	ctg1	11555241	11556557	+	lincRNA	NA	NA	NA	NA	NA	NA	NA	NA	NA	NA	NA	NA
1421	Cucsat.PASA.G595	ctg1	11558780	11571229	-	protein_coding	NA	thioesterase | DEAD-box ATP-dependent RNA helicase	A, Q	1DZ0N, 1DTK0	NA	Cucsa.252050	Dead box ATP-dependent RNA helicase, putative	NA	NA	NA	NA	NA
1422	Cucsat.PASA.G1324	ctg1	11572182	11575724	+	protein_coding	PRPL18	ribosomal protein l18	J	1EKHM	NA	Cucsa.252040	50S ribosomal protein L18	NA	NA	NA	NA	NA
1423	Cucsat.PASA.G1325	ctg1	11576537	11581914	+	protein_coding	NA	Inherit from KOG: idnK gluconokinase homolog (E. coli)	G	1DZGS	NA	Cucsa.252030	Protein SMG9	NA	NA	NA	NA	NA
1424	Cucsat.PASA.G596	ctg1	11582519	11585375	-	protein_coding	NA	NA	S	1E690	NA	Cucsa.252020	Pm52 protein	NA	NA	NA	NA	NA
1425	Cucsat.miRNA.G14	ctg1	11594250	11594316	+	miRNA	NA	NA	NA	NA	NA	NA	NA	NA	NA	NA	NA	NA
1426	Cucsat.PASA.G1326	ctg1	11596774	11602305	+	protein_coding	NA	histidine protein methyltransferase 1 homolog	S	1DYPR	NA	Cucsa.252010	Histidine protein methyltransferase 1	NA	NA	NA	NA	NA
1427	Cucsat.PASA.G597	ctg1	11601076	11603743	-	protein_coding	NA	Rapid ALkalinization Factor (RALF)	T	1E7F7	NA	Cucsa.252000	Ralf-like 32	NA	NA	NA	NA	NA
1428	Cucsat.PASA.G1327	ctg1	11602640	11605293	+	lincRNA	NA	NA	NA	NA	NA	NA	NA	NA	NA	NA	NA	NA
1429	Cucsat.PASA.G598	ctg1	11602706	11605295	-	protein_coding	NA	Rapid ALkalinization Factor (RALF)	T	1E7F7	NA	NA	NA	NA	NA	NA	NA	NA
1430	Cucsat.PASA.G1328	ctg1	11609339	11611089	+	protein_coding	NA	MLP-like protein	S	1E6II	NA	Cucsa.251980	MLP	NA	NA	NA	NA	NA
1431	Cucsat.PASA.G1329	ctg1	11613688	11614746	+	protein_coding	NA	MLP-like protein	S	1E6II	NA	Cucsa.251970	MLP	NA	NA	NA	NA	NA
1432	Cucsat.PASA.G1330	ctg1	11617366	11622150	+	protein_coding	NA	MLP-like protein	S	1E6II	NA	Cucsa.251960	Csf-2 protein	NA	NA	NA	NA	NA
1433	Cucsat.PASA.G599	ctg1	11622532	11635008	-	protein_coding	NA	glucan endo-1-3-beta-glucosidase | resistance protein | X8 domain	T, G	1DZRB, 1E11Q, 1E2HS	NA	Cucsa.251930	Cc-nbs-lrr resistance protein, putative	NA	NA	NA	NA	NA
1434	Cucsat.PASA.G1331	ctg1	11629273	11630931	+	protein_coding	NA	UDP-glycosyltransferase 75D1-like	C, G	1DPUM	NA	Cucsa.251940	Glycosyltransferase	NA	NA	NA	NA	NA
1435	Cucsat.PASA.G1332	ctg1	11638405	11643958	+	protein_coding	NA	Inherit from KOG: Pentatricopeptide repeat-containing protein	S	1E45V	C2H2	Cucsa.251920	Salt-inducible protein, putative	C2H2	TF	C2H2	NA	NA
1436	Cucsat.PASA.G600	ctg1	11644869	11657836	-	protein_coding	NA	Sec23/Sec24 beta-sandwich domain | transport) protein	U	1DQEB, 1EJ0S	NA	NA	NA	NA	NA	NA	NA	NA
1437	Cucsat.PASA.G1415	ctg1	11652928	11653284	+	lincRNA	NA	NA	NA	NA	NA	NA	NA	NA	NA	NA	NA	NA
1438	Cucsat.PASA.G1333	ctg1	11661913	11665991	+	protein_coding	NA	peptidylprolyl	O	1DQ20	NA	Cucsa.251890	Peptidyl-prolyl cis-trans isomerase	NA	NA	NA	NA	NA
1439	Cucsat.PASA.G1334	ctg1	11667741	11673400	+	protein_coding	NA	transcription factor	K	1DT4T	bZIP	Cucsa.251880	Basic-leucine zipper (bZIP) transcription factor family protein	bZIP	TF	bZIP	NA	bZIP
1440	Cucsat.PASA.G601	ctg1	11674800	11679970	-	protein_coding	NA	Small nuclear ribonucleoprotein	A	1DT1W	NA	Cucsa.251870	U11/U12 small nuclear ribonucleoprotein 35 kDa	NA	NA	NA	NA	NA
1441	Cucsat.PASA.G602	ctg1	11680976	11685473	-	protein_coding	NA	ATPase family associated with various cellular activities (AAA)	O	1DX6D	NA	Cucsa.251860	AAA-type ATPase family protein / ankyrin repeat family protein	NA	NA	NA	NA	NA
1442	Cucsat.PASA.G1335	ctg1	11686884	11690882	+	protein_coding	NA	Splicing factor 3b, subunit	A	1DSNY	NA	Cucsa.251850	Splicing factor 3B subunit 4	NA	NA	NA	NA	NA
1443	Cucsat.PASA.G603	ctg1	11691242	11706776	-	protein_coding	NA	dna topoisomerase	L	1DU72	NA	Cucsa.251840	DNA topoisomerase	NA	NA	NA	NA	NA
1444	Cucsat.PASA.G1432	ctg1	11699233	11699890	+	lincRNA	NA	NA	NA	NA	NA	NA	NA	NA	NA	NA	NA	NA
1445	Cucsat.PASA.G1336	ctg1	11718984	11722107	+	protein_coding	NA	Transcription factor	K	1DX0V	bHLH	Cucsa.251830	Basic helix-loop-helix transcription factor	bHLH	TF	bHLH	NA	bHLH
1446	Cucsat.PASA.G604	ctg1	11727393	11735104	-	protein_coding	SIP27	Kinesin motor domain domain containing protein, expressed	Z	1DUP2	NA	Cucsa.251820	Kinesin-like protein KIF15	NA	NA	NA	NA	NA
1447	Cucsat.miRNA.G1	ctg1	11735433	11735562	-	miRNA	NA	NA	NA	NA	NA	NA	NA	NA	NA	NA	NA	NA
1448	Cucsat.PASA.G1337	ctg1	11738996	11746567	+	protein_coding	NA	NA	S	1DW4W	NA	Cucsa.251810	ARM repeat superfamily protein	NA	NA	NA	NA	NA
1449	Cucsat.PASA.G1338	ctg1	11747042	11757740	+	protein_coding	ETFQO	Electron transfer flavoprotein-ubiquinone	C	1DVB3	NA	Cucsa.251800	Electron transfer flavoprotein-ubiquinone oxidoreductase, mitochondrial	NA	NA	NA	NA	NA
1450	Cucsat.PASA.G605	ctg1	11760792	11764911	-	protein_coding	NA	NA	NA	NA	NA	NA	NA	NA	NA	NA	NA	NA
1451	Cucsat.PASA.G1421	ctg1	11762610	11764760	+	lincRNA	NA	NA	NA	NA	NA	NA	NA	NA	NA	NA	NA	NA
1452	Cucsat.PASA.G606	ctg1	11764439	11769750	-	protein_coding	NA	transcription factor	K	1DT4T	bZIP	Cucsa.062530	Basic-leucine zipper (bZIP) transcription factor family protein	bZIP	TF	bZIP	NA	bZIP
1453	Cucsat.PASA.G607	ctg1	11772352	11779075	-	protein_coding	SKIP16	F-Box protein	P	1DW68	NA	Cucsa.251780	F-box protein SKIP16	NA	NA	NA	NA	NA
1454	Cucsat.PASA.G608	ctg1	11780639	11789204	-	protein_coding	NA	3beta-hydroxysteroid-dehydrogenase decarboxylase isoform	I, E	1DQS6	NA	Cucsa.251770	Reticulon-like protein	NA	NA	NA	NA	NA
1455	Cucsat.PASA.G609	ctg1	11790673	11817638	-	protein_coding	NA	NA	S	1DZ1X	NA	Cucsa.251760	B-block binding subunit of TFIIIC	NA	NA	NA	NA	NA
1456	Cucsat.PASA.G610	ctg1	11820096	11822874	-	protein_coding	NA	adipocyte plasma membrane-associated protein-like	G	1DUR8	NA	Cucsa.251750	Strictosidine synthase family protein	NA	NA	NA	NA	NA
1457	Cucsat.PASA.G611	ctg1	11824166	11826892	-	protein_coding	NA	Protein of unknown function (DUF1336)	S	1DTM3	NA	Cucsa.251740	Lipid-binding protein	NA	NA	NA	NA	NA
1458	Cucsat.PASA.G1339	ctg1	11856994	11858280	+	protein_coding	NA	Lipase (class 3)	I	1EKW6	NA	Cucsa.251730	alpha/beta-Hydrolases superfamily protein	NA	NA	NA	NA	NA
1459	Cucsat.PASA.G612	ctg1	11877804	11879323	-	protein_coding	NA	LRR receptor-like serine threonine-protein kinase At4g08850-like	T	1ECCU	NA	NA	NA	NA	NA	NA	RLK-Pelle_LRR-XI-1	NA
1460	Cucsat.PASA.G613	ctg1	11888409	11891774	-	protein_coding	NA	LRR receptor-like serine threonine-protein kinase At4g08850-like	T	1ECCU	NA	Cucsa.251710	Receptor protein kinase, putative	NA	NA	NA	RLK-Pelle_LRR-XI-1	NA
1461	Cucsat.tRNA.G57	ctg1	11900031	11900976	+	tRNA	tRNA-Tyr	tRNA-Tyr	NA	NA	NA	NA	NA	NA	NA	NA	NA	NA
1462	Cucsat.PASA.G614	ctg1	11904621	11906181	-	lincRNA	NA	NA	NA	NA	NA	NA	NA	NA	NA	NA	NA	NA
1463	Cucsat.PASA.G615	ctg1	11908480	11909367	-	lincRNA	NA	NA	NA	NA	NA	NA	NA	NA	NA	NA	NA	NA
1464	Cucsat.PASA.G616	ctg1	11910883	11912325	-	protein_coding	NA	NA	NA	NA	NA	NA	NA	NA	NA	NA	NA	NA
1465	Cucsat.PASA.G617	ctg1	11914209	11914899	-	lincRNA	NA	NA	NA	NA	NA	NA	NA	NA	NA	NA	NA	NA
1466	Cucsat.PASA.G618	ctg1	11918054	11918998	-	lincRNA	NA	NA	NA	NA	NA	NA	NA	NA	NA	NA	NA	NA
1467	Cucsat.PASA.G619	ctg1	11920375	11930735	-	protein_coding	SMC2	structural maintenance of chromosomes protein	D	1DVTB	NA	Cucsa.251700	Structural maintenance of chromosomes protein	NA	NA	NA	NA	NA
1468	Cucsat.PASA.G620	ctg1	11933036	11934524	-	lincRNA	NA	NA	NA	NA	NA	NA	NA	NA	NA	NA	NA	NA
1469	Cucsat.PASA.G621	ctg1	11934465	11938751	-	protein_coding	NA	cell number regulator 6-like	S	1DX95	NA	Cucsa.251680	Cell number regulator 6	NA	NA	NA	NA	NA
1470	Cucsat.PASA.G622	ctg1	11941944	11947751	-	protein_coding	OSI_24056	Oligomeric golgi complex	U	1DWGM	NA	Cucsa.251660	Embryo yellow protein	NA	NA	NA	NA	NA
1471	Cucsat.PASA.G1340	ctg1	11962619	11967605	+	protein_coding	NA	Removes the phosphate from trehalose 6-phosphate to produce free trehalose. Trehalose accumulation in plant may improve abiotic stress tolerance	G	1EKDT	NA	Cucsa.251650	Trehalose 6-phosphate phosphatase	NA	NA	NA	NA	NA
1472	Cucsat.PASA.G1341	ctg1	11975311	11979911	+	protein_coding	NA	monocopper oxidase-like protein	Q	1E28V	NA	Cucsa.251640	Monocopper oxidase-like protein SKU5	NA	NA	NA	NA	NA
1473	Cucsat.PASA.G623	ctg1	11983866	11987753	-	protein_coding	NA	NAC domain-containing protein	K	1DR7I	NAC	Cucsa.251620	NAC domain protein,	NAC	TF	NAC	NA	NAC/NAM
1474	Cucsat.PASA.G1342	ctg1	11995756	12003063	+	protein_coding	OSI_32564	Pentatricopeptide repeat-containing protein	S	1DTJK	NA	Cucsa.251610	Pentatricopeptide repeat-containing protein	NA	NA	NA	NA	NA
1475	Cucsat.PASA.G1343	ctg1	12005120	12007500	+	protein_coding	NA	Protein of unknown function (DUF1352)	U	1DUSP	NA	Cucsa.251590	BnaA10g07910D protein	NA	NA	NA	NA	NA
1476	Cucsat.PASA.G1344	ctg1	12008141	12017786	+	lincRNA	NA	NA	NA	NA	NA	NA	NA	NA	NA	NA	NA	NA
1477	Cucsat.PASA.G624	ctg1	12008158	12017277	-	lincRNA	NA	NA	NA	NA	NA	NA	NA	NA	NA	NA	NA	NA
1478	Cucsat.PASA.G1345	ctg1	12040903	12044514	+	lincRNA	NA	NA	NA	NA	NA	NA	NA	NA	NA	NA	NA	NA
1479	Cucsat.PASA.G625	ctg1	12043075	12049250	-	protein_coding	NA	adenylate	F	1DWKW	NA	Cucsa.251530	UMP-CMP kinase	NA	NA	NA	NA	NA
1480	Cucsat.PASA.G626	ctg1	12051335	12052228	-	protein_coding	NA	Glucose and ribitol	Q	1DQW2	NA	Cucsa.251520	Short-chain dehydrogenase/reductase family protein	NA	NA	NA	NA	NA
1481	Cucsat.PASA.G1346	ctg1	12054340	12063971	+	protein_coding	NA	mitochondrial intermediate | Inherit from KOG: Cleaves proteins, imported into the mitochondrion, to their mature size. While most mitochondrial precursor proteins are processed to the mature form in one step by mitochondrial processing peptidase (MPP), the sequential cleavage by MIP of an octapeptide after initial processing by MPP is a required step for a subgroup of nuclear-encoded precursor p…	O	1EFFN, 1DV70	NA	Cucsa.251510	Mitochondrial intermediate peptidase	NA	NA	NA	NA	NA
1482	Cucsat.PASA.G1347	ctg1	12065371	12068105	+	protein_coding	NA	NA	O	1EMM2	NA	Cucsa.251500	Low psii accumulation2, putative	NA	NA	NA	NA	NA
1483	Cucsat.PASA.G1430	ctg1	12085004	12087179	+	protein_coding	NA	UDP-glucuronate 4-epimerase	G	1EMMG	NA	Cucsa.251480	UDP-D-glucuronate 4-epimerase 4	NA	NA	NA	NA	NA
1484	Cucsat.RFAM.G2	ctg1	12087877	12088040	-	snRNA	U1	U1	NA	NA	NA	NA	NA	NA	NA	NA	NA	NA
1485	Cucsat.PASA.G627	ctg1	12088941	12090531	-	protein_coding	RPS20	40s ribosomal protein	J	1E439	NA	Cucsa.251470	40S ribosomal protein S20	NA	NA	NA	NA	NA
1486	Cucsat.PASA.G628	ctg1	12093304	12094680	-	protein_coding	NA	Protein of unknown function (DUF1442)	S	1E3CM	NA	Cucsa.251460	DUF1442 family protein	NA	NA	NA	NA	NA
1487	Cucsat.PASA.G1348	ctg1	12106117	12109387	+	protein_coding	HIR4	hypersensitive-induced response protein | SPFH domain / Band 7 family	C, O	1ED96, 1DQQ7	NA	Cucsa.251450	Hypersensitive-induced response protein	NA	NA	NA	NA	NA
1488	Cucsat.PASA.G1349	ctg1	12110298	12116140	+	protein_coding	OSI_30760	Peptidyl-prolyl cis-trans isomerase	O	1DZRP, 1DSGQ	NA	Cucsa.251440	Peptidyl-prolyl cis-trans isomerase	NA	NA	NA	NA	NA
1489	Cucsat.PASA.G709	ctg1	12114732	12115206	-	lincRNA	NA	NA	NA	NA	NA	NA	NA	NA	NA	NA	NA	NA
1490	Cucsat.PASA.G629	ctg1	12117297	12122085	-	protein_coding	NA	Domain of unknown function (DUF296)	S	1DZE3	NA	Cucsa.251430	AT hook motif DNA-binding family protein	NA	NA	NA	NA	NA
1491	Cucsat.PASA.G630	ctg1	12122449	12127427	-	protein_coding	NA	microtubule-associated protein	Z	1DWYE	NA	Cucsa.251420	65-kDa microtubule-associated-like protein	NA	NA	NA	NA	NA
1492	Cucsat.PASA.G1350	ctg1	12134188	12138637	+	protein_coding	NA	clp protease-related protein At4g12060, chloroplastic-like	O	1E3B6	NA	Cucsa.251410	Clp protease-related protein	NA	NA	NA	NA	NA
1493	Cucsat.PASA.G1351	ctg1	12147761	12149643	+	protein_coding	NA	Domain of unknown function (DUF3475)	S	1DWXT	NA	Cucsa.251400	Protein of unknown function (DUF668)	NA	NA	NA	NA	NA
1494	Cucsat.PASA.G671	ctg1	12158144	12162371	-	lincRNA	NA	NA	NA	NA	NA	NA	NA	NA	NA	NA	NA	NA
1495	Cucsat.PASA.G631	ctg1	12164240	12169949	-	protein_coding	NA	Pentatricopeptide repeat-containing protein	T	1DY0H	NA	Cucsa.251360	Pentatricopeptide repeat-containing protein, putative	NA	NA	NA	NA	NA
1496	Cucsat.PASA.G1352	ctg1	12165236	12165950	+	lincRNA	NA	NA	NA	NA	NA	NA	NA	NA	NA	NA	NA	NA
1497	Cucsat.PASA.G632	ctg1	12170833	12174307	-	protein_coding	ACS12	Aminotransferase | Aminotransferase class I and II	T	1DTM7, 1EF04	NA	Cucsa.251350	1-aminocyclopropane-1-carboxylate synthase	NA	NA	NA	NA	NA
1498	Cucsat.PASA.G633	ctg1	12175609	12183909	-	protein_coding	KEA1	) efflux antiporter	P	1DTMJ	NA	Cucsa.251340	K+ efflux antiporter family protein	NA	NA	NA	NA	NA
1499	Cucsat.PASA.G1353	ctg1	12192840	12194649	+	protein_coding	NA	Embryo-specific protein 3, (ATS3)	S	1EEJV, 1E3NE	NA	Cucsa.251320	Embryo-specific protein 3 isoform 1	NA	NA	NA	NA	NA
1500	Cucsat.PASA.G1354	ctg1	12196892	12201242	+	protein_coding	NA	Embryo-specific protein 3, (ATS3)	S	1E3NE	NA	Cucsa.251300	Embryo-specific 3	NA	NA	NA	NA	NA
1501	Cucsat.PASA.G1355	ctg1	12204120	12207891	+	protein_coding	NA	Peptidase family M48	O	1DPP9	NA	Cucsa.251290	Peptidase family M48 family protein	NA	NA	NA	NA	NA
1502	Cucsat.PASA.G1356	ctg1	12206621	12211404	+	protein_coding	NA	3-ketoacyl-coa synthase	U	1DRAG	NA	NA	NA	NA	NA	NA	NA	NA
1503	Cucsat.PASA.G1357	ctg1	12210745	12220740	+	protein_coding	NA	3-ketoacyl-coa synthase	U	1DRAG	NA	NA	NA	NA	NA	NA	NA	NA
1504	Cucsat.PASA.G634	ctg1	12219218	12221424	-	lincRNA	NA	NA	NA	NA	NA	NA	NA	NA	NA	NA	NA	NA
1505	Cucsat.PASA.G635	ctg1	12225368	12227234	-	protein_coding	NA	NA	NA	NA	NA	NA	NA	NA	NA	NA	NA	NA
1506	Cucsat.PASA.G1358	ctg1	12241998	12249477	+	protein_coding	NA	protein phosphatase 2C 75-like	T	1E2GF	NA	Cucsa.251240	Phosphatase 2C family protein, putative	NA	NA	NA	NA	NA
1507	Cucsat.PASA.G636	ctg1	12242121	12243359	-	lincRNA	NA	NA	NA	NA	NA	NA	NA	NA	NA	NA	NA	NA
1508	Cucsat.PASA.G1359	ctg1	12256007	12260563	+	protein_coding	NA	STYKc	T	1E2GQ	NA	Cucsa.251230	Kinase family protein	NA	NA	NA	RLK-Pelle_RLCK-XI	NA
1509	Cucsat.PASA.G655	ctg1	12257331	12260420	-	lincRNA	NA	NA	NA	NA	NA	NA	NA	NA	NA	NA	NA	NA
1510	Cucsat.PASA.G653	ctg1	12260398	12260706	-	lincRNA	NA	NA	NA	NA	NA	NA	NA	NA	NA	NA	NA	NA
1511	Cucsat.PASA.G1428	ctg1	12265945	12266543	+	protein_coding	NA	Transcription factor	K	1E5PP	bHLH	Cucsa.251220	Basic helix-loop-helix transcription factor	bHLH	TF	bHLH	NA	bHLH
1512	Cucsat.PASA.G1397	ctg1	12266652	12267168	+	lincRNA	NA	NA	NA	NA	NA	NA	NA	NA	NA	NA	NA	NA
1513	Cucsat.PASA.G1360	ctg1	12277017	12277968	+	protein_coding	NA	Transcription factor	K	1E5PP	bHLH	Cucsa.251210	Basic helix-loop-helix transcription factor	bHLH	TF	bHLH	NA	bHLH
1514	Cucsat.PASA.G1361	ctg1	12305369	12309452	+	protein_coding	NA	Inherit from euNOG: crinkler (CRN) family protein	T	1DQHH	Trihelix	Cucsa.251190	Kinase superfamily protein	NA	NA	NA	NA	NA
1515	Cucsat.PASA.G1362	ctg1	12325462	12327499	+	protein_coding	GA20OX1	gibberellin	Q	1E1VD	NA	Cucsa.251180	Gibberellin 20-oxidase	NA	NA	NA	NA	NA
1516	Cucsat.PASA.G1363	ctg1	12342086	12346630	+	protein_coding	MADS17	Transcription factor	K	1E56T	MIKC_MADS	Cucsa.251170	MADS-box transcription factor	MADS-MIKC	TF	MADS->MADS-MIKC	NA	MADS box
1517	Cucsat.PASA.G1364	ctg1	12349331	12352117	+	protein_coding	ACI13	NA	S	1DZU1	NA	Cucsa.251160	ACI13	NA	NA	NA	NA	NA
1518	Cucsat.PASA.G637	ctg1	12357717	12360979	-	protein_coding	NA	NA	S	1E0Y7	NA	Cucsa.251150	Anhydro-N-acetylmuramic acid kinase	NA	NA	NA	NA	NA
1519	Cucsat.PASA.G638	ctg1	12367703	12375236	-	protein_coding	NA	K-box region | Transcription factor | transcription factor	K	1E3UV, 1E0RR, 1E9CV, 1DWP0	MIKC_MADS	Cucsa.251140	MADS-box transcription factor	MADS-MIKC	TF	MADS->MADS-MIKC	NA	MADS box
1520	Cucsat.PASA.G1365	ctg1	12387984	12392098	+	protein_coding	NA	P4Hc	S	1E06M	NA	Cucsa.251130	2-oxoglutarate (2OG) and Fe(II)-dependent oxygenase superfamily protein	NA	NA	NA	NA	NA
1521	Cucsat.PASA.G639	ctg1	12392411	12394819	-	protein_coding	NA	peroxidase	G	1DYGG	NA	Cucsa.251120	Peroxidase	NA	NA	NA	NA	NA
1522	Cucsat.PASA.G1366	ctg1	12425705	12433573	+	protein_coding	NA	Alcohol dehydrogenase GroES-like domain	Q	1DWX7, 1EAMW	NA	Cucsa.251080	Sorbitol dehydrogenase	NA	NA	NA	NA	NA
1523	Cucsat.PASA.G706	ctg1	12432339	12438822	-	lincRNA	NA	NA	NA	NA	NA	NA	NA	NA	NA	NA	NA	NA
1524	Cucsat.PASA.G1367	ctg1	12434184	12440051	+	protein_coding	NA	Pentatricopeptide repeat-containing protein	S	1DZVX	NA	Cucsa.251070	Pentatricopeptide repeat-containing protein, putative	NA	NA	NA	NA	NA
1525	Cucsat.PASA.G1368	ctg1	12440653	12441957	+	protein_coding	NA	NA	S	1DTRQ	NA	Cucsa.251050	ATP-dependent Clp protease ATP-binding subunit clpX	NA	NA	NA	NA	NA
1526	Cucsat.PASA.G1369	ctg1	12444978	12448319	+	protein_coding	NA	post-GPI attachment to proteins factor | Per1-like	S	1DV69, 1E9XQ	NA	Cucsa.251040	Post-GPI attachment to proteins factor 3	NA	NA	NA	NA	NA
1527	Cucsat.PASA.G1370	ctg1	12463449	12468584	+	protein_coding	OSI_30131	TraB family	T	1DUDN	NA	Cucsa.251010	TraB family protein	NA	NA	NA	NA	NA
1528	Cucsat.PASA.G1371	ctg1	12471005	12472114	+	protein_coding	NA	NA	NA	NA	NA	Cucsa.251000	Two-component response regulator	NA	NA	NA	NA	Myb/SANT
1529	Cucsat.PASA.G1372	ctg1	12479513	12480075	+	protein_coding	NA	lob domain-containing protein	S	1E62W	LBD	Cucsa.250990	LOB domain-containing protein, putative	LOB	TF	LOB	NA	LOB
1530	Cucsat.miRNA.G454	ctg1	12506223	12506395	-	miRNA	NA	NA	NA	NA	NA	NA	NA	NA	NA	NA	NA	NA
1531	Cucsat.PASA.G640	ctg1	12515859	12518547	-	protein_coding	NA	BAG domain-containing protein	T	1DQAH	NA	Cucsa.250970	BAG family molecular chaperone regulator-like protein	NA	NA	NA	NA	NA
1532	Cucsat.PASA.G1373	ctg1	12526359	12534773	+	protein_coding	NA	dihydrodipicolinate reductase	E	1DY5G	NA	Cucsa.250960	Dihydrodipicolinate reductase, putative	NA	NA	NA	NA	NA
1533	Cucsat.PASA.G641	ctg1	12526414	12539221	-	protein_coding	NA	Protein of unknown function (DUF2930)	S	1DYKN	NA	Cucsa.250950	Protein of unknown function (DUF2930)	NA	NA	NA	NA	NA
1534	Cucsat.PASA.G1374	ctg1	12544220	12551107	+	protein_coding	NA	NA	S	1DTSZ	NA	Cucsa.250940	Transcriptional corepressor SEUSS	NA	NA	NA	NA	NA
1535	Cucsat.PASA.G642	ctg1	12551265	12554469	-	protein_coding	NA	DNA-directed RNA polymerases I, II, and III	K	1E3JK	NA	Cucsa.250930	DNA-directed RNA polymerases I, II, and III subunit RPABC2	NA	NA	NA	NA	NA
1536	Cucsat.PASA.G1375	ctg1	12557035	12560874	+	protein_coding	NA	methyltransferase	S	1DSWM	NA	Cucsa.250920	S-adenosyl-L-methionine-dependent methyltransferases superfamily protein	NA	NA	NA	NA	NA
1537	Cucsat.PASA.G1376	ctg1	12560851	12562097	+	lincRNA	NA	NA	NA	NA	NA	NA	NA	NA	NA	NA	NA	NA
1538	Cucsat.PASA.G1377	ctg1	12563243	12567108	+	protein_coding	NA	NA	S	1E2U6	NA	Cucsa.250900	IQ-domain 24, putative	NA	NA	NA	NA	NA
1539	Cucsat.PASA.G643	ctg1	12570745	12573885	-	protein_coding	NA	inactive rhomboid protein 1-like	T	1DQ2R	NA	Cucsa.250890	Rhomboid-like protein	NA	NA	NA	NA	NA
1540	Cucsat.PASA.G1378	ctg1	12574478	12578083	+	protein_coding	NA	Pentatricopeptide repeat-containing protein	S	1DQN5	NA	Cucsa.250880	Pentatricopeptide repeat-containing protein	NA	NA	NA	NA	NA
1541	Cucsat.PASA.G1379	ctg1	12582107	12588367	+	protein_coding	NA	homeobox-leucine zipper protein	K	1DR1P	HD-ZIP	Cucsa.250870	Homeobox leucine zipper protein	HB-HD-ZIP	TF	HB->HB-HD-ZIP	NA	Homeodomain
1542	Cucsat.PASA.G644	ctg1	12591674	12592743	-	protein_coding	NA	CEN-like protein	S	1E326	NA	Cucsa.250860	Terminal flower 1	NA	NA	NA	NA	NA
1543	Cucsat.PASA.G1380	ctg1	12616117	12622862	+	protein_coding	NA	Reverse transcriptase (RNA-dependent DNA polymerase) | leucine-rich repeat receptor protein kinase	S, T	1DU5Y, 1EM6C	NA	Cucsa.250850	Leucine-rich repeat receptor protein kinase exs, putative	NA	NA	NA	RLK-Pelle_LRR-Xb-1	NA
1544	Cucsat.PASA.G645	ctg1	12625755	12631560	-	protein_coding	NA	NA	S	1DWYC	NA	Cucsa.107620	Transmembrane protein	NA	NA	NA	NA	NA
1545	Cucsat.PASA.G1402	ctg1	12627941	12628475	+	lincRNA	NA	NA	NA	NA	NA	NA	NA	NA	NA	NA	NA	NA
1546	Cucsat.PASA.G646	ctg1	12636487	12638322	-	protein_coding	NA	NA	S	1E7TR	NA	Cucsa.107630	C5a peptidase	NA	NA	NA	NA	NA
1547	Cucsat.PASA.G1381	ctg1	12645955	12654407	+	protein_coding	NA	ADP-ribosylation factor-related protein	U	1DQ7G	NA	Cucsa.107650	ADP-ribosylation factor, putative	NA	NA	NA	NA	NA
1548	Cucsat.PASA.G647	ctg1	12649835	12654571	-	protein_coding	NA	Methyl binding domain protein	K	1E5QN	NA	Cucsa.107660	Methyl-CpG-binding domain-containing 13-like protein	NA	NA	NA	NA	MBD
1549	Cucsat.PASA.G1382	ctg1	12655997	12661656	+	protein_coding	NA	Flap endonuclease GEN-like	L	1DTCH	NA	NA	NA	NA	NA	NA	NA	NA
1550	Cucsat.PASA.G674	ctg1	12658902	12659274	-	lincRNA	NA	NA	NA	NA	NA	NA	NA	NA	NA	NA	NA	NA
1551	Cucsat.PASA.G648	ctg1	12660031	12665858	-	protein_coding	NA	DNA mismatch repair protein	L	1DXCZ	NA	NA	NA	NA	NA	NA	NA	NA
1552	Cucsat.PASA.G649	ctg1	12667583	12668603	-	protein_coding	NA	DNA mismatch repair protein	L	1DXCZ	NA	NA	NA	NA	NA	NA	NA	NA
1553	Cucsat.RFAM.G40	ctg10	5204	5325	+	snRNA	U6atac	U6atac	NA	NA	NA	NA	NA	NA	NA	NA	NA	NA
1554	Cucsat.tRNA.G84	ctg10	11233	11306	+	tRNA	tRNA-Thr	tRNA-Thr	NA	NA	NA	NA	NA	NA	NA	NA	NA	NA
1555	Cucsat.PASA.G1461	ctg10	11750	18319	-	protein_coding	NA	KH domain	A	1E+48	NA	Cucsa.349900	RNA-binding KH domain-containing protein isoform 1	NA	NA	NA	NA	NA
1556	Cucsat.PASA.G1445	ctg10	21596	23029	+	protein_coding	NA	zinc finger | zinc finger protein	K, S	1E27P, 1E54S	Dof	Cucsa.349890	Dof zinc finger protein	C2C2-Dof	TF	C2C2->C2C2-Dof	NA	Dof
1557	Cucsat.PASA.G1463	ctg10	25209	29352	-	protein_coding	NA	NA	S	1E6A5	NA	Cucsa.349880	DUF688 family protein	NA	NA	NA	NA	NA
1558	Cucsat.PASA.G1462	ctg10	28799	33564	-	lincRNA	NA	NA	NA	NA	NA	NA	NA	NA	NA	NA	NA	NA
1559	Cucsat.PASA.G1446	ctg10	36106	36866	+	lincRNA	NA	NA	NA	NA	NA	NA	NA	NA	NA	NA	NA	NA
1560	Cucsat.PASA.G1447	ctg10	43938	44796	+	protein_coding	NA	NA	NA	NA	NA	NA	NA	NA	NA	NA	NA	NA
1561	Cucsat.PASA.G1448	ctg10	46980	47739	+	protein_coding	NA	NA	NA	NA	NA	NA	NA	NA	NA	NA	NA	NA
1562	Cucsat.PASA.G1449	ctg10	49460	51575	+	lincRNA	NA	NA	NA	NA	NA	NA	NA	NA	NA	NA	NA	NA
1563	Cucsat.PASA.G1450	ctg10	51149	59006	+	protein_coding	NA	inactive purple acid phosphatase	S	1DVBS	NA	Cucsa.349860	purple acid phosphatase 29	NA	NA	NA	NA	NA
1564	Cucsat.PASA.G1464	ctg10	51274	56870	-	lincRNA	NA	NA	NA	NA	NA	NA	NA	NA	NA	NA	NA	NA
1565	Cucsat.PASA.G1465	ctg10	62151	64938	-	protein_coding	NA	Pentatricopeptide repeat-containing protein	S	1DYYH	NA	Cucsa.349850	Pentatricopeptide repeat-containing protein, putative	NA	NA	NA	NA	NA
1566	Cucsat.PASA.G1466	ctg10	96022	99583	-	protein_coding	IPP	inorganic | soluble inorganic	C	1DWFW, 1DXTF	NA	NA	NA	NA	NA	NA	NA	NA
1567	Cucsat.PASA.G1451	ctg10	103872	107129	+	protein_coding	NA	probably inactive receptor-like protein kinase	T	1DTPP	NA	Cucsa.349820	Probably inactive receptor-like protein kinase	NA	NA	NA	RLK-Pelle_URK-3	NA
1568	Cucsat.PASA.G1452	ctg10	107595	114704	+	protein_coding	NA	kinase family	T	1DS1Y	NA	Cucsa.349810	Serine/threonine-protein kinase, putative	NA	NA	NA	Group-Pl-3	NA
1569	Cucsat.PASA.G1467	ctg10	116363	130695	-	protein_coding	NA	Myb transcription factor	K	1EKNU	MYB_related	Cucsa.349800	Protein LHY	MYB-related	TF	MYB->MYB-related	NA	Myb/SANT
1570	Cucsat.PASA.G1468	ctg10	137241	139051	-	protein_coding	NA	Thylakoid membrane phosphoprotein 14 kDa	S	1E4K3	NA	Cucsa.349790	Thylakoid membrane phosphoprotein 14 kDa	NA	NA	NA	NA	NA
1571	Cucsat.PASA.G1453	ctg10	141059	150473	+	protein_coding	NA	RNA recognition motif. (a.k.a. RRM, RBD, or RNP domain) | oligomeric golgi complex	A, U	1DZ98, 1DTTT	NA	Cucsa.349770	Conserved oligomeric Golgi complex subunit 4	NA	NA	NA	NA	NA
1572	Cucsat.PASA.G1469	ctg10	149975	153036	-	protein_coding	NA	Pyruvate dehydrogenase E1	C	1DQD5	NA	Cucsa.349760	Pyruvate dehydrogenase E1 component subunit alpha	NA	NA	NA	NA	NA
1573	Cucsat.tRNA.G85	ctg10	154933	155004	+	tRNA	tRNA-Cys	tRNA-Cys	NA	NA	NA	NA	NA	NA	NA	NA	NA	NA
1574	Cucsat.PASA.G1454	ctg10	155130	165582	+	protein_coding	ATG6	beclin 1 protein	T	1DU4C	NA	Cucsa.349740	Autophagy protein beclin 1	NA	NA	NA	NA	NA
1575	Cucsat.PASA.G1470	ctg10	156210	157019	-	protein_coding	NA	Pentatricopeptide repeat-containing protein	U	1E0VG	NA	Cucsa.349750	Pentatricopeptide repeat-containing protein, putative	NA	NA	NA	NA	NA
1576	Cucsat.PASA.G1478	ctg10	162465	162756	-	lincRNA	NA	NA	NA	NA	NA	NA	NA	NA	NA	NA	NA	NA
1577	Cucsat.PASA.G1471	ctg10	169310	176751	-	protein_coding	NA	plant-specific domain TIGR01589 family protein	S	1DXBA	NA	Cucsa.349720	Plant protein 1589 of unknown function	NA	NA	NA	NA	NA
1578	Cucsat.tRNA.G86	ctg10	175544	175911	-	tRNA	tRNA-Leu	tRNA-Leu	NA	NA	NA	NA	NA	NA	NA	NA	NA	NA
1579	Cucsat.PASA.G1455	ctg10	189641	196786	+	protein_coding	NA	Histidine kinase	T	1DSJP	NA	Cucsa.349710	Histidine kinase 3	Others	TR	Others	NA	NA
1580	Cucsat.PASA.G1472	ctg10	198448	200066	-	protein_coding	NA	NA	S	1E7TA	NA	Cucsa.349700	Ciliary neurotrophic factor	NA	NA	NA	NA	NA
1581	Cucsat.PASA.G1456	ctg10	199192	199729	+	lincRNA	NA	NA	NA	NA	NA	NA	NA	NA	NA	NA	NA	NA
1582	Cucsat.PASA.G1473	ctg10	200414	212463	-	protein_coding	NA	calmodulin-binding transcription	K	1EMRB	CAMTA	Cucsa.349690	Calmodulin-binding transcription activator 4	CAMTA	TF	CAMTA	NA	CG-1
1583	Cucsat.PASA.G1474	ctg10	219735	222474	-	protein_coding	NA	NA	S	1E5EB	NA	Cucsa.349670	F17L21.8, putative	NA	NA	NA	NA	NA
1584	Cucsat.PASA.G1457	ctg10	224731	246064	+	protein_coding	NA	Domain of unknown function (DUF1985)	O	1EG73	NA	NA	NA	NA	NA	NA	NA	NA
1585	Cucsat.PASA.G1477	ctg10	228026	228553	-	lincRNA	NA	NA	NA	NA	NA	NA	NA	NA	NA	NA	NA	NA
1586	Cucsat.PASA.G1475	ctg10	232443	252174	-	protein_coding	NA	Chromo (CHRromatin Organisation MOdifier) domain	L	1EATQ	NA	NA	NA	NA	NA	NA	NA	NA
1587	Cucsat.PASA.G1458	ctg10	249347	249804	+	lincRNA	NA	NA	NA	NA	NA	NA	NA	NA	NA	NA	NA	NA
1588	Cucsat.PASA.G1476	ctg10	263047	269560	-	protein_coding	SEP3	Transcription factor	K	1DWYR	MIKC_MADS	Cucsa.349640	MADS-box transcription factor	MADS-MIKC	TF	MADS->MADS-MIKC	NA	MADS box
1589	Cucsat.PASA.G1459	ctg10	266017	266380	+	lincRNA	NA	NA	NA	NA	NA	NA	NA	NA	NA	NA	NA	NA
1590	Cucsat.PASA.G1460	ctg10	2122943	NA	-	protein_coding	NA	Nucleolar protein	S	1DRHK	NA	Cucsa.076760	Nucleolar RNA-associated protein	NA	NA	NA	NA	NA
1591	Cucsat.PASA.G1577	ctg1000	350	9778	+	protein_coding	NA	ATP synthase regulation protein NCA2	S	1DQ1E	NA	Cucsa.086690	Nuclear control of ATPase protein 2	NA	NA	NA	NA	NA
1592	Cucsat.PASA.G1578	ctg1000	11534	28850	+	protein_coding	NA	ATP synthase regulation protein NCA2	S	1DQ1E	NA	Cucsa.086700	Nuclear control of ATPase protein 2	NA	NA	NA	NA	NA
1593	Cucsat.miRNA.G16	ctg1000	14489	14641	+	miRNA	NA	NA	NA	NA	NA	NA	NA	NA	NA	NA	NA	NA
1594	Cucsat.miRNA.G27	ctg1000	26306	26451	-	miRNA	NA	NA	NA	NA	NA	NA	NA	NA	NA	NA	NA	NA
1595	Cucsat.PASA.G1579	ctg1000	30663	43415	+	protein_coding	NA	Nuclear protein 96 | Cysteine desulfurase	Y, U, E	1EMMU, 1EKJK	NA	Cucsa.086710	Nuclear pore complex Nup98-Nup96	NA	NA	NA	NA	NA
1596	Cucsat.PASA.G1479	ctg1000	45127	52608	-	protein_coding	NA	Molybdopterin synthase	H	1DW44	NA	Cucsa.086740	Molybdopterin synthase catalytic subunit	NA	NA	NA	NA	NA
1597	Cucsat.PASA.G1580	ctg1000	47354	50293	+	protein_coding	CYCB1-1	G2 mitotic-specific	D	1DSBZ	NA	Cucsa.086730	Cyclin	NA	NA	NA	NA	NA
1598	Cucsat.PASA.G1480	ctg1000	53450	55832	-	protein_coding	NA	pectinesterase	G	1DW5E	NA	Cucsa.086750	Pectinesterase	NA	NA	NA	NA	NA
1599	Cucsat.PASA.G1481	ctg1000	58411	64919	-	protein_coding	NA	pectinesterase	G	1DW5E	NA	Cucsa.086770	Pectinesterase	NA	NA	NA	NA	NA
1600	Cucsat.PASA.G1581	ctg1000	69988	70792	+	protein_coding	NA	pectinesterase	G	1DW5E	NA	NA	NA	NA	NA	NA	NA	NA
1601	Cucsat.PASA.G1582	ctg1000	71494	75210	+	protein_coding	NA	NA	S	1DU1K	NA	Cucsa.086790	Transferase, transferring glycosyl groups, putative	NA	NA	NA	NA	NA
1602	Cucsat.PASA.G1583	ctg1000	82890	87402	+	protein_coding	NA	Plastocyanin-like domain	S	1E22S	NA	Cucsa.086810	early nodulin-like protein 18	NA	NA	NA	NA	NA
1603	Cucsat.PASA.G1584	ctg1000	91178	122675	+	protein_coding	NA	Inherit from KOG: Proteasome-associated protein ECM29 homolog | Proteasome-associated protein ECM29 homolog	S	1DT5G, 1DX8M, 1EFTZ	NA	Cucsa.086820	Proteasome-associated ECM29	NA	NA	NA	NA	NA
1604	Cucsat.PASA.G1585	ctg1000	124147	127125	+	protein_coding	NA	NA	S	1E5SX	NA	Cucsa.086830	Imidazole glycerol phosphate synthase subunit HisH	NA	NA	NA	NA	NA
1605	Cucsat.PASA.G1586	ctg1000	127686	130500	+	protein_coding	OSI_27058	NA	S	1E72S	NA	Cucsa.086840	S2 self-incompatibility locus-linked pollen 3.2 protein	NA	NA	NA	NA	NA
1606	Cucsat.PASA.G1482	ctg1000	130847	137099	-	protein_coding	NA	Hydroxymethylglutaryl-CoA lyase	C, E	1DRCV	NA	Cucsa.086850	Hydroxymethylglutaryl-CoA lyase	NA	NA	NA	NA	NA
1607	Cucsat.PASA.G1587	ctg1000	142784	149317	+	protein_coding	NA	Putative methyltransferase	S	1DZW5	NA	Cucsa.086860	Methyltransferase family protein, putative	NA	NA	NA	NA	NA
1608	Cucsat.PASA.G1483	ctg1000	149589	156531	-	protein_coding	NA	NA	S	1E18X	NA	Cucsa.086870	Crossover junction endodeoxyribonuclease, putative	NA	NA	NA	NA	NA
1609	Cucsat.PASA.G1484	ctg1000	157732	162939	-	protein_coding	NA	F-Box protein	S	1DXEQ	NA	Cucsa.086890	F-box family protein	NA	NA	NA	NA	NA
1610	Cucsat.PASA.G1485	ctg1000	171538	177269	-	protein_coding	NA	las1-like family	S	1DU4N	NA	Cucsa.086900	Las1-like family protein	NA	NA	NA	NA	NA
1611	Cucsat.PASA.G1588	ctg1000	178418	191068	+	protein_coding	NA	dihydropyrimidinase (EC 3.5.2.2) | PPR repeat	S, F	1EDQ8, 1DVYH	NA	Cucsa.086910	Pentatricopeptide repeat-containing protein	NA	NA	NA	NA	NA
1612	Cucsat.PASA.G1486	ctg1000	189754	191918	-	protein_coding	NA	Cleavage site for pathogenic type III effector avirulence factor Avr	S	1E7VX	NA	NA	NA	NA	NA	NA	NA	NA
1613	Cucsat.PASA.G1589	ctg1000	192740	195361	+	protein_coding	NA	Pre-mRNA branch site	A	1E47T	NA	Cucsa.086930	Pre-mRNA branch site p14-like protein	NA	NA	NA	NA	NA
1614	Cucsat.PASA.G1487	ctg1000	195798	199410	-	protein_coding	NA	calcium-dependent protein kinase	T	1DXNR	NA	Cucsa.086940	Calcium-dependent protein kinase, putative	NA	NA	NA	CAMK_CDPK	NA
1615	Cucsat.PASA.G1488	ctg1000	200679	206119	-	protein_coding	NA	PPIC-type PPIASE domain	H	1DUA5	NA	Cucsa.086950	Peptidylprolyl isomerase	NA	NA	NA	NA	NA
1616	Cucsat.PASA.G1590	ctg1000	209950	221409	+	protein_coding	NA	E3 ubiquitin-protein ligase	O	1DYNC	NA	Cucsa.086960	E3 ubiquitin-protein ligase KEG	NA	NA	NA	TKL-Pl-1	NA
1617	Cucsat.PASA.G1489	ctg1000	222160	229390	-	protein_coding	OSI_05253	crt homolog 1-like	S	1DQ0M	NA	Cucsa.086970	Crt	NA	NA	NA	NA	NA
1618	Cucsat.PASA.G1591	ctg1000	232021	234226	+	protein_coding	OSI_27179	NA	S	1DWK3	NA	Cucsa.086980	Phospholipase A2 family protein	NA	NA	NA	NA	NA
1619	Cucsat.PASA.G1490	ctg1000	234869	238798	-	protein_coding	NA	NA	S	1DTZ3	NA	Cucsa.086990	Hyp O-arabinosyltransferase homolog	NA	NA	NA	NA	NA
1620	Cucsat.PASA.G1592	ctg1000	243832	248351	+	lincRNA	NA	NA	NA	NA	NA	NA	NA	NA	NA	NA	NA	NA
1621	Cucsat.PASA.G1491	ctg1000	244108	252481	-	protein_coding	NA	zinc finger | ABC transporter G family member	Q, S, O	1E1KS, 1DYPU, 1EG9Q	NA	Cucsa.087000	ABC transporter G family member	NA	NA	NA	NA	NA
1622	Cucsat.PASA.G1492	ctg1000	252113	258431	-	lincRNA	NA	NA	NA	NA	NA	NA	NA	NA	NA	NA	NA	NA
1623	Cucsat.PASA.G1593	ctg1000	253168	256276	+	protein_coding	NA	Ankyrin repeat	S	1E4AH	NA	Cucsa.087020	Ankyrin repeat family protein	NA	NA	NA	NA	NA
1624	Cucsat.PASA.G1493	ctg1000	259553	264530	-	protein_coding	LRP1	Domain of unknown function (DUF702)	S	1DWAT	SRS	Cucsa.087040	LATERAL ROOT PRIMORDIUM 1 family protein	SRS	TF	SRS	NA	NA
1625	Cucsat.PASA.G1594	ctg1000	282174	289861	+	protein_coding	NA	homeobox-leucine zipper family protein	K	1E1B6	HB-other	Cucsa.087050	Homeobox protein NANOG	HB-other	TF	HB->HB-other	NA	Homeodomain
1626	Cucsat.PASA.G1494	ctg1000	285325	288754	-	lincRNA	NA	NA	NA	NA	NA	NA	NA	NA	NA	NA	NA	NA
1627	Cucsat.PASA.G1595	ctg1000	297198	306652	+	protein_coding	NA	Ran GTPase binding chromatin binding zinc ion binding	Z, D	1DXMU	NA	NA	NA	NA	NA	NA	NA	NA
1628	Cucsat.PASA.G1675	ctg1000	308247	308692	+	lincRNA	NA	NA	NA	NA	NA	NA	NA	NA	NA	NA	NA	NA
1629	Cucsat.tRNA.G334	ctg1000	310606	310677	+	tRNA	tRNA-Glu	tRNA-Glu	NA	NA	NA	NA	NA	NA	NA	NA	NA	NA
1630	Cucsat.PASA.G1596	ctg1000	310870	312819	+	lincRNA	NA	NA	NA	NA	NA	NA	NA	NA	NA	NA	NA	NA
1631	Cucsat.PASA.G1495	ctg1000	314478	319722	-	protein_coding	NA	serine-glyoxylate	E	1DUXP	NA	Cucsa.123960	alanine:glyoxylate aminotransferase	NA	NA	NA	NA	NA
1632	Cucsat.PASA.G1496	ctg1000	320772	340595	-	protein_coding	NA	chromodomain-helicase-DNA-binding protein	K	1DV38	NA	Cucsa.123970	Chromodomain helicase DNA-binding protein, putative	SNF2	TR	SNF2	NA	NA
1633	Cucsat.PASA.G1597	ctg1000	343843	348335	+	protein_coding	NA	Calcium-binding mitochondrial carrier protein	C	1DRYT	NA	Cucsa.123980	Mitochondrial substrate carrier family protein	NA	NA	NA	NA	NA
1634	Cucsat.PASA.G1598	ctg1000	349793	356964	+	protein_coding	CHLD	magnesium-chelatase subunit chlD	H	1DXN5	NA	Cucsa.123990	Mg-protoporphyrin IX chelatase	NA	NA	NA	NA	NA
1635	Cucsat.PASA.G1599	ctg1000	356570	361411	+	protein_coding	NA	NA	S	1E3ST	NA	Cucsa.124000	Mg-protoporphyrin IX chelatase	NA	NA	NA	NA	NA
1636	Cucsat.PASA.G1600	ctg1000	363050	364956	+	protein_coding	UBC19	ubiquitin-conjugating enzyme | Ubiquitin-conjugating enzyme	O	1EFIQ, 1DZ87	NA	Cucsa.124010	Ubiquitin-conjugating enzyme E2	NA	NA	NA	NA	NA
1637	Cucsat.PASA.G1497	ctg1000	365988	370709	-	protein_coding	NA	K00844 hexokinase EC 2.7.1.1	G	1DZU9	NA	Cucsa.124020	Phosphotransferase	NA	NA	NA	NA	NA
1638	Cucsat.PASA.G1601	ctg1000	378257	383594	+	protein_coding	NA	Saccharopine dehydrogenase	Q	1DVAX	NA	Cucsa.124030	Saccharopine dehydrogenase	NA	NA	NA	NA	NA
1639	Cucsat.PASA.G1498	ctg1000	385265	394682	-	protein_coding	NA	DnaJ homolog subfamily C member 7	O	1DU9W	NA	Cucsa.124040	DNAJ heat shock N-terminal domain-containing protein	NA	NA	NA	NA	NA
1640	Cucsat.PASA.G1499	ctg1000	397882	399685	-	lincRNA	NA	NA	NA	NA	NA	NA	NA	NA	NA	NA	NA	NA
1641	Cucsat.PASA.G1602	ctg1000	403514	408149	+	protein_coding	NA	Domain of unknown function (DUF3411)	S	1DUX8	NA	Cucsa.124050	DUF3411 domain protein	NA	NA	NA	NA	NA
1642	Cucsat.PASA.G1500	ctg1000	409250	414917	-	protein_coding	NA	ABC transporter G family member | Abc transporter family	Q	1DVV0, 1EBY3	NA	Cucsa.124060	ABC transporter G family member	NA	NA	NA	NA	NA
1643	Cucsat.PASA.G1501	ctg1000	416437	422002	-	protein_coding	NA	ABC transporter G family member	Q	1DVV0	NA	Cucsa.124070	ABC transporter G family member	NA	NA	NA	NA	NA
1644	Cucsat.PASA.G1603	ctg1000	429654	431307	+	lincRNA	NA	NA	NA	NA	NA	NA	NA	NA	NA	NA	NA	NA
1645	Cucsat.PASA.G1604	ctg1000	434279	436247	+	protein_coding	NA	polygalacturonase | Polygalacturonase	M, G	1DVMA, 1DSNR	NA	NA	NA	NA	NA	NA	NA	NA
1646	Cucsat.PASA.G1605	ctg1000	438039	441941	+	protein_coding	NA	Pfam:DUF185	S	1DTNH	NA	Cucsa.124090	S-adenosyl-L-methionine-dependent methyltransferase, putative	NA	NA	NA	NA	NA
1647	Cucsat.PASA.G1502	ctg1000	443652	444685	-	protein_coding	NA	polygalacturonase	G	1DSNR	NA	NA	NA	NA	NA	NA	NA	NA
1648	Cucsat.PASA.G1606	ctg1000	444605	447771	+	protein_coding	NA	polygalacturonase	G	1DSNR	NA	NA	NA	NA	NA	NA	NA	NA
1649	Cucsat.PASA.G1503	ctg1000	448803	452627	-	lincRNA	NA	NA	NA	NA	NA	NA	NA	NA	NA	NA	NA	NA
1650	Cucsat.PASA.G1504	ctg1000	454458	456454	-	protein_coding	NA	polygalacturonase	G	1DSNR	NA	Cucsa.124080	Pectin lyase-like superfamily protein, putative	NA	NA	NA	NA	NA
1651	Cucsat.PASA.G1576	ctg1000	456077	457745	-	lincRNA	NA	NA	NA	NA	NA	NA	NA	NA	NA	NA	NA	NA
1652	Cucsat.PASA.G1678	ctg1000	456212	457582	+	lincRNA	NA	NA	NA	NA	NA	NA	NA	NA	NA	NA	NA	NA
1653	Cucsat.PASA.G1607	ctg1000	457510	458658	+	protein_coding	NA	polygalacturonase	G	1DSNR	NA	NA	NA	NA	NA	NA	NA	NA
1654	Cucsat.PASA.G1505	ctg1000	459503	464415	-	protein_coding	NA	bifunctional dihydroflavonol 4-reductase flavanone	V	1DR1W	NA	Cucsa.124120	Cinnamyl alcohol dehydrogenase	NA	NA	NA	NA	NA
1655	Cucsat.PASA.G1506	ctg1000	464893	472935	-	protein_coding	NA	bifunctional dihydroflavonol 4-reductase flavanone	V	1DR1W	NA	Cucsa.124130	Cinnamyl alcohol dehydrogenase	NA	NA	NA	NA	NA
1656	Cucsat.PASA.G1608	ctg1000	466652	472727	+	lincRNA	NA	NA	NA	NA	NA	NA	NA	NA	NA	NA	NA	NA
1657	Cucsat.PASA.G1507	ctg1000	475807	478330	-	protein_coding	NA	Inherit from KOG: reductase	V	1EKZV, 1DXGK	NA	Cucsa.124140	Myosin-related family protein	NA	NA	NA	NA	NA
1658	Cucsat.PASA.G1508	ctg1000	486042	490129	-	protein_coding	CPK7, CDPK19	calcium-dependent protein kinase	T	1DR35	NA	Cucsa.124160	Calcium-dependent protein kinase	NA	NA	NA	CAMK_CDPK	NA
1659	Cucsat.PASA.G1509	ctg1000	490497	497215	-	protein_coding	NA	nuclear transcription factor Y subunit	K, S	1DQRE, 1E86F	NF-YA	Cucsa.124180	Nuclear transcription factor Y subunit A-1	NF-YA	TF	NF-Y->NF-YA	NA	CBF/NF-Y
1660	Cucsat.PASA.G1609	ctg1000	509792	511970	+	lincRNA	NA	NA	NA	NA	NA	NA	NA	NA	NA	NA	NA	NA
1661	Cucsat.PASA.G1510	ctg1000	512518	518412	-	protein_coding	OSI_10509	NA	S	1DR7E	NA	Cucsa.124220	BnaC02g01350D protein	NA	NA	NA	NA	NA
1662	Cucsat.PASA.G1677	ctg1000	513628	514233	+	lincRNA	NA	NA	NA	NA	NA	NA	NA	NA	NA	NA	NA	NA
1663	Cucsat.PASA.G1610	ctg1000	519798	522229	+	protein_coding	NA	cell number regulator 8-like	S	1DQHK	NA	Cucsa.124230	Cell number regulator 8	NA	NA	NA	NA	NA
1664	Cucsat.PASA.G1572	ctg1000	520760	521022	-	lincRNA	NA	NA	NA	NA	NA	NA	NA	NA	NA	NA	NA	NA
1665	Cucsat.PASA.G1511	ctg1000	522687	524332	-	lincRNA	NA	NA	NA	NA	NA	NA	NA	NA	NA	NA	NA	NA
1666	Cucsat.tRNA.G335	ctg1000	528003	528074	+	tRNA	tRNA-Pro	tRNA-Pro	NA	NA	NA	NA	NA	NA	NA	NA	NA	NA
1667	Cucsat.PASA.G1611	ctg1000	533671	537347	+	protein_coding	NA	zinc finger protein	K	1DQFZ	C2H2	Cucsa.124260	Zinc finger family protein	C2H2	TF	C2H2	NA	NA
1668	Cucsat.PASA.G1612	ctg1000	538352	543643	+	protein_coding	OSI_06225	dnaJ homolog subfamily C member	O	1DRGG	NA	Cucsa.124270	DnaJ-like protein	NA	NA	NA	NA	NA
1669	Cucsat.PASA.G1571	ctg1000	538672	539056	-	lincRNA	NA	NA	NA	NA	NA	NA	NA	NA	NA	NA	NA	NA
1670	Cucsat.PASA.G1613	ctg1000	550996	553351	+	protein_coding	NA	Serine threonine-protein	T	1DYTZ	NA	Cucsa.124300	Receptor-like kinase	NA	NA	NA	RLK-Pelle_DLSV	NA
1671	Cucsat.PASA.G1512	ctg1000	552599	553688	-	lincRNA	NA	NA	NA	NA	NA	NA	NA	NA	NA	NA	NA	NA
1672	Cucsat.miRNA.G28	ctg1000	553418	553750	-	miRNA	MIR160	Similar to cme-MIR160c	NA	NA	NA	NA	NA	NA	NA	NA	NA	NA
1673	Cucsat.PASA.G1573	ctg1000	553829	557396	-	protein_coding	NA	STYKc	T	1DZFK	NA	Cucsa.124310	Kinase family protein	NA	NA	NA	NA	NA
1674	Cucsat.PASA.G1513	ctg1000	563173	565267	-	protein_coding	NA	plasma membrane intrinsic protein | Aquaporin	P, G	1EA7E, 1DTDT	NA	Cucsa.124320	Aquaporin	NA	NA	NA	NA	NA
1675	Cucsat.PASA.G1614	ctg1000	565599	571963	+	protein_coding	NA	TBC | Pfam:TBC	S	1DXFN, 1EEVB	NA	Cucsa.124330	Rab-GTPase-TBC domain-containing protein	NA	NA	NA	NA	NA
1676	Cucsat.PASA.G1514	ctg1000	572042	574264	-	protein_coding	NA	plasma membrane intrinsic protein | Aquaporin	P, G	1EA7E, 1E264	NA	Cucsa.124340	Aquaporin PIP2	NA	NA	NA	NA	NA
1677	Cucsat.PASA.G1615	ctg1000	583232	584898	+	protein_coding	NA	plasma membrane intrinsic protein | Aquaporin	P, G	1EA7E, 1E264	NA	Cucsa.124350	Aquaporin PIP2	NA	NA	NA	NA	NA
1678	Cucsat.PASA.G1616	ctg1000	586300	588156	+	protein_coding	NA	plasma membrane intrinsic protein | Aquaporin	P, G	1EA7E, 1E264	NA	NA	NA	NA	NA	NA	NA	NA
1679	Cucsat.PASA.G1617	ctg1000	590910	592527	+	protein_coding	NA	plasma membrane intrinsic protein | Aquaporin	P, G	1EA7E, 1E264, 1DTDT	NA	Cucsa.124360	Aquaporin	NA	NA	NA	NA	NA
1680	Cucsat.PASA.G1515	ctg1000	601952	605224	-	protein_coding	NA	NA	NA	NA	NA	NA	NA	NA	NA	NA	NA	NA
1681	Cucsat.tRNA.G336	ctg1000	605773	605848	-	tRNA	tRNA-Thr	tRNA-Thr	NA	NA	NA	NA	NA	NA	NA	NA	NA	NA
1682	Cucsat.PASA.G1618	ctg1000	606436	609153	+	protein_coding	NA	cyclic nucleotide-gated ion channel	P	1DR0H	NA	Cucsa.124380	Cyclic nucleotide-gated channel	NA	NA	NA	NA	NA
1683	Cucsat.PASA.G1619	ctg1000	618441	626152	+	protein_coding	NA	Cytokinin riboside 5'-monophosphate phosphoribohydrolase	S	1DQII	NA	Cucsa.124390	Cytokinin riboside 5'-monophosphate phosphoribohydrolase	NA	NA	NA	NA	NA
1684	Cucsat.PASA.G1620	ctg1000	628605	631786	+	protein_coding	NA	laccase-11-like	Q	1DWPF	NA	Cucsa.124400	Laccase	NA	NA	NA	NA	NA
1685	Cucsat.PASA.G1574	ctg1000	631356	632522	-	lincRNA	NA	NA	NA	NA	NA	NA	NA	NA	NA	NA	NA	NA
1686	Cucsat.PASA.G1621	ctg1000	644940	649151	+	protein_coding	NA	auxin response factor	K	1DQ1R	ARF	Cucsa.124410	Auxin response factor	B3-ARF	TF	B3->B3-ARF	NA	B3
1687	Cucsat.PASA.G1622	ctg1000	653775	656528	+	protein_coding	NA	CASP-like protein	S	1E2SH	NA	Cucsa.124420	CASP-like protein	NA	NA	NA	NA	NA
1688	Cucsat.PASA.G1623	ctg1000	667027	675380	+	protein_coding	EIN2	ethylene-insensitive protein	P	1DPWN	NA	Cucsa.124430	Ethylene insensitive 2	NA	NA	NA	NA	NA
1689	Cucsat.PASA.G1624	ctg1000	676751	677805	+	lincRNA	NA	NA	NA	NA	NA	NA	NA	NA	NA	NA	NA	NA
1690	Cucsat.PASA.G1625	ctg1000	685222	702535	+	protein_coding	PAL	Phenylalanine ammonialyase | Phenylalanine ammonia-lyase	Q	1E9QE, 1DSDD	NA	Cucsa.124450	Phenylalanine ammonia-lyase	NA	NA	NA	NA	NA
1691	Cucsat.PASA.G1516	ctg1000	694859	701337	-	lincRNA	NA	NA	NA	NA	NA	NA	NA	NA	NA	NA	NA	NA
1692	Cucsat.PASA.G1626	ctg1000	720988	725138	+	protein_coding	NA	Isocitrate dehydrogenase	E	1DUTU	NA	Cucsa.124520	Isocitrate dehydrogenase [NAD] subunit, mitochondrial	NA	NA	NA	NA	NA
1693	Cucsat.PASA.G1627	ctg1000	726987	734018	+	protein_coding	NA	NA	S	1DYX2	NA	Cucsa.124530	Transmembrane protein, putative	NA	NA	NA	NA	NA
1694	Cucsat.PASA.G1517	ctg1000	740246	750136	-	protein_coding	NA	SANT	S	1E3QG	MYB_related	Cucsa.124550	Telomere repeat-binding protein 4	MYB-related	TF	MYB->MYB-related	NA	Myb/SANT
1695	Cucsat.PASA.G1518	ctg1000	751081	762322	-	protein_coding	NA	ABC transporter G family member	Q	1DQMP	NA	Cucsa.124560	ABC transporter G family-like protein	NA	NA	NA	NA	NA
1696	Cucsat.PASA.G1628	ctg1000	767720	771461	+	protein_coding	NA	receptor-like protein kinase | STYKc	T	1ECKM, 1DWBW	NA	Cucsa.124580	Kinase family protein	NA	NA	NA	RLK-Pelle_RLCK-VIIa-2	NA
1697	Cucsat.PASA.G1629	ctg1000	776464	782869	+	protein_coding	NA	OTU-like cysteine protease | OTU-like cysteine protease family protein	T, O	1EKMG, 1EKME, 1DSCC	NA	Cucsa.124590	OTU domain-containing protein	NA	NA	NA	NA	NA
1698	Cucsat.PASA.G1630	ctg1000	784082	789377	+	protein_coding	SIGF	RNA polymerase sigma factor	K	1DRIP	NA	Cucsa.124610	RNA polymerase sigma factor	NA	NA	NA	NA	Sigma 70
1699	Cucsat.PASA.G1575	ctg1000	788096	788470	-	lincRNA	NA	NA	NA	NA	NA	NA	NA	NA	NA	NA	NA	NA
1700	Cucsat.PASA.G1519	ctg1000	797786	804430	-	protein_coding	CDC48	cell division cycle protein 48	O	1DU0N	NA	Cucsa.124630	cell division cycle 48	NA	NA	NA	NA	NA
1701	Cucsat.PASA.G1681	ctg1000	802410	802743	+	lincRNA	NA	NA	NA	NA	NA	NA	NA	NA	NA	NA	NA	NA
1702	Cucsat.PASA.G1520	ctg1000	805953	809822	-	protein_coding	NA	Transcription factor TFIID complex subunit 8 C-term | bromodomain associated family protein, expressed	K	1EM8R, 1DW0J	NA	Cucsa.124640	Transcription initiation factor TFIID subunit-like protein	NA	NA	NA	NA	NA
1703	Cucsat.PASA.G1631	ctg1000	810898	813611	+	protein_coding	NA	15.0 kDa protein	S	1DTKY	NA	Cucsa.124650	Thylakoid lumenal 15.0 kDa protein 2, chloroplastic	NA	NA	NA	NA	NA
1704	Cucsat.PASA.G1521	ctg1000	815634	816680	-	protein_coding	NA	acylphosphatase	C	1E5FD	NA	Cucsa.124670	Acylphosphatase	NA	NA	NA	NA	NA
1705	Cucsat.PASA.G1632	ctg1000	824856	827020	+	protein_coding	NA	Heavy-metal-associated domain-containing protein	P	1E3TG	NA	Cucsa.124680	Heavy-metal-associated domain-containing family protein	NA	NA	NA	NA	NA
1706	Cucsat.PASA.G1633	ctg1000	834458	846102	+	protein_coding	OSI_09670	zinc finger	O	1DSQV	NA	Cucsa.124700	E3 ubiquitin-protein ligase RFWD3	NA	NA	NA	NA	NA
1707	Cucsat.PASA.G1522	ctg1000	847041	866928	-	protein_coding	METK2	Catalyzes the formation of S-adenosylmethionine from methionine and ATP. The overall synthetic reaction is composed of two sequential steps, AdoMet formation and the subsequent tripolyphosphate hydrolysis which occurs prior to release of AdoMet from the enzyme (By similarity)	H, S	1E3N3, 1DR06, 1DRN1	NA	Cucsa.124730	5'-AMP-activated kinase-like protein, putative	NA	NA	NA	NA	NA
1708	Cucsat.PASA.G1674	ctg1000	852458	852792	+	lincRNA	NA	NA	NA	NA	NA	NA	NA	NA	NA	NA	NA	NA
1709	Cucsat.PASA.G1523	ctg1000	866531	868417	-	protein_coding	NA	zinc finger protein	A	1E3FM	NA	Cucsa.124740	Zinc finger family protein	NA	NA	NA	NA	NA
1710	Cucsat.PASA.G1524	ctg1000	869164	875170	-	protein_coding	NA	Histidyl-tRNA	J	1DVXN	NA	Cucsa.124750	Histidine--trna ligase	NA	NA	NA	NA	NA
1711	Cucsat.PASA.G1525	ctg1000	876034	879765	-	protein_coding	OSI_29552	bifunctional monodehydroascorbate reductase and carbonic anhydrase	P	1DQ23	NA	Cucsa.124760	Carbonic anhydrase, putative	NA	NA	NA	NA	NA
1712	Cucsat.tRNA.G337	ctg1000	876876	877355	+	tRNA	tRNA-Lys	tRNA-Lys	NA	NA	NA	NA	NA	NA	NA	NA	NA	NA
1713	Cucsat.PASA.G1634	ctg1000	892769	896275	+	protein_coding	OSI_33884	Pectate lyase	G	1DTQD	NA	Cucsa.124770	Pectate lyase	NA	NA	NA	NA	NA
1714	Cucsat.PASA.G1526	ctg1000	892795	896232	-	protein_coding	NA	NA	NA	NA	NA	NA	NA	NA	NA	NA	NA	NA
1715	Cucsat.PASA.G1527	ctg1000	896691	903138	-	protein_coding	NA	Serine threonine protein phosphatase 2A	T	1DRS6	NA	Cucsa.124780	Serine/threonine protein phosphatase 2A regulatory subunit B	NA	NA	NA	NA	NA
1716	Cucsat.RFAM.G101	ctg1000	899324	899457	-	snRNA	U6atac	U6atac	NA	NA	NA	NA	NA	NA	NA	NA	NA	NA
1717	Cucsat.PASA.G1528	ctg1000	906258	924876	-	protein_coding	NA	NA	NA	NA	NA	NA	NA	NA	NA	NA	NA	NA
1718	Cucsat.PASA.G1679	ctg1000	906384	908086	+	protein_coding	NA	NA	NA	NA	NA	NA	NA	NA	NA	NA	NA	NA
1719	Cucsat.PASA.G1635	ctg1000	909778	915821	+	lincRNA	NA	NA	NA	NA	NA	NA	NA	NA	NA	NA	NA	NA
1720	Cucsat.PASA.G1529	ctg1000	925709	928161	-	protein_coding	NA	Nodulin-like	S	1DZ6N	NA	Cucsa.124800	Nodulin-like / Major Facilitator Superfamily protein	NA	NA	NA	NA	NA
1721	Cucsat.PASA.G1636	ctg1000	932479	936039	+	protein_coding	NA	Rhodanese-like domain	D	1E3R1	NA	Cucsa.124810	Arsenate reductase	NA	NA	NA	NA	NA
1722	Cucsat.PASA.G1530	ctg1000	936495	940208	-	protein_coding	NA	RING finger and CHY zinc finger domain-containing protein	O	1DREN	NA	Cucsa.124820	RING finger and CHY zinc finger protein	NA	NA	NA	NA	NA
1723	Cucsat.PASA.G1531	ctg1000	949857	951861	-	protein_coding	GAMMA-TIP	Aquaporin	G	1DYH7	NA	Cucsa.124830	Tonoplast intrinsic protein, putative	NA	NA	NA	NA	NA
1724	Cucsat.tRNA.G338	ctg1000	956093	956183	-	tRNA	tRNA-Tyr	tRNA-Tyr	NA	NA	NA	NA	NA	NA	NA	NA	NA	NA
1725	Cucsat.PASA.G1637	ctg1000	961583	970046	+	protein_coding	NA	WD repeat-containing protein	A	1E08T	NA	Cucsa.124840	WD repeat-containing 3	NA	NA	NA	NA	NA
1726	Cucsat.PASA.G1532	ctg1000	971093	987357	-	protein_coding	NA	Amidohydrolase	E	1DYGN	NA	Cucsa.124850	Glutamine synthetase	NA	NA	NA	NA	NA
1727	Cucsat.PASA.G1533	ctg1000	989407	1001798	-	protein_coding	NA	Amidohydrolase	E	1DYGN	NA	Cucsa.124860	Glutamine synthetase	NA	NA	NA	NA	NA
1728	Cucsat.PASA.G1638	ctg1000	1006498	1007371	+	protein_coding	NA	Pollen allergen	G	1DUB7	NA	Cucsa.124870	Expansin	NA	NA	NA	NA	NA
1729	Cucsat.PASA.G1639	ctg1000	1017631	1051525	+	protein_coding	NA	Inherit from KOG: HEAT repeat | HEAT repeat family protein	S	1DVZH, 1EJQ2, 1EK30	NA	Cucsa.124920	HEAT repeat 7A-like protein	NA	NA	NA	NA	NA
1730	Cucsat.PASA.G1534	ctg1000	1052570	1054364	-	protein_coding	UGT73D1	UDP-glycosyltransferase	C, G	1DU7V	NA	Cucsa.124930	Glycosyltransferase	NA	NA	NA	NA	NA
1731	Cucsat.PASA.G1535	ctg1000	1058843	1065796	-	protein_coding	NA	cytochrome P450	Q	1DVER	NA	Cucsa.124950	Cytochrome P450, putative	NA	NA	NA	NA	NA
1732	Cucsat.PASA.G1640	ctg1000	1070731	1076298	+	protein_coding	OSI_03949	aspartic proteinase-like protein	O	1DQZS	NA	Cucsa.124960	Eukaryotic aspartyl protease family protein	NA	NA	NA	NA	NA
1733	Cucsat.PASA.G1641	ctg1000	1078317	1082287	+	protein_coding	OMR1	threonine dehydratase biosynthetic	E	1DXAT	NA	Cucsa.124970	Threonine dehydratase	NA	NA	NA	NA	NA
1734	Cucsat.PASA.G1536	ctg1000	1083865	1087774	-	protein_coding	OMR1	threonine dehydratase biosynthetic	E	1DXAT	NA	Cucsa.124980	Threonine dehydratase	NA	NA	NA	NA	NA
1735	Cucsat.PASA.G1642	ctg1000	1095077	1096516	+	lincRNA	NA	NA	NA	NA	NA	NA	NA	NA	NA	NA	NA	NA
1736	Cucsat.PASA.G1643	ctg1000	1096286	1097730	+	lincRNA	NA	NA	NA	NA	NA	NA	NA	NA	NA	NA	NA	NA
1737	Cucsat.PASA.G1644	ctg1000	1101952	1106656	+	protein_coding	OMR1	threonine dehydratase biosynthetic	E	1DXAT	NA	Cucsa.124990	Threonine dehydratase	NA	NA	NA	NA	NA
1738	Cucsat.PASA.G1645	ctg1000	1114239	1120543	+	protein_coding	OMR1	threonine dehydratase biosynthetic	E	1DXAT	NA	Cucsa.125000	Threonine dehydratase	NA	NA	NA	NA	NA
1739	Cucsat.PASA.G1646	ctg1000	1121292	1128551	+	protein_coding	NA	Pentatricopeptide repeat-containing protein	S	1DUDT	NA	Cucsa.125020	Pentatricopeptide repeat-containing protein	NA	NA	NA	NA	NA
1740	Cucsat.PASA.G1647	ctg1000	1133135	1136172	+	protein_coding	NA	glycosyltransferase At5g03795-like	M, W, G	1DQ8M	NA	Cucsa.125030	Exostosin family protein	NA	NA	NA	NA	NA
1741	Cucsat.PASA.G1648	ctg1000	1143896	1147754	+	protein_coding	NA	Sulfite exporter TauE/SafE	S	1DUCZ	NA	Cucsa.125040	Sulfite exporter TauE/SafE family protein	NA	NA	NA	NA	NA
1742	Cucsat.PASA.G1537	ctg1000	1147832	1151118	-	protein_coding	NA	serine threonine-protein kinase	T	1DRHS	NA	Cucsa.125050	Protein kinase	NA	NA	NA	CMGC_SRPK	NA
1743	Cucsat.PASA.G1649	ctg1000	1152421	1155114	+	protein_coding	NA	60S ribosomal protein	J	1E2KT	NA	Cucsa.125060	60S ribosomal protein L24	NA	NA	NA	NA	NA
1744	Cucsat.PASA.G1538	ctg1000	1158919	1162224	-	protein_coding	NA	homeobox-leucine zipper protein ATHB-51-like	K	1DQR8	HD-ZIP	Cucsa.125070	Homeobox leucine zipper protein	HB-HD-ZIP	TF	HB->HB-HD-ZIP	NA	Homeodomain
1745	Cucsat.miRNA.G29	ctg1000	1161419	1161661	-	miRNA	NA	NA	NA	NA	NA	NA	NA	NA	NA	NA	NA	NA
1746	Cucsat.PASA.G1539	ctg1000	1164789	1174406	-	protein_coding	NA	Pyruvate kinase	G	1DQH9	NA	Cucsa.125080	Pyruvate kinase	NA	NA	NA	NA	NA
1747	Cucsat.PASA.G1540	ctg1000	1177529	1184867	-	protein_coding	NA	Pyruvate kinase	G	1DQH9	NA	Cucsa.073770	Pyruvate kinase family protein	NA	NA	NA	NA	NA
1748	Cucsat.PASA.G1541	ctg1000	1189382	1199066	-	protein_coding	OSI_24622	NLI interacting factor-like phosphatase | 3-deoxy-d-manno-octulosonic-acid	K, G	1E31S, 1DR95, 1DRTI	NA	Cucsa.039090	3-deoxy-d-manno-octulosonic-acid transferase, putative	NA	NA	NA	NA	NA
1749	Cucsat.PASA.G1650	ctg1000	1218105	1225679	+	protein_coding	ATCSLA09	Glucomannan 4-beta-mannosyltransferase	M	1DV1W	NA	Cucsa.083070	Glucomannan 4-beta-mannosyltransferase 9	NA	NA	NA	NA	NA
1750	Cucsat.PASA.G1651	ctg1000	1231504	1237318	+	protein_coding	ATCSLA09	Glucomannan 4-beta-mannosyltransferase	M	1DV1W	NA	Cucsa.083080	Glucomannan 4-beta-mannosyltransferase 9	NA	NA	NA	NA	NA
1751	Cucsat.PASA.G1652	ctg1000	1242297	1247167	+	protein_coding	NA	enolase (EC 4.2.1.11)	G	1DV3W	NA	Cucsa.083090	Enolase	NA	NA	NA	NA	NA
1752	Cucsat.PASA.G1653	ctg1000	1248327	1251730	+	protein_coding	NA	splicing factor U2af small subunit	A	1DSNJ	NA	Cucsa.083100	Splicing factor U2af small subunit B	NA	NA	NA	NA	NA
1753	Cucsat.tRNA.G339	ctg1000	1248334	1248416	-	tRNA	tRNA-Leu	tRNA-Leu	NA	NA	NA	NA	NA	NA	NA	NA	NA	NA
1754	Cucsat.PASA.G1654	ctg1000	1253437	1270956	+	protein_coding	NA	transcriptional activator	L	1DSKB	NA	Cucsa.083110	Repressor of gene silencing 1	NA	NA	NA	NA	NA
1755	Cucsat.PASA.G1655	ctg1000	1273056	1281653	+	protein_coding	CTR1	Serine threonine-protein kinase	T	1DR0M	NA	Cucsa.083130	Constitutive triple response 1	NA	NA	NA	TKL_CTR1-DRK-2	NA
1756	Cucsat.PASA.G1656	ctg1000	1284858	1287558	+	protein_coding	NA	fructose-bisphosphate aldolase, cytoplasmic	G	1EDAM	NA	Cucsa.083140	Fructose-bisphosphate aldolase	NA	NA	NA	NA	NA
1757	Cucsat.PASA.G1542	ctg1000	1295801	1298891	-	protein_coding	NA	NA	S	1DZ7F	NA	Cucsa.083160	BnaC03g01360D protein	NA	NA	NA	NA	NA
1758	Cucsat.PASA.G1543	ctg1000	1309185	1311586	-	protein_coding	NA	Pfam:DUF662	S	1DXZM	NA	Cucsa.154270	Family of unknown function (DUF662)	NA	NA	NA	NA	NA
1759	Cucsat.PASA.G1544	ctg1000	1316487	1324760	-	protein_coding	NA	pleiotropic drug resistance protein 2-like	Q	1EBZG	NA	Cucsa.083170	ABC transporter family protein	NA	NA	NA	NA	NA
1760	Cucsat.PASA.G1545	ctg1000	1330861	1333527	-	protein_coding	NA	G10 protein	K	1EEAG	NA	Cucsa.083180	G10 family protein	NA	NA	NA	NA	NA
1761	Cucsat.PASA.G1546	ctg1000	1333531	1338757	-	protein_coding	KIPK	serine threonine-protein kinase KIPK-like	T	1DV6P	NA	Cucsa.083190	Protein kinase	NA	NA	NA	AGC_RSK-2	NA
1762	Cucsat.PASA.G1657	ctg1000	1348036	1351485	+	protein_coding	MDAR1	Monodehydroascorbate reductase	S	1DTI1	NA	Cucsa.083200	Monodehydroascorbate reductase	NA	NA	NA	NA	NA
1763	Cucsat.PASA.G1547	ctg1000	1352177	1357006	-	protein_coding	NA	60S acidic ribosomal protein	J	1E6R8	NA	Cucsa.083210	60S acidic ribosomal protein	NA	NA	NA	NA	NA
1764	Cucsat.PASA.G1658	ctg1000	1362626	1366115	+	protein_coding	NA	NA	S	1DR1R	NA	Cucsa.083220	Calmodulin binding protein, putative	NA	NA	NA	NA	NA
1765	Cucsat.PASA.G1548	ctg1000	1365945	1371546	-	protein_coding	NA	Peptidase inhibitor I9	O	1DUFQ	NA	Cucsa.083230	Subtilisin-like serine protease	NA	NA	NA	NA	NA
1766	Cucsat.PASA.G1659	ctg1000	1373827	1376689	+	protein_coding	NA	GDSL esterase lipase	I	1DZ3G	NA	Cucsa.083240	GDSL esterase/lipase family	NA	NA	NA	NA	NA
1767	Cucsat.tRNA.G340	ctg1000	1376834	1376905	+	tRNA	tRNA-Met	tRNA-Met	NA	NA	NA	NA	NA	NA	NA	NA	NA	NA
1768	Cucsat.PASA.G1549	ctg1000	1377992	1379420	-	protein_coding	NA	GDSL esterase lipase	I	1DZ3G	NA	Cucsa.083250	GDSL esterase/lipase family	NA	NA	NA	NA	NA
1769	Cucsat.PASA.G1680	ctg1000	1386204	1388022	+	lincRNA	NA	NA	NA	NA	NA	NA	NA	NA	NA	NA	NA	NA
1770	Cucsat.PASA.G1676	ctg1000	1388229	1389266	+	protein_coding	NA	GDSL esterase lipase At5g03610-like	S	1E31Y	NA	NA	NA	NA	NA	NA	NA	NA
1771	Cucsat.PASA.G1660	ctg1000	1391564	1392931	+	protein_coding	NA	GDSL esterase lipase	I	1DZ3G	NA	NA	NA	NA	NA	NA	NA	NA
1772	Cucsat.PASA.G1550	ctg1000	1392956	1394952	-	lincRNA	NA	NA	NA	NA	NA	NA	NA	NA	NA	NA	NA	NA
1773	Cucsat.PASA.G1551	ctg1000	1396187	1400144	-	protein_coding	NA	Inosine-uridine preferring nucleoside hydrolase	F	1DZTW	NA	Cucsa.083290	Pyrimidine-specific ribonucleoside hydrolase rihA	NA	NA	NA	NA	NA
1774	Cucsat.PASA.G1552	ctg1000	1403286	1409347	-	protein_coding	NA	transcription initiation factor	K	1E3BP	NA	NA	NA	NA	NA	NA	NA	NA
1775	Cucsat.PASA.G1661	ctg1000	1412497	1414154	+	protein_coding	NA	zinc finger A20 and AN1 domain-containing stress-associated protein	S	1E4QS	NA	Cucsa.083310	Zinc finger A20 and AN1 domain-containing stress-associated protein	NA	NA	NA	NA	NA
1776	Cucsat.PASA.G1662	ctg1000	1417641	1422623	+	protein_coding	NA	Purple acid phosphatase	G	1E09M	NA	Cucsa.083320	Purple acid phosphatase	NA	NA	NA	NA	NA
1777	Cucsat.PASA.G1553	ctg1000	1429518	1430863	-	protein_coding	OSI_07517	Cen-like protein	S	1DR18	NA	Cucsa.083330	Terminal flower 1-like protein	NA	NA	NA	NA	NA
1778	Cucsat.PASA.G1554	ctg1000	1435591	1438666	-	protein_coding	NA	F-box LRR-repeat protein	S	1DQQ9	NA	Cucsa.083350	F-box/LRR-repeat protein	NA	NA	NA	NA	NA
1779	Cucsat.PASA.G1663	ctg1000	1439990	1442950	+	protein_coding	NA	endomembrane protein 70 family	U	1DXPY	NA	Cucsa.083360	Transmembrane 9 superfamily member	NA	NA	NA	NA	NA
1780	Cucsat.PASA.G1664	ctg1000	1445623	1451740	+	protein_coding	FTSZ2-2	Cell division protein ftsZ	D	1DQ3G	NA	Cucsa.083370	Cell division protein ftsZ, putative	NA	NA	NA	NA	NA
1781	Cucsat.PASA.G1555	ctg1000	1472193	1473768	-	lincRNA	NA	NA	NA	NA	NA	NA	NA	NA	NA	NA	NA	NA
1782	Cucsat.PASA.G1556	ctg1000	1473739	1479516	-	lincRNA	NA	NA	NA	NA	NA	NA	NA	NA	NA	NA	NA	NA
1783	Cucsat.PASA.G1558	ctg1000	1479294	1486106	-	protein_coding	NA	NA	S	1E3TR	NA	Cucsa.083410	At2g36220/F2H17.17	NA	NA	NA	NA	NA
1784	Cucsat.PASA.G1557	ctg1000	1483634	1493221	-	protein_coding	NA	signal recognition particle	U	1DY1S	NA	Cucsa.083420	Signal recognition particle protein	NA	NA	NA	NA	NA
1785	Cucsat.PASA.G1559	ctg1000	1494223	1495977	-	lincRNA	NA	NA	NA	NA	NA	NA	NA	NA	NA	NA	NA	NA
1786	Cucsat.tRNA.G341	ctg1000	1496112	1496183	-	tRNA	tRNA-Pro	tRNA-Pro	NA	NA	NA	NA	NA	NA	NA	NA	NA	NA
1787	Cucsat.PASA.G1560	ctg1000	1503364	1508498	-	protein_coding	NA	NA	S	1DU56	NA	Cucsa.083460	chaperone protein dnaJ-related	NA	NA	NA	NA	NA
1788	Cucsat.PASA.G1561	ctg1000	1509463	1517907	-	protein_coding	NA	GMC oxidoreductase | Inherit from COG: oxidoreductase	S, E	1E2E2, 1EHVE, 1EC83	NA	Cucsa.083470	4Fe-4S ferredoxin, iron-sulfur binding, conserved site-containing protein	NA	NA	NA	NA	NA
1789	Cucsat.PASA.G1562	ctg1000	1519092	1525815	-	protein_coding	NA	sorting nexin	U	1DYR4	NA	Cucsa.083510	sorting nexin 1	NA	NA	NA	NA	NA
1790	Cucsat.PASA.G1665	ctg1000	1527347	1529268	+	protein_coding	NA	NA	NA	NA	NA	Cucsa.083520	Unknown protein	NA	NA	NA	NA	NA
1791	Cucsat.RFAM.G100	ctg1000	1527878	1527975	+	snoRNA/CD-box	snoZ266	snoZ266	NA	NA	NA	NA	NA	NA	NA	NA	NA	NA
1792	Cucsat.RFAM.G102	ctg1000	1528352	1528423	+	snoRNA/CD-box	snoZ267	snoZ267	NA	NA	NA	NA	NA	NA	NA	NA	NA	NA
1793	Cucsat.RFAM.G99	ctg1000	1528555	1528639	+	snoRNA/CD-box	snoR44_J54	snoR44_J54	NA	NA	NA	NA	NA	NA	NA	NA	NA	NA
1794	Cucsat.RFAM.G103	ctg1000	1528669	1528748	+	snoRNA/CD-box	snoR122	snoR122	NA	NA	NA	NA	NA	NA	NA	NA	NA	NA
1795	Cucsat.PASA.G1666	ctg1000	1530704	1539664	+	protein_coding	NA	NAC domain-containing protein 90-like | NAC domain-containing protein	K, S	1DY0Q, 1E2RE	NAC	Cucsa.083540	NAC domain-containing protein, putative	NAC	TF	NAC	NA	NAC/NAM
1796	Cucsat.PASA.G1563	ctg1000	1543382	1547044	-	protein_coding	NA	Vacuolar protein	T	1E42G	NA	Cucsa.083550	Vacuolar protein sorting 55 family protein	NA	NA	NA	NA	NA
1797	Cucsat.PASA.G1667	ctg1000	1549488	1563691	+	protein_coding	SPY	UDP-N-acetylglucosamine--peptide N-acetylglucosaminyltransferase	O	1EM6Q	NA	Cucsa.083560	O-linked N-acetylglucosamine transferase, putative	NA	NA	NA	NA	NA
1798	Cucsat.PASA.G1668	ctg1000	1569782	1576712	+	protein_coding	NA	mRNA-decapping enzyme-like	A, K	1DTG0	NA	Cucsa.083580	MRNA-decapping enzyme-like protein	NA	NA	NA	NA	NA
1799	Cucsat.PASA.G1669	ctg1000	1577595	1591185	+	protein_coding	NA	LETM1-like protein	S	1DTU1	NA	Cucsa.083590	LETM1-like protein	NA	NA	NA	NA	NA
1800	Cucsat.PASA.G1565	ctg1000	1587151	1591395	-	protein_coding	NA	NA	NA	NA	NA	NA	NA	NA	NA	NA	NA	NA
1801	Cucsat.PASA.G1564	ctg1000	1591130	1593956	-	protein_coding	NA	Pfam:DUF231	S	9.9999999999999995E+196	NA	Cucsa.083600	TRICHOME BIREFRINGENCE-LIKE 8	NA	NA	NA	NA	NA
1802	Cucsat.PASA.G1566	ctg1000	1594620	1604664	-	protein_coding	NA	Iaa-amino acid hydrolase	E	1DSC4	NA	Cucsa.083640	IAA-amino acid hydrolase ILR1	NA	NA	NA	NA	NA
1803	Cucsat.PASA.G1670	ctg1000	1599021	1604509	+	protein_coding	NA	Pentatricopeptide repeat-containing protein	S	1DR71	NA	Cucsa.083630	Pentatricopeptide repeat superfamily protein	NA	NA	NA	NA	NA
1804	Cucsat.PASA.G1567	ctg1000	1607987	1609334	-	protein_coding	NA	KR domain	Q	1DQHB	NA	Cucsa.083650	Short chain alcohol dehydrogenase, putative	NA	NA	NA	NA	NA
1805	Cucsat.PASA.G1671	ctg1000	1623381	1631939	+	protein_coding	NA	NA	S	1E51X	NA	Cucsa.083660	Gb|AAF02129.1	NA	NA	NA	NA	NA
1806	Cucsat.PASA.G1568	ctg1000	1653691	1659084	-	protein_coding	NA	Uncharacterised conserved protein (DUF2305)	S	1DW7G	NA	Cucsa.083690	alpha/beta-Hydrolases superfamily protein	NA	NA	NA	NA	NA
1807	Cucsat.PASA.G1672	ctg1000	1659354	1663510	+	protein_coding	NA	HVA22-like protein	V	1E41Q	NA	Cucsa.083700	HVA22-like protein	NA	NA	NA	NA	NA
1808	Cucsat.PASA.G1569	ctg1000	1662058	1663443	-	protein_coding	NA	NA	S	1E75Y	NA	Cucsa.083710	COPII coat assembly protein SEC16, putative	NA	NA	NA	NA	NA
1809	Cucsat.PASA.G1570	ctg1000	1665543	1676019	-	protein_coding	E2F	transcription factor | mTERF	K	1DRRP, 1DSDS	E2F/DP	Cucsa.083720	E2F transcription factor	mTERF	TR	mTERF	NA	E2F
1810	Cucsat.PASA.G1673	ctg1000	1675950	1678448	+	protein_coding	NA	methyltransferase	S	1DVRR	NA	Cucsa.083750	S-adenosyl-L-methionine-dependent methyltransferase	NA	NA	NA	NA	NA
1811	Cucsat.tRNA.G342	ctg1002	12904	12975	-	tRNA	tRNA-Met	tRNA-Met	NA	NA	NA	NA	NA	NA	NA	NA	NA	NA
1812	Cucsat.PASA.G2164	ctg1002	13774	22979	+	protein_coding	DGD1	Ribosome biogenesis protein NSA2 | Digalactosyldiacylglycerol synthase	J, M	1DW3V, 1DVN7	NA	Cucsa.083810	Digalactosyldiacylglycerol synthase 1	NA	NA	NA	NA	NA
1813	Cucsat.PASA.G1682	ctg1002	40324	43140	-	protein_coding	OSI_33609	Inherit from KOG: AlkB, alkylation repair homolog 6 (E. coli)	S	1DXVM	NA	Cucsa.083850	Alpha-ketoglutarate-dependent dioxygenase alkB homolog 6	NA	NA	NA	NA	NA
1814	Cucsat.PASA.G2165	ctg1002	44156	47047	+	protein_coding	NA	SAM domain (Sterile alpha motif)	S	1E4TI	NA	Cucsa.083860	Sterile alpha motif domain-containing protein, putative isoform 1	NA	NA	NA	NA	NA
1815	Cucsat.PASA.G1683	ctg1002	47498	51675	-	protein_coding	NA	N(6)-adenine-specific DNA methyltransferase	L	1DUXQ	NA	Cucsa.083870	Protein-lysine N-methyltransferase Csa_6G476640	NA	NA	NA	NA	NA
1816	Cucsat.PASA.G1684	ctg1002	52195	57288	-	protein_coding	NA	carboxylesterase 15-like	V	1DPN3	NA	Cucsa.083880	alpha/beta-Hydrolases superfamily protein	NA	NA	NA	NA	NA
1817	Cucsat.PASA.G1685	ctg1002	60241	77917	-	protein_coding	POLD1	DNA polymerase	L	1DTHN	NA	Cucsa.083890	DNA polymerase	NA	NA	NA	NA	NA
1818	Cucsat.PASA.G2166	ctg1002	80582	87761	+	protein_coding	NA	tRNA uridine 5-carboxymethylaminomethyl modification enzyme	J	1DSGG	NA	Cucsa.083900	tRNA uridine 5-carboxymethylaminomethyl modification enzyme MnmG	NA	NA	NA	NA	NA
1819	Cucsat.PASA.G2167	ctg1002	88744	100870	+	protein_coding	OSI_18057	DNA excision repair protein ERCC-6-like	L	1DX5H	NA	Cucsa.083910	DNA excision repair protein ERCC-6-like protein	SNF2	TR	SNF2	NA	NA
1820	Cucsat.PASA.G1686	ctg1002	101460	104426	-	protein_coding	NA	MULE transposase domain	S	1DWR0	NA	NA	NA	NA	NA	NA	NA	NA
1821	Cucsat.PASA.G2168	ctg1002	106304	113985	+	protein_coding	NA	SET domain-containing protein	S	1EMBF	NA	Cucsa.083930	SET domain-containing protein	SET	TR	SET	NA	NA
1822	Cucsat.PASA.G2169	ctg1002	122619	125184	+	protein_coding	C20OX2	gibberellin 20 oxidase	Q	1DPUJ	NA	Cucsa.083940	Gibberellin 20-oxidase family protein	NA	NA	NA	NA	NA
1823	Cucsat.PASA.G1687	ctg1002	125949	132449	-	protein_coding	NA	E3 ubiquitin-protein ligase	O	1DQKH	NA	Cucsa.083950	E3 ubiquitin-protein ligase RGLG2-like protein	NA	NA	NA	NA	NA
1824	Cucsat.PASA.G1688	ctg1002	135166	140868	-	protein_coding	NA	methyltransferase	S	1DQT4	NA	Cucsa.083960	S-adenosyl-L-methionine-dependent methyltransferases superfamily protein	NA	NA	NA	NA	NA
1825	Cucsat.tRNA.G343	ctg1002	144745	146438	+	tRNA	tRNA-Arg	tRNA-Arg	NA	NA	NA	NA	NA	NA	NA	NA	NA	NA
1826	Cucsat.PASA.G2170	ctg1002	147948	156067	+	protein_coding	NA	Pentatricopeptide repeat-containing protein | expressed protein	S	1DY9C, 1DRJ3	NA	Cucsa.083970	Pentatricopeptide repeat-containing protein	NA	NA	NA	NA	NA
1827	Cucsat.PASA.G2601	ctg1002	166288	169455	+	lincRNA	NA	NA	NA	NA	NA	NA	NA	NA	NA	NA	NA	NA
1828	Cucsat.PASA.G2143	ctg1002	233593	241208	-	lincRNA	NA	NA	NA	NA	NA	NA	NA	NA	NA	NA	NA	NA
1829	Cucsat.PASA.G2152	ctg1002	253124	254450	-	lincRNA	NA	NA	NA	NA	NA	NA	NA	NA	NA	NA	NA	NA
1830	Cucsat.PASA.G2171	ctg1002	260364	270222	+	lincRNA	NA	NA	NA	NA	NA	NA	NA	NA	NA	NA	NA	NA
1831	Cucsat.PASA.G1689	ctg1002	260408	270215	-	protein_coding	NA	Cysteine proteinase inhibitor	S	1E6Q1	NA	Cucsa.048060	Cysteine proteinase inhibitor	NA	NA	NA	NA	NA
1832	Cucsat.PASA.G1690	ctg1002	373456	379733	-	protein_coding	NA	Histone deacetylase	B	1DRA9	NA	Cucsa.100840	Histone deacetylase, putative	NA	NA	NA	NA	NA
1833	Cucsat.PASA.G2172	ctg1002	380327	384736	+	protein_coding	NA	2-oxoisovalerate dehydrogenase subunit alpha	C	1DVEW	NA	Cucsa.100850	2-oxoisovalerate dehydrogenase subunit alpha	NA	NA	NA	NA	NA
1834	Cucsat.PASA.G2145	ctg1002	383601	383831	-	lincRNA	NA	NA	NA	NA	NA	NA	NA	NA	NA	NA	NA	NA
1835	Cucsat.PASA.G1691	ctg1002	385173	388510	-	protein_coding	NA	Converts adenosine 3'-phosphate 5'-phosphosulfate (PAPS) to adenosine 5'-phosphosulfate (APS) and 3'(2')-phosphoadenosine 5'- phosphate (PAP) to AMP	P, F	1DREA	NA	Cucsa.100860	3'(2'),5'-bisphosphate nucleotidase	NA	NA	NA	NA	NA
1836	Cucsat.PASA.G2173	ctg1002	388742	395298	+	protein_coding	PSAN	Photosystem I reaction centre subunit N (PSAN or PSI-N) | Photosystem I reaction center subunit	S, C	1EF96, 1DSAA, 1E442	NA	Cucsa.100870	SWIM zinc finger family protein	NA	NA	NA	NA	NA
1837	Cucsat.PASA.G2174	ctg1002	396596	400892	+	protein_coding	NA	Cyanobacterial and plant NDH-1 subunit O	S	1E4EY	NA	Cucsa.100900	NADH dehydrogenase-like complex O	NA	NA	NA	NA	NA
1838	Cucsat.PASA.G2158	ctg1002	398467	398703	-	lincRNA	NA	NA	NA	NA	NA	NA	NA	NA	NA	NA	NA	NA
1839	Cucsat.PASA.G1692	ctg1002	400743	405903	-	protein_coding	NA	- STE kinases include homologs to sterile 7, sterile 11 and sterile 20 from yeast, expressed	T	1DRKM	NA	Cucsa.100890	Mitogen-activated protein kinase kinase kinase	NA	NA	NA	STE_STE11	NA
1840	Cucsat.PASA.G2175	ctg1002	413389	421712	+	lincRNA	NA	NA	NA	NA	NA	NA	NA	NA	NA	NA	NA	NA
1841	Cucsat.PASA.G1693	ctg1002	413595	423392	-	protein_coding	NA	BTB POZ domain-containing protein At2g13690-like	S	1DS9D	NA	Cucsa.100910	BTB/POZ domain-containing protein	NA	NA	NA	NA	NA
1842	Cucsat.PASA.G1694	ctg1002	424473	430147	-	protein_coding	NA	nac domain	S	1E34M	NAC	Cucsa.100920	NAC domain protein,	NAC	TF	NAC	NA	NAC/NAM
1843	Cucsat.PASA.G1695	ctg1002	431064	448695	-	protein_coding	NA	phosphatidylinositol 4-kinase | Inherit from KOG: Phosphatidylinositol 4-kinase	U, T	1DR93, 1EBCZ	NA	Cucsa.100930	Phosphatidylinositol 4-kinase family protein	NA	NA	NA	NA	NA
1844	Cucsat.PASA.G2176	ctg1002	433760	435003	+	lincRNA	NA	NA	NA	NA	NA	NA	NA	NA	NA	NA	NA	NA
1845	Cucsat.PASA.G2177	ctg1002	437873	441426	+	lincRNA	NA	NA	NA	NA	NA	NA	NA	NA	NA	NA	NA	NA
1846	Cucsat.PASA.G1696	ctg1002	450737	455394	-	protein_coding	NA	DUF246 domain-containing protein	S	1DQ74	NA	Cucsa.100940	O-fucosyltransferase family protein	NA	NA	NA	NA	NA
1847	Cucsat.PASA.G2178	ctg1002	458063	480676	+	protein_coding	NA	ATP-dependent zinc metalloprotease FtsH-like	O	1E03B	NA	Cucsa.100950	ATP-dependent zinc metalloprotease FTSH	NA	NA	NA	NA	NA
1848	Cucsat.PASA.G1697	ctg1002	479042	487353	-	protein_coding	NA	Aminotransferase class-V	D	1DYQH	NA	Cucsa.100980	Aminotransferase, putative	NA	NA	NA	NA	NA
1849	Cucsat.PASA.G1698	ctg1002	498326	503646	-	protein_coding	NA	Chromatin assembly factor 1 subunit	B	1DYX7	NA	Cucsa.101000	Chromatin assembly factor 1 subunit B	NA	NA	NA	NA	NA
1850	Cucsat.PASA.G1699	ctg1002	505922	508527	-	protein_coding	OSI_27539	sequence-specific DNA binding transcription factor activity	K	1E4WH	bHLH	Cucsa.101020	Basic helix-loop-helix transcription factor	bHLH	TF	bHLH	NA	bHLH
1851	Cucsat.PASA.G1700	ctg1002	514271	527692	-	protein_coding	NA	zinc finger CCCH domain-containing protein	S	1DQIH	C3H	Cucsa.101030	Zinc finger CCCH domain-containing protein 38	C3H	TF	C3H	NA	NA
1852	Cucsat.PASA.G1702	ctg1002	528950	536219	-	protein_coding	NA	plant glycogenin-like starch initiation protein	G	1DVDG	NA	Cucsa.101040	Hexosyltransferase	NA	NA	NA	NA	NA
1853	Cucsat.PASA.G2179	ctg1002	529094	531743	+	lincRNA	NA	NA	NA	NA	NA	NA	NA	NA	NA	NA	NA	NA
1854	Cucsat.PASA.G1701	ctg1002	535765	540041	-	protein_coding	RPL17R	ribosomal protein	J	1E0FE	NA	Cucsa.101050	50S ribosomal protein L17	NA	NA	NA	NA	NA
1855	Cucsat.PASA.G1703	ctg1002	541004	544982	-	protein_coding	NA	Uridylate	F	1DPU0	NA	Cucsa.101060	Uridylate kinase, putative	NA	NA	NA	NA	NA
1856	Cucsat.PASA.G1704	ctg1002	546134	553305	-	protein_coding	NA	WD domain, G-beta repeat	S	1EMMX	NA	Cucsa.101070	WD-repeat protein, putative	NA	NA	NA	NA	NA
1857	Cucsat.PASA.G1705	ctg1002	599922	613703	-	protein_coding	NA	TPR	T	1DTBP, 1EK3B	NA	Cucsa.101100	Protein TONSOKU	NA	NA	NA	NA	NA
1858	Cucsat.PASA.G2180	ctg1002	614396	620422	+	protein_coding	NA	Ubiquinol-cytochrome c	C	1DQYM	NA	Cucsa.101110	ubiquinol-cytochrome C chaperone family protein	NA	NA	NA	NA	NA
1859	Cucsat.tRNA.G344	ctg1002	630318	630393	+	tRNA	tRNA-Asn	tRNA-Asn	NA	NA	NA	NA	NA	NA	NA	NA	NA	NA
1860	Cucsat.PASA.G1706	ctg1002	631141	639055	-	protein_coding	NA	Autophagy-related protein 13	U	1DQ8K	NA	Cucsa.101130	Autophagy-related protein 13	NA	NA	NA	NA	NA
1861	Cucsat.PASA.G2181	ctg1002	647921	650862	+	protein_coding	NA	RING-H2 finger protein	O	1DZ3K	NA	Cucsa.101150	RING-H2 zinc finger protein	NA	NA	NA	NA	NA
1862	Cucsat.PASA.G2182	ctg1002	657137	661045	+	protein_coding	ACT1	Actins are highly conserved proteins that are involved in various types of cell motility and are ubiquitously expressed in all eukaryotic cells | ACTIN	Z	1DQIC, 1EAAN	NA	Cucsa.101160	Actin	NA	NA	NA	NA	NA
1863	Cucsat.PASA.G2183	ctg1002	663198	665548	+	protein_coding	NA	auxin-induced protein	S	1DU7N	NA	Cucsa.101170	WAT1-related protein	NA	NA	NA	NA	NA
1864	Cucsat.PASA.G2184	ctg1002	668876	672190	+	protein_coding	NA	auxin-induced protein	S	1DU7N	NA	Cucsa.101180	WAT1-related protein	NA	NA	NA	NA	NA
1865	Cucsat.PASA.G2185	ctg1002	675612	683550	+	protein_coding	NA	auxin-induced protein	S	1DU7N	NA	Cucsa.101200	WAT1-related protein	NA	NA	NA	NA	NA
1866	Cucsat.PASA.G2186	ctg1002	684335	692320	+	protein_coding	NA	NA	S	1DY2N	NA	Cucsa.101210	Transmembrane protein, putative	NA	NA	NA	NA	NA
1867	Cucsat.PASA.G2142	ctg1002	691375	691831	-	lincRNA	NA	NA	NA	NA	NA	NA	NA	NA	NA	NA	NA	NA
1868	Cucsat.PASA.G1707	ctg1002	697984	702416	-	protein_coding	NA	auxin-induced protein	S	1DU7N	NA	Cucsa.101230	WAT1-related protein	NA	NA	NA	NA	NA
1869	Cucsat.PASA.G1708	ctg1002	709224	712714	-	protein_coding	NA	auxin-induced protein	S	1DU7N	NA	Cucsa.101240	WAT1-related protein	NA	NA	NA	NA	NA
1870	Cucsat.PASA.G1709	ctg1002	728274	735500	-	protein_coding	NA	auxin-induced protein	S	1DU7N	NA	Cucsa.101250	WAT1-related protein	NA	NA	NA	NA	NA
1871	Cucsat.PASA.G1710	ctg1002	741359	744020	-	protein_coding	NA	auxin-induced protein	S	1DU7N	NA	Cucsa.101270	WAT1-related protein	NA	NA	NA	NA	NA
1872	Cucsat.PASA.G1711	ctg1002	763035	766468	-	protein_coding	NA	Transcription elongation factor	K	1E0X2	NA	Cucsa.101280	Transcription elongation factor (TFIIS) family protein	IWS1	TR	IWS1	NA	NA
1873	Cucsat.tRNA.G345	ctg1002	769379	769453	-	tRNA	tRNA-Ile	tRNA-Ile	NA	NA	NA	NA	NA	NA	NA	NA	NA	NA
1874	Cucsat.PASA.G2187	ctg1002	769558	776826	+	protein_coding	NA	WD repeat domain-containing protein	S	1DWQ1	NA	Cucsa.101290	WD repeat domain-containing 83	NA	NA	NA	NA	NA
1875	Cucsat.PASA.G2188	ctg1002	785526	792649	+	protein_coding	NA	cellulose synthase A catalytic subunit	O	1DRBB	NA	Cucsa.229470	Cellulose synthase	NA	NA	NA	NA	NA
1876	Cucsat.PASA.G1712	ctg1002	798887	802872	-	protein_coding	NA	Alba	S, O	1EDMB, 1DV0A	NA	Cucsa.101310	Alba DNA/RNA-binding protein	NA	NA	NA	NA	NA
1877	Cucsat.PASA.G1713	ctg1002	803470	811656	-	protein_coding	NA	RNA-binding protein	K	1DS99	NA	Cucsa.101320	RNA-binding protein 39	NA	NA	NA	NA	NA
1878	Cucsat.PASA.G1714	ctg1002	812622	818679	-	protein_coding	NA	Protein of unknown function (DUF502)	S	1DTHY	NA	Cucsa.101330	Like-COV protein	NA	NA	NA	NA	NA
1879	Cucsat.PASA.G2189	ctg1002	822960	828023	+	protein_coding	NA	Provides the precursors necessary for DNA synthesis. Catalyzes the biosynthesis of deoxyribonucleotides from the corresponding ribonucleotides (By similarity)	F	1DWHJ	NA	Cucsa.101340	Ribonucleoside-diphosphate reductase	NA	NA	NA	NA	NA
1880	Cucsat.PASA.G2190	ctg1002	828631	834858	+	protein_coding	NA	Serine threonine-protein kinase endoribonuclease	T	1DWSU	NA	Cucsa.101350	Serine/threonine-protein kinase/endoribonuclease IRE1	NA	NA	NA	IRE1	NA
1881	Cucsat.PASA.G2191	ctg1002	835692	840055	+	protein_coding	NA	Pentatricopeptide repeat-containing protein	S	1DRPF, 1DQN5	NA	Cucsa.101360	Pentatricopeptide repeat-containing protein	NA	NA	NA	NA	NA
1882	Cucsat.miRNA.G194	ctg1002	843101	843314	-	miRNA	NA	NA	NA	NA	NA	NA	NA	NA	NA	NA	NA	NA
1883	Cucsat.PASA.G2192	ctg1002	845801	847563	+	protein_coding	NA	Transcription factor	K	1E4YX	ERF	Cucsa.101370	Ethylene-responsive transcription factor	AP2/ERF-ERF	TF	AP2/ERF->AP2/ERF-ERF	NA	AP2
1884	Cucsat.PASA.G2193	ctg1002	849998	851350	+	lincRNA	NA	NA	NA	NA	NA	NA	NA	NA	NA	NA	NA	NA
1885	Cucsat.PASA.G1715	ctg1002	850070	858859	-	protein_coding	NA	3-dehydroquinate dehydratase shikimate dehydrogenase	E	1DUDG	NA	Cucsa.101380	3-dehydroquinate dehydratase/shikimate dehydrogenase 3	NA	NA	NA	NA	NA
1886	Cucsat.RFAM.G109	ctg1002	850234	850358	+	snoRNA/CD-box	SNORD14	SNORD14	NA	NA	NA	NA	NA	NA	NA	NA	NA	NA
1887	Cucsat.RFAM.G115	ctg1002	850514	850615	+	snoRNA/HACA-box	snoR99	snoR99	NA	NA	NA	NA	NA	NA	NA	NA	NA	NA
1888	Cucsat.RFAM.G108	ctg1002	850678	850801	+	snoRNA/CD-box	SNORD14	SNORD14	NA	NA	NA	NA	NA	NA	NA	NA	NA	NA
1889	Cucsat.PASA.G2194	ctg1002	869051	874948	+	protein_coding	NA	Interacts with MUS81 to form a DNA structure-specific endonuclease with substrate preference for branched DNA structures with a 5'-end at the branch nick. Typical substrates include 3'- flap structures, D-loops, replication forks, nicked Holliday junctions and also intact Holliday junctions with a reduced efficiency. May be required in mitosis for the processing of stalled or collapsed replicatio…	L	1DT3Q	NA	Cucsa.101390	essential meiotic endonuclease 1B	NA	NA	NA	NA	NA
1890	Cucsat.PASA.G1716	ctg1002	877504	882368	-	protein_coding	NA	serine threonine-protein kinase At1g54610-like	T	1DQR3	NA	Cucsa.101410	Cyclin-dependent kinase	NA	NA	NA	CMGC_CDK-CRK7-CDK9	NA
1891	Cucsat.PASA.G1717	ctg1002	883730	888138	-	protein_coding	NA	Inherit from NOG: tsl-kinase interacting protein	S	1E3SJ	NA	Cucsa.101420	TSL-kinase interacting protein 1	NA	NA	NA	NA	NA
1892	Cucsat.PASA.G2195	ctg1002	894101	901688	+	protein_coding	NA	UDP-galactose transporter 2-like	E, G	1DQMN	NA	Cucsa.101430	Transporter-related family protein	NA	NA	NA	NA	NA
1893	Cucsat.PASA.G1718	ctg1002	930068	932677	-	protein_coding	WRKY45	Transcription factor	K	1E4PE	WRKY	Cucsa.101460	DNA-binding WRKY	WRKY	TF	WRKY	NA	WRKY
1894	Cucsat.PASA.G2607	ctg1002	930489	931124	+	lincRNA	NA	NA	NA	NA	NA	NA	NA	NA	NA	NA	NA	NA
1895	Cucsat.PASA.G2196	ctg1002	945390	969927	+	protein_coding	NA	Inherit from KOG: spastic paraplegia 11 (autosomal recessive)	S	1DWTQ, 1E1J0	NA	Cucsa.101470	Spatacsin	NA	NA	NA	NA	NA
1896	Cucsat.PASA.G2197	ctg1002	971947	973909	+	protein_coding	NA	glucan endo-1-3-beta-glucosidase	G	1DZI1	NA	Cucsa.101480	Glucan endo-1,3-beta-glucosidase, putative	NA	NA	NA	NA	NA
1897	Cucsat.PASA.G2198	ctg1002	974383	980978	+	protein_coding	NA	tRNA(His) guanylyltransferase	S	1DPV0	NA	Cucsa.101490	tRNA(His) guanylyltransferase 1	NA	NA	NA	NA	NA
1898	Cucsat.PASA.G1719	ctg1002	981748	984744	-	protein_coding	NA	chloroplast lumen common family protein	S	1DS2N	NA	Cucsa.101500	Tetratricopeptide repeat (TPR)-like superfamily protein	NA	NA	NA	NA	NA
1899	Cucsat.PASA.G2199	ctg1002	985444	1000064	+	protein_coding	NA	UPF0202 protein	S	1DTRJ	NA	Cucsa.101510	N-acetyltransferase 10	NA	NA	NA	NA	NA
1900	Cucsat.PASA.G1720	ctg1002	1000307	1004241	-	protein_coding	NA	ATP synthase 24 kDa subunit	U	1DSM3	NA	Cucsa.101520	Male gametophyte defective 1	NA	NA	NA	NA	NA
1901	Cucsat.PASA.G1721	ctg1002	1005018	1008302	-	protein_coding	NA	iron-sulfur assembly protein	P	1E4P1	NA	Cucsa.210580	Iron-sulfur cluster assembly accessory protein	NA	NA	NA	NA	NA
1902	Cucsat.PASA.G2200	ctg1002	1010239	1012279	+	protein_coding	WRKY51	WRKY transcription factor	K	1E52S	WRKY	Cucsa.101530	DNA-binding WRKY	WRKY	TF	WRKY	NA	WRKY
1903	Cucsat.PASA.G2201	ctg1002	1015582	1019759	+	protein_coding	NA	STYKc	T	1EDPF	NA	Cucsa.101540	Kinase protein with adenine nucleotide alpha hydrolases-like domain, putative	NA	NA	NA	RLK-Pelle_RLCK-VI	NA
1904	Cucsat.PASA.G2202	ctg1002	1021786	1024594	+	protein_coding	NA	NA	S	1E3SD	NA	Cucsa.101550	Thionin-like protein	NA	NA	NA	NA	NA
1905	Cucsat.PASA.G1722	ctg1002	1024586	1026221	-	protein_coding	NA	NA	S	1E7WG	NA	NA	NA	NA	NA	NA	NA	NA
1906	Cucsat.tRNA.G346	ctg1002	1031725	1031800	-	tRNA	tRNA-Val	tRNA-Val	NA	NA	NA	NA	NA	NA	NA	NA	NA	NA
1907	Cucsat.PASA.G2203	ctg1002	1034473	1037579	+	protein_coding	NA	cytochrome P450	Q	1DWAV	NA	Cucsa.101570	Cytochrome P450 family protein	NA	NA	NA	NA	NA
1908	Cucsat.RFAM.G106	ctg1002	1038517	1038717	+	snRNA	U2	U2	NA	NA	NA	NA	NA	NA	NA	NA	NA	NA
1909	Cucsat.PASA.G2587	ctg1002	1055782	1063070	+	protein_coding	NA	cytochrome P450	Q	1DWAV	NA	Cucsa.101590	Cytochrome P450 family protein	NA	NA	NA	NA	NA
1910	Cucsat.PASA.G2204	ctg1002	1063149	1071526	+	lincRNA	NA	NA	NA	NA	NA	NA	NA	NA	NA	NA	NA	NA
1911	Cucsat.PASA.G2205	ctg1002	1070992	1072093	+	protein_coding	NA	cytochrome P450	Q	1DWAV	NA	NA	NA	NA	NA	NA	NA	NA
1912	Cucsat.tRNA.G347	ctg1002	1076001	1077613	-	tRNA	tRNA-Asn	tRNA-Asn	NA	NA	NA	NA	NA	NA	NA	NA	NA	NA
1913	Cucsat.PASA.G1723	ctg1002	1082171	1087903	-	protein_coding	NA	ABC transporter F family member | ABC transporter	S	1DTSI, 1ECFU	NA	Cucsa.101640	ABC transporter ATP-binding protein	NA	NA	NA	NA	NA
1914	Cucsat.PASA.G2206	ctg1002	1090468	1094614	+	protein_coding	NA	Cleavage site for pathogenic type III effector avirulence factor Avr	S	1E6BG	NA	Cucsa.101650	Pathogenic type III effector avirulence factor Avr AvrRpt-cleavage: cleavage site protein	NA	NA	NA	NA	NA
1915	Cucsat.PASA.G2207	ctg1002	1097656	1104609	+	protein_coding	NA	Shikimate kinase	E	1DVW9	NA	Cucsa.101660	Shikimate kinase	NA	NA	NA	NA	NA
1916	Cucsat.PASA.G1724	ctg1002	1101537	1104535	-	protein_coding	OSI_17605	Stress enhanced protein 2	S	1E3I4	NA	Cucsa.101670	Stress enhanced protein 2	NA	NA	NA	NA	NA
1917	Cucsat.PASA.G1726	ctg1002	1106025	1108889	-	protein_coding	OSI_22229	NA	S	1E2K1	NA	Cucsa.101680	Transmembrane protein, putative	NA	NA	NA	NA	NA
1918	Cucsat.PASA.G1725	ctg1002	1108332	1126927	-	protein_coding	RCE1	E3 ubiquitin-protein ligase | NEDD8-conjugating enzyme	O	1DTBN, 1DXBW	NA	Cucsa.101690	E3 ubiquitin-protein ligase RNF123 family	NA	NA	NA	NA	NA
1919	Cucsat.PASA.G2208	ctg1002	1144375	1145751	+	protein_coding	NA	Protein of unknown function, DUF607	S	1DU4Q	NA	Cucsa.101730	Calcium uniporter, mitochondrial	NA	NA	NA	NA	NA
1920	Cucsat.PASA.G1727	ctg1002	1148413	1150657	-	protein_coding	NA	GNS1 SUR4 membrane family protein	I	1DSTA	NA	Cucsa.101740	GNS1/SUR4 membrane protein family	NA	NA	NA	NA	NA
1921	Cucsat.PASA.G2209	ctg1002	1153655	1162795	+	protein_coding	NA	Hydrolase zinc ion binding protein	A	1DZY6	NA	Cucsa.101750	TRNA ADENOSINE DEAMINASE 3	NA	NA	NA	NA	NA
1922	Cucsat.PASA.G1728	ctg1002	1154186	1155267	-	lincRNA	NA	NA	NA	NA	NA	NA	NA	NA	NA	NA	NA	NA
1923	Cucsat.PASA.G2210	ctg1002	1165972	1167499	+	protein_coding	NA	Zinc finger, C3HC4 type (RING finger)	O	1E2M2	NA	Cucsa.101760	RING finger protein 5	NA	NA	NA	NA	NA
1924	Cucsat.PASA.G2211	ctg1002	1176255	1176994	+	lincRNA	NA	NA	NA	NA	NA	NA	NA	NA	NA	NA	NA	NA
1925	Cucsat.RFAM.G105	ctg1002	1181581	1181886	-	miscRNA	Plant_SRP	Plant_SRP	NA	NA	NA	NA	NA	NA	NA	NA	NA	NA
1926	Cucsat.PASA.G1729	ctg1002	1182612	1186692	-	protein_coding	OSI_27916	ribosomal protein	J	1DPVJ	NA	Cucsa.101790	50S ribosomal protein L13, putative	NA	NA	NA	NA	NA
1927	Cucsat.PASA.G1730	ctg1002	1187202	1193260	-	protein_coding	NA	mTERF	K	1DUVE	NA	Cucsa.101810	Mitochondrial transcription termination factor family protein	mTERF	TR	mTERF	NA	mTERF
1928	Cucsat.PASA.G1731	ctg1002	1193859	1204250	-	protein_coding	NA	DA1-related	Z, T	1DRQ1	NA	Cucsa.101820	Protein DA1-related 1	Others	TR	Others	NA	NA
1929	Cucsat.PASA.G2212	ctg1002	1195265	1202321	+	lincRNA	NA	NA	NA	NA	NA	NA	NA	NA	NA	NA	NA	NA
1930	Cucsat.PASA.G2213	ctg1002	1215167	1220949	+	protein_coding	NA	homeodomain protein	K	1DV8V	TALE	Cucsa.101830	BEL1-like homeodomain protein 2	HB-BELL	TF	HB->HB-BELL	NA	Homeodomain
1931	Cucsat.PASA.G1732	ctg1002	1224937	1230221	-	protein_coding	NA	BTB POZ domain-containing protein	S	1DZE7	NA	Cucsa.101840	BTB/POZ domain-containing protein	NA	NA	NA	NA	NA
1932	Cucsat.PASA.G2214	ctg1002	1233100	1234660	+	protein_coding	NA	NA	S	1E6CW	NA	Cucsa.101860	Formate--tetrahydrofolate ligase	NA	NA	NA	NA	NA
1933	Cucsat.PASA.G1733	ctg1002	1234574	1244594	-	protein_coding	NA	histone-lysine N-methyltransferase SUVR5-like	K, B	1DQZV	NA	Cucsa.101850	Histone-lysine N-methyltransferase	SET	TR	SET	NA	NA
1934	Cucsat.PASA.G2215	ctg1002	1250844	1256492	+	protein_coding	NA	Ternary complex factor MIP1	S	1DWQF	NA	Cucsa.101870	Protein of unknown function, DUF547	NA	NA	NA	NA	NA
1935	Cucsat.PASA.G1734	ctg1002	1270060	1272190	-	protein_coding	NA	CASP-like protein | Domain of unknown function (DUF588)	S	1E2TZ, 1EEG7	NA	Cucsa.101890	CASP-like protein	NA	NA	NA	NA	NA
1936	Cucsat.PASA.G1735	ctg1002	1273319	1277658	-	protein_coding	PSBO	oxygen-evolving enhancer protein 1 | Cold acclimation protein	S, G	1E0DW, 1DT3B	NA	Cucsa.101900	Oxygen-evolving enhancer protein 1	NA	NA	NA	NA	NA
1937	Cucsat.PASA.G1736	ctg1002	1280559	1283839	-	protein_coding	NA	BTB POZ domain-containing protein	S	1DYQF	NA	Cucsa.101920	Phototropic-responsive NPH3 family protein	NA	NA	NA	NA	NA
1938	Cucsat.PASA.G2216	ctg1002	1281582	1289276	+	protein_coding	NA	thioredoxin-like protein HCF164	O	1DQV9	NA	Cucsa.101930	Thiol disulfide interchange protein	NA	NA	NA	NA	NA
1939	Cucsat.PASA.G1737	ctg1002	1288728	1294033	-	protein_coding	NA	wall-associated receptor kinase-like	T	1E0RZ	NA	Cucsa.101940	Kinase, putative	NA	NA	NA	RLK-Pelle_WAK_LRK10L-1	NA
1940	Cucsat.PASA.G1738	ctg1002	1305190	1345488	-	protein_coding	NA	Protein of unknown function (DUF1162) | Inherit from KOG: vacuolar protein	U	1E6V3, 1EKZJ	NA	Cucsa.101990	Vacuolar protein sorting-associated protein 13C, putative	NA	NA	NA	NA	NA
1941	Cucsat.PASA.G1739	ctg1002	1346416	1349263	-	protein_coding	NA	Brain protein	S	1E4HN	NA	Cucsa.102000	Brain protein 44-like protein	NA	NA	NA	NA	NA
1942	Cucsat.tRNA.G348	ctg1002	1349233	1349324	+	tRNA	tRNA-Leu	tRNA-Leu	NA	NA	NA	NA	NA	NA	NA	NA	NA	NA
1943	Cucsat.PASA.G2217	ctg1002	1352911	1354777	+	protein_coding	NA	NA	S	1DQCK	NA	Cucsa.102010	F6A14.6 protein, putative	NA	NA	NA	NA	NA
1944	Cucsat.PASA.G2218	ctg1002	1360644	1366131	+	protein_coding	NA	G_alpha	D, T	1E04K	NA	Cucsa.102030	Guanine nucleotide-binding protein alpha-2 subunit	NA	NA	NA	NA	NA
1945	Cucsat.PASA.G1740	ctg1002	1366177	1378706	-	protein_coding	NA	Domain of unknown function (DUF1985) | Transcriptional factor B3 family protein	K, O	1E79G, 1EG73	B3	Cucsa.102050	Plant-specific B3-DNA-binding domain protein	B3	TF	B3->B3	NA	B3
1946	Cucsat.miRNA.G260	ctg1002	1381439	1381593	-	miRNA	NA	NA	NA	NA	NA	NA	NA	NA	NA	NA	NA	NA
1947	Cucsat.PASA.G1741	ctg1002	1382153	1383871	-	protein_coding	OSI_12652	B3 domain-containing	K	1E7FI	B3	Cucsa.102060	B3 domain-containing transcription factor VRN1	B3	TF	B3->B3	NA	B3
1948	Cucsat.PASA.G1742	ctg1002	1384993	1394729	-	protein_coding	OSI_12652	B3 domain-containing | B3 domain-containing transcription factor	K	1E2D3, 1E7FI	B3	Cucsa.102080	B3 domain-containing protein	B3	TF	B3->B3	NA	B3
1949	Cucsat.PASA.G2219	ctg1002	1408017	1415727	+	protein_coding	NA	cyclin H	K, D, L	1EMKT, 1E0P4	NA	Cucsa.102110	Cyclin H, putative	NA	NA	NA	NA	NA
1950	Cucsat.PASA.G2220	ctg1002	1424440	1429788	+	protein_coding	NA	Hydroxyproline-rich glycoprotein family protein	U	1DSM6	NA	Cucsa.102130	Hydroxyproline-rich glycoprotein family protein	NA	NA	NA	NA	NA
1951	Cucsat.PASA.G1743	ctg1002	1434389	1444932	-	protein_coding	NA	esterase	S	1DYZ5	NA	Cucsa.102150	Polyneuridine-aldehyde esterase	NA	NA	NA	NA	NA
1952	Cucsat.PASA.G1744	ctg1002	1447627	1449907	-	protein_coding	NA	esterase	S	1DYZ5	NA	Cucsa.102160	Polyneuridine-aldehyde esterase	NA	NA	NA	NA	NA
1953	Cucsat.PASA.G1745	ctg1002	1451688	1453481	-	protein_coding	NA	alpha/beta hydrolase fold	S	1DZP6	NA	Cucsa.102170	methyl esterase 10	NA	NA	NA	NA	NA
1954	Cucsat.PASA.G1746	ctg1002	1456016	1461759	-	protein_coding	NA	Protein of unknown function (DUF1649)	S	1E15T	NA	Cucsa.102180	Autophagy-like protein	NA	NA	NA	NA	NA
1955	Cucsat.PASA.G1747	ctg1002	1483201	1486874	-	protein_coding	NA	L-ascorbate oxidase homolog	Q	1DW7H	NA	Cucsa.102200	L-ascorbate oxidase	NA	NA	NA	NA	NA
1956	Cucsat.PASA.G2221	ctg1002	1488689	1501066	+	protein_coding	OSI_22175	GRAM domain	S	1DYS1	NA	Cucsa.102210	Unknown protein	NA	NA	NA	NA	NA
1957	Cucsat.PASA.G2222	ctg1002	1501562	1505251	+	protein_coding	NA	disease resistance protein At5g66900-like	T	1E07Q	NA	Cucsa.102240	NBS-LRR disease resistance protein	NA	NA	NA	NA	NA
1958	Cucsat.PASA.G2223	ctg1002	1511972	1513647	+	protein_coding	NA	cysteine	O	1DQGP	NA	Cucsa.102250	Cysteine protease, putative	NA	NA	NA	NA	NA
1959	Cucsat.PASA.G2224	ctg1002	1517857	1520223	+	protein_coding	NA	MYB family transcription factor	K	1E18D, 1E2AA	G2-like	Cucsa.102260	Two-component response regulator	GARP-G2-like	TF	GARP->GARP-G2-like	NA	Myb/SANT
1960	Cucsat.PASA.G2225	ctg1002	1522329	1527527	+	protein_coding	NA	Protein misato homolog	Z	1DRX2	NA	Cucsa.102270	Protein misato like 1	NA	NA	NA	NA	NA
1961	Cucsat.PASA.G2226	ctg1002	1529845	1537553	+	protein_coding	NA	- STE kinases include homologs to sterile 7, sterile 11 and sterile 20 from yeast, expressed	T	1DRS4	NA	Cucsa.102280	Protein kinase	NA	NA	NA	STE_STE11	NA
1962	Cucsat.PASA.G2161	ctg1002	1531253	1531575	-	lincRNA	NA	NA	NA	NA	NA	NA	NA	NA	NA	NA	NA	NA
1963	Cucsat.PASA.G2227	ctg1002	1539291	1541154	+	protein_coding	NA	peroxidase	G	1DV4H	NA	Cucsa.102290	Peroxidase	NA	NA	NA	NA	NA
1964	Cucsat.PASA.G2228	ctg1002	1545589	1551075	+	protein_coding	CRK1	Calcium calmodulin-dependent serine threonine-protein kinase	T	1DSB0	NA	Cucsa.102300	CDPK-related kinase	NA	NA	NA	CAMK_CDPK	NA
1965	Cucsat.PASA.G1748	ctg1002	1552697	1555431	-	protein_coding	NA	short chain dehydrogenase	Q	1DS7B, 1EMK8	NA	Cucsa.102310	Short-chain dehydrogenase/reductase family protein	NA	NA	NA	NA	NA
1966	Cucsat.PASA.G1749	ctg1002	1561861	1565949	-	protein_coding	NA	expressed protein	S	1DVA5	NA	Cucsa.102320	Protein of unknown function, DUF547	NA	NA	NA	NA	NA
1967	Cucsat.PASA.G1750	ctg1002	1572612	1578595	-	protein_coding	NA	Protein of unknown function (DUF3651)	S	1DX89	NA	Cucsa.102330	Transmembrane protein 131-like	NA	NA	NA	NA	NA
1968	Cucsat.PASA.G1751	ctg1002	1613451	1617736	-	protein_coding	NA	Sulfotransferase domain	S	1EK9N	NA	NA	NA	NA	NA	NA	NA	NA
1969	Cucsat.PASA.G1752	ctg1002	1622634	1629262	-	protein_coding	NA	CTLH	Z	1DR6G	NA	Cucsa.102360	C-terminal LisH motif isoform 1	NA	NA	NA	NA	NA
1970	Cucsat.PASA.G1753	ctg1002	1629961	1635632	-	protein_coding	NA	Inherit from KOG: (RNA) helicase	S, J	1E2UZ, 1EMEQ, 1E4XE	NA	Cucsa.102380	Eukaryotic initiation factor 4A	NA	NA	NA	NA	NA
1971	Cucsat.PASA.G2229	ctg1002	1635965	1645329	+	protein_coding	NA	NA	S	1DSE7	NA	Cucsa.102390	TUDOR-SN protein 1 isoform 2	NA	NA	NA	NA	NA
1972	Cucsat.PASA.G1754	ctg1002	1655150	1657967	-	protein_coding	NA	heat shock factor	K	1E2F5	HSF	Cucsa.102410	Heat shock transcription factor	HSF	TF	HSF	NA	HSF
1973	Cucsat.PASA.G1755	ctg1002	1666473	1667925	-	protein_coding	NA	Protein of unknown function (DUF1685)	S	1EEUW, 1E4YJ	NA	Cucsa.102420	Protein of unknown function (DUF1685)	NA	NA	NA	NA	NA
1974	Cucsat.PASA.G2230	ctg1002	1687285	1692296	+	protein_coding	NA	Remorin, C-terminal region	S	1E3DN	NA	Cucsa.102440	Remorin family protein	NA	NA	NA	NA	NA
1975	Cucsat.PASA.G1756	ctg1002	1688765	1691902	-	lincRNA	NA	NA	NA	NA	NA	NA	NA	NA	NA	NA	NA	NA
1976	Cucsat.PASA.G1757	ctg1002	1695181	1708362	-	protein_coding	NA	Lipase (class 3)	I	1EKW2, 1DRKP	NA	Cucsa.102450	Lipase	NA	NA	NA	NA	NA
1977	Cucsat.PASA.G2231	ctg1002	1697486	1699388	+	lincRNA	NA	NA	NA	NA	NA	NA	NA	NA	NA	NA	NA	NA
1978	Cucsat.PASA.G2232	ctg1002	1699927	1702113	+	lincRNA	NA	NA	NA	NA	NA	NA	NA	NA	NA	NA	NA	NA
1979	Cucsat.PASA.G2600	ctg1002	1703802	1708769	+	lincRNA	NA	NA	NA	NA	NA	NA	NA	NA	NA	NA	NA	NA
1980	Cucsat.PASA.G1758	ctg1002	1722699	1725539	-	protein_coding	NA	Late embryogenesis abundant protein	S	1DSJC	NA	Cucsa.102490	Late embryogenesis abundant protein	NA	NA	NA	NA	NA
1981	Cucsat.PASA.G2233	ctg1002	1728472	1735128	+	protein_coding	NA	serine threonine-protein kinase abkC-like	K	1DRM2	NA	Cucsa.102500	Protein kinase-like	NA	NA	NA	NA	NA
1982	Cucsat.PASA.G2234	ctg1002	1735714	1740361	+	protein_coding	NA	PI-PLC X domain-containing protein	S	1EKBE, 1DT1F	NA	Cucsa.102510	PI-PLC X domain-containing protein family	NA	NA	NA	NA	NA
1983	Cucsat.PASA.G1759	ctg1002	1738345	1743093	-	protein_coding	NA	serine threonine-protein kinase	T	1DV36	NA	Cucsa.102520	Kinase family protein	NA	NA	NA	RLK-Pelle_RLCK-V	NA
1984	Cucsat.PASA.G1760	ctg1002	1745731	1749597	-	protein_coding	NA	Transcription factor	K	1E40Z	bHLH	Cucsa.102530	Basic helix-loop-helix transcription factor	bHLH	TF	bHLH	NA	bHLH
1985	Cucsat.PASA.G2235	ctg1002	1755457	1762475	+	protein_coding	NA	Inherit from KOG: amino acid | OTU domain-containing protein	T, O	1DSFQ, 1EKMH	NA	Cucsa.102540	OTU domain-containing 3	NA	NA	NA	NA	NA
1986	Cucsat.PASA.G1761	ctg1002	1771784	1775327	-	protein_coding	AP2	floral homeotic protein APETALA	K	1DTH7	AP2	Cucsa.102550	AP2 transcription factor	AP2/ERF-AP2	TF	AP2/ERF->AP2/ERF-AP2	NA	AP2
1987	Cucsat.PASA.G1762	ctg1002	1798744	1804886	-	protein_coding	NA	RNA recognition motif. (a.k.a. RRM, RBD, or RNP domain)	A	1DUPF	NA	Cucsa.102570	RNA binding protein, putative	NA	NA	NA	NA	NA
1988	Cucsat.PASA.G1763	ctg1002	1807496	1811236	-	protein_coding	NA	inactive receptor kinase	T	1DY7Z	NA	Cucsa.102580	Leucine-rich repeat protein kinase family protein	NA	NA	NA	RLK-Pelle_LRR-III	NA
1989	Cucsat.PASA.G1764	ctg1002	1823014	1825230	-	protein_coding	WRKY15	Transcription factor	K	1DV1G	WRKY	Cucsa.102600	WRKY transcription factor	WRKY	TF	WRKY	NA	WRKY
1990	Cucsat.PASA.G2236	ctg1002	1830152	1834960	+	protein_coding	PGLCAT8	glycosyltransferase	O	1DZBI	NA	Cucsa.102610	Glycosyltransferase	NA	NA	NA	NA	NA
1991	Cucsat.PASA.G2237	ctg1002	1838102	1841477	+	protein_coding	NA	cysteine	O	1DWX4	NA	Cucsa.102620	Cysteine protease	NA	NA	NA	NA	NA
1992	Cucsat.PASA.G2238	ctg1002	1846592	1851748	+	protein_coding	NA	C2 domain of PTEN tumour-suppressor protein	T	1DQSR	NA	Cucsa.102650	Phosphatidylinositol-3,4,5-trisphosphate 3-phosphatase and dual-specificity protein phosphatase PTEN, putative	NA	NA	NA	NA	NA
1993	Cucsat.PASA.G1765	ctg1002	1851708	1857044	-	protein_coding	NA	small RNA degrading nuclease	L	1DTSV	NA	Cucsa.102660	Small RNA degrading nuclease 3	NA	NA	NA	NA	NA
1994	Cucsat.PASA.G2239	ctg1002	1864398	1866635	+	protein_coding	NA	cyclin d3	D	1E1WB	NA	Cucsa.102670	Cyclin D3	NA	NA	NA	NA	NA
1995	Cucsat.PASA.G1766	ctg1002	1867209	1870181	-	protein_coding	NA	ADP-ribosylation factor	U	1DRE6	NA	Cucsa.102680	ADP-ribosylation factor family protein	NA	NA	NA	NA	NA
1996	Cucsat.PASA.G1767	ctg1002	1870871	1875264	-	protein_coding	NA	)-oxidoreductase | Microtubule-associated protein RP EB family	Z, E	1DV7C, 1DV57	NA	Cucsa.102700	FAD-dependent oxidoreductase family protein	NA	NA	NA	NA	NA
1997	Cucsat.PASA.G2240	ctg1002	1894889	1895428	+	lincRNA	NA	NA	NA	NA	NA	NA	NA	NA	NA	NA	NA	NA
1998	Cucsat.PASA.G1768	ctg1002	1901248	1912679	-	protein_coding	NA	MRG | Mortality factor 4-like protein 1	K, B	1E9KC, 1DVM0	NA	Cucsa.102720	Mortality factor 4-like protein 1	NA	NA	NA	NA	NA
1999	Cucsat.PASA.G1769	ctg1002	1929732	1941331	-	protein_coding	NA	cytochrome P450	Q	1DXU9	NA	Cucsa.102760	Cytochrome P450	NA	NA	NA	NA	NA
[truncated: 25,065 more rows]
