# Supplementary material for: Understanding Transcription Factors and How They Affect Processes in Cucumber Sex Determination
Source: Metabolites. 2023 Jun 10;13(6):740. doi: 10.3390/metabo13060740 (PMC10305380; doi:10.3390/metabo13060740)
Supplement: Supplementary file 1 [file metabolites-13-00740-s001.zip › metabolites-2396319-supplementary/suplementy_v2/S3.RNA_seq_results_annotated.xlsx]

## Sheet: FvM
PlantRegMap.Gene_ID	baseMeanA	baseMeanB	log2.FC	padj	B10_v3.Gene.ID	Locus	Start	Stop	string	Biotype	Symbol	Description	COG.categories	Eggnog.OG	TF_family_PlantRegMap	PlantRegMap_ID_annotation	TF_Family_ITAK	Category_ITAK	DETAILS_ITAK	corresponding_protein_kinase_familiy
Cucsa.339600	0	199.76983907268	Inf	6.80803999669575E-09	Cucsat.PASA.G13277	ctg1838	3725449	3728026	+	protein_coding	SWEET6B	bidirectional sugar transporter	P	1E18U		Bidirectional sugar transporter SWEET
Cucsa.084000	0	129.157994590776	Inf	2.52281745377384E-07
Cucsa.303610	0	259.028530511791	Inf	5.5401355794915E-07	Cucsat.PASA.G21085	ctg910	1408039	1410032	-	protein_coding		Cellulase (glycosyl hydrolase family 5)	G	1DUZV		Hydrolase, hydrolyzing O-glycosyl compounds, putative
Cucsa.142760	0	298.068700814064	Inf	0.0000022412044928857	Cucsat.PASA.G7151	ctg1528	2490682	2496506	-	protein_coding		Plastocyanin-like domain	S	1E6XN		Early nodulin-like protein
Cucsa.094810	0	1286.61487446035	Inf	2.24788666041666E-06	Cucsat.PASA.G16577	ctg24	943297	950293	+	protein_coding		cysteine	O	1DQGP		Cysteine protease, putative
Cucsa.094820	0	698.850508992324	Inf	0.0000040361554525193
Cucsa.094890	0	1049.28372763649	Inf	0.0000040549560206516
Cucsa.181720	0	360.320163202865	Inf	0.000217485428161819	Cucsat.PASA.G7295	ctg1528	5103511	5106035	-	protein_coding		pectinesterase	G	1DRTH		Pectinesterase
Cucsa.254230	0	211.000625141789	Inf	0.00052167862399656	Cucsat.PASA.G1238	ctg1	10037627	10042043	+	protein_coding		beta-galactosidase	G	1DRPY		Beta-galactosidase
Cucsa.238340	0	206.938601702041	Inf	0.000540661143811136
Cucsa.005440	0	181.081760157719	Inf	0.000831516691415686	Cucsat.PASA.G17286	ctg27	2031747	2033935	+	protein_coding		Pectate lyase	G	1DW9W		Pectate lyase
Cucsa.152630	0	135.570676909334	Inf	0.00139012096694557	Cucsat.PASA.G16385	ctg2279	217186	223788	-	protein_coding		L-ascorbate oxidase homolog	Q	1DU15		L-ascorbate oxidase-like protein
Cucsa.094910	0	84.7446175864911	Inf	0.00146938647887366
Cucsa.302770	0	47.3238292092121	Inf	0.00230099450239492	Cucsat.PASA.G21120	ctg910	2016625	2019381	-	protein_coding		Sugar (and other) transporter	G	1EC1Q		Sugar transporter, putative
Cucsa.238360	0	108.770060899988	Inf	0.00242055406974387
Cucsa.118670	0	92.4839774696457	Inf	0.00345602244114535
Cucsa.173610	0	44.0923210201323	Inf	0.00363187964973016	Cucsat.PASA.G16327	ctg2246	715771	718229	-	protein_coding		transposon protein	L	1DT82		Transposase
Cucsa.330560	0	69.0500064383666	Inf	0.00465908636438578	Cucsat.PASA.G10303	ctg1675	938563	941190	+	protein_coding		meprin and TRAF homology domain-containing protein MATH domain-containing protein	D	1E320		TRAF-like family protein
Cucsa.303410	0	109.600076735222	Inf	0.00474890197198203	Cucsat.PASA.G21347	ctg910	1528730	1532220	+	protein_coding	OSI_09800	Beta-carotene hydroxylase	I	1DUSS		Beta-carotene hydroxylase
Cucsa.363350	0	59.7288948827239	Inf	0.0058920601689525
Cucsa.102250	0	64.1612510529751	Inf	0.0108077745401618	Cucsat.PASA.G2223	ctg1002	1511972	1513647	+	protein_coding		cysteine	O	1DQGP		Cysteine protease, putative
Cucsa.099520	0	56.0787052371302	Inf	0.0120504698964917
Cucsa.198720	0	38.4393286144781	Inf	0.0145942102491298	Cucsat.PASA.G14018	ctg1869	1313423	1317730	-	protein_coding						Unknown protein
Cucsa.124080	0	46.9984690066861	Inf	0.0145942102491298	Cucsat.PASA.G1504	ctg1000	454458	456454	-	protein_coding		polygalacturonase	G	1DSNR		Pectin lyase-like superfamily protein, putative
Cucsa.170140	0	43.9834937951688	Inf	0.0260034088350667	Cucsat.PASA.G7752	ctg1556	49470	56129	+	protein_coding		Serine threonine-protein kinase | SNF1-related protein kinase 2.1	T	1DU87, 1EBBV		Protein kinase				CAMK_OST1L
Cucsa.142980	0	34.3402575983848	Inf	0.0264687795889677	Cucsat.PASA.G7437	ctg1528	2179184	2182068	+	protein_coding		Nitrate transporter	P	1DU3V		nitrate transporter 1.5
Cucsa.362520	0	31.5823077776639	Inf	0.0437410542566286	Cucsat.PASA.G6251	ctg1425	2254396	2256147	+	protein_coding		aspartic	O	1DQ4A		Eukaryotic aspartyl protease family protein
Cucsa.339080	0.829029691945895	1003.0869892867	10.2407353305156	0.0000022412044928857	Cucsat.PASA.G12735	ctg1838	3339846	3342200	-	protein_coding		Pectate lyase	G	1DW9W		Pectate lyase
Cucsa.286280	0.829029691945895	117.232473170198	7.14373276033909	0.0000589028956858543	Cucsat.PASA.G7004	ctg1522	378139	379145	+	protein_coding		Invertase pectin methylesterase inhibitor	S	1E7GJ		Invertase/pectin methylesterase inhibitor family protein
Cucsa.374150	0.829029691945895	358.843498111514	8.75771529220471	0.000771190382619024	Cucsat.PASA.G15818	ctg2100	11326	14004	-	protein_coding		pectinesterase	G	1DWBS		Pectinesterase
Cucsa.105440	0.829029691945895	230.071746808562	8.1164443405617	0.00236836903778438	Cucsat.PASA.G3065	ctg1041	7301400	7302598	-	protein_coding		copper ion binding	S	1E37H		Blue copper protein
Cucsa.256730	0.829029691945895	47.0375942250656	5.82624669085785	0.0188756997708658	Cucsat.PASA.G1136	ctg1	8390798	8394172	+	protein_coding		Nucleotide-diphospho-sugar transferase	S	1DQJH		Glycosyltransferase
Cucsa.006310	0.829029691945895	43.5312522603973	5.71448393920188	0.0265420582328096
Cucsa.046840	0.829029691945895	50.2409689010323	5.92129670355985	0.0439630412583069
Cucsa.074620	0.897611822707008	279.151448289148	8.28074064753858	2.89795528651111E-12	Cucsat.PASA.G229	ctg1	5193662	5197512	-	protein_coding		ABC transporter	Q	1DPYJ		ABC transporter G family member 9
Cucsa.074690	0.897611822707008	29223.4247540658	14.9906740566964	2.31170851834093E-08
Cucsa.173620	0.897611822707008	107.654996149288	6.90610788137308	3.08679343282313E-07
Cucsa.352830	0.897611822707008	85.7586369065645	6.57804648656069	0.0000204115342061635
Cucsa.395910	0.897611822707008	179.889360437828	7.64680246730001	0.00494690732389591
Cucsa.129610	0.897611822707008	74.922890564242	6.38317107212861	0.0338910469550937
Cucsa.366520	1.65805938389179	172.842858054692	6.70382150348048	1.84606233583184E-10	Cucsat.PASA.G15959	ctg2178	371604	373156	-	protein_coding	OSI_12652	B3 domain-containing | B3	S, K	1E6EC, 1E7FI	B3	B3 domain-containing transcription factor VRN1-like protein	B3	TF	B3->B3
Cucsa.148380	1.65805938389179	209.500211620125	6.98131221268109	0.00140137968350462
Cucsa.152590	1.7266415146529	356.775307382791	7.69090337718026	0.00146938647887366	Cucsat.PASA.G16388	ctg2279	241808	244144	-	protein_coding		L-ascorbate oxidase homolog	Q	1DU15		L-ascorbate oxidase-like protein
Cucsa.152620	1.7266415146529	173.844136026271	6.65368201222338	0.0146395856705306
Cucsa.295160	1.7266415146529	85.491374330771	5.62973837964264	0.0469077232542106
Cucsa.105240	1.79522364541402	416.23182060988	7.85707986867428	0.00158816831310454	Cucsat.PASA.G3081	ctg1041	7409014	7409843	-	protein_coding		late embryogenesis abundant protein-related LEA protein-related	S	1E8ZW		Late embryogenesis abundant family protein
Cucsa.166720	3.38470089854469	71.0424752252445	4.39158159266969	0.0085781447311605	Cucsat.PASA.G8410	ctg1557	1378102	1381304	-	protein_coding		Tyrosine DOPA decarboxylase	E	1DW3N		Tyrosine decarboxylase
Cucsa.141950	3.38470089854469	270.940383985148	6.32280328432936	0.0121468857838811	Cucsat.PASA.G7480	ctg1528	3205971	3206890	+	protein_coding		pollen Ole e 1 allergen and extensin family protein	S	1E5TS		Pollen Ole e 1 allergen and extensin family protein
Cucsa.349380	3.4532830293058	1126.51446286028	8.34968153894557	0.0488581119921071	Cucsat.PASA.G6381	ctg1429	542995	546158	+	protein_coding		bidirectional sugar transporter	U	1DRRF		Bidirectional sugar transporter SWEET
Cucsa.096340	3.52186516006692	898.07367330595	7.99435031634859	3.2220858624212E-16	Cucsat.PASA.G16847	ctg24	2064964	2068376	-	protein_coding		Desaturase	I	1DZUC		Delta 9 desaturase, putative
Cucsa.304270	4.35089485201281	352.771426534423	6.3412777495572	0.00750110671592626	Cucsat.PASA.G21316	ctg910	933774	937553	+	protein_coding	OSI_17069	GDSL esterase lipase	I	1DPTU		GDSL esterase/lipase
Cucsa.284640	4.35089485201281	80.1332182573893	4.2030163615924	0.00847716583496108	Cucsat.PASA.G9882	ctg1673	1241633	1244173	+	protein_coding		heparanase-like protein	G	1E23N		Heparanase-like protein 2
Cucsa.374170	4.97417815167537	287.159458121826	5.85125009104668	0.00317346944869478	Cucsat.PASA.G20048	ctg4090	9793	12140	+	protein_coding		pectinesterase	G	1DWBS		Pectinesterase
Cucsa.112290	5.04276028243648	190.613073352168	5.24028961525608	0.0407027695313833	Cucsat.PASA.G14086	ctg1869	2480621	2483797	-	protein_coding		L-ascorbate oxidase homolog	Q	1DU15		L-ascorbate oxidase-like protein
Cucsa.069220	6.0089542359046	822.993499828926	7.09762329139376	0.00381630831514363	Cucsat.PASA.G16163	ctg2203	70406	72588	-	protein_coding		pectinesterase	G	1DRTH		Pectinesterase
Cucsa.193120	6.70081966632827	103.916572137679	3.95494435517064	0.00167896080085021	Cucsat.PASA.G21298	ctg910	618743	625529	+	protein_coding			S	1DQEH		Protein DYAD
Cucsa.115410	7.46126722751305	721.578882706706	6.59559262818619	0.00592912967177507	Cucsat.PASA.G21219	ctg910	3749100	3749845	-	protein_coding		pollen Ole e 1 allergen and extensin family protein	S	1E5TS		Pollen allergen Che a 1
Cucsa.051640	8.70178970402563	939.860926316842	6.75499133127567	2.11142083956703E-36	Cucsat.PASA.G5493	ctg1269	264692	268982	-	protein_coding	APX1	ascorbate peroxidase	P	1DQAF		Ascorbate peroxidase
Cucsa.157120	9.94835630335074	230.463272419547	4.53393486586398	4.87916086651922E-09	Cucsat.PASA.G11122	ctg1740	647693	649657	-	protein_coding		bidirectional sugar transporter	U	1DRRF		Bidirectional sugar transporter SWEET
Cucsa.147000	10.2912669571563	284.069433446765	4.78675109406385	7.01202013686342E-12	Cucsat.PASA.G8376	ctg1557	654730	657373	-	protein_coding	OSI_37384	60S acidic ribosomal protein	J	1DRVX		60S acidic ribosomal protein P0
Cucsa.351010	12.0179084718092	106.242429081114	3.14410229273477	0.0121131028717264	Cucsat.PASA.G11536	ctg1808	339836	341664	-	protein_coding			S	1DUGU		F-box protein
Cucsa.109300	12.0864906025703	249.421519606635	4.3671186296117	4.37418109971184E-06	Cucsat.PASA.G3873	ctg105	3931957	3938383	+	protein_coding		beta-galactosidase | Beta-galactosidase	G	1EE9A, 1DXGY		Beta-galactosidase
Cucsa.319500	14.9911165857872	434.385724620035	4.85679694320546	0.0423017303023328	Cucsat.PASA.G11175	ctg1780	631744	635293	-	protein_coding		subtilisin-like	O	1DTBK		Subtilisin-like protease
Cucsa.336940	15.5397736318761	542.828112991279	5.12645804641371	1.17421388002101E-19
Cucsa.242710	16.368803323822	806.364771037785	5.62241185137174	3.23288278061156E-08
Cucsa.340370	16.5059675853442	657.625950758489	5.31620761331051	1.37209900337292E-14
Cucsa.116730	17.1292508850068	196.222558197295	3.51795694222804	0.0000119147373279187	Cucsat.PASA.G19748	ctg4	451314	453310	+	protein_coding		Binds to actin and affects the structure of the cytoskeleton. At high concentrations, profilin prevents the polymerization of actin, whereas it enhances it at low concentrations (By similarity)	Z	1E4EF		Profilin
Cucsa.385080	18.0954448384749	115.627449126101	2.67578544505545	0.0337717821698369	Cucsat.PASA.G18131	ctg3345	1055742	1063066	-	protein_coding		poly ADP-ribose polymerase	L	1DYK8		Poly [ADP-ribose] polymerase
Cucsa.139230	19.6163399608445	147.039308106995	2.90607409107146	0.00330574865333822	Cucsat.PASA.G5626	ctg1299	214646	226416	+	protein_coding		Pleiotropic drug resistance protein	Q	1DRSZ		ABC transporter family protein
Cucsa.106410	20.0278327454112	256.97513575379	3.6815505571541	2.07731393022865E-06	Cucsat.PASA.G11772	ctg1820	4908286	4912254	+	protein_coding		mitochondrial chaperone	O	1DSRF		P-loop containing nucleoside triphosphate hydrolases superfamily protein
Cucsa.043520	20.3082053912681	200.760013601735	3.30533728759081	0.000103998253402581	Cucsat.PASA.G2357	ctg1002	3984940	3986980	+	protein_coding	WUS	DNA binding protein binding transcription factor transcription regulator	K	1E4MB	WOX	Protein WUSCHEL	HB-WOX	TF	HB->HB-WOX
Cucsa.127980	20.3707433992167	131.249179339546	2.68773786674919	0.017782177281924	Cucsat.PASA.G3003	ctg1041	6406791	6409128	-	protein_coding		DNA-directed RNA Polymerase II	K	1E3RJ		DNA-directed RNA polymerase II subunit RPB11-like protein
Cucsa.074340	21.8291005136377	384.487420098286	4.13861180674467	1.00295249638022E-11	Cucsat.PASA.G937	ctg1	4925272	4932164	+	protein_coding		3-beta hydroxysteroid dehydrogenase/isomerase family	V	1DSJZ		Dihydroflavonol-4-reductase
Cucsa.149870	26.5289501422686	384.471114112339	3.85723572189288	0.0000186389862480064	Cucsat.PASA.G18756	ctg3412	880488	883616	+	protein_coding			S	1E68G		Kinesin-like protein
Cucsa.199000	30.9363388794175	784.066643769276	4.66360190700024	7.61918553544795E-12	Cucsat.PASA.G14573	ctg1869	1492854	1494231	+	protein_coding		Protease inhibitor/seed storage/LTP family	S	1E65P		Protease inhibitor/seed storage/lipid transfer family protein
Cucsa.074600	32.6629803940704	239.291460493352	2.87304056946945	0.0000759303928771191	Cucsat.PASA.G228	ctg1	5130136	5132478	-	protein_coding		nac domain	K	1DWWI	NAC	NAC domain protein,	NAC	TF	NAC
Cucsa.247030	32.6690245168829	7979.84501819894	7.93229353980687	2.28163206009862E-31	Cucsat.PASA.G6616	ctg1456	111562	113402	+	protein_coding		peroxidase	G	1DT2U		Peroxidase
Cucsa.292650	33.017979293501	161.485691917866	2.29008260892287	0.0216325500473509	Cucsat.PASA.G14437	ctg1869	8059636	8061542	-	protein_coding		xyloglucan endotransglucosylase hydrolase protein	G	1DY7A		Xyloglucan endotransglucosylase/hydrolase
Cucsa.398320	34.3270839007747	1803.09278946517	5.71498252639901	4.7862209602736E-09	Cucsat.PASA.G11602	ctg1820	1148661	1152854	+	protein_coding		2-oxoglutarate Fe(II)-dependent dioxygenase-like	Q	1DV49		2-oxoglutarate and Fe(II)-dependent oxygenase superfamily protein, putative
Cucsa.095230	36.0537254154276	194.499413797338	2.43154556175427	0.0404426222526621	Cucsat.PASA.G16590	ctg24	1200397	1205874	+	protein_coding	CPK24	Calcium-dependent protein kinase	T	1E1PH		Calcium-dependent protein kinase, putative				CAMK_CDPK
Cucsa.259930	38.1293217066986	478.293511219576	3.6489234472057	4.01662628331356E-09	Cucsat.PASA.G995	ctg1	6404870	6407935	+	protein_coding		zinc finger	K	1DPYU		zinc ion binding;DNA binding	SWI/SNF-BAF60b	TR	SWI/SNF-BAF60b
Cucsa.395010	38.335068098982	205.788021335062	2.42442235940741	0.00494690732389591	Cucsat.PASA.G6845	ctg1522	703527	710321	-	protein_coding		HORMA domain	B	1DRIX		HORMA domain-containing 1
Cucsa.099200	41.0964856978641	0	-Inf	0.0058920601689525
Cucsa.242870	44.9612615117366	406.673761183196	3.177117490305	2.97270353065648E-08	Cucsat.PASA.G13166	ctg1838	1403962	1411816	+	protein_coding		Transcription factor	K	1DVKF	bZIP	BZIP transcription factor family protein	bZIP	TF	bZIP
Cucsa.277590	45.5724565657741	358.989006507934	2.97770561869229	2.46871964686698E-06	Cucsat.PASA.G8635	ctg1558	791205	795735	-	protein_coding	OSI_07332		S	1DXGV		Dna-directed rna polymerase subunit alpha
Cucsa.118720	46.681858903577	224.956787028603	2.26871397780515	0.00465908636438578	Cucsat.PASA.G18198	ctg3345	2552493	2554778	-	protein_coding		aspartic proteinase	O	1DYJV		Aspartic proteinase nepenthesin-2
Cucsa.257060	47.3172304488646	308.311548750005	2.7039513929274	0.0000239858257758923	Cucsat.PASA.G1119	ctg1	8195792	8201418	+	protein_coding		WAX2 C-terminal domain	I	1DPQU		Fatty acid hydroxylase superfamily
Cucsa.288590	47.8537992493284	685.31101258995	3.84005349650447	2.18001472737182E-15	Cucsat.PASA.G7526	ctg1528	4089040	4090599	+	protein_coding		Myb-like DNA-binding domain	K	1DUPU	MYB	Myb transcription factor	MYB	TF	MYB->MYB
Cucsa.365470	50.833051486119	216.972501294822	2.09367346681824	0.0126021317448012
Cucsa.162170	59.8837959667627	2.1325691725607	-4.81150123207634	0.0400590667043529
Cucsa.161220	60.7128256587086	415.856002729274	2.77601083206155	1.50720637022106E-06
Cucsa.167470	63.050662227399	291.976749204353	2.21127005996242	0.0150572542605642	Cucsat.PASA.G8434	ctg1557	2137047	2139272	-	protein_coding		Protein PHLOEM protein 2-LIKE	S	1DU9E		Phloem lectin
Cucsa.286080	65.0637205107214	864.857801628489	3.73253772005175	2.73208730256905E-16	Cucsat.PASA.G9536	ctg1673	2149089	2152600	-	protein_coding		Transcription factor	K	1DRFW	bHLH	BHLH transcription factor	bHLH	TF	bHLH
Cucsa.231850	69.5457355014439	399.16884927013	2.52096518113293	0.0000160630244346401
Cucsa.126450	71.6152876699024	416.410622635985	2.53966737559003	9.36590646910199E-06	Cucsat.PASA.G14373	ctg1869	6611183	6614382	-	protein_coding		nac domain	K	1DWWI	NAC	NAC domain-containing protein, putative	NAC	TF	NAC
Cucsa.210180	75.7604361296318	6.32676848356304	-3.58190392681965	0.0239509614955559
Cucsa.254190	78.521853728514	280.62567533521	1.83748087457236	0.016302456561259	Cucsat.PASA.G1240	ctg1	10065618	10071946	+	protein_coding		sugar transport protein	G	1DVFN		Sugar transporter, putative
Cucsa.334780	90.6829705846579	1347.70968257857	3.89353428950431	9.90512435695514E-06	Cucsat.PASA.G5367	ctg1267	262830	268185	-	protein_coding	OSI_10087	Plant protein of unknown function (DUF639)	S	1DTUE		Plant protein of unknown function (DUF639)
Cucsa.113360	91.7117025460746	4824.26070493454	5.71705822738029	0.0245463042853857	Cucsat.PASA.G14662	ctg1869	3076289	3078708	+	protein_coding		cytochrome P450	Q	1DRF9		Cytochrome P450
Cucsa.177590	106.085579955012	449.967867428206	2.08459341476726	0.00146938647887366
Cucsa.157160	106.359908478056	518.397337654603	2.28510386807877	0.000299913976589626	Cucsat.PASA.G11054	ctg1740	613713	615599	+	protein_coding		Omega-hydroxypalmitate O-feruloyl	S	1DRPD		Transferase family protein
Cucsa.366890	110.573639068547	15.3392723201105	-2.8497055362187	0.0395230029630451
Cucsa.102880	111.745579414298	20.4746137244172	-2.44830962117396	0.0472994314879634
Cucsa.372130	117.268414612063	600.315383099361	2.35590615118864	0.0000022412044928857	Cucsat.PASA.G4368	ctg1173	1019430	1020239	-	protein_coding		Bet_v_1	S	1E5V7		Polyketide cyclase/dehydrase and lipid transport superfamily protein
Cucsa.068320	128.039756484547	25.6062392535185	-2.32202455082991	0.0447941042884498
Cucsa.043200	128.120426860933	852.404632624255	2.73403792397553	0.0000589028956858543	Cucsat.PASA.G2344	ctg1002	3790370	3792059	+	protein_coding		peroxidase	G	1DV5E		Peroxidase
Cucsa.178520	149.045871429051	17.0962220836113	-3.12400695396252	0.00985912583269775	Cucsat.PASA.G8656	ctg1558	1609821	1616162	-	protein_coding	PIN1	auxin efflux | auxin efflux carrier	P	1DQRU, 1DYTV		Auxin efflux carrier
Cucsa.251170	157.541914740793	1577.79079495765	3.32409830547686	2.77406938211419E-11	Cucsat.PASA.G1363	ctg1	12342086	12346630	+	protein_coding	MADS17	Transcription factor	K	1E56T	MIKC_MADS	MADS-box transcription factor	MADS-MIKC	TF	MADS->MADS-MIKC
Cucsa.042020	158.090571786882	688.643418259761	2.1230058134694	0.000771190382619024	Cucsat.PASA.G874	ctg1	3372990	3376708	+	protein_coding		beta-amylase 4	O	1E0XD		Beta-amylase
Cucsa.366590	159.000271855214	462.520329059134	1.54048754529503	0.0180283296913205
Cucsa.134700	169.160418673661	1244.7559438457	2.87939896316645	0.000114839290957358	Cucsat.PASA.G14282	ctg1869	5356217	5359572	-	protein_coding		LRR receptor-like serine threonine-protein kinase	T	1DY21		Receptor-like kinase				RLK-Pelle_LRR-XI-1
Cucsa.099870	170.400941150174	742.675840240944	2.12379934339683	0.00110280032356923	Cucsat.PASA.G10711	ctg1681	1295347	1301261	+	protein_coding		Glycosyl hydrolases family 28	M	1DZZG		Pectin lyase-like superfamily protein
Cucsa.054230	175.705941710029	673.167486025737	1.93780251755505	0.0407027695313833	Cucsat.PASA.G15462	ctg2009	5914195	5918855	-	protein_coding		Triacylglycerol lipase	I	1DRP3		Lipase
Cucsa.340270	176.204148993795	587.230134718913	1.73667810934479	0.00158460652057723	Cucsat.PASA.G12782	ctg1838	4264925	4266675	-	protein_coding		ANX	U	1E13U		Annexin, putative
Cucsa.098670	177.844076009249	33.6508823666504	-2.40189667934602	0.0204392042983444
Cucsa.116470	179.072510240136	4.95334114563683	-5.17599808781846	0.0000914343844976467	Cucsat.PASA.G19468	ctg4	664959	667585	-	protein_coding			S	1E5PC		Protein SPEAR3
Cucsa.102450	186.396613206127	30.4053822740823	-2.61597701356313	0.010197987478599	Cucsat.PASA.G1757	ctg1002	1695181	1708362	-	protein_coding		Lipase (class 3)	I	1EKW2, 1DRKP		Lipase
Cucsa.059560	195.191161532164	947.963269668984	2.2799434331321	0.0000589028956858543	Cucsat.PASA.G210	ctg1	4680028	4682492	-	protein_coding		Indole-3-acetic acid-amido synthetase	S	1DX1E		GH3 family protein
Cucsa.124930	197.397877962145	40.0279989844807	-2.30202507908368	0.00510218138460061	Cucsat.PASA.G1534	ctg1000	1052570	1054364	-	protein_coding	UGT73D1	UDP-glycosyltransferase	C, G	1DU7V		Glycosyltransferase
Cucsa.360940	205.270637974225	1073.6878491691	2.38697543940862	0.0000914343844976467	Cucsat.PASA.G3716	ctg1047	1421250	1424675	+	protein_coding		GDSL esterase lipase	I, S	1DZR1, 1DWRC		GDSL esterase/lipase
Cucsa.146880	208.512130488435	533.548171994179	1.35548721532926	0.0321773241430907	Cucsat.PASA.G8371	ctg1557	557571	570677	-	protein_coding		Glycosyl hydrolase family 3 N terminal domain	G	1DQVZ		Glycosyl hydrolase family protein
Cucsa.160900	211.398624103214	611.657558939034	1.53275818840959	0.00817898529700225	Cucsat.PASA.G5004	ctg1227	1707390	1709695	-	protein_coding	OSI_10621	Multidrug and toxin extrusion protein	V	1DUNB		Protein DETOXIFICATION
Cucsa.332640	220.548171328681	1143.14808322855	2.3738465986423	1.46451821402056E-08	Cucsat.PASA.G21582	ctg944	596233	606926	-	protein_coding	PUX3	UBA and UBX domain-containing protein | pyrophosphate--fructose 6-phosphate 1-phosphotransferase	Y, G	1DRZJ, 1DSSY		Pyrophosphate--fructose 6-phosphate 1-phosphotransferase subunit beta
Cucsa.181240	232.336156916957	52.0302917997032	-2.15878998509914	0.00551730671630195
Cucsa.146650	236.356229360789	47.6081227300016	-2.31168324141301	0.00474890197198203
Cucsa.234820	242.203842843922	23.3593273631165	-3.37415111802527	0.0000131100354666503	Cucsat.PASA.G17617	ctg2923	131746	134432	-	protein_coding		MLP-like protein	S	1E6II		MLP
Cucsa.158350	248.00100656473	49.3569415370734	-2.32902107209171	0.00599536791591171	Cucsat.PASA.G8276	ctg1557	4094806	4098417	+	protein_coding		Protein of unknown function (DUF1666)	S	1DTJA		Protein of unknown function (DUF1666)
Cucsa.309270	250.923764916385	55.6197514468447	-2.17357991173713	0.00835980049804141	Cucsat.PASA.G5158	ctg1227	4752902	4766020	-	protein_coding		cellulose synthase-like protein	G	1DR5Z		Cellulose synthase family protein
Cucsa.142040	263.191825419988	1236.12114980615	2.23163356023897	6.19947355413149E-08	Cucsat.PASA.G7182	ctg1528	3118674	3123188	-	protein_coding		Pectinesterase	G	1DYMR		Pectinesterase
Cucsa.293490	270.659136770314	63.7576371429831	-2.08580702144665	0.0115898050228389	Cucsat.PASA.G20244	ctg47	119153	121992	-	protein_coding		cytochrome P450	Q	1DTJU		Cytochrome P450
Cucsa.089500	275.308536636621	85.5964468372433	-1.68542652923458	0.0346411582281897	Cucsat.PASA.G19660	ctg4	4280850	4285185	-	protein_coding		GMC oxidoreductase	G	9.9999999999999994E+38		Glucose-methanol-choline (GMC) oxidoreductase family protein
Cucsa.248870	276.14361045138	900.91772898465	1.70597662041291	0.0169254134010349	Cucsat.PASA.G12345	ctg1837	690032	696072	+	protein_coding	AGL15	agamous-like MADS-box protein	K	1E2YC	MIKC_MADS	MADS-box transcription factor	MADS-MIKC	TF	MADS->MADS-MIKC
Cucsa.342120	277.422494444591	34.4109294121003	-3.01114600769755	0.00544130629656346	Cucsat.PASA.G12860	ctg1838	6016548	6019158	-	protein_coding		Protein of unknown function, DUF607	S	1E0AN		Calcium uniporter protein, mitochondrial
Cucsa.265990	281.293314381276	1097.04274693913	1.9634725733062	0.00233963334856975	Cucsat.PASA.G17721	ctg31	513412	519896	+	protein_coding		basic helix-loop-helix (bHLH) family protein	K	1E05B	bHLH	Basic helix-loop-helix transcription factor	bHLH	TF	bHLH
Cucsa.181960	285.593759470965	903.351138938189	1.66132242714739	0.00033100131123209	Cucsat.PASA.G7585	ctg1528	4978914	4987266	+	protein_coding	RBOHB	respiratory burst oxidase	Q, P	1DRYK		Respiratory burst oxidase, putative
Cucsa.088480	295.715544772713	948.294538934197	1.68112514467085	0.000468354630882537	Cucsat.PASA.G4793	ctg1227	3761523	3769705	+	protein_coding	ATSPS4F	sucrose-phosphate synthase	M	1DXR0		Sucrose-phosphate synthase
Cucsa.251640	324.402858362462	1107.86473346299	1.77192330742747	0.0000402972386211947	Cucsat.PASA.G1341	ctg1	11975311	11979911	+	protein_coding		monocopper oxidase-like protein	Q	1E28V		Monocopper oxidase-like protein SKU5
Cucsa.286690	328.592412461703	78.0707086611627	-2.07344589691803	0.0180283296913205
Cucsa.367250	335.141882841061	1005.56080338295	1.58515642271008	0.0423132502698611	Cucsat.PASA.G16942	ctg2417	59925	73814	+	protein_coding		copper-transporting ATPase	P	1DSRK		Copper-transporting atpase p-type, putative
Cucsa.184780	337.735915564358	112.574278238437	-1.58501837882192	0.0275449891216313
Cucsa.102150	338.994570409308	1067.31258542153	1.65464869090962	0.0338910469550937	Cucsat.PASA.G1743	ctg1002	1434389	1444932	-	protein_coding		esterase	S	1DYZ5		Polyneuridine-aldehyde esterase
Cucsa.096300	347.403899221851	52.8614314033217	-2.71632655028057	0.0000674808178522312
Cucsa.345810	349.410913382361	75.3410987955553	-2.21341569039023	0.00162456381497111	Cucsat.PASA.G9208	ctg1658	1547759	1549552	+	protein_coding	OSI_20032	Clathrin assembly protein	F	1DZEP		Clathrin assembly family protein
Cucsa.086080	353.144569057524	106.825196575603	-1.72500693792944	0.00902737863966339
Cucsa.345960	357.719342670258	14.0661569532515	-4.66852800460342	2.02808695666884E-10	Cucsat.PASA.G9342	ctg1658	1711293	1714043	-	protein_coding		UDP-Glycosyltransferase	C, G	1DR2R		Glycosyltransferase
Cucsa.250860	363.262407016283	48.0767927919361	-2.91759951108079	0.000580832669337324	Cucsat.PASA.G644	ctg1	12591674	12592743	-	protein_coding		CEN-like protein	S	1E326		Terminal flower 1
Cucsa.154490	378.328149855644	1276.17717843666	1.7541186094501	0.0000914343844976467	Cucsat.PASA.G4175	ctg1055	205580	208431	+	protein_coding	OSI_31105	Removes the phosphate from trehalose 6-phosphate to produce free trehalose. Trehalose accumulation in plant may improve abiotic stress tolerance	G	1EKDT		Trehalose 6-phosphate phosphatase
Cucsa.175700	436.795897567673	41.5724105443931	-3.39326099731252	4.30952857680337E-09
Cucsa.042570	455.454184477685	82.4743041318472	-2.46528933087348	0.0137408782872546
Cucsa.098680	457.497463375071	65.9661225838205	-2.79396653181081	2.56126340924128E-07	Cucsat.PASA.G14235	ctg1869	4624217	4626050	-	protein_coding	RA2	Protein LATERAL ORGAN	S	1DXUP	LBD	LOB domain protein	LOB	TF	LOB
Cucsa.341570	489.599698477427	175.050944686193	-1.48382782205232	0.0198265573232626	Cucsat.PASA.G13370	ctg1838	5504236	5505350	+	protein_coding		dynein light chain	Z	1E4W2		Dynein light chain family protein
Cucsa.303950	504.122828393511	1143.52113060709	1.18163583383213	0.0297323487448103	Cucsat.PASA.G21069	ctg910	1146244	1149098	-	protein_coding		bidirectional sugar transporter	U	1DSUI		Bidirectional sugar transporter SWEET
Cucsa.353880	504.635220702725	112.923385459386	-2.15989661508116	0.000269522446437101	Cucsat.PASA.G6752	ctg1502	1493604	1494823	-	protein_coding		late embryogenesis abundant group 1 domain-containing protein LEA group 1 domain-containing protein	S	1E6Z4		Seed maturation protein LEA 4
Cucsa.107100	552.1319242728	227.086370077607	-1.28177190335552	0.0338910469550937	Cucsat.PASA.G11742	ctg1820	4395523	4398707	+	protein_coding		Cation H( ) antiporter	P	1DTSX		Cation/H(+) antiporter
Cucsa.066060	579.278113591918	239.580272097764	-1.27374704151728	0.0440276253951981	Cucsat.PASA.G13697	ctg184	1090707	1095164	-	protein_coding		Fusaric acid resistance protein family	S	1DZ2J		Para-hydroxybenzoic acid efflux pump subunit AaeB/fusaric acid resistance protein
Cucsa.257180	590.809903025587	208.24698696269	-1.50439838644287	0.00497700373464085	Cucsat.PASA.G379	ctg1	8090435	8095536	-	protein_coding	KAO	Ent-kaurenoic acid oxidase	Q	1E19J		Cytochrome P450 family ent-kaurenoic acid oxidase
Cucsa.103120	591.38483334275	1404.12415507851	1.24750135718146	0.0120899085337603
Cucsa.112360	621.958032420101	259.142977653644	-1.2630689359602	0.0331922022129663	Cucsat.PASA.G14620	ctg1869	2545019	2546915	+	protein_coding		Cotton fibre expressed protein	S	1EFD4		DUF4408 domain protein
Cucsa.339350	635.180198631547	206.693519931064	-1.61967277861622	0.00314102442188494	Cucsat.PASA.G13268	ctg1838	3502704	3509722	+	protein_coding		peptide nitrate transporter	E	1DRR0		Major facilitator superfamily protein
Cucsa.161790	641.705492519655	2895.60702727211	2.1738825858487	1.51110214439809E-09	Cucsat.PASA.G5035	ctg1227	2302333	2310809	-	protein_coding		E1-E2 ATPase | Plasma membrane | Cation_ATPase_N	P, F	1E107, 1EB56, 1DT3T		Plasma membrane ATPase
Cucsa.320720	732.170628466404	267.309353011032	-1.45366958249849	0.00351763075081741
Cucsa.232770	750.602939835872	308.538535174114	-1.28259925353064	0.0266067902801224
Cucsa.103110	799.997863355831	2299.65865305699	1.52335168048529	0.000154188479245493	Cucsat.PASA.G1785	ctg1002	2212471	2216483	-	protein_coding		BTB POZ and TAZ domain-containing protein	K	1EM7C		BTB/POZ and TAZ domain protein	TAZ	TR	TAZ
Cucsa.113420	848.920606646441	5555.99524936284	2.7103438252942	2.18001472737182E-15	Cucsat.PASA.G14665	ctg1869	3124215	3128623	+	protein_coding	SEP3	MADS-box protein | Transcription factor	K	1DWYR, 1E4GW	MIKC_MADS	MADS-box transcription factor	MADS-MIKC	TF	MADS->MADS-MIKC
Cucsa.363990	853.321951260777	290.90400463389	-1.5525470041086	0.00109222508038834	Cucsat.PASA.G6030	ctg1425	1029413	1033789	-	protein_coding		LRR receptor-like serine threonine-protein kinase	T	1DQ5R		Leucine-rich receptor-like protein kinase family protein				RLK-Pelle_LRR-XI-1
Cucsa.219020	880.621340430032	1904.09967014955	1.11251528734829	0.0302100021322195	Cucsat.PASA.G9155	ctg1658	535594	543732	+	protein_coding	TUA1	Tubulin is the major constituent of microtubules. It binds two moles of GTP, one at an exchangeable site on the beta chain and one at a non-exchangeable site on the alpha chain (By similarity) | expressed protein	S, Z	1DUIF, 1E538		Tubulin alpha chain
Cucsa.160930	897.478359571818	406.661654554406	-1.14204819157964	0.0265420582328096
Cucsa.217790	904.09850886176	328.223828647825	-1.46179999397884	0.00147497929235981	Cucsat.PASA.G9326	ctg1658	1406943	1411589	-	protein_coding	ST1	sulfate transporter	P	1DUK9		Sulfate transporter, putative
Cucsa.176010	910.575449767367	336.934064401689	-1.43431226917425	0.00363761136524278
Cucsa.341470	1033.88908335221	2140.70879550651	1.05000713645447	0.0417947663281149	Cucsat.PASA.G12835	ctg1838	5377359	5380745	-	protein_coding		Serine threonine-protein kinase	T	1DRHN		Serine/threonine-protein kinase
Cucsa.159020	1045.53595733597	2657.24650298737	1.34568938861854	0.00106791014809788	Cucsat.PASA.G8576	ctg1557	4667943	4670761	-	protein_coding		homeobox-leucine zipper protein	K	1DRTD	HD-ZIP	Homeobox associated leucine zipper protein	HB-HD-ZIP	TF	HB->HB-HD-ZIP
Cucsa.004570	1096.08259205342	354.048873721779	-1.63033608028767	0.00363761136524278	Cucsat.PASA.G3086	ctg1041	7513328	7515086	-	protein_coding	GA3OX1	gibberellin 3-beta-dioxygenase	Q	1DSP8		Gibberellin 3-beta hydroxylase
Cucsa.321880	1126.40539288232	6118.55775228607	2.44146547904612	0.000102602752278812	Cucsat.PASA.G774	ctg1	1129156	1144819	+	protein_coding						Glycine-rich protein-1
Cucsa.358920	1231.02891459658	46.0327247685906	-4.74106099715828	4.01320121731163E-11	Cucsat.PASA.G20398	ctg5117	2724	3632	+	protein_coding		to encode a PR (pathogenesis-related) protein. Belongs to the plant thionin (PR-13) family with the following members At1g66100, At5g36910, At1g72260, At2g15010, At1g12663, At1g12660	S	1E8VC		To encode a PR protein, Belongs to the plant thionin family with the following members:, putative
Cucsa.193190	1237.178980437	385.839602184986	-1.6809810946316	0.0000243210297404692	Cucsat.PASA.G21303	ctg910	664017	667110	+	protein_coding		Aquaporin	G	1DWEK		Aquaporin-like protein
Cucsa.107800	1248.93674541121	461.079372498605	-1.43761338112648	0.00474890197198203	Cucsat.PASA.G15513	ctg2009	47672	52235	+	protein_coding		CAP10	S	1EC48, 1DTPG		Glycosyltransferase isoform 1
Cucsa.196690	1257.06360479807	2582.46533479103	1.03869133452379	0.0366907632222442	Cucsat.PASA.G11077	ctg1740	68422	73159	-	protein_coding		LRR receptor-like serine threonine-protein kinase	T	1DZ55		Leucine-rich receptor-like protein kinase family protein				RLK-Pelle_LRR-XI-1
Cucsa.259780	1334.27216035967	3007.68346925909	1.17259977212085	0.00653661916134108	Cucsat.PASA.G285	ctg1	6528167	6535336	-	protein_coding		Malate dehydrogenase	S, C	1DWUA, 1E3EY		Malate dehydrogenase
Cucsa.126440	1341.30195187101	3069.47492351706	1.19435783246496	0.00487641168229368	Cucsat.PASA.G14876	ctg1869	6604331	6609088	+	protein_coding		serine carboxypeptidase-like	O	1DXWM		Carboxypeptidase
Cucsa.362970	1429.67520972122	3545.26977549661	1.3102079766528	0.0365858818132269	Cucsat.PASA.G6238	ctg1425	1976082	1981109	+	protein_coding	AGL6	Transcription factor	K	1DREC	MIKC_MADS	AGL6-like MADS box transcription factor	MADS-MIKC	TF	MADS->MADS-MIKC
Cucsa.202790	1476.71021696106	4400.29527332891	1.57521359044206	0.0000187137531680642
Cucsa.199800	1483.23945819216	8336.05045702023	2.49061248089945	1.41569463868453E-13	Cucsat.PASA.G11155	ctg1780	113810	118689	-	protein_coding		Transcription factor	K	1DVZS	bZIP	BZIP family transcription factor family protein	bZIP	TF	bZIP
Cucsa.322620	1507.93482317231	632.711854302692	-1.25295354183053	0.035604866646935	Cucsat.PASA.G38	ctg1	517359	520051	-	protein_coding	F3H	flavanone 3-hydroxylase	Q	1DXGS		Flavanone 3-hydroxylase
Cucsa.066130	1519.95482842394	718.243940151473	-1.08148262796078	0.0264687795889677	Cucsat.PASA.G13701	ctg184	1158839	1162719	-	protein_coding			S	1E6UX		CM0545.320.nc protein
Cucsa.069330	1551.8836345279	511.511322948504	-1.60118230212607	0.00487641168229368	Cucsat.PASA.G5384	ctg1268	34281	39204	+	protein_coding		protein phosphatase 2C 73-like	T	1EAA2		Protein phosphatase 2c, putative
Cucsa.288510	1590.08363514519	48.2857400578349	-5.04136165072266	1.03010810945792E-12	Cucsat.PASA.G7230	ctg1528	4021606	4024213	-	protein_coding	ACS5	1-aminocyclopropane-1-carboxylate synthase	E	1DTU4		1-aminocyclopropane-1-carboxylate synthase
Cucsa.018420	1613.77444465518	10819.3371464137	2.74510126020115	1.80320121615852E-16	Cucsat.PASA.G7852	ctg1556	2526858	2534051	+	protein_coding	PI	MADS-box transcription factor	K	1DYH1	MIKC_MADS	MADS-box transcription factor	MADS-MIKC	TF	MADS->MADS-MIKC
Cucsa.385130	1711.53741029684	4836.17262384559	1.49857291480101	0.00509831518101672	Cucsat.PASA.G18134	ctg3345	1097917	1104417	-	protein_coding		Transcription factor	K	1DVZS	bZIP	bZIP transcription factor family protein	bZIP	TF	bZIP
Cucsa.174540	1733.61456606245	4422.97159326781	1.35123279618045	0.000622091317981085
Cucsa.286680	1890.80357868364	702.992837601061	-1.42741760469359	0.000254593726813185	Cucsat.PASA.G9560	ctg1673	2577515	2580324	-	protein_coding		cytochrome P450	Q	1DZR7		Cytochrome P450
Cucsa.327970	1926.58821752558	10448.1797952209	2.4391314755953	1.41569463868453E-13	Cucsat.PASA.G4265	ctg1170	542105	547450	-	protein_coding		MADS-box protein	K	1E4GW	MIKC_MADS	MADS-box transcription factor	MADS-MIKC	TF	MADS->MADS-MIKC
Cucsa.214660	1981.16571832592	840.546092448292	-1.23695072339046	0.000995616472900326
Cucsa.349640	2019.17391135971	7885.32509024229	1.96540505930515	0.0126021317448012	Cucsat.PASA.G1476	ctg10	263047	269560	-	protein_coding	SEP3	Transcription factor	K	1DWYR	MIKC_MADS	MADS-box transcription factor	MADS-MIKC	TF	MADS->MADS-MIKC
Cucsa.140680	2022.5144528354	4182.56981788465	1.04823961061504	0.0154464615535182	Cucsat.PASA.G18909	ctg3419	770538	774636	+	protein_coding		Leucine-rich repeat receptor-like protein kinase	T	1DWB0		Leucine-rich receptor-like protein kinase family protein				RLK-Pelle_LRR-XI-1
Cucsa.342790	2053.65234454745	12104.2207058095	2.55924631994381	1.69667807390792E-14	Cucsat.PASA.G13430	ctg1838	6582977	6587356	+	protein_coding	AP3	Transcription factor	K	1DRMC	MIKC_MADS	MADS-box transcription factor	MADS-MIKC	TF	MADS->MADS-MIKC
Cucsa.213240	2066.1947335741	997.155229666812	-1.05108621574132	0.0288092307981329	Cucsat.PASA.G18560	ctg3379	864285	867276	-	protein_coding	OSI_21077	Inherit from KOG: Ubox domain-containing protein	S	1EMH3, 1DVU5		U-box domain-containing 7-like protein
Cucsa.159850	2160.45186964432	250.471970010555	-3.10861202359547	0.00139012096694557
Cucsa.205210	2297.28432389173	882.369372169263	-1.38047480355555	0.000223538225089504
Cucsa.185490	2413.29013631586	723.698782670063	-1.73754012312821	2.15632704660449E-06	Cucsat.PASA.G17347	ctg27	457607	466143	-	protein_coding		amine oxidase	Q	1DY54, 1DSUC		Amine oxidase
Cucsa.306480	2531.83348757814	830.431158819003	-1.60825004385218	0.000933423794711447	Cucsat.PASA.G12502	ctg1837	3300451	3302017	+	protein_coding		THN	S	1DYTB		Thaumatin-like protein
Cucsa.207000	2537.57625419364	782.641969190477	-1.6970267939759	0.0322290432542235	Cucsat.PASA.G6593	ctg1453	148031	156316	-	protein_coding	OSI_29552	bifunctional monodehydroascorbate reductase and carbonic anhydrase	P	1DQ23		Carbonic anhydrase, putative
Cucsa.043040	2597.0220378881	912.438033724641	-1.5090597667586	0.0000318887433928591	Cucsat.PASA.G1885	ctg1002	3692119	3697547	-	protein_coding	JMT	Jasmonate | carboxyl methyltransferase	I, S	1DTWI, 1DXUV		Salicylic acid carboxyl methyltransferase
Cucsa.322580	2647.93575975061	7167.83660313947	1.43666962825967	0.000110110247856235	Cucsat.PASA.G39	ctg1	529552	539988	-	protein_coding		Endoglucanase	S, G	1DRJ9, 1DWTU		Endoglucanase
Cucsa.091270	2729.21718051484	803.856081284488	-1.76347806713885	2.56111701363996E-07
Cucsa.019600	2811.45640811324	911.234836198434	-1.62542287098002	2.15632704660449E-06
Cucsa.298490	2883.83818746714	1301.16898837239	-1.14818187385568	0.00402040948878735	Cucsat.PASA.G16697	ctg24	2919972	2924250	+	protein_coding		Inherit from COG: Membrane-associated zinc metalloprotease	M	1DTI4		Peptidase, M50 family
Cucsa.148920	3130.8530171468	433.228748755186	-2.85335489299875	1.50180844585747E-11	Cucsat.PASA.G10677	ctg1681	596184	597994	+	protein_coding	OSI_25902	o-methyltransferase	S	1DR6R		O-methyltransferase, putative
Cucsa.234590	3148.88617019398	312.672250319157	-3.33211851531692	0.0274761451728399	Cucsat.PASA.G2333	ctg1002	3706907	3708679	+	protein_coding		carboxyl methyltransferase	S	1DTWI		Salicylic acid carboxyl methyltransferase
Cucsa.061700	3160.34678828375	1047.43002826281	-1.59322900516536	0.0000992994386205737	Cucsat.PASA.G8448	ctg1557	2505620	2512689	-	protein_coding	AG	Transcription factor | SRF-type transcription factor (DNA-binding and dimerisation domain)	K	1DV6C, 1EGXK, 1DT95	MIKC_MADS	AGAMOUS MADS box factor transcription factor	MADS-MIKC	TF	MADS->MADS-MIKC
Cucsa.132720	3418.71973218203	1670.88825212426	-1.03284090482678	0.011138965940087	Cucsat.PASA.G19821	ctg4	1619297	1623305	+	protein_coding		zinc finger family protein	O	1E3V4		Zinc/RING finger 3
Cucsa.091280	3564.83100323046	1080.44724159005	-1.72220505803154	2.56111701363996E-07
Cucsa.043470	3657.9868778655	1450.79765505618	-1.33420358120456	0.000102993190550503
Cucsa.044880	3927.86743470619	13029.82212626	1.72999924469313	3.85553717971518E-07
Cucsa.067140	4052.89167421708	1874.48563468963	-1.11245684608455	0.0042074253271695	Cucsat.PASA.G13741	ctg184	2011689	2015127	-	protein_coding		Clathrin light chain	U	1E3YR		Clathrin light chain protein
Cucsa.352260	4060.4457000666	1618.10623758728	-1.32733176363332	0.000211671045097814	Cucsat.PASA.G20915	ctg907	214766	218391	-	protein_coding		Lipase (class 3)	I	1EKW2, 1DRKP		Lipase
Cucsa.334200	4078.67621238677	2022.14346094565	-1.01221562980191	0.0167250315870125
Cucsa.338920	4156.29416395311	1160.25444375731	-1.84085654235321	0.0000443313238802032	Cucsat.PASA.G13249	ctg1838	3117181	3121812	+	protein_coding	NIP2-1	Aquaporin	G	1DZB4		Aquaporin NIP2-1
Cucsa.320750	4195.83743713472	1628.24391557878	-1.36564194782633	0.0000488718871371976
Cucsa.175980	4276.66135512836	1448.9745002691	-1.56145276689679	0.017782177281924	Cucsat.PASA.G12428	ctg1837	2261467	2262967	+	protein_coding		PAR1 protein	S	1E3HC		PAR1 protein
Cucsa.195800	4277.66800737835	882.912665293004	-2.27648187476351	0.0372333771756338	Cucsat.PASA.G9354	ctg1658	1926284	1929609	-	protein_coding		Protein of unknown function (DUF640)	S	1DXSA		Protein of unknown function (DUF640)
Cucsa.288640	4422.94371217871	14299.9393618912	1.69293024208805	0.00454379213043151	Cucsat.PASA.G7529	ctg1528	4115113	4117754	+	protein_coding	MIOX1, MIOX2	inositol oxygenase	S	1DQ26		Inositol oxygenase
Cucsa.212720	4425.11182087533	499.394217888427	-3.14746288941533	7.10050238006683E-25	Cucsat.PASA.G18435	ctg3379	1354128	1360855	+	protein_coding	SHP1, AG, SHP2	Transcription factor | agamous-like MADS-box protein | MADS-box transcription factor	K	1DY9K, 1DZMF, 1DT95	MIKC_MADS	MADS-box transcription factor	MADS-MIKC	TF	MADS->MADS-MIKC
Cucsa.058110	4631.07666727646	1907.92402762783	-1.27934391574436	0.00290522470833166
Cucsa.337010	4653.44394093707	2274.95035875763	-1.03246376261579	0.0115898050228389	Cucsat.PASA.G12646	ctg1838	1664317	1667299	-	protein_coding		hydrolase, alpha beta fold family protein | Pfam:DUF1234	S	1EKS9, 1DRKI		Hydrolase, alpha/beta fold family protein
Cucsa.148830	4913.46100541045	10062.9992110192	1.03424884364891	0.0180283296913205	Cucsat.PASA.G10826	ctg1681	518513	523904	-	protein_coding	STM	homeobox protein	K	1DWCE		Homeobox protein knotted-1, putative
Cucsa.320770	4931.55459968576	742.448500492479	-2.73167964378967	1.72938961725249E-12
Cucsa.197750	5141.72664012125	2410.51371055116	-1.09291227579655	0.00639204568890854	Cucsat.PASA.G14524	ctg1869	662157	665084	+	protein_coding		dof zinc finger protein	K	1E21B	Dof	Dof zinc finger protein	C2C2-Dof	TF	C2C2->C2C2-Dof
Cucsa.094380	5445.43792414211	2831.14898128099	-0.943660406654532	0.0294905308903896
Cucsa.160250	5650.85991140331	2556.81282870865	-1.14412387219422	0.00242055406974387	Cucsat.PASA.G4980	ctg1227	1195443	1197615	-	protein_coding		Transcription factor	K	1DVI8	bHLH	Basic helix loop helix (BHLH) DNA-binding family protein	bHLH	TF	bHLH
Cucsa.309410	5767.87607720375	2915.63182634901	-0.984231614873617	0.0145200758986845	Cucsat.PASA.G4837	ctg1227	4654624	4659199	+	protein_coding		Nitrate transporter	P	1DU1U		Nitrate transporter
Cucsa.109770	5931.19097917411	2973.4338474296	-0.996191846878538	0.0179125313049549	Cucsat.PASA.G3850	ctg105	3466659	3468807	+	protein_coding	PMT5	Transporter	G	1DRWH		Sugar transporter, putative
Cucsa.392130	6004.85885814227	2356.02911301884	-1.34977296995097	0.000419674706869056	Cucsat.PASA.G14808	ctg1869	5168498	5170512	+	protein_coding	OSI_36129	Inherit from KOG: Molybdenum cofactor sulfurase	H	1DR7W		Molybdenum cofactor sulfurase
Cucsa.257050	6121.4663070029	13234.124619382	1.11231359414322	0.0058920601689525	Cucsat.PASA.G1120	ctg1	8211525	8218542	+	protein_coding		WAX2 C-terminal domain	I	1DPQU		Fatty acid hydroxylase superfamily protein
Cucsa.312870	6608.47246519034	3235.29419582242	-1.03041992714405	0.00985912583269775	Cucsat.PASA.G13027	ctg1838	9221867	9231097	-	protein_coding		jumonji domain protein	S	1EMBK		Lysine-specific demethylase REF6	Jumonji	TR	Jumonji
Cucsa.046640	7199.10820056756	537.570965354332	-3.74329107759106	1.03010810945792E-12	Cucsat.PASA.G2030	ctg1002	5707939	5710827	-	protein_coding	WOX9	sequence-specific DNA binding	K	1DZQB	WOX	WUSCHEL-related homeobox 9	HB-WOX	TF	HB->HB-WOX
Cucsa.098640	7247.08103170997	3828.79709775292	-0.920508817184028	0.0431113165372857	Cucsat.PASA.G14234	ctg1869	4600755	4604955	-	protein_coding		LRR receptor-like serine threonine-protein kinase	T	1DZ55		Receptor protein kinase, putative				RLK-Pelle_LRR-XI-1
Cucsa.310300	8457.23729449724	2656.51735823516	-1.670650318852	7.41538603513504E-08	Cucsat.PASA.G13464	ctg1838	7180545	7184684	+	protein_coding		AUX/IAA family	K	1E5SP		Auxin-responsive protein	AUX/IAA	TR	AUX/IAA
Cucsa.321550	9871.90590800065	2807.39813938535	-1.81409496542759	1.51110214439809E-09	Cucsat.PASA.G788	ctg1	1501942	1506186	+	protein_coding		Haloacid dehalogenase-like hydrolase family protein	S	1DSSR		Haloacid dehalogenase-like hydrolase family protein
Cucsa.299790	10581.195329674	4572.21532585748	-1.21053736094428	0.00897700136135561	Cucsat.PASA.G11283	ctg1798	343457	347657	+	protein_coding		cytokinin dehydrogenase	C	1DV05		Cytokinin oxidase/dehydrogenase-like protein
Cucsa.284430	11030.9695317608	926.732656581319	-3.5732625764842	2.11142083956703E-36	Cucsat.PASA.G9475	ctg1673	1124837	1127228	-	protein_coding		protein DROOPING LEAF	K	1E4J1	YABBY	Protein CRABS CLAW, putative	C2C2-YABBY	TF	C2C2->C2C2-YABBY
Cucsa.023710	11733.7269959434	5413.46744088876	-1.11603645883271	0.0481994734954163	Cucsat.PASA.G7672	ctg1544	586572	591670	+	protein_coding			S	1E6T4		At2g31130/T16B12.6
Cucsa.158700	12153.405055745	5817.96898844538	-1.06277306307256	0.0139871166580612	Cucsat.PASA.G8294	ctg1557	4445581	4452510	+	protein_coding		ABC transporter	Q	1DQG8		ABC transporter B family protein
Cucsa.104560	13800.1456718015	27230.780647812	0.980554846025542	0.0240044116526742	Cucsat.PASA.G1848	ctg1002	3255488	3258784	-	protein_coding	MIPS2	Myo-inositol-1-phosphate synthase | Inositol-3-phosphate synthase	I	1DRWA, 1EDMN		myo-inositol-1-phosphate synthase 1
Cucsa.240980	15274.67883699	7549.35076805423	-1.01671756103571	0.0089741277112128	Cucsat.PASA.G13092	ctg1838	59567	64347	+	protein_coding		BRLZ	S	1E2TA	bZIP	BZIP transcription factor family protein	bZIP	TF	bZIP
Cucsa.170430	17439.4122171823	2597.9227200609	-2.7469209949906	1.57985796609097E-22
Cucsa.259320	19605.4389126099	8091.41804116045	-1.27678947442165	0.000124969580629975	Cucsat.PASA.G303	ctg1	6803463	6804884	-	protein_coding			S	1E6A5		DUF688 family protein
Cucsa.116850	20648.1488810826	11302.4262854239	-0.869379940556141	0.0447941042884498
Cucsa.078040	32535.5138522629	16517.7176145146	-0.978000987444536	0.0146395856705306	Cucsat.PASA.G2810	ctg1041	2587660	2592549	-	protein_coding	OSI_15552	quinone-oxidoreductase homolog, chloroplastic-like	Q	1DQD1		Quinone-oxidoreductase QR1
Cucsa.124350	34168.5897944125	6803.44644716189	-2.32833303806624	0.00109453737589153	Cucsat.PASA.G1615	ctg1000	583232	584898	+	protein_coding		plasma membrane intrinsic protein | Aquaporin	P, G	1EA7E, 1E264		Aquaporin PIP2
Cucsa.266970	35055.0227854523	14411.2154541605	-1.28242915381095	0.0000885717859961743	Cucsat.PASA.G1982	ctg1002	5013738	5016265	-	protein_coding		polyubiquitin	O	1DV02		Polyubiquitin
Cucsa.176150	37292.2723373535	17047.2387618363	-1.12933863115386	0.00147497929235981	Cucsat.PASA.G12206	ctg1837	2174475	2176677	-	protein_coding	OSI_04473	BAHD acyltransferase	S	1DW6I		HXXXD-type acyl-transferase family protein
Cucsa.047440	51367.5524298518	24403.1882818573	-1.073787685013	0.0121131028717264	Cucsat.PASA.G2515	ctg1002	6148277	6160414	+	protein_coding		NLI interacting	K	1DUZY		CTD small phosphatase-like protein 2
Cucsa.153430	52923.292834214	25595.4170712831	-1.04801731255186	0.0182602237565288	Cucsat.PASA.G13655	ctg184	312346	319002	-	protein_coding		peroxidase	G	1DRIR		Peroxidase
Cucsa.056530	55045.4354683056	19120.633119497	-1.52549264176514	2.94971977355298E-07	Cucsat.PASA.G21476	ctg915	8769	11198	+	protein_coding			S	1E6G0		cDNA clone:002-156-B04, full insert sequence
Cucsa.101640	57169.269293163	27835.8554662845	-1.03829542908303	0.00497700373464085	Cucsat.PASA.G1723	ctg1002	1082171	1087903	-	protein_coding		ABC transporter F family member | ABC transporter	S	1DTSI, 1ECFU		ABC transporter ATP-binding protein
Cucsa.322540	77271.3296262589	27923.2305404095	-1.46846736110967	3.28176743725862E-06	Cucsat.PASA.G41	ctg1	563882	575862	-	protein_coding		The precise role of eIF-5A in protein biosynthesis is not known but it functions by promoting the formation of the first peptide bond | methionine | Mediator of RNA polymerase II transcription subunit	K, J, E	1DQ4W, 1DUZM, 1DYY5		Cystathionine beta-lyase
Cucsa.069280	105761.643232756	49821.0078707818	-1.08599038500803	0.00178502667592269	Cucsat.PASA.G16155	ctg2203	97104	98420	+	protein_coding		Transcription factor	K	1E4II	ERF	Ethylene-responsive transcription factor	AP2/ERF-ERF	TF	AP2/ERF->AP2/ERF-ERF
Cucsa.058800	150259.8835881	43788.6711336735	-1.77883031594761	4.28849073069468E-10	Cucsat.PASA.G8879	ctg1635	1023202	1028281	-	protein_coding		4-hydroxyphenylpyruvate dioxygenase	E	1DUPW		4-hydroxyphenylpyruvate dioxygenase
Cucsa.046340	602595.91273721	311353.156207082	-0.952638983530684	0.00884831587155741	Cucsat.PASA.G2472	ctg1002	5553270	5558187	+	protein_coding		E3 ubiquitin-protein ligase	O	1DQ97		E3 ubiquitin-protein ligase RING1
Cucsa.046350	838618.862408712	439083.835558618	-0.933518855941515	0.0154464615535182

## Sheet: FvH
PlantRegMap.Gene_ID	baseMeanA	baseMeanB	log2.FC	padj	B10_v3.Gene.ID	Locus	Start	Stop	string	Biotype	Symbol	Description	COG.categories	Eggnog.OG	TF_family_TFDB_ID	PlantRegMap_ID_annotation	TF_family_PlantRegMap	Category_ITAK	DETAILS_ITAK	corresponding_protein_kinase_familiy
Cucsa.337660	0.895347016882777	753.429598989025	9.71681004856117	8.69221860333694E-22
Cucsa.085500	0	1044.11880323673	Inf	5.84825980188176E-20
Cucsa.081220	0	1744.76917591792	Inf	7.62509776480863E-17	Cucsat.PASA.G18484	ctg3379	2509438	2512007	+	protein_coding	OSI_17276	Aldose 1-epimerase	G	1DTIY		Aldose 1-epimerase family protein
Cucsa.133090	0	606.728030603367	Inf	1.22390535992552E-16	Cucsat.PASA.G19537	ctg4	1916765	1918507	-	protein_coding		acid binding	S	1E4Q1		Alba DNA/RNA-binding protein
Cucsa.359110	3.58138806753111	1028.46609929951	8.16575967177421	1.7263084608221E-12	Cucsat.PASA.G3516	ctg1047	153960	157678	-	protein_coding		biosynthesis protein	H	1E29F		Pyridoxal 5'-phosphate synthase subunit PdxS
Cucsa.254970	0.959648405686353	303.277392398848	8.30391631140018	1.2783546840345E-10	Cucsat.PASA.G478	ctg1	9508075	9509666	-	protein_coding		acid binding	S	1E4Q1		Alba DNA/RNA-binding protein
Cucsa.322240	0.895347016882777	1168.19540835561	10.3495470511296	1.57284681412541E-09	Cucsat.PASA.G55	ctg1	820234	823146	-	protein_coding		PHD-finger	S	1EKEY		PHD finger protein family
Cucsa.356140	630.619525005599	25.1012540349238	-4.65093849212675	6.39042387378722E-09	Cucsat.PASA.G7079	ctg1528	225779	232145	-	protein_coding		cytochrome P450	Q	1DU6T		Cytochrome P450
Cucsa.074620	0.959648405686353	203.177473191657	7.7260188097947	5.75539124875942E-07	Cucsat.PASA.G229	ctg1	5193662	5197512	-	protein_coding		ABC transporter	Q	1DPYJ		ABC transporter G family member 9
Cucsa.083360	0	1810.59959893444	Inf	2.20000816749119E-06	Cucsat.PASA.G1663	ctg1000	1439990	1442950	+	protein_coding		endomembrane protein 70 family	U	1DXPY		Transmembrane 9 superfamily member
Cucsa.334780	97.4194103792811	1212.79501785298	3.63798267039002	3.24551226050659E-06	Cucsat.PASA.G5367	ctg1267	262830	268185	-	protein_coding	OSI_10087	Plant protein of unknown function (DUF639)	S	1DTUE		Plant protein of unknown function (DUF639)
Cucsa.096340	3.77429223394184	649.028170577449	7.42593115693999	8.41019747808439E-06	Cucsat.PASA.G16847	ctg24	2064964	2068376	-	protein_coding		Desaturase	I	1DZUC		Delta 9 desaturase, putative
Cucsa.091510	0	557.075412099864	Inf	0.0000123315959606674	Cucsat.PASA.G19886	ctg4	2699523	2704308	+	protein_coding		plant glycogenin-like starch initiation protein	G	1DVGB		Hexosyltransferase
Cucsa.359700	132.704262665062	1132.21415144765	3.0928602428574	0.0000171779608240881	Cucsat.PASA.G3541	ctg1047	532268	534469	-	protein_coding		GMC oxidoreductase	G	9.9999999999999994E+38		Glucose-methanol-choline (GMC) oxidoreductase family protein
Cucsa.112370	11.0656711466112	274.475368214636	4.63251382552385	0.0000854276119559292	Cucsat.PASA.G14090	ctg1869	2547761	2549548	-	protein_coding		Plastocyanin-like domain	S	1EFD0		Blue copper protein
Cucsa.120980	0.895347016882777	324.312475053316	8.500721856706	0.00011176431321316	Cucsat.PASA.G18070	ctg3345	4939105	4941123	+	protein_coding						Unknown protein
Cucsa.286080	69.9754149471983	632.416993444285	3.17595609237141	0.000176440663555568	Cucsat.PASA.G9536	ctg1673	2149089	2152600	-	protein_coding		Transcription factor	K	1DRFW	bHLH	BHLH transcription factor	bHLH	TF	bHLH
Cucsa.339600	0	294.382307306678	Inf	0.000339762200270558	Cucsat.PASA.G13277	ctg1838	3725449	3728026	+	protein_coding	SWEET6B	bidirectional sugar transporter	P	1E18U		Bidirectional sugar transporter SWEET
Cucsa.043150	0	97.0394950722418	Inf	0.0015986422425796	Cucsat.PASA.G2340	ctg1002	3757516	3763391	+	protein_coding		SEC14 cytosolic factor	I	1DRVQ		Sec14p-like phosphatidylinositol transfer family protein
Cucsa.394420	209.59986547121	2134.51294516807	3.34819721610185	0.00214774927074359
Cucsa.280660	280.792134379309	1355.245926523	2.27098024242578	0.00526386014356859	Cucsat.PASA.G9647	ctg1673	4086182	4089923	-	protein_coding		zinc finger CCCH domain-containing protein	S	1DTN0	C3H	Zinc finger protein, putative	C3H	TF	C3H
Cucsa.059560	209.926244841595	1045.51243677242	2.31625577563476	0.00709066740987907	Cucsat.PASA.G210	ctg1	4680028	4682492	-	protein_coding		Indole-3-acetic acid-amido synthetase	S	1DX1E		GH3 family protein
Cucsa.365700	0.959648405686353	104.013542121395	6.76004972748445	0.00709066740987907	Cucsat.PASA.G5922	ctg1402	2167589	2170613	-	protein_coding		Inherit from euNOG: polynucleotide kinase 3'-phosphatase	L	1DUFM		Transmembrane protein, putative
Cucsa.308850	74.4521500316122	1153.76897151913	3.95389704859202	0.0093669762770643	Cucsat.PASA.G10438	ctg1678	220386	230904	-	protein_coding		Glycosyl transferases group 1	S	1DRRJ		UDP-Glycosyltransferase superfamily protein isoform 1
Cucsa.116470	192.098223171845	5.48995706547297	-5.12890549792013	0.0100021548559453	Cucsat.PASA.G19468	ctg4	664959	667585	-	protein_coding			S	1E5PC		Protein SPEAR3
Cucsa.352830	0.959648405686353	97.9340885303339	6.67316137436164	0.0126688204898008
Cucsa.134290	6.46033328459017	319.918721681344	5.62995301680066	0.0133339844800871	Cucsat.PASA.G14944	ctg1869	5648570	5649314	+	protein_coding						Unknown protein
Cucsa.378900	17.3974016535942	743.926107751441	5.4182155722138	0.0195620133350125	Cucsat.PASA.G12281	ctg1837	3382509	3387474	-	protein_coding		Polyadenylate-binding protein	A	1DVPI		Polyadenylate-binding protein
Cucsa.381310	51.1682551662927	371.76911073063	2.86108596218223	0.0215758011916007	Cucsat.PASA.G4160	ctg1055	67881	71375	-	protein_coding		Rhomboid family	T	1DPWW		Rhomboid-like protein
Cucsa.345960	384.859909783223	42.7708156219386	-3.16963477163956	0.0251710360245843	Cucsat.PASA.G9342	ctg1658	1711293	1714043	-	protein_coding		UDP-Glycosyltransferase	C, G	1DR2R		Glycosyltransferase
Cucsa.148380	1.79069403376555	115.816502882264	6.01517817685909	0.0254598253570563
Cucsa.132160	47.3988353587182	591.529396625714	3.64152635039769	0.0264972664207297	Cucsat.PASA.G19792	ctg4	1224194	1226091	+	protein_coding			S	1E5NB		Tetratricopeptide repeat (TPR)-like superfamily protein
Cucsa.161790	689.727045398964	2494.11778555779	1.85443215495393	0.0300104084282461	Cucsat.PASA.G5035	ctg1227	2302333	2310809	-	protein_coding		E1-E2 ATPase | Plasma membrane | Cation_ATPase_N	P, F	1E107, 1EB56, 1DT3T		Plasma membrane ATPase
Cucsa.256730	0.895347016882777	87.3101208206423	6.60755814000128	0.0320384130394079	Cucsat.PASA.G1136	ctg1	8390798	8394172	+	protein_coding		Nucleotide-diphospho-sugar transferase	S	1DQJH		Glycosyltransferase
Cucsa.242820	8.12242454074857	233.454132549637	4.84508488118828	0.0320384130394079	Cucsat.PASA.G13163	ctg1838	1368040	1373020	+	protein_coding		protein STRUBBELIG-RECEPTOR FAMILY 2-like	T	1DXE1		Receptor protein kinase CLAVATA1, putative				RLK-Pelle_LRR-V
Cucsa.288510	1706.65425788001	323.009297965625	-2.40152322071228	0.0491448152882976	Cucsat.PASA.G7230	ctg1528	4021606	4024213	-	protein_coding	ACS5	1-aminocyclopropane-1-carboxylate synthase	E	1DTU4		1-aminocyclopropane-1-carboxylate synthase

## Sheet: MvH
PlantRegMap.Gene_ID	baseMeanA	baseMeanB	log2.FC	padj	B10_v3.Gene.ID	Locus	Start	Stop	string	Biotype	Symbol	Description	COG.categories	Eggnog.OG	TF_family_PlantRegMap	PlantRegMap_ID_annotation	TF_Family_ITAK	Category_ITAK	DETAILS_ITAK	corresponding_protein_kinase_familiy
Cucsa.068430	1291.12146394227	0	-Inf	7.31887448758712E-47	Cucsat.PASA.G7958	ctg1556	777132	781573	-	protein_coding		Inherit from KOG: transposon protein	L	1E5MK		Retrotransposon protein
Cucsa.085500	0.75744786419054	923.490247947361	10.2517344210759	3.01209050113234E-30
Cucsa.320630	1733.23573830822	26.1503418258939	-6.0504942744551	3.01209050113234E-30	Cucsat.PASA.G827	ctg1	2429520	2449057	+	protein_coding	FMOGS-OX1, FMOGS-OX5	flavin-containing monooxygenase	Q	1DXB0		Flavin-containing monooxygenase
Cucsa.046640	511.500782230701	6124.26967621888	3.58172946052255	2.2603744592342E-17	Cucsat.PASA.G2030	ctg1002	5707939	5710827	-	protein_coding	WOX9	sequence-specific DNA binding	K	1DZQB	WOX	WUSCHEL-related homeobox 9	HB-WOX	TF	HB->HB-WOX
Cucsa.252940	365.003627606851	5311.32834342299	3.86309001133507	1.00349812090258E-09
Cucsa.352350	85.8903218057032	600.112091172213	2.80466451631154	3.25131911986218E-07
Cucsa.099200	0	79.7728156010117	Inf	4.08527002516716E-06
Cucsa.146650	45.2558512646579	363.246763671401	3.00477370456299	0.0000148743449797027
Cucsa.398320	1715.4544381561	78.2604722228648	-4.45416318325365	0.0000148743449797027	Cucsat.PASA.G11602	ctg1820	1148661	1152854	+	protein_coding		2-oxoglutarate Fe(II)-dependent dioxygenase-like	Q	1DV49		2-oxoglutarate and Fe(II)-dependent oxygenase superfamily protein, putative
Cucsa.074690	27811.2144173337	9.60393842906224	-11.4997529685307	0.0000148743449797027
Cucsa.173620	102.337863647058	1.84576541888653	-5.79297700124184	0.0000424802832150622
Cucsa.207020	26.7899619147729	256.811528988567	3.26094553520786	0.0000795881163116141
Cucsa.212720	475.190263714287	3674.07783194961	2.95080500710237	0.0000795881163116141	Cucsat.PASA.G18435	ctg3379	1354128	1360855	+	protein_coding	SHP1, AG, SHP2	Transcription factor | agamous-like MADS-box protein | MADS-box transcription factor	K	1DY9K, 1DZMF, 1DT95	MIKC_MADS	MADS-box transcription factor	MADS-MIKC	TF	MADS->MADS-MIKC
Cucsa.126450	396.035358853998	63.6015235388096	-2.63849601285893	0.000192345863563546	Cucsat.PASA.G14373	ctg1869	6611183	6614382	-	protein_coding		nac domain	K	1DWWI	NAC	NAC domain-containing protein, putative	NAC	TF	NAC
Cucsa.038890	80.3779059249671	0.922882709443264	-6.44450787608566	0.000290539010419725
Cucsa.251170	1500.87598629627	394.821231911913	-1.92653329614726	0.000530261908103591	Cucsat.PASA.G1363	ctg1	12342086	12346630	+	protein_coding	MADS17	Transcription factor	K	1E56T	MIKC_MADS	MADS-box transcription factor	MADS-MIKC	TF	MADS->MADS-MIKC
Cucsa.101820	4171.83987899223	12410.9007623747	1.57285213626225	0.000564185988149282	Cucsat.PASA.G1731	ctg1002	1193859	1204250	-	protein_coding		DA1-related	Z, T	1DRQ1		Protein DA1-related 1	Others	TR	Others
Cucsa.374370	244.743742470739	994.540318534864	2.02275788497556	0.0016761655917327	Cucsat.PASA.G13923	ctg1864	88176	89779	-	protein_coding			S	1EHKA		Unknown protein
Cucsa.073570	2435.72972141981	321.205056800906	-2.92278754394695	0.00190256937804156
Cucsa.330530	128.378994118541	540.154506312663	2.07296297390798	0.00221764286391847	Cucsat.PASA.G10367	ctg1675	914027	915427	-	protein_coding		response regulator	K	1EKFH		Two-component response regulator	Others	TR	Others
Cucsa.340370	625.599351558828	131.61500933039	-2.24891499437425	0.00261294505031784
Cucsa.091380	527.998236131809	1652.29702339397	1.6458680394545	0.00279062359031179	Cucsat.PASA.G19892	ctg4	2779845	2785975	+	protein_coding	LOX	Plant lipoxygenase may be involved in a number of diverse aspects of plant physiology including growth and development, pest resistance, and senescence or responses to wounding (By similarity)	S	1DT0Y		Lipoxygenase
Cucsa.238340	196.94534937076	0	-Inf	0.00335992037739967
Cucsa.254230	200.808430785508	0	-Inf	0.00335992037739967	Cucsat.PASA.G1238	ctg1	10037627	10042043	+	protein_coding		beta-galactosidase	G	1DRPY		Beta-galactosidase
Cucsa.195800	839.26206149859	2854.16760976072	1.7658767879932	0.00335992037739967	Cucsat.PASA.G9354	ctg1658	1926284	1929609	-	protein_coding		Protein of unknown function (DUF640)	S	1DXSA		Protein of unknown function (DUF640)
Cucsa.043090	186.328091572344	665.112880557509	1.8357540132059	0.00396414907832203	Cucsat.PASA.G2337	ctg1002	3737999	3741285	+	protein_coding		mitochondrial chaperone	O	1DSRF		P-loop containing nucleoside triphosphate hydrolases superfamily protein
Cucsa.218960	103.813269735792	425.544297991133	2.035318455054	0.00512758726982268	Cucsat.PASA.G9287	ctg1658	593487	595385	-	protein_coding	PR1	Pathogenesis-related protein	S	1E3JI		pathogenesis-related gene 1
Cucsa.109860	56.4932827801225	272.393360382066	2.26954029583606	0.00576420165432944	Cucsat.PASA.G4062	ctg105	3368449	3375606	-	protein_coding	HDR	4-hydroxy-3-methylbut-2-enyl diphosphate	H	1DU3X		4-hydroxy-3-methylbut-2-enyl diphosphate reductase
Cucsa.335270	0	44.3936466806852	Inf	0.00601836380767162
Cucsa.134290	21.2129310052431	282.771317559644	3.73661991226788	0.0077945654036613	Cucsat.PASA.G14944	ctg1869	5648570	5649314	+	protein_coding						Unknown protein
Cucsa.152630	129.019495280398	0	-Inf	0.0077945654036613	Cucsat.PASA.G16385	ctg2279	217186	223788	-	protein_coding		L-ascorbate oxidase homolog	Q	1DU15		L-ascorbate oxidase-like protein
Cucsa.152590	339.510944517133	1.95294008592356	-7.44166658230169	0.00808117769999677	Cucsat.PASA.G16388	ctg2279	241808	244144	-	protein_coding		L-ascorbate oxidase homolog	Q	1DU15		L-ascorbate oxidase-like protein
Cucsa.238360	103.521888816256	0	-Inf	0.0144085479546393
Cucsa.061700	996.424089228485	2598.88022987954	1.38305834309409	0.0166628446857209	Cucsat.PASA.G8448	ctg1557	2505620	2512689	-	protein_coding	AG	Transcription factor | SRF-type transcription factor (DNA-binding and dimerisation domain)	K	1DV6C, 1EGXK, 1DT95	MIKC_MADS	AGAMOUS MADS box factor transcription factor	MADS-MIKC	TF	MADS->MADS-MIKC
Cucsa.173610	41.9258120948648	0	-Inf	0.0187230614607712	Cucsat.PASA.G16327	ctg2246	715771	718229	-	protein_coding		transposon protein	L	1DT82		Transposase
Cucsa.118670	88.0114744424518	0	-Inf	0.0187230614607712
Cucsa.181720	342.929168443562	1.95294008592356	-7.45611912064151	0.0187230614607712	Cucsat.PASA.G7295	ctg1528	5103511	5106035	-	protein_coding		pectinesterase	G	1DRTH		Pectinesterase
Cucsa.112360	246.417622871904	738.800628527047	1.58407965777288	0.0193109931604288	Cucsat.PASA.G14620	ctg1869	2545019	2546915	+	protein_coding		Cotton fibre expressed protein	S	1EFD4		DUF4408 domain protein
Cucsa.149540	830.858482723213	3154.06898083165	1.9245395390954	0.0197758931692006	Cucsat.PASA.G12095	ctg1837	105194	107495	-	protein_coding		flavonoid 3'-monooxygenase-like	Q	1DRAR		Cytochrome P450
Cucsa.100330	108.266111045114	390.599822913959	1.85110956723924	0.0207340628592702
Cucsa.012820	22267.2207777553	53130.6931403275	1.25462403093281	0.0224716186974309	Cucsat.PASA.G17076	ctg2607	618875	631569	-	protein_coding		ABC transporter C family member	Q	1DVPT		Multidrug resistance protein ABC transporter family
Cucsa.395910	171.195062758284	0.976470042961778	-7.45384959540027	0.0261012856400617
Cucsa.340510	427.666343393573	116.140352603929	-1.88061635485606	0.027575285962527	Cucsat.PASA.G13322	ctg1838	4449577	4454820	+	protein_coding	TSA	Indole-3-glycerol phosphate lyase	E	1DSPS		tryptophan synthase alpha chain
Cucsa.166390	408.940022962631	1080.52326964902	1.40176897028504	0.0284847556998223	Cucsat.PASA.G15169	ctg197	28291	31931	+	protein_coding		F-Box protein	S	1DQT0		F-box protein PP2-A13
Cucsa.284430	881.549279416146	6601.14455223536	2.90460306574077	0.0284847556998223	Cucsat.PASA.G9475	ctg1673	1124837	1127228	-	protein_coding		protein DROOPING LEAF	K	1E4J1	YABBY	Protein CRABS CLAW, putative	C2C2-YABBY	TF	C2C2->C2C2-YABBY
Cucsa.086160	668.775516931551	1670.02534571571	1.32027606025895	0.0300664181802798	Cucsat.PASA.G14849	ctg1869	6080906	6081895	+	protein_coding						Unknown protein
Cucsa.374170	273.245980385409	7.43664900906463	-5.19940378069351	0.0339702615655021	Cucsat.PASA.G20048	ctg4090	9793	12140	+	protein_coding		pectinesterase	G	1DWBS		Pectinesterase
Cucsa.176010	320.356526390693	893.702054927593	1.48011555978405	0.0371986812029492
Cucsa.043470	1380.06273662734	3211.95436827785	1.21871754452348	0.0371986812029492
Cucsa.275350	57.3587752823354	288.207434324271	2.32902142514833	0.038602157746182
Cucsa.320640	653.509012000194	214.882899649734	-1.60465645329763	0.038602157746182
Cucsa.069340	382.867826118344	110.335119679676	-1.79495435596741	0.039203613356572
Cucsa.198120	482.44757324098	1255.83529032435	1.38020317849237	0.0399716449813783	Cucsat.PASA.G14541	ctg1869	897711	901208	+	protein_coding	UGD2	UDP-glucose 6-dehydrogenase	G	1DZ3D		UDP-glucose 6-dehydrogenase family protein
Cucsa.263420	254.842384197201	710.494895320784	1.47921904433909	0.0445170198717626
Cucsa.197220	357.932675741456	929.206291729589	1.37631066911388	0.0466293145324654

## Sheet: LvS
PlantRegMap.Gene_ID	baseMeanA	baseMeanB	log2.FC	padj	B10_v3.Gene.ID	Locus	Start	Stop	string	Biotype	Symbol	Description	COG.categories	Eggnog.OG	TF_family_PlantRegMap	PlantRegMap_ID_annotation	TF_Family_ITAK	Category_ITAK	DETAILS_ITAK	corresponding_protein_kinase_familiy
Cucsa.053510	0	19.4283683	Inf	0.03756303	Cucsat.PASA.G15895	ctg2117	20908	21966	-	protein_coding		zinc finger protein 11	S	1E7MS	C2H2	Transcriptional regulator SUPERMAN, putative	C2H2	TF	C2H2
Cucsa.348650	0	19.4337532	Inf	0.03239485	Cucsat.PASA.G6122	ctg1425	2713065	2717276	-	protein_coding		F-Box protein	S	1DSDI		reduced male fertility
Cucsa.238160	0	20.2386831	Inf	0.02883193
Cucsa.006310	0	20.7946005	Inf	0.03773637
Cucsa.162170	0	20.8457766	Inf	0.02377951
Cucsa.256940	0	22.4396249	Inf	0.01831977
Cucsa.038870	0	22.6481942	Inf	0.01624678	Cucsat.PASA.G4561	ctg1216	1187424	1191176	-	protein_coding		WD domain, G-beta repeat	S	1E13E		Transducin/WD40 repeat-like superfamily protein
Cucsa.241070	0	23.2269229	Inf	0.0421812	Cucsat.PASA.G13096	ctg1838	131064	134727	+	protein_coding		hydrolase, alpha beta fold family protein	S	1DW9J		alpha/beta-Hydrolases superfamily protein
Cucsa.239670	0	23.646383	Inf	0.01142666	Cucsat.PASA.G2638	ctg1006	577649	579622	+	protein_coding		CCT motif	S	1E5XJ		Zinc finger protein CONSTANS	Others	TR	Others
Cucsa.302770	0	24.5413327	Inf	0.01141587	Cucsat.PASA.G21120	ctg910	2016625	2019381	-	protein_coding		Sugar (and other) transporter	G	1EC1Q		Sugar transporter, putative
Cucsa.105790	0	25.1138628	Inf	0.00909907
Cucsa.280880	0	28.4693834	Inf	0.0041738
Cucsa.137510	0	29.518054	Inf	0.00314812
Cucsa.342800	0	29.802512	Inf	0.02959192	Cucsat.PASA.G13431	ctg1838	6606994	6609156	+	protein_coding		glyoxal oxidase-related	S	1DYPK		glyoxal oxidase-related protein
Cucsa.139650	0	34.3815384	Inf	0.00100649	Cucsat.PASA.G10613	ctg1679	219181	222272	+	protein_coding		DNA-directed RNA polymerases I, II, and III subunit	K	1DPXN		DNA-directed RNA polymerase II
Cucsa.292610	0	34.5438586	Inf	0.00074513	Cucsat.PASA.G14433	ctg1869	8015527	8018388	-	protein_coding		Transcription factor	K	1DV43, 1DVJF	MYB	Myb transcription factor	MYB	TF	MYB->MYB
Cucsa.151830	0	37.956241	Inf	0.00040073
Cucsa.166720	0	39.9942122	Inf	0.00025312	Cucsat.PASA.G8410	ctg1557	1378102	1381304	-	protein_coding		Tyrosine DOPA decarboxylase	E	1DW3N		Tyrosine decarboxylase
Cucsa.161210	0	40.8365229	Inf	0.00073585	Cucsat.PASA.G5011	ctg1227	1852479	1856083	-	protein_coding	OSI_03580	Polyketide cyclase / dehydrase and lipid transport	S	1E4PJ		Polyketide cyclase/dehydrase and lipid transport superfamily protein, putative
Cucsa.094910	0	43.0095696	Inf	0.03003442
Cucsa.352830	0	61.6440412	Inf	0.000001386
Cucsa.255130	0	61.8102816	Inf	0.0000010734
Cucsa.152630	0	63.4706732	Inf	0.04436526	Cucsat.PASA.G16385	ctg2279	217186	223788	-	protein_coding		L-ascorbate oxidase homolog	Q	1DU15		L-ascorbate oxidase-like protein
Cucsa.193120	0	64.8218517	Inf	0.00000071477	Cucsat.PASA.G21298	ctg910	618743	625529	+	protein_coding			S	1DQEH		Protein DYAD
Cucsa.093850	0	65.5498762	Inf	0.00000047508	Cucsat.PASA.G16738	ctg24	169652	172248	-	protein_coding		B3 domain-containing transcription factor	K	1E2D3	B3	B3 domain-containing transcription factor VRN1	B3	TF	B3->B3
Cucsa.084000	0	66.1540017	Inf	0.00042133
Cucsa.059620	0	71.9407471	Inf	0.00000012092	Cucsat.PASA.G926	ctg1	4518006	4527952	+	protein_coding		Gibberellin 2-beta-dioxygenase	Q	1DSYC		Gibberellin 2-beta-dioxygenase
Cucsa.395910	0	84.6735192	Inf	0.03400091
Cucsa.005440	0	85.2425283	Inf	0.03345466	Cucsat.PASA.G17286	ctg27	2031747	2033935	+	protein_coding		Pectate lyase	G	1DW9W		Pectate lyase
Cucsa.238340	0	96.8783605	Inf	0.02906158
Cucsa.114820	0	98.203826	Inf	0.00212031	Cucsat.PASA.G11959	ctg1820	3974089	3978266	-	protein_coding		cellulose synthase-like protein	M	1DY0N		Cellulose synthase-like protein
Cucsa.254230	0	98.7841263	Inf	0.02843954	Cucsat.PASA.G1238	ctg1	10037627	10042043	+	protein_coding		beta-galactosidase	G	1DRPY		Beta-galactosidase
Cucsa.345960	0	99.9615296	Inf	0.000005086	Cucsat.PASA.G9342	ctg1658	1711293	1714043	-	protein_coding		UDP-Glycosyltransferase	C, G	1DR2R		Glycosyltransferase
Cucsa.148380	0	123.52148	Inf	0.00064354
Cucsa.157120	0	124.744022	Inf	0.0000000000014296	Cucsat.PASA.G11122	ctg1740	647693	649657	-	protein_coding		bidirectional sugar transporter	U	1DRRF		Bidirectional sugar transporter SWEET
Cucsa.043520	0	128.753443	Inf	0.0000000000011823	Cucsat.PASA.G2357	ctg1002	3984940	3986980	+	protein_coding	WUS	DNA binding protein binding transcription factor transcription regulator	K	1E4MB	WOX	Protein WUSCHEL	HB-WOX	TF	HB->HB-WOX
Cucsa.120980	0	130.151756	Inf	0.00368396	Cucsat.PASA.G18070	ctg3345	4939105	4941123	+	protein_coding						Unknown protein
Cucsa.303610	0	148.879897	Inf	0.00050275	Cucsat.PASA.G21085	ctg910	1408039	1410032	-	protein_coding		Cellulase (glycosyl hydrolase family 5)	G	1DUZV		Hydrolase, hydrolyzing O-glycosyl compounds, putative
Cucsa.339600	0	157.478614	Inf	0.0000017574	Cucsat.PASA.G13277	ctg1838	3725449	3728026	+	protein_coding	SWEET6B	bidirectional sugar transporter	P	1E18U		Bidirectional sugar transporter SWEET
Cucsa.295580	0	170.615462	Inf	0.01031451	Cucsat.PASA.G10844	ctg1681	847358	853349	-	protein_coding		polygalacturonase	G	1DSNR		Pectin lyase-like superfamily protein
Cucsa.074620	0	174.959882	Inf	0.000000000035007	Cucsat.PASA.G229	ctg1	5193662	5197512	-	protein_coding		ABC transporter	Q	1DPYJ		ABC transporter G family member 9
Cucsa.142760	0	185.274477	Inf	0.00132685	Cucsat.PASA.G7151	ctg1528	2490682	2496506	-	protein_coding		Plastocyanin-like domain	S	1E6XN		Early nodulin-like protein
Cucsa.094820	0	375.689658	Inf	0.00098586
Cucsa.358920	0	376.67751	Inf	0.0000000001052	Cucsat.PASA.G20398	ctg5117	2724	3632	+	protein_coding		to encode a PR (pathogenesis-related) protein. Belongs to the plant thionin (PR-13) family with the following members At1g66100, At5g36910, At1g72260, At2g15010, At1g12663, At1g12660	S	1E8VC		To encode a PR protein, Belongs to the plant thionin family with the following members:, putative
Cucsa.094890	0	544.058337	Inf	0.00101529
Cucsa.051640	0	565.896033	Inf	1.719E-29	Cucsat.PASA.G5493	ctg1269	264692	268982	-	protein_coding	APX1	ascorbate peroxidase	P	1DQAF		Ascorbate peroxidase
Cucsa.322240	0	568.492597	Inf	0.00278259	Cucsat.PASA.G55	ctg1	820234	823146	-	protein_coding		PHD-finger	S	1EKEY		PHD finger protein family
Cucsa.248870	0	629.884024	Inf	5.2453E-27	Cucsat.PASA.G12345	ctg1837	690032	696072	+	protein_coding	AGL15	agamous-like MADS-box protein	K	1E2YC	MIKC_MADS	MADS-box transcription factor	MADS-MIKC	TF	MADS->MADS-MIKC
Cucsa.094810	0	664.464773	Inf	0.00076185	Cucsat.PASA.G16577	ctg24	943297	950293	+	protein_coding		cysteine	O	1DQGP		Cysteine protease, putative
Cucsa.061700	0	1871.6049	Inf	1.0946E-62	Cucsat.PASA.G8448	ctg1557	2505620	2512689	-	protein_coding	AG	Transcription factor | SRF-type transcription factor (DNA-binding and dimerisation domain)	K	1DV6C, 1EGXK, 1DT95	MIKC_MADS	AGAMOUS MADS box factor transcription factor	MADS-MIKC	TF	MADS->MADS-MIKC
Cucsa.212720	0	2175.9353	Inf	1.5697E-43	Cucsat.PASA.G18435	ctg3379	1354128	1360855	+	protein_coding	SHP1, AG, SHP2	Transcription factor | agamous-like MADS-box protein | MADS-box transcription factor	K	1DY9K, 1DZMF, 1DT95	MIKC_MADS	MADS-box transcription factor	MADS-MIKC	TF	MADS->MADS-MIKC
Cucsa.113420	0	3412.11241	Inf	2.5806E-78	Cucsat.PASA.G14665	ctg1869	3124215	3128623	+	protein_coding	SEP3	MADS-box protein | Transcription factor	K	1DWYR, 1E4GW	MIKC_MADS	MADS-box transcription factor	MADS-MIKC	TF	MADS->MADS-MIKC
Cucsa.046640	0	3448.20178	Inf	1.9049E-38	Cucsat.PASA.G2030	ctg1002	5707939	5710827	-	protein_coding	WOX9	sequence-specific DNA binding	K	1DZQB	WOX	WUSCHEL-related homeobox 9	HB-WOX	TF	HB->HB-WOX
Cucsa.047280	0	5205.11868	Inf	3.6714E-87
Cucsa.018420	0	7461.90365	Inf	1.0525E-83	Cucsat.PASA.G7852	ctg1556	2526858	2534051	+	protein_coding	PI	MADS-box transcription factor	K	1DYH1	MIKC_MADS	MADS-box transcription factor	MADS-MIKC	TF	MADS->MADS-MIKC
Cucsa.074690	0	13684.0564	Inf	0.000088303
Cucsa.316090	0.9796889	26.803503	4.773954063	0.03812844
Cucsa.090650	0.9796889	46.93206	5.582106288	0.00056856	Cucsat.PASA.G19610	ctg4	3351128	3353068	-	protein_coding		Histidine kinase	T	1EM4Z		Histidine kinase 1
Cucsa.351010	0.9796889	66.5611726	6.08621335	0.0000094742	Cucsat.PASA.G11536	ctg1808	339836	341664	-	protein_coding			S	1DUGU		F-box protein
Cucsa.366520	0.9796889	106.804167	6.768428538	0.0000043891	Cucsat.PASA.G15959	ctg2178	371604	373156	-	protein_coding	OSI_12652	B3 domain-containing | B3	S, K	1E6EC, 1E7FI	B3	B3 domain-containing transcription factor VRN1-like protein	B3	TF	B3->B3
Cucsa.138740	0.9796889	112.981495	6.849547087	0.0000056246
Cucsa.385830	0.9796889	154.217197	7.298424244	0.00000000000028147	Cucsat.PASA.G17942	ctg3345	1624663	1626259	+	protein_coding		Transcription factor	K	1DVJF	MYB	Myb transcription factor	MYB	TF	MYB->MYB
Cucsa.196820	0.9796889	161.924405	7.368781037	0.00000000000011533
Cucsa.091510	0.9796889	199.344942	7.668727598	0.00811957	Cucsat.PASA.G19886	ctg4	2699523	2704308	+	protein_coding		plant glycogenin-like starch initiation protein	G	1DVGB		Hexosyltransferase
Cucsa.133090	0.9796889	269.183955	8.102053013	0.00948138	Cucsat.PASA.G19537	ctg4	1916765	1918507	-	protein_coding		acid binding	S	1E4Q1		Alba DNA/RNA-binding protein
Cucsa.251170	0.9796889	872.392289	9.798437613	8.9582E-25	Cucsat.PASA.G1363	ctg1	12342086	12346630	+	protein_coding	MADS17	Transcription factor	K	1E56T	MIKC_MADS	MADS-box transcription factor	MADS-MIKC	TF	MADS->MADS-MIKC
Cucsa.283050	1.73029559	36.815686	4.411230164	0.00517568
Cucsa.178320	1.73029559	44.4391466	4.682740691	0.00096408
Cucsa.116470	1.73029559	45.5793946	4.719291343	0.03033973	Cucsat.PASA.G19468	ctg4	664959	667585	-	protein_coding			S	1E5PC		Protein SPEAR3
Cucsa.365700	1.73029559	54.014607	4.964259182	0.00426922	Cucsat.PASA.G5922	ctg1402	2167589	2170613	-	protein_coding		Inherit from euNOG: polynucleotide kinase 3'-phosphatase	L	1DUFM		Transmembrane protein, putative
Cucsa.167330	1.73029559	68.4626625	5.306226978	0.0000047601	Cucsat.PASA.G8173	ctg1557	2024477	2026540	+	protein_coding		reticuline oxidase-like protein-like	C	1EIXE		FAD-binding Berberine family protein
Cucsa.183290	1.73029559	69.0218658	5.317963053	0.0000040504	Cucsat.PASA.G4354	ctg1173	238211	239988	-	protein_coding		3-oxoacyl- acyl-carrier-protein reductase	Q	1DRUP		Short-chain dehydrogenase/reductase
Cucsa.383330	1.73029559	79.3998614	5.520046069	0.00000068086	Cucsat.PASA.G3780	ctg105	1315864	1318780	+	protein_coding	OSI_33955	CCT motif | CCT motif family protein, expressed	S	1E0M5, 1DXYZ		Zinc finger-like protein	Others	TR	Others
Cucsa.337650	1.73029559	88.4478347	5.675736403	0.00044389
Cucsa.339080	1.73029559	592.852581	8.420511083	0.00182257	Cucsat.PASA.G12735	ctg1838	3339846	3342200	-	protein_coding		Pectate lyase	G	1DW9W		Pectate lyase
Cucsa.241870	1.95937779	74.0290117	5.239623269	0.00036193	Cucsat.PASA.G12594	ctg1838	593073	597460	-	protein_coding		Aluminum-activated malate transporter	P	1DTNG		Aluminum activated malate transporter family protein
Cucsa.213530	1.95937779	104.527536	5.737343641	0.000000039025	Cucsat.PASA.G18547	ctg3379	534346	537706	-	protein_coding	OSI_09634	PHD	S	1EGNN, 1E2HQ		Secretion protein HlyD family protein
Cucsa.105240	1.95937779	206.275834	6.718035412	0.04321614	Cucsat.PASA.G3081	ctg1041	7409014	7409843	-	protein_coding		late embryogenesis abundant protein-related LEA protein-related	S	1E8ZW		Late embryogenesis abundant family protein
Cucsa.096340	1.95937779	562.04792	8.164153735	0.000000000012118	Cucsat.PASA.G16847	ctg24	2064964	2068376	-	protein_coding		Desaturase	I	1DZUC		Delta 9 desaturase, putative
Cucsa.349640	1.95937779	5110.55705	11.34886924	1.3004E-26	Cucsat.PASA.G1476	ctg10	263047	269560	-	protein_coding	SEP3	Transcription factor	K	1DWYR	MIKC_MADS	MADS-box transcription factor	MADS-MIKC	TF	MADS->MADS-MIKC
Cucsa.208330	2.70998448	35.9923798	3.731335	0.01919045
Cucsa.072900	2.70998448	38.9310214	3.844563699	0.01047227	Cucsat.PASA.G4858	ctg1227	5223333	5226684	+	protein_coding		zinc finger	S	1DWBC	CO-like	CONSTANS-like zinc finger protein	C2C2-CO-like	TF	C2C2->C2C2-CO-like
Cucsa.232560	2.70998448	44.9591506	4.052258284	0.02713684	Cucsat.PASA.G4916	ctg1227	231349	234037	-	protein_coding		K13963 serpin B	V	1DSKU		Serpin
Cucsa.101570	2.70998448	52.9888031	4.289331043	0.00073351	Cucsat.PASA.G2203	ctg1002	1034473	1037579	+	protein_coding		cytochrome P450	Q	1DWAV		Cytochrome P450 family protein
Cucsa.337670	2.70998448	54.7680665	4.336978453	0.00051419	Cucsat.PASA.G13206	ctg1838	2203445	2207740	+	protein_coding			S	1DUZ5		Transcription cofactor, putative
Cucsa.286280	2.70998448	57.1546262	4.398513781	0.03248095	Cucsat.PASA.G7004	ctg1522	378139	379145	+	protein_coding		Invertase pectin methylesterase inhibitor	S	1E7GJ		Invertase/pectin methylesterase inhibitor family protein
Cucsa.101020	2.70998448	130.248488	5.586838221	0.00179762	Cucsat.PASA.G1699	ctg1002	505922	508527	-	protein_coding	OSI_27539	sequence-specific DNA binding transcription factor activity	K	1E4WH	bHLH	Basic helix-loop-helix transcription factor	bHLH	TF	bHLH
Cucsa.006950	2.70998448	141.201877	5.703330868	0.000018825	Cucsat.PASA.G7659	ctg1543	6005	8166	-	protein_coding		RNA recognition motif 2	D	1E6EA		RNA recognition motif 1 in terminal EAR1-like protein, putative
Cucsa.304270	2.70998448	208.14528	6.263162442	0.01531186	Cucsat.PASA.G21316	ctg910	933774	937553	+	protein_coding	OSI_17069	GDSL esterase lipase	I	1DPTU		GDSL esterase/lipase
Cucsa.074340	2.70998448	220.11377	6.343821001	1.9324E-16	Cucsat.PASA.G937	ctg1	4925272	4932164	+	protein_coding		3-beta hydroxysteroid dehydrogenase/isomerase family	V	1DSJZ		Dihydroflavonol-4-reductase
Cucsa.161220	2.70998448	262.590159	6.598384446	0.000000002629
Cucsa.085890	2.93906669	42.2430115	3.845282688	0.01787587	Cucsat.PASA.G14473	ctg1869	5907560	5908192	-	protein_coding			S	1E78C		Unknown protein
Cucsa.067120	2.93906669	50.6815181	4.108029738	0.01066989
Cucsa.252510	2.93906669	85.4469309	4.861598674	0.000031226	Cucsat.PASA.G581	ctg1	11195306	11204609	-	protein_coding		pectinesterase	G	1DW3P		Pectinesterase
Cucsa.098680	2.93906669	169.222202	5.847416957	0.0000000000037532	Cucsat.PASA.G14235	ctg1869	4624217	4626050	-	protein_coding	RA2	Protein LATERAL ORGAN	S	1DXUP	LBD	LOB domain protein	LOB	TF	LOB
Cucsa.161180	2.93906669	172.505657	5.875141771	0.00000007043
Cucsa.157010	3.46059117	88.5724569	4.677767718	0.000065772	Cucsat.PASA.G11127	ctg1740	706254	708257	-	protein_coding		Transcription factor	K	1DPP3, 1DX0V	bHLH	Basic helix-loop-helix transcription factor	bHLH	TF	bHLH
Cucsa.065640	3.46059117	169.143044	5.611081521	0.00000000015403	Cucsat.PASA.G13677	ctg184	791292	795676	-	protein_coding	AP2D23	Transcription factor	K	1DRGC	AP2	Transcription factor AP2	AP2/ERF-AP2	TF	AP2/ERF->AP2/ERF-AP2
Cucsa.213510	3.46059117	409.916306	6.888167053	0.0000084626	Cucsat.PASA.G18405	ctg3379	577992	579934	+	protein_coding		Transcription factor	K	1E1EH	MYB	Myb domain protein	MYB	TF	MYB->MYB
Cucsa.286290	3.68967338	51.2628983	3.796350033	0.00330862
Cucsa.142240	3.68967338	83.1662557	4.494433265	0.000010019
Cucsa.283170	3.68967338	99.0954848	4.747254309	0.00188928	Cucsat.PASA.G9831	ctg1673	312445	317083	+	protein_coding		Mate efflux family protein	V	1DSUM		Protein DETOXIFICATION
Cucsa.044950	3.68967338	1534.88641	8.70042307	5.3095E-33	Cucsat.PASA.G2415	ctg1002	4778246	4781842	+	protein_coding	STM	homeobox protein	K	1DWCE	TALE	Homeobox protein knotted-1, putative	HB-KNOX	TF	HB->HB-KNOX
Cucsa.265920	3.91875559	80.2907331	4.356765987	0.000057719	Cucsat.PASA.G17718	ctg31	476953	479153	+	protein_coding		phospholipase C	I	1DUST		non-specific phospholipase C4
Cucsa.053630	3.91875559	82.5803217	4.39733054	0.000041607	Cucsat.PASA.G15918	ctg2174	366522	368586	-	protein_coding		seed storage protein	S	1DYRP		11S globulin seed storage protein
Cucsa.366510	4.44028007	58.2486161	3.71350119	0.00101037	Cucsat.PASA.G15960	ctg2178	374705	376255	-	protein_coding	OSI_12652	B3 domain-containing transcription factor | B3 domain-containing	K	1E2D3, 1E7FI	B3	B3 domain-containing protein	B3	TF	B3->B3
Cucsa.337660	4.44028007	323.450881	6.186752156	0.02939416
Cucsa.048520	4.44028007	431.616369	6.602955092	1.776E-26	Cucsat.PASA.G2091	ctg1002	6886111	6889678	-	protein_coding	WRKY14	WRKY transcription factor	K	1DTAS	WRKY	WRKY protein	WRKY	TF	WRKY
Cucsa.232570	4.66936228	41.0856352	3.13733664	0.0350241	Cucsat.PASA.G4915	ctg1227	228287	230816	-	protein_coding		K13963 serpin B	V	1DSKU		Serpin
Cucsa.049870	4.66936228	49.1395423	3.39558699	0.01055393	Cucsat.PASA.G3032	ctg1041	6788995	6792763	-	protein_coding	OSI_03955	Domain of unknown function (DUF966)	P	1DYUU	C2H2	Domain of unknown function (DUF966)	C2H2	TF	C2H2
Cucsa.012620	4.66936228	54.7986587	3.552843149	0.00519207
Cucsa.119810	4.66936228	61.2654608	3.713776534	0.02345441	Cucsat.PASA.G18023	ctg3345	3680365	3682604	+	protein_coding		isocitrate dehydrogenase NAD	E	1DQ8R		Isocitrate dehydrogenase, putative
Cucsa.148410	4.66936228	76.2752749	4.029918044	0.00037877	Cucsat.PASA.G10807	ctg1681	218762	219799	-	protein_coding		Inherit from euNOG: expressed protein	S	1E73V		Melanoma inhibitory activity protein 3, putative
Cucsa.083360	4.66936228	646.132257	7.112460165	0.01366677	Cucsat.PASA.G1663	ctg1000	1439990	1442950	+	protein_coding		endomembrane protein 70 family	U	1DXPY		Transmembrane 9 superfamily member
Cucsa.134560	4.66936228	1349.64782	8.175141758	2.314E-30	Cucsat.PASA.G14823	ctg1869	5432805	5435237	+	protein_coding	UFO	protein UNUSUAL FLORAL	S	1DVFI		Protein UNUSUAL FLORAL ORGANS
Cucsa.042070	5.19088676	64.6450844	3.638487751	0.00025626	Cucsat.PASA.G165	ctg1	3395295	3398798	-	protein_coding		oligopeptide transporter	P	1DZ4E		Oligopeptide transporter, putative
Cucsa.196810	5.19088676	107.404294	4.370926845	0.00000013971
Cucsa.256730	5.41996897	41.1939597	2.926076314	0.04082751	Cucsat.PASA.G1136	ctg1	8390798	8394172	+	protein_coding		Nucleotide-diphospho-sugar transferase	S	1DQJH		Glycosyltransferase
Cucsa.171660	5.41996897	109.603857	4.337870163	0.02911686	Cucsat.PASA.G15927	ctg2174	138665	142685	+	protein_coding		(No apical meristem) protein	S	1DTHQ	NAC	NAC domain protein	NAC	TF	NAC
Cucsa.213090	5.41996897	115.953729	4.419120821	0.0000014217
Cucsa.124320	5.64905117	51.021316	3.175019636	0.02226663	Cucsat.PASA.G1513	ctg1000	563173	565267	-	protein_coding		plasma membrane intrinsic protein | Aquaporin	P, G	1EA7E, 1DTDT		Aquaporin
Cucsa.027390	5.64905117	70.0460254	3.632222717	0.00090141	Cucsat.PASA.G21649	ctg949	621827	632809	-	protein_coding		kinesin-related protein 3-like	Z	1DTYG		Kinesin-like protein
Cucsa.102140	5.64905117	80.8406279	3.839000052	0.01226138
Cucsa.175700	5.64905117	177.117793	4.970556771	0.0000000024975
Cucsa.363370	5.64905117	212.030202	5.230117403	0.00016542	Cucsat.PASA.G6054	ctg1425	1674376	1680542	-	protein_coding		sugar transporter ERD6-like	G	1DWGP		Sugar transporter ERD6
Cucsa.198270	5.64905117	254.535149	5.493712511	0.000025198	Cucsat.PASA.G14547	ctg1869	992462	995532	+	protein_coding			S	1E7K7		BnaC06g23180D protein
Cucsa.238090	5.87813338	110.518592	4.232787186	0.01991771	Cucsat.PASA.G8503	ctg1557	3300159	3304639	-	protein_coding		transcription factor	K	1E627	TCP	TCP transcription factor	TCP	TF	TCP
Cucsa.120310	5.87813338	477.472132	6.343914627	0.00838674	Cucsat.PASA.G18269	ctg3345	4289439	4293960	-	protein_coding		Transcriptional regulator STERILE	K	1DZE6	SAP	Transcriptional regulator STERILE APETALA	SAP	TF	SAP
Cucsa.031600	6.39965786	92.6621683	3.855913758	0.00395426	Cucsat.PASA.G15626	ctg2009	3788626	3791168	+	protein_coding		TCP family transcription factor	K	1E5IY	TCP	CYCLOIDEA-like group 1B protein	TCP	TF	TCP
Cucsa.359110	6.39965786	449.031234	6.132677212	0.00147022	Cucsat.PASA.G3516	ctg1047	153960	157678	-	protein_coding		biosynthesis protein	H	1E29F		Pyridoxal 5'-phosphate synthase subunit PdxS
Cucsa.308980	6.62874007	81.3165803	3.616742957	0.00199498	Cucsat.PASA.G10433	ctg1678	87714	90579	-	protein_coding	CYP77A6	cytochrome P450	Q	1DVGR		Cytochrome P450
Cucsa.124930	6.62874007	90.1285385	3.765177409	0.000090409	Cucsat.PASA.G1534	ctg1000	1052570	1054364	-	protein_coding	UGT73D1	UDP-glycosyltransferase	C, G	1DU7V		Glycosyltransferase
Cucsa.345810	6.62874007	162.363373	4.614347725	0.0000000012322	Cucsat.PASA.G9208	ctg1658	1547759	1549552	+	protein_coding	OSI_20032	Clathrin assembly protein	F	1DZEP		Clathrin assembly family protein
Cucsa.362970	6.62874007	2786.41339	8.715458916	6.25E-46	Cucsat.PASA.G6238	ctg1425	1976082	1981109	+	protein_coding	AGL6	Transcription factor	K	1DREC	MIKC_MADS	AGL6-like MADS box transcription factor	MADS-MIKC	TF	MADS->MADS-MIKC
Cucsa.303750	7.15026456	58.7045739	3.037404386	0.01011381	Cucsat.PASA.G21079	ctg910	1299336	1302856	-	protein_coding		kinase family	T	1DTPH		Protein kinase family protein				TKL_Gdt
Cucsa.051320	7.15026456	89.4536592	3.645071971	0.000065772
Cucsa.048040	7.37934676	50.0542812	2.761928453	0.03735612	Cucsat.PASA.G2545	ctg1002	6585342	6586077	+	protein_coding	OSI_12601	lob domain-containing protein	S	1DZ4U	LBD	LOB domain family protein	LOB	TF	LOB
Cucsa.050150	7.37934676	79.2563023	3.424960645	0.00049458
Cucsa.011480	7.37934676	113.472981	3.942711904	0.02872115	Cucsat.PASA.G10115	ctg1673	5608989	5613589	+	protein_coding			S	1E7BB		BnaA10g19140D protein
Cucsa.202790	7.37934676	3424.29967	8.858100135	3.1855E-67
Cucsa.075570	7.60842897	52.7459223	2.793389074	0.03314882
Cucsa.321770	8.12995345	58.4111269	2.844924221	0.01090636
Cucsa.288590	8.12995345	431.165374	5.728850419	3.4277E-18	Cucsat.PASA.G7526	ctg1528	4089040	4090599	+	protein_coding		Myb-like DNA-binding domain	K	1DUPU	MYB	Myb transcription factor	MYB	TF	MYB->MYB
Cucsa.196420	8.35903566	81.9892375	3.294026123	0.00056019
Cucsa.097340	8.58811786	91.9926463	3.421104644	0.00029288	Cucsat.PASA.G16895	ctg24	2685125	2686939	-	protein_coding		2OG-Fe(II) oxygenase superfamily	Q	1DZDW		2-oxoglutarate-dependent dioxygenase-related family protein
Cucsa.120150	8.88056014	56.4084116	2.66718773	0.01680272	Cucsat.PASA.G18037	ctg3345	4082522	4086051	+	protein_coding			S	1DRID		Transmembrane protein, putative
Cucsa.041490	8.88056014	131.514785	3.888430513	0.00000013991	Cucsat.PASA.G146	ctg1	2880197	2882765	-	protein_coding	LAS	scarecrow-like protein 18	K	1DRPU	GRAS	GRAS family transcription factor	GRAS	TF	GRAS
Cucsa.362830	9.10964235	68.0986215	2.902159275	0.00469151	Cucsat.PASA.G6241	ctg1425	2084642	2087710	+	protein_coding		lob domain-containing protein	S	1E3PQ	LBD	LOB domain-containing protein, putative	LOB	TF	LOB
Cucsa.385120	9.33872455	153.879189	4.042428799	0.00343064	Cucsat.PASA.G17912	ctg3345	1090993	1092578	+	protein_coding		Cen-like protein	S	1DR18		Terminal flower 1
Cucsa.316080	9.86024904	50.2090826	2.348252375	0.04264475	Cucsat.PASA.G5397	ctg1268	337429	339985	+	protein_coding		mitochondrial import inner membrane translocase subunit Tim17	U	1E2K5		Mitochondrial import inner membrane translocase subunit Tim17/Tim22/Tim23 family protein
Cucsa.325010	10.0893312	73.9365558	2.873457289	0.00372172	Cucsat.PASA.G3069	ctg1041	7323393	7324806	-	protein_coding			S	1E8US		Epidermal patterning factor-like protein
Cucsa.174510	10.0893312	6872.74975	9.411913068	8.8579E-80	Cucsat.PASA.G11580	ctg1820	624703	633023	+	protein_coding		MADS-box protein	K	1E1D9	MIKC_MADS	MADS-box transcription factor	MADS-MIKC	TF	MADS->MADS-MIKC
Cucsa.109620	10.3184134	99.7099606	3.272516471	0.00741353	Cucsat.PASA.G3856	ctg105	3630194	3633284	+	protein_coding		SANT	K	1E5ZB		Transcription factor RADIALIS
Cucsa.100500	11.2981023	70.0778584	2.632878211	0.01276273	Cucsat.PASA.G10693	ctg1681	892193	895509	+	protein_coding		MO25-like protein At5g47540-like	S	1EAD5		Calcium-binding protein, putative
Cucsa.372130	11.2981023	407.110668	5.171268648	0.0000048005	Cucsat.PASA.G4368	ctg1173	1019430	1020239	-	protein_coding		Bet_v_1	S	1E5V7		Polyketide cyclase/dehydrase and lipid transport superfamily protein
Cucsa.332670	11.8196268	70.8063472	2.582694204	0.00802836
Cucsa.197190	11.8196268	72.8137947	2.623027309	0.00548551
Cucsa.119610	12.2777912	78.1769449	2.67069216	0.01913177
Cucsa.127980	13.3208402	91.8370584	2.785391348	0.00069851	Cucsat.PASA.G3003	ctg1041	6406791	6409128	-	protein_coding		DNA-directed RNA Polymerase II	K	1E3RJ		DNA-directed RNA polymerase II subunit RPB11-like protein
Cucsa.281940	13.5499224	61.6280841	2.185303351	0.03875049
Cucsa.106740	13.7790046	79.3465417	2.525695672	0.00611841	Cucsat.PASA.G11761	ctg1820	4695085	4698904	+	protein_coding		Protein of unknown function, DUF604	G	1DRTT		Transferring glycosyl group transferase
Cucsa.342650	13.7790046	195.252279	3.82479581	0.03475957	Cucsat.PASA.G12886	ctg1838	6442782	6444571	-	protein_coding		Omega-hydroxypalmitate O-feruloyl	S	1DV6G		Transferase family protein
Cucsa.241990	13.7790046	208.251834	3.917785622	0.00559695
Cucsa.247030	14.0080868	4453.95901	8.312684538	4.4717E-16	Cucsat.PASA.G6616	ctg1456	111562	113402	+	protein_coding		peroxidase	G	1DT2U		Peroxidase
Cucsa.259930	14.3005291	289.4357	4.339102449	0.00000000046012	Cucsat.PASA.G995	ctg1	6404870	6407935	+	protein_coding		zinc finger	K	1DPYU		zinc ion binding;DNA binding	SWI/SNF-BAF60b	TR	SWI/SNF-BAF60b
Cucsa.172070	14.5296113	89.2996428	2.619658294	0.01935533
Cucsa.085210	14.5296113	138.740805	3.255324146	0.00047545
Cucsa.284430	14.5296113	4646.33904	8.32095451	1.2238E-24	Cucsat.PASA.G9475	ctg1673	1124837	1127228	-	protein_coding		protein DROOPING LEAF	K	1E4J1	YABBY	Protein CRABS CLAW, putative	C2C2-YABBY	TF	C2C2->C2C2-YABBY
Cucsa.067320	15.5093002	83.6604752	2.4314126	0.00569474
Cucsa.121760	15.5093002	85.4780906	2.462421089	0.0049426	Cucsat.PASA.G14164	ctg1869	3573530	3575776	-	protein_coding		Protein of unknown function, DUF599	S	1E14M		Protein of unknown function, DUF599
Cucsa.061980	15.5093002	298.839645	4.268166054	0.000000000000090751
Cucsa.135770	15.7383824	99.5701071	2.661425412	0.00190516	Cucsat.PASA.G5827	ctg1402	585425	589162	-	protein_coding	ACS2	1-aminocyclopropane-1-carboxylate synthase	E	1DRRR		1-aminocyclopropane-1-carboxylate synthase
Cucsa.343900	15.7383824	119.508356	2.924752319	0.00012677
Cucsa.365450	15.7383824	123.238389	2.969092555	0.00015929
Cucsa.147000	16.2599069	164.485088	3.338565896	0.00000028566	Cucsat.PASA.G8376	ctg1557	654730	657373	-	protein_coding	OSI_37384	60S acidic ribosomal protein	J	1DRVX		60S acidic ribosomal protein P0
Cucsa.242710	16.2599069	496.558547	4.932572926	0.00020811
Cucsa.025120	16.4889891	76.9420422	2.222269169	0.01838248	Cucsat.PASA.G2908	ctg1041	4949494	4951196	-	protein_coding		adenylate isopentenyltransferase 5	H	1E0EJ		tRNA isopentenyltransferase
Cucsa.388620	16.4889891	514.765962	4.964341801	0.0000015342	Cucsat.PASA.G2860	ctg1041	3831601	3840617	-	protein_coding		2OG-Fe(II) oxygenase superfamily	Q	1DWHC		2-oxoglutarate and Fe(II)-dependent oxygenase superfamily protein, putative
Cucsa.147040	16.7180713	130.287246	2.962215541	0.03072839	Cucsat.PASA.G8378	ctg1557	678600	682691	-	protein_coding	CAX1	Vacuolar cation proton exchanger	P	1E982, 1DZ61		Vacuolar cation/proton exchanger 3
Cucsa.192330	17.6977602	351.441211	4.311644681	0.0000000000000089296	Cucsat.PASA.G12332	ctg1837	241539	245364	+	protein_coding		transporter	P	1E+100		Oligopeptide transporter, putative
Cucsa.260270	17.9902025	423.612837	4.557462979	0.00000000013322	Cucsat.PASA.G263	ctg1	6030869	6035529	-	protein_coding		Transcription factor	K	1DPXX	AP2	AP2-like ethylene-responsive transcription factor	AP2/ERF-AP2	TF	AP2/ERF->AP2/ERF-AP2
Cucsa.113360	17.9902025	3076.53503	7.417951185	0.00375789	Cucsat.PASA.G14662	ctg1869	3076289	3078708	+	protein_coding		cytochrome P450	Q	1DRF9		Cytochrome P450
Cucsa.206200	18.4483669	130.801256	2.825811374	0.00014654
Cucsa.253450	19.4280558	93.2157586	2.262432335	0.04901368
Cucsa.065460	19.4280558	187.324304	3.26932465	0.00308947	Cucsat.PASA.G13671	ctg184	654150	657293	-	protein_coding		protein TRANSPARENT TESTA 1-like	K	1DU0H	C2H2	Protein TRANSPARENT TESTA 1	C2H2	TF	C2H2
Cucsa.167500	19.4914159	79.3980676	2.026265003	0.01457176	Cucsat.PASA.G8175	ctg1557	2192002	2195009	+	protein_coding	WRKY14	WRKY transcription factor	K	1DTAS	WRKY	WRKY protein	WRKY	TF	WRKY
Cucsa.260210	19.7204981	72.0165924	1.868633346	0.04194177
Cucsa.146680	19.9495803	109.80099	2.460460762	0.00100476	Cucsat.PASA.G8110	ctg1557	422672	425045	+	protein_coding		UDP-Glycosyltransferase	C, G	1DPNY		UDP-glycosyltransferase
Cucsa.231850	20.1786625	264.38642	3.71174562	0.00000000013029
Cucsa.342680	20.1786625	423.139181	4.390229825	0.00605622	Cucsat.PASA.G13425	ctg1838	6472259	6473741	+	protein_coding		Ocs element-binding factor | ocs element-binding factor 1	K	1E4ZX, 1E5KI	bZIP	BZIP transcription factor family protein	bZIP	TF	bZIP
Cucsa.282070	20.9292692	109.768778	2.390873925	0.00167213
Cucsa.054600	21.1583514	260.700349	3.623093391	0.00000000022957
Cucsa.133690	21.9089581	124.986339	2.512177635	0.00056882
Cucsa.106410	21.9089581	164.327394	2.906980218	0.00217905	Cucsat.PASA.G11772	ctg1820	4908286	4912254	+	protein_coding		mitochondrial chaperone	O	1DSRF		P-loop containing nucleoside triphosphate hydrolases superfamily protein
Cucsa.334780	21.9089581	915.458791	5.384902165	0.000000001577	Cucsat.PASA.G5367	ctg1267	262830	268185	-	protein_coding	OSI_10087	Plant protein of unknown function (DUF639)	S	1DTUE		Plant protein of unknown function (DUF639)
Cucsa.175490	22.2014004	151.92457	2.774632626	0.00025606	Cucsat.PASA.G12453	ctg1837	2508829	2517524	+	protein_coding		Transcription factor | inactive rhomboid protein 1-like	K, T	1DQQZ, 1DQ2R		Rhomboid-like protein
Cucsa.167470	22.5962047	177.752467	2.975717199	0.00172952	Cucsat.PASA.G8434	ctg1557	2137047	2139272	-	protein_coding		Protein PHLOEM protein 2-LIKE	S	1DU9E		Phloem lectin
Cucsa.253520	23.1177292	89.2001931	1.948047143	0.03200934	Cucsat.PASA.G1268	ctg1	10547900	10552572	+	protein_coding		Helix-loop-helix DNA-binding domain	S	1EHHJ	bHLH	Unknown protein	bHLH	TF	bHLH
Cucsa.213060	23.3468114	217.176245	3.217568877	0.000019942
Cucsa.198650	23.4101715	222.092053	3.245950366	0.000000013332	Cucsat.PASA.G14012	ctg1869	1270932	1273887	-	protein_coding		reversibly glycosylated polypeptide	O	1DQEQ		Alpha-1,4-glucan-protein synthase [UDP-forming]
Cucsa.178590	23.6392537	1.86294682	-3.665526092	0.02220025	Cucsat.PASA.G8661	ctg1558	1693126	1694733	-	protein_coding	PIN5	auxin efflux carrier component	P	1DV2C		Auxin efflux carrier family protein
Cucsa.395010	24.0974181	127.429305	2.402746607	0.00161697	Cucsat.PASA.G6845	ctg1522	703527	710321	-	protein_coding		HORMA domain	B	1DRIX		HORMA domain-containing 1
Cucsa.342790	24.0974181	7923.67268	8.361146898	2.3452E-45	Cucsat.PASA.G13430	ctg1838	6582977	6587356	+	protein_coding	AP3	Transcription factor	K	1DRMC	MIKC_MADS	MADS-box transcription factor	MADS-MIKC	TF	MADS->MADS-MIKC
Cucsa.127610	24.6189426	139.241368	2.499747196	0.00022515
Cucsa.050920	24.6189426	174.995665	2.829478482	0.01718016
Cucsa.254660	25.077107	276.62366	3.463481731	0.0000000008444	Cucsat.PASA.G1217	ctg1	9748076	9751697	+	protein_coding	DMC1	meiotic recombination protein DMC1	L	1DU0X		Meiotic recombination protein DMC1 homolog
Cucsa.219590	25.140467	87.955519	1.806762654	0.03756303
Cucsa.282820	25.8277137	178.21959	2.786664085	0.00424361	Cucsat.PASA.G9398	ctg1673	76101	91646	-	protein_coding		expressed protein	Y, S, U	1DTW8, 1EMMS		Nuclear pore complex protein NUP1
Cucsa.047880	26.1201559	214.840171	3.040028361	0.00048847
Cucsa.352880	26.3492381	126.305935	2.261089277	0.00807951	Cucsat.PASA.G20990	ctg907	621197	627733	+	protein_coding		nucleobase-ascorbate transporter	P, S	1DXXS, 1E46W		Nucleobase-ascorbate transporter-like protein
Cucsa.045140	26.3492381	176.943885	2.747458751	0.000007273	Cucsat.PASA.G1967	ctg1002	4872712	4875168	-	protein_coding			S	1E6DP	G2-like	MYB-like transcription factor family protein	GARP-G2-like	TF	GARP->GARP-G2-like
Cucsa.162710	26.5783204	104.098387	1.969625878	0.01388803	Cucsat.PASA.G4750	ctg1227	2954866	2955981	+	protein_coding		Transcription factor	K	1E37F	ERF	Ethylene-responsive transcription factor	AP2/ERF-ERF	TF	AP2/ERF->AP2/ERF-ERF
Cucsa.286530	26.5783204	106.308269	1.999931974	0.01307577
Cucsa.046910	27.0364848	401.362289	3.891925577	0.000000000000055189	Cucsat.PASA.G2038	ctg1002	5837828	5840734	-	protein_coding						Unknown protein
Cucsa.149870	27.4312891	255.059421	3.216939063	0.00141692	Cucsat.PASA.G18756	ctg3412	880488	883616	+	protein_coding			S	1E68G		Kinesin-like protein
Cucsa.136310	28.0795337	101.343908	1.851668484	0.02010905	Cucsat.PASA.G5853	ctg1402	958017	962364	-	protein_coding		RAB | Protease inhibitor/seed storage/LTP family	S, U	1E5Q9, 1DYW3		Ras-related protein Rab-11A
Cucsa.139230	28.7667804	103.511221	1.847311499	0.03200934	Cucsat.PASA.G5626	ctg1299	214646	226416	+	protein_coding		Pleiotropic drug resistance protein	Q	1DRSZ		ABC transporter family protein
Cucsa.176820	29.517387	219.415961	2.894031554	0.00000077186
Cucsa.306620	29.7464692	175.98011	2.564622032	0.000080909	Cucsat.PASA.G12276	ctg1837	3224413	3226688	-	protein_coding			S	1EKGM		Heparan-alpha-glucosaminide N-acetyltransferase
Cucsa.177180	30.2679937	167.647931	2.469569725	0.00011691
Cucsa.257060	30.4970759	186.307916	2.610946147	0.00002313	Cucsat.PASA.G1119	ctg1	8195792	8201418	+	protein_coding		WAX2 C-terminal domain	I	1DPQU		Fatty acid hydroxylase superfamily
Cucsa.381310	30.7895182	221.510313	2.84686267	0.03140881	Cucsat.PASA.G4160	ctg1055	67881	71375	-	protein_coding		Rhomboid family	T	1DPWW		Rhomboid-like protein
Cucsa.337230	30.9552403	130.973624	2.081020737	0.04216882	Cucsat.PASA.G12655	ctg1838	1849291	1856194	-	protein_coding		PQ-loop repeat family protein	G	1DS5G		PQ-loop repeat family protein / transmembrane family protein
Cucsa.115500	31.0186004	206.311084	2.733615835	0.00438065	Cucsat.PASA.G21457	ctg910	3659544	3662451	+	protein_coding			S	1E0Y7		Anhydro-N-acetylmuramic acid kinase
Cucsa.293490	31.2476826	153.710304	2.298392775	0.00050497	Cucsat.PASA.G20244	ctg47	119153	121992	-	protein_coding		cytochrome P450	Q	1DTJU		Cytochrome P450
Cucsa.254210	31.2476826	197.297902	2.658554511	0.04417811	Cucsat.PASA.G512	ctg1	10052057	10054582	-	protein_coding		sugar transport protein	G	1DVFN		Sugar transporter, putative
Cucsa.242870	31.2476826	247.103718	2.983295614	0.0000006197	Cucsat.PASA.G13166	ctg1838	1403962	1411816	+	protein_coding		Transcription factor	K	1DVKF	bZIP	BZIP transcription factor family protein	bZIP	TF	bZIP
Cucsa.260240	31.2476826	476.282164	3.929995418	0.00010095	Cucsat.PASA.G266	ctg1	6088446	6094522	-	protein_coding	DXS2	1-deoxy-D-xylulose-5-phosphate synthase	H	1EMEM		1-deoxy-D-xylulose 5-phosphate synthase
Cucsa.146880	31.3500447	404.455282	3.689440797	0.02252476	Cucsat.PASA.G8371	ctg1557	557571	570677	-	protein_coding		Glycosyl hydrolase family 3 N terminal domain	G	1DQVZ		Glycosyl hydrolase family protein
Cucsa.327970	31.3500447	6397.68809	7.672939348	2.8864E-54	Cucsat.PASA.G4265	ctg1170	542105	547450	-	protein_coding		MADS-box protein	K	1E4GW	MIKC_MADS	MADS-box transcription factor	MADS-MIKC	TF	MADS->MADS-MIKC
Cucsa.378630	31.7692071	146.405841	2.204272125	0.0008006
Cucsa.342910	31.9349292	173.333885	2.440346554	0.00029531
Cucsa.248320	31.9349292	457.343241	3.840070171	0.000000000000029464	Cucsat.PASA.G5256	ctg1228	460312	461614	-	protein_coding	OSI_30809	protein TRANSPARENT TESTA 1-like	K	1E18Y	C2H2	Protein TRANSPARENT TESTA 1-like protein	C2H2	TF	C2H2
Cucsa.116730	32.1640115	123.299195	1.938644126	0.01902823	Cucsat.PASA.G19748	ctg4	451314	453310	+	protein_coding		Binds to actin and affects the structure of the cytoskeleton. At high concentrations, profilin prevents the polymerization of actin, whereas it enhances it at low concentrations (By similarity)	Z	1E4EF		Profilin
Cucsa.196600	32.748896	412.429015	3.654627655	0.00000000000010465	Cucsat.PASA.G11082	ctg1740	144582	147573	-	protein_coding	RA2	Protein LATERAL ORGAN	S	1DXUP	LBD	LOB domain-containing protein, putative	LOB	TF	LOB
Cucsa.110010	33.4361426	128.420463	1.941394784	0.04062132	Cucsat.PASA.G4055	ctg105	3239089	3241997	-	protein_coding		Expp1 protein	S	1DUAC, 1ECU0		CSL zinc finger domain-containing protein
Cucsa.312190	33.4361426	1556.15037	5.540429242	0.0000000002378	Cucsat.PASA.G13542	ctg1838	8718636	8721575	+	protein_coding		transcription factor	K	1DZQ4	bHLH	BHLH transcription factor	bHLH	TF	bHLH
Cucsa.176120	33.4995027	384.496682	3.520759565	0.00000047999	Cucsat.PASA.G12418	ctg1837	2189975	2198508	+	protein_coding	PTR1	peptide transporter	E	1DREJ		Peptide transporter, putative
Cucsa.341990	33.6652248	191.856583	2.510697262	0.000064338	Cucsat.PASA.G13396	ctg1838	5925955	5931713	+	protein_coding		cytochrome P450	Q	1DZQQ		Cytochrome P450
Cucsa.379650	33.7285849	377.362103	3.48390585	0.00000000027667	Cucsat.PASA.G5487	ctg1269	169320	171169	-	protein_coding	NS	pressed flower	K	1E3Y3	WOX	WUSCHEL-related homeobox 3	HB-WOX	TF	HB->HB-WOX
Cucsa.131990	33.894307	129.8012	1.937188844	0.04251059	Cucsat.PASA.G19491	ctg4	1127555	1132616	-	protein_coding		Signal peptidase	U	1DVEX		Signal peptidase I
Cucsa.107330	34.6449137	811.445942	4.549779517	0.000012321	Cucsat.PASA.G11730	ctg1820	4225922	4227110	+	protein_coding		expressed protein	S	1E6DQ		Peptidase inhibitor I9
Cucsa.137620	35.1664382	184.377101	2.390388366	0.00161351	Cucsat.PASA.G17273	ctg27	1822136	1828778	+	protein_coding		pleckstrin homology (PH) domain-containing protein lipid-binding START domain-containing protein	I	1DQFN		Pleckstrin-like (PH) and lipid-binding START domain protein
Cucsa.020150	35.2297983	3.21077632	-3.455802145	0.04251059	Cucsat.PASA.G17553	ctg278	918979	921676	+	protein_coding		Multiple inositol polyphosphate phosphatase	S	1DXKD		Multiple inositol polyphosphate phosphatase 1, putative
Cucsa.102160	36.4385694	109.904157	1.592707736	0.04150567	Cucsat.PASA.G1744	ctg1002	1447627	1449907	-	protein_coding		esterase	S	1DYZ5		Polyneuridine-aldehyde esterase
Cucsa.126230	36.8967338	112.225147	1.60483097	0.04908279
Cucsa.320820	37.2281781	158.763098	2.092408701	0.0078835	Cucsat.PASA.G117	ctg1	2183554	2189928	-	protein_coding		synthase	S	1DTPY		Sesquiterpene synthase
Cucsa.235110	37.3548982	2.70506741	-3.78756098	0.01209293
Cucsa.087910	37.4182583	115.19456	1.62225828	0.03805261
Cucsa.271280	37.4182583	294.080609	2.974397346	0.0000048898	Cucsat.PASA.G11294	ctg1798	548689	558364	+	protein_coding		His Kinase A (phospho-acceptor) domain	T	1DVPQ		Histidine kinase 5	Others	TR	Others
Cucsa.340370	37.6473405	344.002296	3.191798334	0.000048976
Cucsa.353140	37.8764227	2910.8779	6.264010435	1.8382E-34	Cucsat.PASA.G20947	ctg907	826840	831213	-	protein_coding	KN1	homeobox protein	K	1DXVZ	TALE	Homeobox protein knotted-1-like 1	HB-KNOX	TF	HB->HB-KNOX
Cucsa.061970	38.1055049	1219.89517	5.000613933	5.5679E-30	Cucsat.PASA.G15056	ctg1918	129789	136881	-	protein_coding		Homeobox-leucine zipper protein GLABRA	K	1DWFB		Homeobox leucine zipper protein
Cucsa.355580	38.5636693	1400.86325	5.18292999	0.000000000053289	Cucsat.PASA.G7099	ctg1528	1076809	1078986	-	protein_coding	OSI_31684	DNA-binding protein	S	1DX3J		AT-hook DNA-binding family protein
Cucsa.107030	38.8561116	322.579993	3.053443524	0.0003203	Cucsat.PASA.G11746	ctg1820	4464970	4471012	+	protein_coding		AAA-type ATPase family protein	O	1DPTK		P-loop containing nucleoside triphosphate hydrolases superfamily protein
Cucsa.223450	39.6067183	180.960688	2.19185925	0.00040924	Cucsat.PASA.G15797	ctg205	101034	104843	+	protein_coding		Methyltransferase	S	1DRRA		S-adenosyl-L-methionine-dependent methyltransferases superfamily protein, putative
Cucsa.252550	40.6497673	626.422937	3.945818041	1.0534E-18	Cucsat.PASA.G1301	ctg1	11167598	11170238	+	protein_coding		Acetyltransferase (GNAT) family	S	1E+270		Acyl-CoA N-acyltransferases superfamily protein	GNAT	TR	GNAT
Cucsa.106750	41.0445716	141.33336	1.783838705	0.01738872	Cucsat.PASA.G11760	ctg1820	4688881	4689840	+	protein_coding			S	1E7JN		SPIRAL1-like5
Cucsa.286080	41.6294562	557.467099	3.743210046	1.7095E-16	Cucsat.PASA.G9536	ctg1673	2149089	2152600	-	protein_coding		Transcription factor	K	1DRFW	bHLH	BHLH transcription factor	bHLH	TF	bHLH
Cucsa.141620	42.8382273	123.19541	1.523977817	0.03929014	Cucsat.PASA.G7494	ctg1528	3427356	3431463	+	protein_coding		RNA polymerase III RPC4	K	1E0SP		DNA-directed RNA polymerase III RPC4 family protein
Cucsa.121940	43.4621138	178.857809	2.040982863	0.04786341	Cucsat.PASA.G14702	ctg1869	3711120	3713564	+	protein_coding		ADP-ribosylation factor GTPase-activating protein	S	1DXQK		C2 domain-containing protein
Cucsa.295130	43.5254739	142.43621	1.71038404	0.01794244	Cucsat.PASA.G19214	ctg36	98649	99694	-	protein_coding			S	1E8US		Epidermal patterning factor-like protein
Cucsa.336940	43.5888339	299.531271	2.780676111	0.0000067107
Cucsa.066610	43.8179162	175.915864	2.005292808	0.00101529	Cucsat.PASA.G13720	ctg184	1545365	1550274	-	protein_coding		homeodomain protein	K	1DT2W	TALE	BEL1-like homeodomain protein	HB-BELL	TF	HB->HB-BELL
Cucsa.271870	44.2760806	426.971509	3.269540382	0.000000000015929	Cucsat.PASA.G11428	ctg1798	1009290	1011906	-	protein_coding	OSI_32246	high mobility group	K	1E1B8		High mobility group family	ARID	TR	ARID
Cucsa.103090	45.4848517	436.543115	3.262666096	0.000059507	Cucsat.PASA.G2255	ctg1002	2192294	2194872	+	protein_coding		Acetyltransferase (GNAT) family	S	1DW06		Acyl-CoA N-acyltransferases (NAT) superfamily protein	GNAT	TR	GNAT
Cucsa.199000	45.4848517	490.979317	3.432204197	0.00011467	Cucsat.PASA.G14573	ctg1869	1492854	1494231	+	protein_coding		Protease inhibitor/seed storage/LTP family	S	1E65P		Protease inhibitor/seed storage/lipid transfer family protein
Cucsa.098900	46.5279006	7.43728847	-2.645247456	0.04436526	Cucsat.PASA.G14777	ctg1869	4739999	4741740	+	protein_coding		cytochrome P450	Q	1DS3M		Cytochrome P450
Cucsa.173640	46.5912607	5.57744673	-3.062382634	0.04677385
Cucsa.288510	46.6936228	466.468904	3.32048348	0.00152977	Cucsat.PASA.G7230	ctg1528	4021606	4024213	-	protein_coding	ACS5	1-aminocyclopropane-1-carboxylate synthase	E	1DTU4		1-aminocyclopropane-1-carboxylate synthase
Cucsa.245400	47.0494251	8.8272875	-2.414135004	0.04454386
Cucsa.339210	47.4442295	192.844511	2.02313355	0.00105407	Cucsat.PASA.G13263	ctg1838	3420900	3424396	+	protein_coding		prolyl 4-hydroxylase	E	1DXEB		Prolyl 4-hydroxylase alpha subunit, putative
Cucsa.197500	47.5075895	175.281245	1.883441727	0.00191035	Cucsat.PASA.G13959	ctg1869	518998	521379	-	protein_coding		Nitrate transporter	P	1DXDJ		Nitrate transporter NRT1-2
Cucsa.359800	47.8000318	293.835259	2.61992404	0.03222933	Cucsat.PASA.G3658	ctg1047	609006	610387	+	protein_coding			S	1E8WI		LL-diaminopimelate aminotransferase
Cucsa.139620	48.7163606	4980.47811	6.675734073	3.9207E-30	Cucsat.PASA.G10617	ctg1679	316012	325260	+	protein_coding	AG, SHP2	Transcription factor | agamous-like MADS-box protein	K	1DZMF, 1DT95	MIKC_MADS	Agamous MADS-box transcription factor	MADS-MIKC	TF	MADS->MADS-MIKC
Cucsa.257180	49.4036073	283.749976	2.521931978	0.0000025813	Cucsat.PASA.G379	ctg1	8090435	8095536	-	protein_coding	KAO	Ent-kaurenoic acid oxidase	Q	1E19J		Cytochrome P450 family ent-kaurenoic acid oxidase
Cucsa.002250	50.217574	2.75950903	-4.185708825	0.00239104	Cucsat.PASA.G6496	ctg1450	41979	43924	-	protein_coding	XTH7	Xyloglucan endotransglucosylase hydrolase protein	G	1DQUS		Xyloglucan endotransglucosylase/hydrolase
Cucsa.148630	50.9681807	136.506975	1.42130591	0.0417418
Cucsa.158710	51.1972629	8.47027645	-2.595585722	0.03907422	Cucsat.PASA.G8295	ctg1557	4455728	4457286	+	protein_coding		metalloendoproteinase 1-like	W, O	1ED3K		Metalloendoproteinase 1, putative
Cucsa.307960	52.1135917	176.804137	1.762420436	0.023984	Cucsat.PASA.G10472	ctg1678	804364	806277	-	protein_coding		REC | response regulator	K	1EKF8, 1EKFH		Two-component response regulator	Others	TR	Others
Cucsa.254740	53.3857229	223.61625	2.066499157	0.00028044
Cucsa.264020	53.8438873	191.008414	1.826781712	0.03835833	Cucsat.PASA.G6676	ctg1502	1156981	1159892	+	protein_coding		Cation H( ) antiporter	P	1DWHB		Cation/H(+) antiporter
Cucsa.059560	54.0729695	716.73764	3.728465629	0.0000000000013684	Cucsat.PASA.G210	ctg1	4680028	4682492	-	protein_coding		Indole-3-acetic acid-amido synthetase	S	1DX1E		GH3 family protein
Cucsa.394620	54.3654118	380.837499	2.808414559	0.0000000069407	Cucsat.PASA.G6827	ctg1522	472485	475740	-	protein_coding	TEL1	Terminal	D	1DWJI		Terminal ear1-like 2 protein
Cucsa.395320	55.8666252	1866.37765	5.06211045	1.9328E-34	Cucsat.PASA.G6960	ctg1522	896640	901053	+	protein_coding	KN1	homeobox protein	K	1DXVZ	TALE	Homeobox protein knotted-1-like 1	HB-KNOX	TF	HB->HB-KNOX
Cucsa.086400	56.3881497	2.60551729	-4.435750272	0.00046219	Cucsat.PASA.G14343	ctg1869	6190378	6194736	-	protein_coding		synthase	S	1DRX8		Linalool synthase
Cucsa.299000	56.3881497	8.71651544	-2.693568587	0.02613732
Cucsa.044680	56.3881497	172.491142	1.613058367	0.00850857
Cucsa.376280	57.3044785	10.4426936	-2.456153997	0.01769224
Cucsa.043050	57.5335607	4.30070003	-3.741760348	0.00155857	Cucsat.PASA.G2334	ctg1002	3711504	3713828	+	protein_coding		carboxyl methyltransferase	S	1DTWI		Salicylic acid carboxyl methyltransferase
Cucsa.167320	60.3069053	1.51060678	-5.319123135	0.000021102	Cucsat.PASA.G8172	ctg1557	2019600	2022526	+	protein_coding		reticuline oxidase-like protein-like	C	1EIXE		FAD-binding Berberine family protein
Cucsa.089100	60.4726274	239.202304	1.983877118	0.00528993	Cucsat.PASA.G19985	ctg4	4790335	4797082	+	protein_coding		cadmium zinc-transporting ATPase	P	1DRVM		Heavy metal ATPase 3
Cucsa.096410	60.7650697	335.459746	2.464825512	0.01788843	Cucsat.PASA.G16850	ctg24	2110335	2111167	-	protein_coding			S	1E8US		EPIDERMAL PATTERNING FACTOR-like protein 8
Cucsa.335580	61.057512	11.1271821	-2.456080517	0.03114574	Cucsat.PASA.G10294	ctg1675	717762	722589	+	protein_coding		inactive purple acid phosphatase 27-like	G	1DT10		Purple acid phosphatase
Cucsa.048540	61.2232341	1124.79562	4.199439812	0.000000097622	Cucsat.PASA.G2093	ctg1002	6907544	6909014	-	protein_coding		Protein of unknown function (DUF640)	S	1E2QE		G1-like protein
Cucsa.395360	61.7447586	1003.28655	4.022273231	0.00171281	Cucsat.PASA.G6963	ctg1522	948169	950382	+	protein_coding	ACS8	1-aminocyclopropane-1-carboxylate synthase	H	1DTKG		1-aminocyclopropane-1-carboxylate synthase
Cucsa.199930	62.202923	235.055486	1.91794707	0.00079524	Cucsat.PASA.G6506	ctg1450	442223	448241	-	protein_coding		Subtilase family	O	1DUCX		Subtilisin-like protease
Cucsa.205710	62.4320052	284.333705	2.18722742	0.00439751
Cucsa.295100	62.9535297	306.145024	2.281856062	0.000007455	Cucsat.PASA.G19231	ctg36	71143	77610	+	protein_coding		equilibrative nucleoside transporter	P	1DTKA		Equilibrative nucleoside transporter family protein
Cucsa.101580	63.4116941	548.871186	3.113646779	0.0000071493
Cucsa.245910	63.9965786	11.6263384	-2.460597967	0.02737423
Cucsa.102090	64.9129075	179.801769	1.469829935	0.02831539
Cucsa.066450	64.9762675	13.2967561	-2.288838544	0.02160182
Cucsa.134790	65.0786296	891.713	3.776323673	0.0339112
Cucsa.176460	65.7268742	12.4395294	-2.401551467	0.02251454	Cucsat.PASA.G12403	ctg1837	1954512	1957750	+	protein_coding		AIG1 family	S	1DUZU		Avirulence-responsive protein
Cucsa.281880	66.6432031	11.6773952	-2.512739241	0.01443347	Cucsat.PASA.G18469	ctg3379	2180185	2189105	+	protein_coding	HKT1	transporter | Phospholipase A2	I, P	1E41N, 1DWEW		Sodium transporter
Cucsa.254460	66.9356453	208.974884	1.642482962	0.02727761	Cucsat.PASA.G1227	ctg1	9910839	9914417	+	protein_coding		Vicilin-like antimicrobial peptides | Seed storage protein. Accumulates during seed development and is hydrolyzed after germination to provide a carbon and nitrogen source for the developing seedling | Cupin_1	P, S	1DYHZ, 1E2WK, 1DUFY		PV100
Cucsa.395770	67.686252	249.003915	1.879233687	0.03155868	Cucsat.PASA.G6879	ctg1522	1211120	1213857	-	protein_coding			S	1DZ88		Tetratricopeptide repeat-containing protein
Cucsa.283820	67.9153342	8.72427236	-2.960630634	0.0036062	Cucsat.PASA.G9438	ctg1673	708772	713379	-	protein_coding		Lysine histidine	E	1DYXZ		Histidine amino acid transporter
Cucsa.340270	68.1444164	439.98211	2.690777506	0.0000000067831	Cucsat.PASA.G12782	ctg1838	4264925	4266675	-	protein_coding		ANX	U	1E13U		Annexin, putative
Cucsa.056030	68.3734986	229.750615	1.748559569	0.00262175
Cucsa.327980	68.6025808	1483.34151	4.434444127	6.7559E-18	Cucsat.PASA.G4264	ctg1170	530614	536927	-	protein_coding	AP1, FUL1	transcription factor | Transcription factor	K	1DZTS, 1DR04	MIKC_MADS	MADS-box transcription factor	MADS-MIKC	TF	MADS->MADS-MIKC
Cucsa.235690	68.6659409	484.349402	2.818381573	0.0000013679	Cucsat.PASA.G18331	ctg3347	331982	333540	-	protein_coding		Heavy-metal-associated domain	P	1E5ZF		Heavy metal transport/detoxification superfamily protein
Cucsa.047010	69.1874654	348.650784	2.333200129	0.00011424	Cucsat.PASA.G2043	ctg1002	5894677	5896418	-	protein_coding	DOG1	Delay of germination 1	S	1E5CU		Delay of germination 1, putative
Cucsa.280660	69.4165476	852.040511	3.617570505	0.0000044985	Cucsat.PASA.G9647	ctg1673	4086182	4089923	-	protein_coding		zinc finger CCCH domain-containing protein	S	1DTN0	C3H	Zinc finger protein, putative	C3H	TF	C3H
Cucsa.256160	70.6253187	190.40669	1.430826789	0.01903562	Cucsat.PASA.G1159	ctg1	8821395	8825785	+	protein_coding		LRR receptor-like serine threonine-protein kinase	T	1DXU8		Leucine-rich repeat receptor-like protein kinase family protein				RLK-Pelle_LRR-XI-1
Cucsa.345980	71.0834831	9.61934112	-2.885504391	0.00218349	Cucsat.PASA.G9219	ctg1658	1733930	1736749	+	protein_coding		UDP-Glycosyltransferase	C, G	1DR2R		Glycosyltransferase
Cucsa.356650	71.4709655	268.221343	1.907994859	0.04202035
Cucsa.088220	71.6050076	195.001331	1.445351578	0.04868896	Cucsat.PASA.G5113	ctg1227	3936093	3941264	-	protein_coding		resistance protein	T	1EBJD		NBS-LRR type disease resistance protein
Cucsa.141870	72.5213364	18.5607669	-1.966149187	0.04264475	Cucsat.PASA.G7190	ctg1528	3248356	3250288	-	protein_coding			S	1E26Y		Early auxin response protein
Cucsa.162510	73.208583	2490.07119	5.088030375	0.0001951	Cucsat.PASA.G5060	ctg1227	2835561	2836880	-	protein_coding		AUX/IAA family	K	1E5SP		Auxin-responsive protein	AUX/IAA	TR	AUX/IAA
Cucsa.221180	74.3149921	10.5798615	-2.812332548	0.00200657
Cucsa.032460	75.0655988	354.59045	2.239929879	0.0000027056	Cucsat.PASA.G15594	ctg2009	2672096	2674987	+	protein_coding			S	1E5GT		Serine/arginine repetitive matrix protein 2, putative
Cucsa.084370	75.6504833	418.436762	2.4675884	0.000041122	Cucsat.PASA.G3285	ctg1041	4397584	4398837	+	protein_coding		Pfam:DUF623	S	1E703		Ovate family protein 12, putative	OFP	TF	OFP
Cucsa.293990	75.6894853	21.0976814	-1.843008439	0.02995858	Cucsat.PASA.G19342	ctg380	4518	8425	+	protein_coding		ribosomal protein S4	J	1DY4M		Ribosomal protein S4
Cucsa.308420	75.9819276	244.894636	1.688432959	0.00237217	Cucsat.PASA.G10456	ctg1678	499201	503587	-	protein_coding		BTB POZ domain-containing protein At5g03250-like	S	1DXGF		BTB/POZ domain-containing protein
Cucsa.181960	75.9819276	617.687135	3.023148065	0.0000012894	Cucsat.PASA.G7585	ctg1528	4978914	4987266	+	protein_coding	RBOHB	respiratory burst oxidase	Q, P	1DRYK		Respiratory burst oxidase, putative
Cucsa.109560	76.0452877	18.7658683	-2.018747801	0.03235656	Cucsat.PASA.G3859	ctg105	3688104	3690953	+	protein_coding		pectinesterase	G	1E09J		Pectinesterase
Cucsa.281860	76.5034521	8.38857448	-3.189027277	0.00094279	Cucsat.PASA.G18612	ctg3379	2160843	2164707	-	protein_coding	HKT1	transporter	P	1DWEW		Sodium transporter family protein
Cucsa.342770	76.7325343	622.129368	3.019304301	0.000000035914	Cucsat.PASA.G12891	ctg1838	6561920	6563602	-	protein_coding	SRS5	Domain of unknown function (DUF702)	S	1E2KU	SRS	Lateral root primordium family protein	SRS	TF	SRS
Cucsa.048480	78.9843544	21.5804604	-1.871841261	0.04650256
Cucsa.280600	79.1500765	212.128351	1.4222748	0.02516391	Cucsat.PASA.G10050	ctg1673	4016819	4019455	+	protein_coding		myristoyl-acyl carrier protein thioesterase	I	1DTZA		Acyl-ACP thioesterase
Cucsa.277590	79.2134366	226.182682	1.513671396	0.040952	Cucsat.PASA.G8635	ctg1558	791205	795735	-	protein_coding	OSI_07332		S	1DXGV		Dna-directed rna polymerase subunit alpha
Cucsa.012500	79.4425188	2.68896294	-4.884789589	0.000001559	Cucsat.PASA.G17096	ctg2607	107430	108704	+	protein_coding		MLP-like protein	S	1E2JS		Major latex-like protein
Cucsa.165350	80.1297654	428.20489	2.417891112	0.00000035936	Cucsat.PASA.G15112	ctg197	904185	907383	-	protein_coding	ACT1	Actins are highly conserved proteins that are involved in various types of cell motility and are ubiquitously expressed in all eukaryotic cells	Z	1DQIC		Actin
Cucsa.094990	80.1931255	447.267143	2.479586307	0.000000067039	Cucsat.PASA.G16781	ctg24	1064162	1065797	-	protein_coding		dCTP pyrophosphatase	S	1E4YD		dCTP pyrophosphatase 1
Cucsa.083840	80.6512899	229.380673	1.507974328	0.03984963
Cucsa.333400	81.4018966	22.2135051	-1.873625352	0.02494994
Cucsa.176910	81.6943389	219.693718	1.427185601	0.02099373
Cucsa.105700	82.3815855	21.7424009	-1.921810633	0.03469807	Cucsat.PASA.G3436	ctg1041	7172112	7174503	+	protein_coding	OSI_05871	Pentatricopeptide repeat-containing protein	S	1DQR4		Pentatricopeptide repeat-containing protein
Cucsa.394390	82.6106677	1001.49075	3.599677199	0.00000000019879	Cucsat.PASA.G6920	ctg1522	350303	366418	+	protein_coding		methyltransferase | Homeobox protein knotted-1-like	H, K	1DWKA, 1DZZV	HB-other	Knotted-1 homeobox protein	HB-KNOX	TF	HB->HB-KNOX
Cucsa.090630	83.2589123	10989.4066	7.044293062	1.6115E-64	Cucsat.PASA.G19611	ctg4	3359599	3363830	-	protein_coding		Homeobox protein knotted-1-like	K	1DQU4, 1DZZV	TALE	Homeobox protein knotted-1-like 1	HB-KNOX	TF	HB->HB-KNOX
Cucsa.160900	83.6537166	411.536149	2.298517617	0.00000085695	Cucsat.PASA.G5004	ctg1227	1707390	1709695	-	protein_coding	OSI_10621	Multidrug and toxin extrusion protein	V	1DUNB		Protein DETOXIFICATION
Cucsa.320770	84.1118811	2042.93305	4.602188515	0.00318524
Cucsa.154470	84.6334055	288.296684	1.76825512	0.00125955	Cucsat.PASA.G4177	ctg1055	218912	220058	+	protein_coding		F-box protein	O	1DZBD		F-box family protein
Cucsa.177590	84.9258478	317.916122	1.904370557	0.00035657
Cucsa.313030	85.3840122	201.547817	1.239084298	0.04460834	Cucsat.PASA.G13571	ctg1838	9337748	9338975	+	protein_coding	OSI_09600	Tetraspanin family	S	1DQVV		Tetraspanin family protein
Cucsa.109680	85.3840122	265.165243	1.634853821	0.02207316	Cucsat.PASA.G3853	ctg105	3554389	3559291	+	protein_coding		STYKc	T	1DXI5		Protein kinase superfamily protein				RLK-Pelle_PERK-1
Cucsa.167810	86.0712588	0.66415403	-7.017869895	0.00000000090237	Cucsat.PASA.G8858	ctg1635	490279	495666	-	protein_coding		amino acid	E	1DRYD		Amino acid permease
Cucsa.085780	86.3637011	437.553215	2.340961512	0.01085927	Cucsat.PASA.G14314	ctg1869	5836051	5838616	-	protein_coding		Beta-1,3-galactosyltransferase	G	1DQRS		Hexosyltransferase
Cucsa.316850	86.5294233	13.7401073	-2.654797517	0.0012438
Cucsa.043030	86.5294233	23.5281575	-1.878802437	0.02252476
Cucsa.005200	87.1143078	22.8168978	-1.932807032	0.03725419	Cucsat.PASA.G17301	ctg27	2282315	2285214	+	protein_coding		abhydrolase domain-containing protein	S	1DS2K		alpha/beta-Hydrolases superfamily protein
Cucsa.165200	87.5091122	285.949099	1.708253203	0.0016862
Cucsa.199900	88.0939967	8.49587574	-3.374209137	0.0003808
Cucsa.054080	88.0939967	8.94362205	-3.300112581	0.00012581
Cucsa.341910	89.7609322	17.6501037	-2.346410999	0.0028451	Cucsat.PASA.G13389	ctg1838	5863450	5866246	+	protein_coding		cytochrome P450	Q	1ECN4		Cytochrome P450
Cucsa.235610	89.8242923	285.581513	1.668725024	0.00148129	Cucsat.PASA.G21706	ctg999	166337	168619	-	protein_coding						Retrovirus-related Pol polyprotein from transposon TNT 1-94
Cucsa.253280	89.8242923	1074.78606	3.580800041	0.00000000000012469	Cucsat.PASA.G1275	ctg1	10703716	10705686	+	protein_coding		oxidoreductase, 2OG-Fe(II) oxygenase family protein	Q	1DSZ1		2-oxoglutarate (2OG) and Fe(II)-dependent oxygenase superfamily protein
Cucsa.054570	89.9900144	388.513769	2.1101289	0.00001173
Cucsa.193340	90.5115389	236.721861	1.387019311	0.01672116	Cucsat.PASA.G21048	ctg910	798603	802092	-	protein_coding		auxin-induced protein	S	1DYTC		WAT1-related protein
Cucsa.303950	91.4912278	790.981183	3.111938045	0.000000000000094789	Cucsat.PASA.G21069	ctg910	1146244	1149098	-	protein_coding		bidirectional sugar transporter	U	1DSUI		Bidirectional sugar transporter SWEET
Cucsa.029600	92.2418345	420.249931	2.187754471	0.0000022492	Cucsat.PASA.G12087	ctg1821	262093	266977	-	protein_coding		function DUF966 domain containing protein, expressed	S	1DUQS		Domain of Uncharacterized protein function, putative isoform 2
Cucsa.012210	93.0558013	208.442687	1.163482761	0.04821613
Cucsa.034750	93.5139657	22.8193205	-2.034926008	0.01974124
Cucsa.087590	94.2645724	18.8446154	-2.322563311	0.00590184
Cucsa.217790	95.4733435	460.5176	2.270086405	0.00000065631	Cucsat.PASA.G9326	ctg1658	1406943	1411589	-	protein_coding	ST1	sulfate transporter	P	1DUK9		Sulfate transporter, putative
Cucsa.121580	95.994868	20.5410338	-2.224448489	0.00814236	Cucsat.PASA.G14688	ctg1869	3480422	3483085	+	protein_coding		Core-2/I-Branching enzyme	S	1DZQ8		Core-2/I-branching beta-1,6-N-acetylglucosaminyltransferase family protein
Cucsa.213690	96.9745569	14.3749654	-2.754047791	0.00144603
Cucsa.395800	97.6618035	265.202539	1.441228262	0.00885479	Cucsat.PASA.G6881	ctg1522	1233741	1235745	-	protein_coding		cytochrome P450	Q	1DTGM		Cytochrome P450, putative
Cucsa.043200	99.3920991	560.053092	2.494360521	0.04417811	Cucsat.PASA.G2344	ctg1002	3790370	3792059	+	protein_coding		peroxidase	G	1DV5E		Peroxidase
Cucsa.378980	99.6211813	6.05259125	-4.040827688	0.0000020659
Cucsa.173540	100.142706	686.127269	2.776418864	0.000000000027196	Cucsat.PASA.G16295	ctg2246	602255	605060	+	protein_coding		acyl coa ligase acetate-coa synthetase-like protein	I	1E0GG		AMP dependent ligase
Cucsa.132320	100.308428	1224.30717	3.609450831	0.0000000065498	Cucsat.PASA.G19800	ctg4	1340040	1347283	+	protein_coding		UDP-sugar transporter	G	1DRBC		UDP-sugar transporter-like protein
Cucsa.340780	100.435148	311.222991	1.631684401	0.00100016
Cucsa.394320	101.873001	3.0644617	-5.05499427	0.000000054453	Cucsat.PASA.G6915	ctg1522	313236	315021	+	protein_coding		Plant protein 1589 of unknown function (A_thal_3526)	S	1E65S		Plant protein 1589 of Uncharacterized protein function
Cucsa.126440	101.912003	2101.65007	4.366126591	0.00000000020117	Cucsat.PASA.G14876	ctg1869	6604331	6609088	+	protein_coding		serine carboxypeptidase-like	O	1DXWM		Carboxypeptidase
Cucsa.357260	101.936361	370.996325	1.863736135	0.000044422	Cucsat.PASA.G8990	ctg1635	275326	278357	+	protein_coding		protein TRANSPARENT TESTA 1-like	K	1DU0H	C2H2	Protein TRANSPARENT TESTA 1	C2H2	TF	C2H2
Cucsa.340170	102.331166	359.629648	1.813266368	0.0010353	Cucsat.PASA.G13305	ctg1838	4170928	4177953	+	protein_coding		Regulator of chromosome condensation	Z, D	1DQ6I		Regulator of chromosome condensation (RCC1) family protein
Cucsa.098910	102.394526	15.762099	-2.699607012	0.00225094
Cucsa.374750	102.91605	331.111721	1.685850085	0.00039686	Cucsat.PASA.G5330	ctg1252	247586	249401	+	protein_coding		Protein of unknown function (DUF642)	S	1DXQV		Protein of unknown function, DUF642
Cucsa.245470	103.310855	33.0484431	-1.64433763	0.03129116
Cucsa.149300	103.934741	340.685708	1.712763457	0.01502576	Cucsat.PASA.G18732	ctg3412	224358	232789	+	protein_coding		Transcription factor | GDSL esterase lipase	I, K	1DXCP, 1DWR4		GDSL esterase/lipase 5-like protein
Cucsa.162830	104.227183	310.815655	1.576327575	0.00417846	Cucsat.PASA.G4758	ctg1227	3068189	3070938	+	protein_coding		saccharopine dehydrogenase	J	1DXVG		Eukaryotic translation initiation factor 5A
Cucsa.124510	105.626035	24.6331406	-2.100292992	0.01008664
Cucsa.102770	106.147559	227.18249	1.097780445	0.04593743
Cucsa.389830	107.814495	455.669102	2.079435399	0.02646795
Cucsa.118950	108.209299	272.608083	1.333003855	0.01679098	Cucsat.PASA.G18209	ctg3345	2819883	2825356	-	protein_coding		ELMO domain-containing protein	S	1DQQC		ELMO domain-containing protein A
Cucsa.113440	108.438381	309.55414	1.513316269	0.00405779	Cucsat.PASA.G14667	ctg1869	3139807	3141374	+	protein_coding		Universal stress protein family	S	1EDXX		Adenine nucleotide alpha hydrolases-like superfamily protein, putative
Cucsa.099870	109.773873	516.058641	2.233000293	0.00080302	Cucsat.PASA.G10711	ctg1681	1295347	1301261	+	protein_coding		Glycosyl hydrolases family 28	M	1DZZG		Pectin lyase-like superfamily protein
Cucsa.007820	113.171104	37.4764707	-1.594448637	0.04460834
Cucsa.194300	113.692628	1599.79928	3.814680291	8.8727E-23	Cucsat.PASA.G3957	ctg105	779906	783648	-	protein_coding		LRR receptor-like serine threonine-protein kinase	T	1DXU8		Leucine-rich repeat receptor-like protein kinase family protein				RLK-Pelle_LRR-XI-1
Cucsa.082180	114.316515	527.738919	2.206790544	0.00367693	Cucsat.PASA.G18335	ctg3347	7197	12978	+	protein_coding		transcriptional corepressor	S, K	1DR39, 1EK2I		Transcriptional corepressor LEUNIG-like protein
Cucsa.038840	115.028119	282.993271	1.298781167	0.00896704
Cucsa.076110	115.091479	8.41300952	-3.774015244	0.00073689
Cucsa.313000	115.130481	36.7613407	-1.64700856	0.03596199
Cucsa.104810	116.631695	15.4593578	-2.915407601	0.00015226
Cucsa.356640	117.058179	525.22904	2.16572094	0.00632716
Cucsa.398280	118.196268	10.732553	-3.461119292	0.0000077133
Cucsa.349420	118.654433	290.817797	1.293349562	0.0109841	Cucsat.PASA.G6382	ctg1429	567514	570629	+	protein_coding		Pollen proteins Ole e I like	S	1DQIX		Pollen Ole e 1 allergen and extensin family protein, putative
Cucsa.148270	119.049237	36.8475645	-1.691917204	0.01436014	Cucsat.PASA.G10803	ctg1681	140448	145427	-	protein_coding		beta-amylase	G	1DR3P		Beta-amylase
Cucsa.101630	119.112597	1370.86962	3.524693459	2.2625E-16
Cucsa.142230	119.507401	1201.85946	3.330096327	5.4336E-17	Cucsat.PASA.G7173	ctg1528	2951939	2957816	-	protein_coding		pumilio homolog	J	1DRNH		Pumilio-12-like protein
Cucsa.102630	119.570762	385.932302	1.690483147	0.01149894
Cucsa.265990	119.799844	838.576319	2.807316063	0.00090141	Cucsat.PASA.G17721	ctg31	513412	519896	+	protein_coding		basic helix-loop-helix (bHLH) family protein	K	1E05B	bHLH	Basic helix-loop-helix transcription factor	bHLH	TF	bHLH
Cucsa.345950	121.301057	8.16769121	-3.892519989	0.00000084866
Cucsa.102230	121.301057	43.0099775	-1.495848843	0.04607908
Cucsa.134700	122.344106	846.76961	2.791024891	0.00079614	Cucsat.PASA.G14282	ctg1869	5356217	5359572	-	protein_coding		LRR receptor-like serine threonine-protein kinase	T	1DY21		Receptor-like kinase				RLK-Pelle_LRR-XI-1
Cucsa.135370	124.634928	38.2824965	-1.702951611	0.00966042	Cucsat.PASA.G5803	ctg1402	218971	225327	-	protein_coding		abietadienol abietadienal	Q	1DVMU		Cytochrome P450 family protein
Cucsa.386830	124.634928	661.421313	2.407861102	0.00073351	Cucsat.PASA.G3810	ctg105	2381508	2382400	+	protein_coding		epidermal patterning factor-like protein	S	1E7E7		Epidermal patterning factor-like protein
Cucsa.245640	124.761648	28.2957877	-2.140515315	0.00324937
Cucsa.095100	125.385535	13.1736614	-3.250642638	0.0000011913	Cucsat.PASA.G16786	ctg24	1118939	1123111	-	protein_coding			S	1E1U0		Regulator of nonsense transcripts 3A, putative
Cucsa.058370	126.262862	33.4110418	-1.918033481	0.01216101
Cucsa.029460	128.158879	576.637526	2.169731289	0.00750403	Cucsat.PASA.G12079	ctg1821	101236	107117	-	protein_coding	OSI_10373	sulfate transporter	P	1DWTD		Sulfate transporter
Cucsa.136790	129.138568	48.8417727	-1.402732469	0.04955881	Cucsat.PASA.G5872	ctg1402	1384431	1387946	-	protein_coding		Lignin degradation and detoxification of lignin-derived products (By similarity)	Q	1E0MJ		Laccase
Cucsa.197670	129.660093	31.7202379	-2.031259013	0.00525407	Cucsat.PASA.G14521	ctg1869	623285	624607	+	protein_coding	MYB94	Transcription factor	K	1DUB4	MYB	MYB family protein	MYB	TF	MYB->MYB
Cucsa.184520	129.889175	337.071521	1.375773538	0.00689437	Cucsat.PASA.G17385	ctg27	1227289	1235714	-	protein_coding		Pfam:DUF593	S	1E1FK		Protein of unknown function, DUF593
Cucsa.207440	130.118257	619.739422	2.251838337	0.01531342	Cucsat.PASA.G14414	ctg1869	7589556	7593109	-	protein_coding		Tetraspanin family	S	1DSQP		Tetraspanin family protein
Cucsa.241510	130.181617	691.965114	2.410173562	0.01524853	Cucsat.PASA.G13114	ctg1838	382189	391874	+	protein_coding		Momilactone A	Q	1DRAI		Short-chain dehydrogenase/reductase
Cucsa.079440	130.371698	19.7551108	-2.722332861	0.03576255
Cucsa.284320	131.161306	21.9714254	-2.577641802	0.00032776	Cucsat.PASA.G9874	ctg1673	1062622	1064679	+	protein_coding		GMP synthase glutamine-hydrolyzing -like	L	1DQ0S		DNA-3-methyladenine glycosylase, putative
Cucsa.259000	132.140995	470.625498	1.832501372	0.00031769
Cucsa.087930	132.599159	45.242653	-1.551316195	0.02237695	Cucsat.PASA.G4818	ctg1227	4131525	4137803	+	protein_coding		zinc finger CCCH domain-containing protein	S	1DTN0	C3H	Zinc finger protein, putative	C3H	TF	C3H
Cucsa.091280	133.057324	1955.95627	3.877754287	0.01037509
Cucsa.253260	133.515488	37.7485238	-1.822514976	0.00410845
Cucsa.320120	134.202735	313.340337	1.22331643	0.02693884	Cucsat.PASA.G846	ctg1	2811205	2827359	+	protein_coding		Protein of unknown function (DUF810)	S	1DQ63		Protein of unknown function (DUF810)
Cucsa.147790	134.266095	26.8552291	-2.321820105	0.00078429	Cucsat.PASA.G10632	ctg1679	666540	667629	+	protein_coding		epidermal patterning factor	S	1E67G		epidermal patterning factor 1
Cucsa.142790	134.266095	29.3470718	-2.193806573	0.00114811
Cucsa.245840	134.456175	47.9532205	-1.487436403	0.04979402
Cucsa.366590	134.787619	319.325754	1.244340923	0.02080156
Cucsa.084680	134.85098	297.383536	1.140958775	0.02972243	Cucsat.PASA.G3296	ctg1041	4639316	4646094	+	protein_coding		BRCT	L	1DRSH		BRCT domain-containing DNA repair protein, putative isoform 1
Cucsa.135550	135.372504	426.725802	1.656374608	0.00022416	Cucsat.PASA.G5675	ctg1402	380727	391097	+	protein_coding		U-box domain-containing protein | Protein of unknown function (DUF3245)	S, T	1DQHI, 1E6QE		U-box domain-containing protein kinase family protein				RLK-Pelle_RLCK-IXb
Cucsa.293950	136.352193	15.1937527	-3.165787755	0.000010918
Cucsa.310680	142.001244	51.0137383	-1.476945839	0.02782539	Cucsat.PASA.G13480	ctg1838	7464650	7471478	+	protein_coding		ArfGap	T	1DRRB, 1E34C		ArfGap/RecO-like zinc finger domain-containing protein, putative
Cucsa.059150	142.230326	301.720115	1.084981774	0.0440916	Cucsat.PASA.G9005	ctg1635	711967	719001	+	protein_coding		SEC14 cytosolic factor family protein	I	1DSMR		Sec14p-like phosphatidylinositol transfer family protein
Cucsa.019390	142.854213	29.7122966	-2.265411556	0.00057558	Cucsat.PASA.G18975	ctg3473	331773	338421	-	protein_coding		Xylem serine proteinase	O	1DX1T		Subtilisin-like serine protease
Cucsa.200200	143.897262	53.6401258	-1.423654613	0.03659431
Cucsa.041930	144.062984	45.7571943	-1.654629193	0.00798999
Cucsa.252240	144.189704	345.295347	1.25986274	0.01163902
Cucsa.263420	144.940311	407.433032	1.491104057	0.01120884
Cucsa.292570	146.022362	466.80817	1.676640492	0.00030581	Cucsat.PASA.G14932	ctg1869	7961612	7971808	+	protein_coding		cyclin-related protein	S	1DU5A		Protein EFR3 like B
Cucsa.104130	147.128771	22.9706201	-2.679217682	0.000068865	Cucsat.PASA.G2289	ctg1002	2956513	2958799	+	protein_coding		MatE | protein TRANSPARENT TESTA	V	1DXBN, 1DYMI		Protein DETOXIFICATION
Cucsa.137080	147.255491	31.7009004	-2.215725709	0.00197592	Cucsat.PASA.G11566	ctg1820	429826	432209	+	protein_coding						Unknown protein
Cucsa.067280	147.879377	27.5425684	-2.424685869	0.00048894	Cucsat.PASA.G13877	ctg184	2171121	2173754	+	protein_coding		Pfam:DUF231	S	1DVIQ		Trichome birefringence-like protein
Cucsa.289080	148.10846	878.271827	2.568013479	0.00758589	Cucsat.PASA.G7550	ctg1528	4490591	4496659	+	protein_coding		UPF0202 protein	S	1DTRJ		N-acetyltransferase 10
Cucsa.337000	148.795706	976.877691	2.714845046	0.0000000000053191	Cucsat.PASA.G12645	ctg1838	1645943	1648101	-	protein_coding		Transcription factor	K	1E1ZS	MYB	Myb transcription factor	MYB	TF	MYB->MYB
Cucsa.104090	148.922426	31.2875268	-2.250901501	0.00061996	Cucsat.PASA.G2288	ctg1002	2924546	2926100	+	protein_coding			S	1E828		BnaA08g16040D protein
Cucsa.200150	149.838755	14.4290677	-3.376360824	0.000000869
Cucsa.302080	150.589362	502.752979	1.739229867	0.000049379	Cucsat.PASA.G21150	ctg910	2580494	2583678	-	protein_coding	SAI	beta-fructofuranosidase	G	1DR6N		Acid beta-fructofuranosidase
Cucsa.050260	150.755084	764.647683	2.342588511	0.000018172	Cucsat.PASA.G3398	ctg1041	6546481	6549932	+	protein_coding		protein TRANSPARENT TESTA 1-like	K	1DU0H	C2H2	TRANSPARENT TESTA 1 protein, putative	C2H2	TF	C2H2
Cucsa.350520	151.276609	495.272963	1.711034941	0.03090936	Cucsat.PASA.G16501	ctg2390	45188	49263	+	protein_coding		2OG-Fe(II) oxygenase superfamily	Q	1DW4U		2-oxoglutarate (2OG) and Fe(II)-dependent oxygenase superfamily protein
Cucsa.385130	152.42202	3292.96827	4.433245368	6.7868E-18	Cucsat.PASA.G18134	ctg3345	1097917	1104417	-	protein_coding		Transcription factor	K	1DVZS	bZIP	bZIP transcription factor family protein	bZIP	TF	bZIP
Cucsa.087480	152.54874	57.3591075	-1.411175781	0.04002857	Cucsat.PASA.G4834	ctg1227	4485620	4488354	+	protein_coding		NAC domain-containing protein 8-like	S	1DVQN	NAC	NAC domain-containing protein	NAC	TF	NAC
Cucsa.337240	153.109266	341.657845	1.157990655	0.04668719	Cucsat.PASA.G12656	ctg1838	1859495	1862001	-	protein_coding		Protein PLANT CADMIUM RESISTANCE	S	1E2UP		Plant cadmium resistance protein
Cucsa.288500	153.196984	10.5980476	-3.853517479	0.0000010429
Cucsa.198660	154.902922	46.5223471	-1.73536857	0.00583644	Cucsat.PASA.G14563	ctg1869	1277446	1280350	+	protein_coding		cobra-like protein	S	1DSA2		COBRA-like protein
Cucsa.254010	155.716889	41.6418682	-1.902818724	0.00231662	Cucsat.PASA.G1247	ctg1	10197473	10199260	+	protein_coding		Transcription factor	K	1E2PW	bHLH	Basic helix-loop-helix transcription factor	bHLH	TF	bHLH
Cucsa.054480	156.340775	68.9882879	-1.180270735	0.04555837	Cucsat.PASA.G18456	ctg3379	1858053	1861567	+	protein_coding						BnaC04g10700D protein
Cucsa.320590	156.467495	60.6698588	-1.366811124	0.03281846	Cucsat.PASA.G123	ctg1	2485912	2489744	-	protein_coding		NAC domain-containing protein	K	1DR7I	NAC	NAC domain protein,	NAC	TF	NAC
Cucsa.282030	158.885038	421.403	1.407217315	0.01239541	Cucsat.PASA.G18617	ctg3379	2271857	2275266	-	protein_coding		auxin efflux	P	1DYTV		Auxin efflux carrier family protein
Cucsa.156030	159.991447	21.0183182	-2.928275639	0.0000059047	Cucsat.PASA.G6787	ctg1517	112459	114633	+	protein_coding		light-regulated protein-like	S	1E5VG		Light-regulated
Cucsa.390430	160.386251	26.8885731	-2.576485368	0.000055411
Cucsa.159940	161.824104	464.786172	1.522140629	0.0011088	Cucsat.PASA.G4632	ctg1227	986795	991569	+	protein_coding		Domain of unknown function (DUF3475)	S	1DRKB		DUF668 family protein
Cucsa.133440	161.887464	744.877935	2.202012752	0.00157932	Cucsat.PASA.G19855	ctg4	2160805	2162576	+	protein_coding		Plant protein of unknown function (DUF868)	S	1DSJQ		Sulfate/thiosulfate import ATP-binding protein cysA
Cucsa.309380	163.159595	11.5828041	-3.816227367	0.000000017516
Cucsa.273570	163.61776	661.853697	2.016182989	0.00000054792	Cucsat.PASA.G11664	ctg1820	2762564	2768161	+	protein_coding		Pfam:DUF231 | Integral membrane protein DUF92	S	1DUUS, 1DWY5, 1E0QV		Trichome birefringence-like protein
Cucsa.328430	163.910202	391.049848	1.254446868	0.00830601
Cucsa.151320	164.012564	349.754657	1.092536932	0.04194177
Cucsa.392160	164.266005	3602.0377	4.454707437	0.00506582	Cucsat.PASA.G14809	ctg1869	5186468	5190738	+	protein_coding		SRF-type transcription factor (DNA-binding and dimerisation domain)	K	1E6K9	MIKC_MADS	MADS-box family transcription factor	MADS-MIKC	TF	MADS->MADS-MIKC
Cucsa.124290	164.368367	439.409662	1.418633918	0.00216782
Cucsa.079040	164.368367	580.526293	1.820428737	0.00126939	Cucsat.PASA.G2774	ctg1041	1262031	1270119	-	protein_coding	OSI_14219	transcription factor | abscisic acid 8'-hydroxylase 3-like	Q, K	1DW3R, 1DQ9W		Cytochrome P450, putative
Cucsa.101720	164.431727	43.8415305	-1.907118622	0.0042925
Cucsa.139680	165.284695	791.600867	2.259820048	0.000097958
Cucsa.322790	165.348055	467.464709	1.499351375	0.00072914
Cucsa.130400	165.93294	65.2612147	-1.346302564	0.04063906
Cucsa.378420	166.162022	2172.39784	3.708625752	0.00000094556	Cucsat.PASA.G12532	ctg1837	3707922	3710742	+	protein_coding		growth-regulating factor	K	1E1X4	GRF	Growth-regulating factor	GRF	TF	GRF
Cucsa.162090	169.495893	30.6672319	-2.466480461	0.000036037	Cucsat.PASA.G5046	ctg1227	2534863	2536530	-	protein_coding			S	1E7SM		Histone deacetylase 18-like protein
Cucsa.161640	169.788336	52.7483672	-1.686539007	0.00428278	Cucsat.PASA.G4699	ctg1227	2209385	2210484	+	protein_coding	OSI_24010	LRR receptor-like serine threonine-protein kinase	T	1DQSD		Receptor-like protein kinase				RLK-Pelle_LRR-III
Cucsa.307950	170.017418	2658.72674	3.966981046	2.682E-26	Cucsat.PASA.G10473	ctg1678	809466	813801	-	protein_coding		peptide nitrate transporter	G	1DZAA		Major facilitator superfamily protein
Cucsa.359900	170.18314	701.440294	2.043232191	0.0000012847
Cucsa.263500	170.577944	654.800251	1.940623757	0.00098586	Cucsat.PASA.G3273	ctg1041	4140109	4144409	+	protein_coding		Vicilin-like antimicrobial peptides	P	1DUFY		Vicilin
Cucsa.284530	171.557633	392.852097	1.195292943	0.02906158	Cucsat.PASA.G9479	ctg1673	1184258	1187263	-	protein_coding		ureide permease	P	1DPQK		Ureide permease, putative
Cucsa.043550	172.205878	29.9355536	-2.524202532	0.000017022	Cucsat.PASA.G1903	ctg1002	4001544	4004350	-	protein_coding			S	1E4NJ		WEB family protein
Cucsa.259070	172.332598	29.5546308	-2.54373952	0.00005873	Cucsat.PASA.G311	ctg1	6928352	6939271	-	protein_coding		NAD dependent epimerase dehydratase family protein	V	1DXKH		Anthocyanidin reductase
Cucsa.120440	173.019845	409.797154	1.243972446	0.00763903
Cucsa.171240	173.770451	50.9840489	-1.769064925	0.00506874
Cucsa.344910	173.999533	40.071529	-2.118433972	0.00056856
Cucsa.198070	173.999533	447.093854	1.361494275	0.00246651	Cucsat.PASA.G13984	ctg1869	867100	871065	-	protein_coding	SNAP33	SNAP25 homologous protein	U	1DQ6Q		SNAP25 like protein SNAP33
Cucsa.242970	175.539749	469.17182	1.418318616	0.00776932	Cucsat.PASA.G12638	ctg1838	1475515	1478669	-	protein_coding		protein TRANSPARENT TESTA 1-like	K	1DU0H	C2H2	Protein TRANSPARENT TESTA 1	C2H2	TF	C2H2
Cucsa.101950	178.93698	402.825123	1.170702092	0.02803272
Cucsa.285490	180.691634	430.554644	1.252666643	0.02693884	Cucsat.PASA.G9925	ctg1673	1761576	1762535	+	protein_coding		Thioredoxin	O	1E5RU		Thioredoxin h
Cucsa.245750	180.793996	24.7397626	-2.869443202	0.0000047601
Cucsa.161720	181.544602	1087.18415	2.582200381	0.00063341
Cucsa.195190	181.671322	46.924781	-1.952908787	0.00137195	Cucsat.PASA.G12135	ctg1837	896032	899899	-	protein_coding			S	1DQTF		Group 2, putative
Cucsa.034480	181.671322	70.7686748	-1.360147894	0.040952	Cucsat.PASA.G7716	ctg1546	360319	361184	+	protein_coding		DUF581 domain containing protein, expressed	S	1E5Z6		Protein of unknown function (DUF581)
Cucsa.090920	181.710324	430.176469	1.243288218	0.01216101
Cucsa.062730	182.066127	1181.87748	2.698546048	0.00000064796	Cucsat.PASA.G16260	ctg2243	187641	190968	+	protein_coding		Domain of unknown function (DUF3420)	K	1EEE1		BTB/POZ ankyrin repeat protein	TRAF	TR	TRAF
Cucsa.238410	184.127867	710.324071	1.947769389	0.00526992
Cucsa.392770	184.317947	32.5864273	-2.499853459	0.000056743	Cucsat.PASA.G4448	ctg1173	1775409	1776289	+	protein_coding			S	1E5Z5		NADH-ubiquinone oxidoreductase 75 kDa subunit, mitochondrial
Cucsa.383810	184.712751	20.2316189	-3.190599792	0.00000021532
Cucsa.057740	186.443047	545.394714	1.548565722	0.00044389	Cucsat.PASA.G8919	ctg1635	1832588	1836324	-	protein_coding		protein transport protein sec61	U, O	1DQJZ		Protein transport protein Sec61 subunit alpha
Cucsa.089820	186.672129	456.577068	1.290351859	0.02571988
Cucsa.112360	186.798849	448.848959	1.264744481	0.00552885	Cucsat.PASA.G14620	ctg1869	2545019	2546915	+	protein_coding		Cotton fibre expressed protein	S	1EFD4		DUF4408 domain protein
Cucsa.197910	187.549456	385.261552	1.038567139	0.03633933	Cucsat.PASA.G14531	ctg1869	748509	753185	+	protein_coding		receptor-like protein kinase	T	1DQ5N, 1DYAT		Kinase, putative				RLK-Pelle_CrRLK1L-1
Cucsa.313240	188.758227	71.4869299	-1.400788125	0.01814333
Cucsa.340830	188.758227	382.933117	1.02055291	0.03984963
Cucsa.241490	190.717605	72.1676649	-1.402013542	0.02251653
Cucsa.148650	190.819967	442.504769	1.213480864	0.01420786
Cucsa.165130	191.633934	892.009846	2.218706586	0.000015807	Cucsat.PASA.G15122	ctg197	1136114	1140512	-	protein_coding		AT-hook protein of GA feedback 2	S	1DTYC		AT hook motif DNA-binding family protein
Cucsa.250150	192.462544	440.002764	1.192934883	0.03633933	Cucsat.PASA.G16049	ctg2178	1030622	1032923	+	protein_coding		Uncharacterized conserved protein	S	1E524		KxDL motif-containing protein 1
Cucsa.310180	194.407278	69.0291894	-1.493803783	0.02421629	Cucsat.PASA.G13459	ctg1838	7093341	7097673	+	protein_coding	NTMC2T2.2	Plant synaptotagmin	S	1DU99		Plant synaptotagmin
Cucsa.097140	195.781771	539.851531	1.463316248	0.00080302	Cucsat.PASA.G16887	ctg24	2546340	2554879	-	protein_coding		zinc finger CCCH domain-containing protein	A	1E0F5		ATP-dependent RNA helicase, putative
Cucsa.261740	198.262674	71.3675209	-1.474073527	0.00856554
Cucsa.300800	199.598165	1037.70026	2.378219419	0.00000000032622	Cucsat.PASA.G15655	ctg2009	4878536	4882988	+	protein_coding		BRO1-like domain	S	1DQ2F		Endosomal targeting BRO1-like domain-containing protein
Cucsa.266760	199.661525	695.108347	1.79968152	0.0008622	Cucsat.PASA.G17589	ctg29	100204	103685	-	protein_coding			S	1DTJI		Actin-binding LIM 3
Cucsa.158420	199.827247	76.9385674	-1.37697444	0.02981776	Cucsat.PASA.G8282	ctg1557	4189135	4192777	+	protein_coding		homeobox-leucine zipper protein	K	1E3EJ	HD-ZIP	Homeobox associated leucine zipper protein	HB-HD-ZIP	TF	HB->HB-HD-ZIP
Cucsa.308650	200.119689	32.847633	-2.607001801	0.000002821
Cucsa.122890	201.557543	1313.04723	2.703655131	0.00000000011382	Cucsat.PASA.G9069	ctg1635	2145075	2147810	+	protein_coding	NAM	Protein CUP-SHAPED COTYLEDON	K	1DZGT	NAC	NAC domain protein,	NAC	TF	NAC
Cucsa.286240	202.308149	2050.10182	3.34106922	7.6304E-20	Cucsat.PASA.G9954	ctg1673	2235154	2242222	+	protein_coding		Homeobox protein knotted-1-like	K	1DZZV	TALE	Knotted-1 homeobox protein	HB-KNOX	TF	HB->HB-KNOX
Cucsa.032500	203.911725	658.279833	1.690756268	0.0005377	Cucsat.PASA.G15374	ctg2009	2619357	2623563	-	protein_coding	NAM	Protein CUP-SHAPED COTYLEDON	K	1DZGT	NAC	NAC domain protein,	NAC	TF	NAC
Cucsa.173440	204.433249	69.6408304	-1.553624547	0.00543803	Cucsat.PASA.G16318	ctg2246	462300	463387	-	protein_coding	OSI_16690	oxygen-evolving enhancer protein	S	1E3RK		PQL-like protein
Cucsa.200190	204.433249	91.7240835	-1.156257369	0.03805261
Cucsa.213240	205.476298	1258.52481	2.614689762	0.0000000000015762	Cucsat.PASA.G18560	ctg3379	864285	867276	-	protein_coding	OSI_21077	Inherit from KOG: Ubox domain-containing protein	S	1EMH3, 1DVU5		U-box domain-containing 7-like protein
Cucsa.091270	208.644447	1571.03175	2.912593903	0.03546356
gCucsa.368620.2	209.039251	81.6067699	-1.357013119	0.01856718
Cucsa.283930	209.687496	86.1614237	-1.283126841	0.03207631	Cucsat.PASA.G9862	ctg1673	801680	804511	+	protein_coding		transcription factor	K	1E627	TCP	Transcription factor CYCLOIDEA	TCP	TF	TCP
Cucsa.124200	210.0823	34.8339917	-2.59238691	0.0000027892
Cucsa.388590	210.603825	26.7508622	-2.976874341	0.00000028635	Cucsat.PASA.G2859	ctg1041	3789911	3792756	-	protein_coding		Desaturase	I	1DZUC		Delta-9 fatty acid desaturase
Cucsa.363990	211.749236	462.546633	1.127242057	0.01984847	Cucsat.PASA.G6030	ctg1425	1029413	1033789	-	protein_coding		LRR receptor-like serine threonine-protein kinase	T	1DQ5R		Leucine-rich receptor-like protein kinase family protein				RLK-Pelle_LRR-XI-1
Cucsa.002240	211.812596	20.2368105	-3.387734556	0.000000005548
Cucsa.157800	212.105038	79.3112063	-1.419182259	0.01388812
Cucsa.287200	212.105038	418.766098	0.98136576	0.04692078	Cucsat.PASA.G15777	ctg2034	127427	133182	-	protein_coding			S	1E8E3	C3H	Zinc finger protein, putative	C3H	TF	C3H
Cucsa.066730	213.084727	71.457556	-1.576268716	0.00645025	Cucsat.PASA.G13852	ctg184	1655910	1657638	+	protein_coding	OSI_26037	UDP-glycosyltransferase	C, G	1DY5K		Glycosyltransferase
Cucsa.094520	213.250449	99.1044414	-1.105527163	0.04773867
Cucsa.341860	213.289451	6.42409626	-5.053175296	0.0000000040182	Cucsat.PASA.G13386	ctg1838	5824034	5827638	+	protein_coding		transcription factor	K	1E3VI	G2-like	Homeodomain-like superfamily protein	GARP-G2-like	TF	GARP->GARP-G2-like
Cucsa.320860	213.338168	458.372681	1.103378968	0.01654216	Cucsat.PASA.G822	ctg1	2129155	2134410	+	protein_coding		Heat Shock Protein	O	1DYWC		Heat-shock protein, putative
Cucsa.197140	213.771974	571.066769	1.417586712	0.04711363	Cucsat.PASA.G13940	ctg1869	280222	283270	-	protein_coding		LIM	Z, T	1E1WY		Pollen-specific protein SF3	LIM	TF	LIM
Cucsa.340670	214.001056	74.6539409	-1.51932759	0.0066485	Cucsat.PASA.G12801	ctg1838	4566490	4569989	-	protein_coding		serine threonine-protein kinase	T	1DWSK		Protein kinase				RLK-Pelle_RLCK-VIIb
Cucsa.181200	214.001056	858.261283	2.003799003	0.000023119	Cucsat.PASA.G10679	ctg1681	635705	642931	+	protein_coding	OSI_10388	zinc finger protein | Zinc finger protein	K	1DY7G, 1DUG5	C2H2	Zinc finger family protein	C2H2	TF	C2H2
Cucsa.202560	215.56563	486.246984	1.173562132	0.008964	Cucsat.PASA.G21001	ctg910	31792	34205	-	protein_coding			S	1EGQ8		DUF4228 domain protein
Cucsa.085680	216.481958	50.3985908	-2.102791496	0.00061947	Cucsat.PASA.G14307	ctg1869	5792329	5794508	-	protein_coding		F-box protein At4g22030-like	S	1DS9F		F-box plant-like protein, putative
Cucsa.302510	217.066843	62.0474444	-1.806695675	0.00087366	Cucsat.PASA.G21131	ctg910	2234007	2236968	-	protein_coding		cytochrome P450	Q	1E0SZ		Cytochrome P450, putative
Cucsa.349570	217.81745	88.254788	-1.303373079	0.02894008	Cucsat.PASA.G6388	ctg1429	673293	677862	+	protein_coding			S	1E1U0		Regulator of nonsense transcripts 3A, putative
Cucsa.104920	217.983172	895.139882	2.037896384	0.00000012997	Cucsat.PASA.G1866	ctg1002	3451433	3455059	-	protein_coding		glycerophosphoryl diester phosphodiesterase	C	1DQE8		Glycerophosphoryl diester phosphodiesterase family protein
Cucsa.206870	218.797138	439.439304	1.006070043	0.03332337
Cucsa.316100	218.83614	461.995769	1.078028624	0.03378179	Cucsat.PASA.G5420	ctg1268	340991	343370	-	protein_coding		seed maturation protein	K	1DVQU		Seed maturation protein PM36
Cucsa.109840	219.484385	46.2089181	-2.247875087	0.000027034	Cucsat.PASA.G4063	ctg105	3384420	3385770	-	protein_coding			S	1E671		Heat shock protein DnaJ, cysteine-rich domain-containing protein
Cucsa.175820	219.484385	93.209126	-1.235575185	0.03586627
Cucsa.311250	220.985598	838.991203	1.924703331	0.00031769	Cucsat.PASA.G13506	ctg1838	7945499	7947192	+	protein_coding		expressed protein	S	1E1U4		Plant/F12B17-70 protein
Cucsa.118380	221.965287	1089.66741	2.295481879	0.00000000099094	Cucsat.PASA.G18185	ctg3345	2187819	2189743	-	protein_coding		CCT motif	S	1E5XJ		Zinc finger protein CONSTANS	Others	TR	Others
Cucsa.320090	223.900307	475.629466	1.086981589	0.0406659	Cucsat.PASA.G145	ctg1	2836061	2840894	-	protein_coding		cytochrome P450	Q	1DSPE		Cytochrome P450 family protein
Cucsa.235510	223.988025	94.0684353	-1.251638994	0.02916823
Cucsa.345900	224.090387	100.234669	-1.16069917	0.03570639
Cucsa.362290	224.153747	82.0089662	-1.450635063	0.00859041
Cucsa.162000	225.196796	78.6503762	-1.517660733	0.00649552	Cucsat.PASA.G5043	ctg1227	2453928	2469268	-	protein_coding		2Fe-2S iron-sulfur cluster binding domain | K06627 cyclin A	C, D	1E38T, 1DTDB		Cyclin family protein
Cucsa.350600	225.235798	7.09810772	-4.987857865	3.2891E-17	Cucsat.PASA.G16506	ctg2390	122826	127789	-	protein_coding		flavin-containing monooxygenase	Q	1DS2Y, 1DX4Z		Flavin-containing monooxygenase
Cucsa.147780	227.385256	58.829541	-1.950526028	0.00038236
Cucsa.213410	227.487618	79.1852613	-1.522484193	0.02348742	Cucsat.PASA.G18412	ctg3379	684654	689995	+	protein_coding		transporter	P	1DU4Z		Major facilitator superfamily protein
Cucsa.045320	228.82311	103.207909	-1.148679226	0.03323508
Cucsa.142250	229.052192	921.276681	2.007958128	0.00000016751	Cucsat.PASA.G7172	ctg1528	2943071	2949016	-	protein_coding		pumilio homolog	J	1DRNH		RNA binding protein, putative
Cucsa.137600	229.320276	90.8903016	-1.335165656	0.00773103	Cucsat.PASA.G17271	ctg27	1802616	1806534	+	protein_coding	NTMC2T1.3	C2 domain	S	1DR55		Extended synaptotagmin-2
Cucsa.108380	229.510356	556.689137	1.278312678	0.0063519	Cucsat.PASA.G15305	ctg2009	508991	510817	-	protein_coding		E3 ubiquitin-protein ligase SINA-like	O	1E4N7		E3 ubiquitin-protein ligase
Cucsa.032330	230.095241	66.8392054	-1.783464657	0.00066843
Cucsa.184420	230.324323	1612.27932	2.807363024	0.0000002094	Cucsat.PASA.G17387	ctg27	1291866	1296111	-	protein_coding	RC	Transcription factor	K	1DYS9	bHLH	Basic helix-loop-helix transcription factor
Cucsa.232500	230.490045	96.0136498	-1.263393016	0.01509907	Cucsat.PASA.G4918	ctg1227	268720	271041	-	protein_coding		WD domain, G-beta repeat	W, O	1DTS5		Transducin/WD40 repeat-like superfamily protein
Cucsa.068360	231.430732	79.7014923	-1.537901814	0.04063906
Cucsa.259540	231.801178	523.247548	1.174605745	0.01679098	Cucsat.PASA.G292	ctg1	6689528	6692796	-	protein_coding		Cytochrome b5	C	1E33R		Cytochrome b5
Cucsa.284420	231.991259	61.2975513	-1.920169098	0.00024337
Cucsa.198830	233.161028	96.6854708	-1.269955653	0.02727404
Cucsa.088480	233.555832	600.86952	1.363284271	0.00108851	Cucsat.PASA.G4793	ctg1227	3761523	3769705	+	protein_coding	ATSPS4F	sucrose-phosphate synthase	M	1DXR0		Sucrose-phosphate synthase
Cucsa.106490	234.433159	661.089221	1.495668349	0.023984	Cucsat.PASA.G12007	ctg1820	4851283	4853142	-	protein_coding		transcription factor	K	1E2JD	GATA	GATA transcription factor, putative	C2C2-GATA	TF	C2C2->C2C2-GATA
Cucsa.355960	234.598881	1083.12478	2.206931425	0.0000077153	Cucsat.PASA.G7084	ctg1528	449678	451473	-	protein_coding		protein FAF-like, chloroplastic-like	S	1E36Q		Protein FAF-like, chloroplastic
Cucsa.283160	234.993685	621.940341	1.404154208	0.00084238	Cucsat.PASA.G9830	ctg1673	305626	310011	+	protein_coding		Mate efflux family protein	V	1DSUM		Protein DETOXIFICATION
Cucsa.359420	236.139096	58.3318677	-2.017280748	0.000095851	Cucsat.PASA.G3635	ctg1047	324058	331120	+	protein_coding		beta-Amyrin	I	1DYRD		Terpene cyclase/mutase family member
Cucsa.142040	236.431539	853.706111	1.852317011	0.0000025949	Cucsat.PASA.G7182	ctg1528	3118674	3123188	-	protein_coding		Pectinesterase	G	1DYMR		Pectinesterase
Cucsa.124210	237.51359	8.61894064	-4.784355693	1.3892E-16
Cucsa.017060	237.70367	481.978595	1.019804899	0.02840415
Cucsa.347710	238.059472	28.3024945	-3.072320913	0.000000029225
Cucsa.102750	238.517637	15.0501337	-3.986247736	0.0000000000051946
Cucsa.023240	238.912441	87.1570844	-1.45479214	0.00507865
Cucsa.066800	239.307245	84.515716	-1.501572531	0.01672096
Cucsa.129070	240.413654	648.548489	1.431695607	0.00045862	Cucsat.PASA.G21193	ctg910	3338264	3339980	-	protein_coding		seed specific protein Bn15D1B	S	1E7QP		Seed specific protein Bn15D1B
Cucsa.308900	241.164261	56.3025411	-2.098744182	0.000055558	Cucsat.PASA.G10506	ctg1678	185644	187787	+	protein_coding						Unknown protein
Cucsa.046650	242.01723	69.6717238	-1.796464597	0.00050432	Cucsat.PASA.G2031	ctg1002	5718119	5719913	-	protein_coding		rac-like GTP-binding protein	S	1DSMQ, 1DQ9Y		Rac-like GTP binding protein
Cucsa.113470	242.14395	93.3424137	-1.375260278	0.00932181
Cucsa.180140	242.602114	596.68655	1.298381133	0.00202252
Cucsa.175860	242.933559	976.995018	2.00778941	0.02529459	Cucsat.PASA.G12216	ctg1837	2309242	2310989	-	protein_coding			S	1E6PZ		Plant/T7H20-70 protein
Cucsa.095630	243.391723	82.1378491	-1.567161033	0.00155183	Cucsat.PASA.G16608	ctg24	1549078	1557848	+	protein_coding			S	1EMNA		RING finger protein, putative
Cucsa.285790	245.477821	80.1107611	-1.615524727	0.00228368	Cucsat.PASA.G9938	ctg1673	1965821	1971093	+	protein_coding			S	1E5IB		Dna-directed rna polymerase subunit a
Cucsa.062000	245.541181	54.0380663	-2.18391705	0.000028898	Cucsat.PASA.G15049	ctg1918	106512	111098	+	protein_coding		rho guanine nucleotide exchange factor 8-like	S	1DUTN		Rho guanine nucleotide exchange factor 8
Cucsa.106890	246.165068	112.686248	-1.127314584	0.03033973	Cucsat.PASA.G11754	ctg1820	4580711	4584623	+	protein_coding		Stress responsive A/B Barrel Domain	S	1DWSE		Stress responsive alpha-beta barrel domain protein
Cucsa.186160	246.165068	604.465607	1.296034207	0.00348217	Cucsat.PASA.G15014	ctg191	117969	121832	-	protein_coding		ras-related protein RABC2a-like	U	1E9V8		Ras-related protein Rab-18
Cucsa.084510	246.291788	595.117709	1.272806525	0.00274883	Cucsat.PASA.G2887	ctg1041	4518744	4523367	-	protein_coding			S	1E86Y		Unknown protein
Cucsa.162820	246.979034	115.117494	-1.101281485	0.03160745	Cucsat.PASA.G4757	ctg1227	3066385	3067957	+	protein_coding	WRKY40	Transcription factor	K	1DUUP, 1E50U	WRKY	WRKY transcription factor	WRKY	TF	WRKY
Cucsa.252250	247.373839	952.510049	1.945041379	0.00000052077	Cucsat.PASA.G1315	ctg1	11441287	11447425	+	protein_coding	PER1	Antioxidant protein that seems to contribute to the inhibition of germination during stress | Solute carrier family 25 member	C, O	1DZZA, 1DQ1A		Mitochondrial carrier protein
Cucsa.113210	248.70933	67.752026	-1.876124636	0.00197592	Cucsat.PASA.G14656	ctg1869	2998854	3001028	+	protein_coding			S	1DY32		Formate hydrogenlyase subunit 5
Cucsa.309490	248.875052	54.5142214	-2.190717071	0.000013041	Cucsat.PASA.G5151	ctg1227	4592742	4594894	-	protein_coding	OSI_25902	o-methyltransferase	S	1DR6R		O-methyltransferase
Cucsa.385370	248.938412	76.5671407	-1.700991573	0.00084493	Cucsat.PASA.G18143	ctg3345	1285351	1293853	-	protein_coding	DME	transcriptional activator	L	1DSKB		DNA glycosylase
Cucsa.335540	249.001772	99.045829	-1.329987884	0.01037566
Cucsa.218290	250.186185	678.482832	1.439310182	0.00224088	Cucsat.PASA.G9307	ctg1658	1041329	1060718	-	protein_coding		protease	O	1DVHB		Ulp1 protease family protein
Cucsa.156880	250.273903	6008.6947	4.585471849	0.0000000015788	Cucsat.PASA.G11136	ctg1740	787971	790615	-	protein_coding	LFY	Transcription factor	K	1DQ4N	LFY	Leafy-like protein	LFY	TF	LFY
Cucsa.018150	252.628085	103.268956	-1.290608408	0.01085482	Cucsat.PASA.G7866	ctg1556	2852967	2855448	+	protein_coding	CKX1	cytokinin	C	1DREE		Cytokinin oxidase/dehydrogenase-like protein
Cucsa.120680	253.110608	31.3213115	-3.014551446	0.000000018073	Cucsat.PASA.G18060	ctg3345	4681677	4683015	+	protein_coding		regulation of cyclin-dependent protein serine/threonine kinase activity	S	1E1AH		cyclin p3;1
Cucsa.310540	253.27633	94.6108589	-1.420634573	0.00781671	Cucsat.PASA.G13475	ctg1838	7357843	7358754	+	protein_coding			S	1E7SM		Histone deacetylase 18-like protein
Cucsa.385170	253.315332	77.7289317	-1.704410806	0.00792537	Cucsat.PASA.G17915	ctg3345	1128021	1133253	+	protein_coding		fatty acyl-CoA reductase	I	1DV8D		Fatty acyl-CoA reductase
Cucsa.058650	255.21135	641.171346	1.329017463	0.00266082	Cucsat.PASA.G8882	ctg1635	1171808	1177426	-	protein_coding		N-acetyl-D-glucosamine kinase-like	G	1DSV1		ATPase, BadF/BadG/BcrA/BcrD type
Cucsa.131240	255.235708	5934.77218	4.539290565	8.2106E-35	Cucsat.PASA.G14939	ctg1869	8232753	8238705	+	protein_coding		POX	K	1DUMN	TALE	BEL1-like homeodomain 8, putative	HB-BELL	TF	HB->HB-BELL
Cucsa.114400	255.922954	649.399288	1.34339625	0.01055393	Cucsat.PASA.G971	ctg1	5717148	5722045	+	protein_coding		Peptide nitrate transporter	P	1DXW3		Major facilitator superfamily protein
Cucsa.013890	256.025317	100.935881	-1.342847361	0.00808162	Cucsat.PASA.G6400	ctg1445	42498	46531	-	protein_coding		GEM-like protein	S	1E1CJ		GRAM domain-containing protein / ABA-responsive protein-related
Cucsa.244580	256.152037	38.7383814	-2.725164782	0.00000009709
Cucsa.364900	256.381119	34.8956331	-2.877171607	0.000000038539	Cucsat.PASA.G5991	ctg1425	267424	269071	-	protein_coding			S	1E4V8		Late embryogenesis abundant hydroxyproline-rich glycoprotein family, putative
Cucsa.096630	256.980647	642.052463	1.32103147	0.00439653	Cucsat.PASA.G16863	ctg24	2229074	2233806	-	protein_coding		acyl-protein thioesterase 2-like	I	1DYJ6		Acyl-protein thioesterase 2
Cucsa.392470	259.320186	51.8194319	-2.323169407	0.0000078424
Cucsa.180130	259.675988	60.4683662	-2.102460111	0.00134089	Cucsat.PASA.G11710	ctg1820	3613050	3618727	+	protein_coding		pectinesterase	G	1E0X8		Pectinesterase
Cucsa.198860	261.152843	1972.91138	2.917359839	0.000059888	Cucsat.PASA.G14568	ctg1869	1402773	1405900	+	protein_coding		TCP family transcription factor	K	1E4AJ	TCP	Transcription factor CYCLOIDEA	TCP	TF	TCP
Cucsa.318680	261.342923	84.6086572	-1.627066901	0.00987577	Cucsat.PASA.G19094	ctg35	257681	259048	+	protein_coding		Pathogenesis-related protein Bet v I family	S	1E3YU		S-norcoclaurine synthase
Cucsa.284140	261.445286	72.4896868	-1.850661395	0.00022141
Cucsa.256740	262.03017	123.847411	-1.081169218	0.03490344
Cucsa.091110	263.199939	495.552534	0.912878851	0.04692078	Cucsat.PASA.G19903	ctg4	3038869	3040770	+	protein_coding		Heavy-metal-associated domain	P	1E5RY		Heavy metal transport/detoxification superfamily protein, putative
Cucsa.272370	264.905877	700.980892	1.403895269	0.00073689	Cucsat.PASA.G11451	ctg1798	1305809	1315854	-	protein_coding	CUC3	Protein CUP-SHAPED COTYLEDON	K	1DQTD	NAC	NAC domain protein,	NAC	TF	NAC
Cucsa.271900	265.734487	678.692473	1.352772538	0.02313134	Cucsat.PASA.G11322	ctg1798	1016217	1032235	+	protein_coding		alpha-amylase	G	1DZSM		Alpha-amylase
Cucsa.044550	265.783204	1155.46421	2.120150734	0.0000000084787	Cucsat.PASA.G2396	ctg1002	4548500	4552492	+	protein_coding		CRAL TRIO domain containing protein	I	1DS4B		SEC14 cytosolic factor, putative
Cucsa.151820	265.885566	760.985527	1.517063557	0.0225591	Cucsat.PASA.G8393	ctg1557	978285	982279	-	protein_coding		Cation H( ) antiporter	P	1E1IH		Cation/H(+) antiporter 24, putative
Cucsa.063690	268.429828	114.511875	-1.229047776	0.0138678	Cucsat.PASA.G20253	ctg47	361513	362576	-	protein_coding			S	1E5GS		Sequence-specific DNA binding transcription factors, putative
Cucsa.078290	269.970043	75.4578312	-1.83905679	0.0003728	Cucsat.PASA.G3196	ctg1041	2255875	2263984	+	protein_coding		LRR receptor-like serine threonine-protein kinase	T	1E0FY		Kinase, putative				RLK-Pelle_LRR-I-1
Cucsa.239590	270.72065	119.058993	-1.185128335	0.01205516	Cucsat.PASA.G2693	ctg1006	726919	729540	-	protein_coding	WRKY28	Transcription factor	K	1DTXW	WRKY	WRKY DNA-binding protein 28, putative	WRKY	TF	WRKY
Cucsa.011370	275.453372	567.35761	1.042450238	0.02313134	Cucsat.PASA.G9694	ctg1673	5676221	5694194	-	protein_coding	RCK	Isocitrate dehydrogenase NADP | Sec63	A, C	1DR79, 1DY3T		ATP-dependent DNA helicase MER3 homolog
Cucsa.283550	276.267339	113.378004	-1.284924243	0.00979016
Cucsa.213100	277.373748	108.597844	-1.352835788	0.0084376
Cucsa.286560	277.53947	120.310544	-1.20592987	0.01409682
Cucsa.092500	279.269766	89.1554058	-1.647265213	0.00073351
Cucsa.273870	279.459846	104.176316	-1.42361368	0.00672634
Cucsa.219870	280.605257	661.98798	1.238262984	0.01766006	Cucsat.PASA.G16453	ctg2387	43726	46962	+	protein_coding	CYP707A4	Abscisic acid 8'-hydroxylase	Q	1DW1D		Cytochrome P450 family ABA 8'-hydroxylase
Cucsa.098700	280.770979	71.2353513	-1.978728547	0.000053457	Cucsat.PASA.G14771	ctg1869	4641773	4643047	+	protein_coding		Myb-like DNA-binding domain	K	9.9999999999999998E+101	MYB	Myb transcription factor	MYB	TF	MYB->MYB
Cucsa.095900	281.91639	666.282199	1.240865994	0.01674226	Cucsat.PASA.G16622	ctg24	1781671	1784587	+	protein_coding		Aquaporin	G	1DWEK		Aquaporin
Cucsa.097130	283.022799	613.019169	1.115013911	0.00989505
Cucsa.142060	283.544324	2442.90259	3.106950154	2.5983E-18	Cucsat.PASA.G7477	ctg1528	3096644	3101928	+	protein_coding	SUS1	Sucrose-cleaving enzyme that provides UDP-glucose and fructose for various metabolic pathways (By similarity)	M	1DVSY		Sucrose synthase
Cucsa.005550	283.875768	114.182863	-1.313913559	0.01675249
Cucsa.293940	284.982177	50.6582892	-2.492001436	0.0000002366
Cucsa.044170	285.708426	71.788074	-1.992727486	0.00029289
Cucsa.239780	287.146279	796.502702	1.47189339	0.00053489	Cucsat.PASA.G2631	ctg1006	442315	444102	+	protein_coding		peroxidase	S	1DRZ7		Peroxidase
Cucsa.114810	287.565441	35.3184629	-3.025395845	0.00000000016519	Cucsat.PASA.G11958	ctg1820	3966672	3971178	-	protein_coding		cellulose synthase-like protein	M	1DY0N		Cellulose synthase-like protein
Cucsa.252700	287.896886	37.6789623	-2.933721043	0.0000000002615	Cucsat.PASA.G571	ctg1	11049397	11052434	-	protein_coding	MYB111	myb domain protein 111	K	1E2UE	MYB	Myb transcription factor	MYB	TF	MYB->MYB
Cucsa.012450	288.023606	1328.53591	2.205578267	0.00259974	Cucsat.PASA.G17066	ctg2607	67216	69013	-	protein_coding		Bet_v_1	S	1E5V7		Ripening-related protein
Cucsa.162600	288.798571	3350.27883	3.536145661	0.0000015668	Cucsat.PASA.G4748	ctg1227	2895404	2897333	+	protein_coding		May act as a scaffolding protein within caveolar membranes, functionally participating in formation of caveolae or caveolae-like vesicles (By similarity)	Z, U	1DT1B		SPFH/Band 7/PHB domain-containing membrane-associated protein family
Cucsa.308640	289.753901	93.0816433	-1.6382595	0.00030138	Cucsat.PASA.G10447	ctg1678	370229	372571	-	protein_coding	OSI_25182	Nodulin-like	S	1DZ6N		Major facilitator superfamily protein
Cucsa.162720	290.79695	948.668	1.705891143	0.0000087791	Cucsat.PASA.G4751	ctg1227	2961577	2962629	+	protein_coding		Transcription factor	K	1E37F	ERF	Ethylene-responsive transcription factor	AP2/ERF-ERF	TF	AP2/ERF->AP2/ERF-ERF
Cucsa.320780	296.738444	1946.51385	2.713628856	0.00012581	Cucsat.PASA.G118	ctg1	2228411	2229599	-	protein_coding		14 kDa proline-rich protein DC2.15-like | Bifunctional inhibitor lipid-transfer protein seed storage 2S albumin-like protein	S	1E4VJ, 1E4PM		14 kDa proline-rich protein DC2.15
Cucsa.245600	296.801804	138.691724	-1.097618156	0.04063069
Cucsa.153110	298.366377	134.102852	-1.153745054	0.03377101	Cucsat.PASA.G13640	ctg184	77559	78630	-	protein_coding		Protein of unknown function (DUF3148)	T	1E6CM		Chlororespiratory reduction 42
Cucsa.041900	298.761182	51.1611869	-2.545871071	0.00000043112	Cucsat.PASA.G162	ctg1	3290207	3294104	-	protein_coding	COMT	caffeic acid	S	1DWYP		Caffeic acid O-methyltransferase
Cucsa.108490	299.638509	680.323821	1.182998558	0.00299211	Cucsat.PASA.G15310	ctg2009	575021	591659	-	protein_coding		Methyltransferase-like protein	S	1DXCI		Protein-lysine N-methyltransferase GLYMA_18G292800
Cucsa.045940	299.677511	611.818243	1.029692305	0.01903562	Cucsat.PASA.G2454	ctg1002	5278269	5282074	+	protein_coding		Quinone oxidoreductase	Q	1DR5R		NADPH quinone oxidoreductase-like protein
Cucsa.392430	299.906593	55.7610554	-2.427183465	0.00000032943
Cucsa.303340	300.798564	1104.02115	1.87589823	0.00773718	Cucsat.PASA.G21351	ctg910	1586872	1589417	+	protein_coding		CCT motif	S	1E453		Zinc finger protein CONSTANS-LIKE 4	Others	TR	Others
Cucsa.244550	301.992691	102.993762	-1.551956666	0.00168106
Cucsa.302970	302.221773	137.899412	-1.131991297	0.03408769
Cucsa.274740	302.324135	150.49374	-1.006392677	0.04040095	Cucsat.PASA.G7918	ctg1556	1998722	2000108	+	protein_coding		EFh	T	1E3AN		Calmodulin, putative
Cucsa.232800	303.532906	90.9571014	-1.738594743	0.00010742	Cucsat.PASA.G4572	ctg1227	63679	64915	+	protein_coding						Calcium-binding EF-hand family protein, putative
Cucsa.242170	307.744104	1244.34763	2.015586466	0.00012122
Cucsa.362390	308.099906	20.7173508	-3.894486809	0.00000000000001198	Cucsat.PASA.G6258	ctg1425	2355044	2356713	+	protein_coding		Haloacid dehalogenase-like hydrolase family protein	S	1DSSR		Haloacid dehalogenase-like hydrolase family protein, putative, expressed
Cucsa.111410	308.328989	95.8872696	-1.685059341	0.00029198	Cucsat.PASA.G14047	ctg1869	1758506	1780521	-	protein_coding		Mate efflux family protein	S, V	1DUKA, 1EKSS		Protein DETOXIFICATION
Cucsa.379660	309.220959	136.309293	-1.181754184	0.00883962	Cucsat.PASA.G5443	ctg1269	160643	167631	+	protein_coding		respiratory burst oxidase	Q, P	1DZPH		Respiratory burst oxidase-like protein
Cucsa.285460	314.0414	104.176186	-1.591929233	0.00059837	Cucsat.PASA.G9923	ctg1673	1740248	1743857	+	protein_coding		Nitrate transporter	P	1DV0F		Nitrate transporter, putative
Cucsa.148000	314.10476	861.812269	1.456127831	0.02378207
Cucsa.127550	314.972372	967.662774	1.619279073	0.000083818	Cucsat.PASA.G2328	ctg1002	3636902	3641161	+	protein_coding	OSI_08618	Pfam:RFC-E_C	D, L	1E0DJ		Replication factor C subunit 3
Cucsa.392400	315.060091	47.6527434	-2.724995837	0.0000000058183
Cucsa.169330	315.250171	137.16917	-1.200540896	0.01428418	Cucsat.PASA.G3886	ctg105	4287496	4294716	+	protein_coding		auxin-induced protein	S	1E6JP		SAUR-like auxin-responsive protein family
Cucsa.277250	317.248551	111.274054	-1.511496337	0.04477908	Cucsat.PASA.G18696	ctg3408	508952	513622	-	protein_coding		HLH	K	1DQ3I	bHLH	Basic helix-loop-helix DNA-binding superfamily protein, putative isoform 2
Cucsa.359390	317.462989	32.5610761	-3.285368123	0.00000001148
Cucsa.130170	318.749764	113.127025	-1.494480654	0.00108702	Cucsat.PASA.G13891	ctg184	2348884	2351562	+	protein_coding		expressed protein	S	1DU5V		Trichome birefringence-like protein
Cucsa.037400	319.003204	4.32629626	-6.204294644	2.5452E-28
Cucsa.240460	321.128304	56.561463	-2.505258489	0.000000033109	Cucsat.PASA.G6722	ctg1502	642719	652351	-	protein_coding		organ-specific protein S2-like	S	1E865		Unknown protein
Cucsa.065570	323.584848	134.819205	-1.263118029	0.00316239	Cucsat.PASA.G13806	ctg184	742900	753763	+	protein_coding		Mate efflux family protein | Pentatricopeptide repeat-containing protein | PPR repeat	S, V	1EEB0, 1DRPF, 1DU77		Pentatricopeptide repeat-containing protein
Cucsa.303410	323.774929	58.6138845	-2.465676919	0.0000054598	Cucsat.PASA.G21347	ctg910	1528730	1532220	+	protein_coding	OSI_09800	Beta-carotene hydroxylase	I	1DUSS		Beta-carotene hydroxylase
Cucsa.107090	324.691257	640.477081	0.980078406	0.03406263	Cucsat.PASA.G11743	ctg1820	4403824	4408035	+	protein_coding		Cation H( ) antiporter	P	1DTSX		Cation/H(+) antiporter
Cucsa.348670	324.92034	166.826334	-0.961739021	0.04715468
Cucsa.152900	325.631944	141.299988	-1.204480886	0.02693884	Cucsat.PASA.G16391	ctg2279	70439	72927	-	protein_coding		Late embryogenesis abundant protein	S	1DQAI		Late embryogenesis abundant (LEA) hydroxyproline-rich glycoprotein family
Cucsa.261730	325.734306	57.9283793	-2.491353467	0.00000007057
Cucsa.395530	327.440244	785.135496	1.261710003	0.00381829	Cucsat.PASA.G6871	ctg1522	1088538	1090713	-	protein_coding			S	1E46W		At4g33800
Cucsa.079160	327.542606	6445.25892	4.298483831	0.0000000000011517	Cucsat.PASA.G2768	ctg1041	1103206	1105626	-	protein_coding	ADH1	alcohol dehydrogenase	Q	1DZ78		Alcohol dehydrogenase
Cucsa.394380	328.673373	669.659581	1.026773309	0.02311959	Cucsat.PASA.G6919	ctg1522	343853	346722	+	protein_coding		Pfam:DUF231	S	1DR1E		Protein trichome birefringence
Cucsa.185710	330.569391	57.2581376	-2.529400495	0.000000042413
Cucsa.345830	331.154275	122.39177	-1.435996929	0.00224088	Cucsat.PASA.G9336	ctg1658	1580733	1582413	-	protein_coding		(NAC) domain-containing protein	S	1E17Q	NAC	NAC domain-containing protein	NAC	TF	NAC
Cucsa.119160	331.217635	69.3176689	-2.256484446	0.00000082983	Cucsat.PASA.G17999	ctg3345	3003074	3004469	+	protein_coding	OSI_03718	Plant-specific domain TIGR01615 family protein	S	1DWHM		Protein of unknown function (DUF506)
Cucsa.225870	332.094962	19.7179133	-4.074017052	1.2278E-16
Cucsa.151770	332.387405	870.475613	1.388938167	0.00021864	Cucsat.PASA.G8135	ctg1557	942574	946049	+	protein_coding		Protein of unknown function (DUF640)	S	1DU9Q		Protein of unknown function (DUF640)
Cucsa.175320	334.259064	761.047422	1.187019671	0.00513613	Cucsat.PASA.G12233	ctg1837	2623486	2625883	-	protein_coding		actin-depolymerizing factor	Z	1E2YF		Actin-depolymerizing factor
Cucsa.048750	334.449144	3426.10871	3.35671217	2.2475E-18	Cucsat.PASA.G2105	ctg1002	7070468	7073258	-	protein_coding		zinc-binding protein	S	1DQB6		PLATZ transcription factor family protein	PLATZ	TF	PLATZ
Cucsa.259220	335.365473	105.764426	-1.664879708	0.00029262	Cucsat.PASA.G1026	ctg1	6864449	6867183	+	protein_coding		DoH | DOMON domain	T	1EMCG, 1EMCI		Ferric-chelate reductase 1
Cucsa.120640	335.696918	894.334884	1.41365586	0.00044296	Cucsat.PASA.G18059	ctg3345	4654383	4655477	+	protein_coding			S	1E5FW		Potassium voltage-gated channel subfamily C member 4
Cucsa.034560	341.267965	159.080192	-1.101150784	0.04840342	Cucsat.PASA.G7732	ctg1546	493355	494409	-	protein_coding		Heavy-metal-associated domain	P	1E3MT		Heavy metal transport/detoxification superfamily protein
Cucsa.109910	341.638411	745.538948	1.125813534	0.00880136	Cucsat.PASA.G4059	ctg105	3345398	3348093	-	protein_coding		minor allergen Alt a	S	1DQEE		NAD(P)H dehydrogenase (Quinone)
Cucsa.288910	341.867493	1053.17422	1.62323496	0.000018822
Cucsa.120880	342.350016	74.7210311	-2.19588581	0.01024729	Cucsat.PASA.G18296	ctg3345	4849478	4853898	-	protein_coding			S	1E5DV		Pore-forming toxin-like protein Hfr-2
Cucsa.237670	342.705818	133.455915	-1.36060744	0.00261342
Cucsa.379710	343.851229	170.244487	-1.014176418	0.04715788
Cucsa.010880	344.119313	839.071458	1.285884817	0.00162933
Cucsa.201780	344.475116	955.874409	1.472421309	0.00011393	Cucsat.PASA.G21028	ctg910	449712	455379	-	protein_coding		C4-dicarboxylate transporter malic acid transport protein	P	1DWH2		S-type anion channel SLAH3-like protein
Cucsa.378970	347.12174	20.6563199	-4.070786567	9.7672E-17	Cucsat.PASA.G12505	ctg1837	3345261	3349830	+	protein_coding	OSI_18661	UDP-glycosyltransferase	C, G	1DU7V		Glycosyltransferase
Cucsa.275780	348.496233	79.6199801	-2.129940647	0.00174346	Cucsat.PASA.G9743	ctg1673	6733839	6739461	-	protein_coding		Inherit from KOG: Cat eye syndrome chromosome region, candidate 5	G	1DZED		hydrolase family protein / HAD-superfamily protein
Cucsa.012770	348.749674	146.394379	-1.252331709	0.00987577	Cucsat.PASA.G17074	ctg2607	563832	564470	-	protein_coding		membrane-associated kinase regulator	T	1E5YZ		Membrane-associated kinase regulator-like protein, putative
Cucsa.129010	352.478349	86.4262683	-2.027992868	0.0000040504
Cucsa.356760	352.960871	124.175451	-1.507128267	0.00636591	Cucsat.PASA.G7051	ctg1523	430747	432940	+	protein_coding	RIC4	rop-interactive crib motif-containing protein 4	S	1E6V0		ROP-interactive CRIB motif protein
Cucsa.299480	356.752907	900.584243	1.335936051	0.00060662	Cucsat.PASA.G11269	ctg1798	154170	159754	+	protein_coding		cytochrome P450	Q	1DU81		Cytochrome P450, putative
Cucsa.197850	356.816267	113.986471	-1.646318784	0.00029185
Cucsa.308970	357.147711	1028.52393	1.525982576	0.000087593	Cucsat.PASA.G10434	ctg1678	94293	98200	-	protein_coding		trihelix transcription factor GT-2-like	K	1EKH3	Trihelix	Trihelix transcription factor GT-2	Trihelix	TF	Trihelix
Cucsa.378740	357.440153	185.948055	-0.942802049	0.04512459
Cucsa.245650	357.859316	54.08019	-2.726220412	0.0000053579
Cucsa.010910	359.170449	117.74608	-1.608989629	0.01364489	Cucsat.PASA.G10142	ctg1673	6060041	6061311	+	protein_coding		expansin	G	1DXF7		Expansin
Cucsa.307010	360.900745	75.8939863	-2.249544641	0.000000099177	Cucsat.PASA.G12258	ctg1837	2963769	2965290	-	protein_coding			S	1E5DZ		Rna exonuclease 3
Cucsa.116390	361.422269	121.007119	-1.57859347	0.00034361	Cucsat.PASA.G19761	ctg4	729698	733732	+	protein_coding			S	1DTJI		Actin-binding LIM 3
Cucsa.284410	362.007154	103.740689	-1.803036346	0.000030556	Cucsat.PASA.G9474	ctg1673	1110770	1112215	-	protein_coding		Universal stress protein	S	1E2AZ		Adenine nucleotide alpha hydrolases-like superfamily protein
Cucsa.360550	362.465318	105.579231	-1.779516897	0.00097405
Cucsa.245320	362.528678	60.4799105	-2.583567216	0.000000016154
Cucsa.120830	362.6944	840.684433	1.212809888	0.03903161
Cucsa.311880	364.195614	1139.70876	1.645879759	0.04041199
Cucsa.232120	365.072941	135.465414	-1.430260177	0.00237871	Cucsat.PASA.G4601	ctg1227	485154	487573	+	protein_coding		AMP-binding enzyme	I	1DQ6S		Fatty acyl-CoA synthetase family protein
Cucsa.185910	365.531105	103.82015	-1.815907697	0.000089906
Cucsa.117300	365.633467	2038.81895	2.479263631	0.0000000000020556	Cucsat.PASA.G19723	ctg4	137879	139792	+	protein_coding		WRC	K	1DZUM	GRF	Growth-regulating factor-like protein	GRF	TF	GRF
Cucsa.254620	371.219158	159.690731	-1.216990594	0.02191849	Cucsat.PASA.G496	ctg1	9775979	9778615	-	protein_coding	HSFA2C	heat stress transcription factor	K	1DU7P	HSF	Heat shock transcription factor	HSF	TF	HSF
Cucsa.395540	371.994123	734.082587	0.980662552	0.01611373	Cucsat.PASA.G6872	ctg1522	1097737	1106215	-	protein_coding		NADH dehydrogenase ubiquinone	C	1DQ46		Unknown protein
Cucsa.283320	373.202894	122.392912	-1.608440157	0.00032838
Cucsa.293970	375.035552	54.0951715	-2.793455633	0.00000000072024
Cucsa.083340	375.035552	118.595172	-1.660982081	0.0001803
Cucsa.163550	376.512407	1224.06837	1.700914835	0.0000050689	Cucsat.PASA.G7269	ctg1528	4790688	4794170	-	protein_coding		Transcription factor | transcription factor bHLH96-like	K	1DVI8, 1E28B	bHLH	Basic helix loop helix (BHLH) DNA-binding family protein	bHLH	TF	bHLH
Cucsa.360250	376.639127	190.164538	-0.985934643	0.04177296
Cucsa.366820	379.704914	2719.68743	2.840490277	0.0000000000033504	Cucsat.PASA.G15945	ctg2178	159813	161093	-	protein_coding			S	1E4XE		BEST plant protein match is: (TAIR:plant.1) protein, putative
Cucsa.302130	380.518881	1053.37797	1.468983242	0.00040484	Cucsat.PASA.G21399	ctg910	2520440	2523385	+	protein_coding		vacuolar-processing enzyme	O	1DUHU		Vacuolar-processing enzyme
Cucsa.364860	383.165505	60.7048964	-2.658082895	0.00000000090237
Cucsa.045870	385.583047	148.442422	-1.377138173	0.001446
Cucsa.077960	385.977852	1779.10386	2.204560764	0.00755776	Cucsat.PASA.G2813	ctg1041	2680313	2685225	-	protein_coding		VIT family	S	1E3TN		Vacuolar iron transporter (VIT) family protein
Cucsa.197920	386.728458	202.741382	-0.931680344	0.04498581
Cucsa.359130	387.542425	134.584712	-1.525839721	0.00033799
Cucsa.159840	388.000589	140.9819	-1.460548888	0.01376395	Cucsat.PASA.G4960	ctg1227	932743	933841	-	protein_coding			S	1E4NJ		WEB family protein
Cucsa.213320	388.751196	1276.14968	1.714878531	0.0000041258
Cucsa.267240	392.899034	49.9894366	-2.974463448	0.000000000021874	Cucsat.PASA.G4493	ctg1213	26545	27928	+	protein_coding		enhancer protein	S	1DYTA		Photosynthetic NDH subcomplex L 3
Cucsa.120510	393.064756	124.702145	-1.656280732	0.00006229
Cucsa.148640	393.483919	143.648856	-1.453758174	0.00078429	Cucsat.PASA.G10817	ctg1681	414973	418302	-	protein_coding	WRKY10	Transcription factor	K	1DV85	WRKY	WRKY family transcription factor	WRKY	TF	WRKY
Cucsa.028590	396.193903	210.241695	-0.914157864	0.04784995
Cucsa.161660	398.319003	903.912875	1.182259414	0.03133243	Cucsat.PASA.G4700	ctg1227	2217421	2227520	+	protein_coding		ribonuclease H2 subunit | protein-disulfide reductase activity	D, O	1DRT5, 1DVME		protein kinase C-like zinc finger protein
Cucsa.112720	404.197136	1467.09265	1.859828974	0.01570212
Cucsa.250410	405.469267	1743.46171	2.104290209	0.0000000026689	Cucsat.PASA.G16030	ctg2178	721290	725476	+	protein_coding	GLIP3	GDSL esterase lipase	I	1DWFK		Lipase, GDSL
Cucsa.245810	405.493626	70.1393914	-2.531382417	0.000000019507
Cucsa.395970	406.843761	817.765856	1.007212961	0.02517451	Cucsat.PASA.G6983	ctg1522	1337124	1338771	+	protein_coding	WOX4	homeobox	K	1E3EC	WOX	WUSCHEL-related homeobox 4	HB-WOX	TF	HB->HB-WOX
Cucsa.120560	407.365285	1203.93159	1.563358472	0.000029356	Cucsat.PASA.G18054	ctg3345	4551927	4553234	+	protein_coding		PLATZ transcription factor	S	1DZDX		PLATZ transcription factor family protein	PLATZ	TF	PLATZ
Cucsa.357440	407.555365	104.711635	-1.96057431	0.00046219	Cucsat.PASA.G19300	ctg3739	32350	34836	-	protein_coding		aspartic proteinase	O	1DUKY		Aspartyl protease family protein
Cucsa.067600	407.95017	1000.70293	1.294548914	0.00152105	Cucsat.PASA.G16287	ctg2246	293156	299876	+	protein_coding		Cation transporting ATPase, C-terminus | Calcium-transporting ATPase	P	1DQYJ, 1EE8A		Calcium-transporting ATPase
Cucsa.146730	408.77878	835.055045	1.030550991	0.03019522	Cucsat.PASA.G8111	ctg1557	437289	441002	+	protein_coding		DNA-directed RNA polymerases I and III subunit	K	1E53Z		DNA-directed RNA polymerase I and III subunit RPAC2
Cucsa.310130	409.261303	825.060041	1.01147685	0.02037532	Cucsat.PASA.G12915	ctg1838	7062311	7065950	-	protein_coding			S	1E3IZ, 1E40F		Voltage-dependent calcium channel subunit alpha-2/delta-3
Cucsa.122410	410.26535	157.101364	-1.384861607	0.00177788	Cucsat.PASA.G14722	ctg1869	4018824	4022589	+	protein_coding	BETA-TIP	Aquaporin	G	1DPPP		Aquaporin-like protein
Cucsa.292650	412.161368	103.415419	-1.994757987	0.0000029106	Cucsat.PASA.G14437	ctg1869	8059636	8061542	-	protein_coding		xyloglucan endotransglucosylase hydrolase protein	G	1DY7A		Xyloglucan endotransglucosylase/hydrolase
Cucsa.216730	412.26373	75.479097	-2.449418472	0.00000000075843
Cucsa.334700	414.135389	198.961908	-1.057610242	0.00945458	Cucsat.PASA.G5361	ctg1267	185857	190412	-	protein_coding		2-aminoethanethiol	S	1DSFZ		2-aminoethanethiol dioxygenase
Cucsa.108790	414.783634	980.247494	1.240787078	0.00234427	Cucsat.PASA.G15546	ctg2009	1032993	1040294	+	protein_coding			S	1E0WB		Kinetochore Spc25
Cucsa.284290	415.660961	1453.12602	1.805680666	0.00000092262	Cucsat.PASA.G9462	ctg1673	1040995	1043809	-	protein_coding		Inherit from KOG: family with sequence similarity 213, member	O	1DZGK		Redox-regulatory protein FAM213A-like protein
Cucsa.365420	416.665008	1254.38388	1.590019078	0.00018228	Cucsat.PASA.G5770	ctg1402	2596162	2599809	+	protein_coding		Transcription factor	K	1DVS2	bZIP	bZIP transcription factor family protein	bZIP	TF	bZIP
Cucsa.114740	416.70401	1539.14533	1.885034572	0.04282412	Cucsat.PASA.G11724	ctg1820	3907802	3911133	+	protein_coding		bidirectional sugar transporter	U	1DSUI		Bidirectional sugar transporter SWEET
Cucsa.102530	418.473307	783.420055	0.904650459	0.04620469	Cucsat.PASA.G1760	ctg1002	1745731	1749597	-	protein_coding		Transcription factor	K	1E40Z	bHLH	Basic helix-loop-helix transcription factor	bHLH	TF	bHLH
Cucsa.174420	418.916828	1298.61918	1.632242678	0.00019003	Cucsat.PASA.G11574	ctg1820	536308	540280	+	protein_coding		cobra-like protein	S	1DSA2		Protein COBRA
Cucsa.266090	419.452996	830.563658	0.985581596	0.02986748	Cucsat.PASA.G17772	ctg31	632738	639745	-	protein_coding	OSI_15556	magnesium transporter NIPA2-like	S	1E0BI		Protein of unknown function (DUF803)
Cucsa.337980	420.647123	3635.02641	3.111283463	0.000000000000048279	Cucsat.PASA.G13215	ctg1838	2493684	2498523	+	protein_coding	NPR5	Regulatory protein	S	1DPUC		BTB/POZ ankyrin repeat protein	TRAF	TR	TRAF
Cucsa.385580	423.561832	166.093886	-1.350573622	0.04202035
Cucsa.000210	423.625192	1692.00874	1.997876732	0.000000017886	Cucsat.PASA.G8820	ctg1592	297657	302563	+	protein_coding	OSI_34818	F-box LRR-repeat protein	S	1DUS9		F-box/LRR-repeat protein
Cucsa.073280	423.854274	163.778453	-1.371822768	0.0009789	Cucsat.PASA.G19058	ctg35	866980	869389	-	protein_coding		benzyl alcohol O-benzoyltransferase-like	S	1DT4W		Benzyl alcohol O-benzoyltransferase
Cucsa.124280	425.545568	98.5553951	-2.110306871	0.00000076975
Cucsa.217770	425.90137	51.5141022	-3.047480035	0.0000000000027616	Cucsat.PASA.G9328	ctg1658	1430897	1432471	-	protein_coding		Heavy metal-associated domain containing protein	P	1E2NI		Chloroplast-targeted copper chaperone protein
Cucsa.245800	426.920061	93.9319248	-2.18427848	0.00000021921
Cucsa.344710	426.959063	139.139997	-1.617560558	0.01365683
Cucsa.105250	428.255552	157.580064	-1.442386922	0.00082835	Cucsat.PASA.G3080	ctg1041	7403579	7405365	-	protein_coding		zinc finger (Ran-binding) family protein	S	1E3J2		Zinc finger family protein
Cucsa.148220	429.171881	77.7551598	-2.464545236	0.00000001241	Cucsat.PASA.G10802	ctg1681	106094	108415	-	protein_coding		Scarecrow-like protein	S	1DV9H	GRAS	Transcription factor GRAS	GRAS	TF	GRAS
Cucsa.352800	431.296981	1546.71759	1.842456281	0.00148071	Cucsat.PASA.G20987	ctg907	582602	585282	+	protein_coding		cell division | Cyclin, N-terminal domain	D	1DQ1X, 1DX1U		Cyclin family protein
Cucsa.338750	431.526063	233.50399	-0.886000494	0.04222155
Cucsa.090940	431.818506	136.04574	-1.666333294	0.000067944	Cucsat.PASA.G19913	ctg4	3145601	3149789	+	protein_coding		Inherit from NOG: expressed protein	S	1DX0Z		Tetratricopeptide repeat (TPR)-like superfamily protein
Cucsa.156150	431.984228	116.292708	-1.893218004	0.01247523	Cucsat.PASA.G15473	ctg2009	6279962	6281876	-	protein_coding		Methyltransferase domain	I	1DSNB		Methyltransferase type 11
Cucsa.144000	433.548801	218.529805	-0.988364334	0.03020092	Cucsat.PASA.G17495	ctg278	325108	328993	-	protein_coding		N(2),N(2)-dimethylguanosine tRNA methyltransferase	J	1DR09		N(2),N(2)-dimethylguanosine tRNA methyltransferase, putative
Cucsa.329050	435.342457	47.3750108	-3.199952549	0.000000000000043012
Cucsa.245680	436.258786	72.2909269	-2.593297692	0.0000000012328
Cucsa.275750	442.239281	1099.60954	1.314092249	0.00166365	Cucsat.PASA.G10175	ctg1673	6784189	6791895	+	protein_coding						Arginine decarboxylase 1-like protein
Cucsa.218160	443.306688	60.0815135	-2.883312069	0.00025002
Cucsa.245820	448.536577	53.7846319	-3.059959729	0.00000000000010426
Cucsa.251190	448.829019	1059.0027	1.238468409	0.0011088	Cucsat.PASA.G1361	ctg1	12305369	12309452	+	protein_coding		Inherit from euNOG: crinkler (CRN) family protein	T	1DQHH	Trihelix	Kinase superfamily protein
Cucsa.174430	453.600744	107.754087	-2.073680419	0.0000002821	Cucsat.PASA.G11836	ctg1820	539758	541879	-	protein_coding		cobra-like protein	S	1DSA2		COBRA-like protein
Cucsa.309700	455.954926	869.581994	0.931430856	0.03689208	Cucsat.PASA.G21703	ctg999	61954	65690	-	protein_coding		sulfate transporter	P	1DQVW		Sulfate transporter, putative
Cucsa.298460	456.60317	171.466628	-1.413013059	0.00055888	Cucsat.PASA.G16910	ctg24	2895874	2896668	-	protein_coding		Phytosulfokine precursor protein (PSK)	S	1E82Z		Phytosulfokines 3 family protein
Cucsa.232690	457.748581	136.366532	-1.747065808	0.000011528
Cucsa.282940	458.245748	254.900853	-0.846185295	0.03434283	Cucsat.PASA.G9403	ctg1673	149749	154292	-	protein_coding	WRI1	transcription factor	K	1DRD9	AP2	AP2-like ethylene-responsive transcription factor	AP2/ERF-AP2	TF	AP2/ERF->AP2/ERF-AP2
Cucsa.219020	458.499188	1416.38023	1.627217527	0.0000093185	Cucsat.PASA.G9155	ctg1658	535594	543732	+	protein_coding	TUA1	Tubulin is the major constituent of microtubules. It binds two moles of GTP, one at an exchangeable site on the beta chain and one at a non-exchangeable site on the alpha chain (By similarity) | expressed protein	S, Z	1DUIF, 1E538		Tubulin alpha chain
Cucsa.381770	458.981711	1074.75035	1.227493015	0.01695723
Cucsa.363750	460.751008	1124.02278	1.286612045	0.01501776	Cucsat.PASA.G6038	ctg1425	1254431	1256670	-	protein_coding			S	1E3HY		Cupredoxin superfamily protein
Cucsa.054490	461.438255	189.203574	-1.286198275	0.00155857	Cucsat.PASA.G18457	ctg3379	1863942	1867319	+	protein_coding						Unknown protein
Cucsa.042640	463.129548	162.445895	-1.511456518	0.01650868	Cucsat.PASA.G900	ctg1	3862966	3866109	+	protein_coding		Protein of unknown function (DUF568)	T	1EMCH		Auxin-responsive family protein
Cucsa.088320	465.025566	236.829072	-0.973463844	0.02834904	Cucsat.PASA.G5108	ctg1227	3861880	3866331	-	protein_coding		Gibberellin-regulated protein	S	1E667		Gibberellin-regulated protein 2, putative
Cucsa.200000	467.569828	918.143055	0.973537119	0.02281585
Cucsa.391100	468.651879	102.864403	-2.187772851	0.00000004047
Cucsa.011990	469.134402	178.598093	-1.393284624	0.0010101	Cucsat.PASA.G9673	ctg1673	4912915	4914744	-	protein_coding		transmembrane ascorbate ferrireductase 3-like	C	1DSQZ		Cytochrome B561 family protein
Cucsa.173650	469.694928	54.0825282	-3.118489516	0.000000000000042931
Cucsa.395400	472.200189	1085.70378	1.201160012	0.00097991	Cucsat.PASA.G6861	ctg1522	974584	979992	-	protein_coding		Transcription factor	K	1DXSH	bHLH	Basic helix-loop-helix transcription factor	bHLH	TF	bHLH
Cucsa.176430	478.014962	168.587743	-1.503556125	0.001272	Cucsat.PASA.G12404	ctg1837	1971331	1972890	+	protein_coding			S	1E4XS		ALC-interacting protein
Cucsa.205210	480.890669	1151.90459	1.260240393	0.00052167
Cucsa.153210	481.285473	1479.11851	1.61977287	0.0000059684	Cucsat.PASA.G13774	ctg184	167333	170353	+	protein_coding	PSY	phytoene synthase	I	1DQC0, 1DQFH		Phytoene synthase
Cucsa.032100	483.893095	978.659602	1.016118794	0.00947227	Cucsat.PASA.G15606	ctg2009	2908575	2913314	+	protein_coding	CBL8	calcineurin b-like protein	T	1DV6F		Calcineurin B-like protein
Cucsa.120460	490.229393	219.08851	-1.161943165	0.00627211	Cucsat.PASA.G18273	ctg3345	4477625	4479497	-	protein_coding			S	1E4DZ		PTB domain-containing engulfment adapter protein 1 isoform 1
Cucsa.362140	492.749297	1141.57988	1.212106092	0.00171281	Cucsat.PASA.G6113	ctg1425	2499243	2501400	-	protein_coding		Transcription factor	K	1DQ96	GRAS	GRAS family transcription factor	GRAS	TF	GRAS
Cucsa.131930	492.876018	1095.52617	1.152327256	0.01053519	Cucsat.PASA.G19488	ctg4	1087228	1090763	-	protein_coding	OSENOD93A	early nodulin	S	1E7UX		Early nodulin 93 protein
Cucsa.046850	497.316298	199.928411	-1.31468021	0.01422881	Cucsat.PASA.G2036	ctg1002	5812702	5814799	-	protein_coding		phospholipase	I	1EKWE		Phospholipase A1
Cucsa.185650	498.856513	60.3414075	-3.047404657	0.000000000000048038
Cucsa.392490	499.836202	121.451017	-2.041080823	0.00000014646
Cucsa.218090	501.756578	244.785672	-1.035468507	0.04635111	Cucsat.PASA.G9311	ctg1658	1165897	1176587	-	protein_coding		12-oxophytodienoate reductase	C	1DQ19		12-oxophytodienoate reductase-like protein
Cucsa.095180	503.715956	931.594122	0.887091107	0.03498749
Cucsa.309270	507.049827	125.716893	-2.011949006	0.00000026034	Cucsat.PASA.G5158	ctg1227	4752902	4766020	-	protein_coding		cellulose synthase-like protein	G	1DR5Z		Cellulose synthase family protein
Cucsa.093970	507.610353	126.994798	-1.998952092	0.00001322	Cucsat.PASA.G16742	ctg24	240529	242136	-	protein_coding		cell division	S	1DZEI		cyclin p4;1
Cucsa.016370	510.091255	0.68496931	-9.540500302	1.19E-63	Cucsat.PASA.G4032	ctg105	2613207	2616009	-	protein_coding	IAA16	auxin-responsive protein	K	1DRRQ		Auxin-responsive protein	AUX/IAA	TR	AUX/IAA
Cucsa.133060	510.242334	258.99459	-0.97826064	0.02251653	Cucsat.PASA.G19533	ctg4	1892469	1896481	-	protein_coding		ankyrin repeat family protein | Ankyrin repeat-containing protein	S	1DSH2, 1DYY7		Ankyrin repeat family protein
Cucsa.320800	510.968582	208.061776	-1.296222642	0.00461519
Cucsa.245610	511.845909	77.3743393	-2.725782463	0.0000000000099734
Cucsa.027440	512.99132	242.683269	-1.079859766	0.00666131
Cucsa.332290	513.347122	200.64235	-1.35530855	0.00074533
Cucsa.364050	515.701304	1024.39143	0.990159485	0.01266721	Cucsat.PASA.G6192	ctg1425	1004300	1008068	+	protein_coding		Polyadenylate-binding protein	A	1DPT3		Polyadenylate-binding protein
Cucsa.252480	515.891385	1037.14065	1.007472301	0.00993176
Cucsa.078390	517.4316	102.494135	-2.335826807	0.00031102	Cucsat.PASA.G2792	ctg1041	2086920	2089130	-	protein_coding		globulin seed storage protein 2-like	S	1DWWY		Glutelin type-A 2
Cucsa.107120	517.49496	204.012571	-1.34288676	0.02103055	Cucsat.PASA.G11740	ctg1820	4363387	4368442	+	protein_coding		Cation H( ) antiporter	P	1DTSX		Cation/H(+) antiporter
Cucsa.049530	517.62168	252.953524	-1.033025705	0.02431725	Cucsat.PASA.G15571	ctg2009	1789155	1791412	+	protein_coding		THN	S	1EC2C		Pathogenesis-related thaumatin family protein
Cucsa.106390	517.889764	1393.02115	1.427500212	0.00010846
Cucsa.184950	518.971815	998.436957	0.944015146	0.02693884
Cucsa.095580	520.663109	1308.78696	1.329808189	0.00029655	Cucsat.PASA.G16810	ctg24	1490556	1497231	-	protein_coding		jasmonate-zim-domain protein 10	K	1E5QP		Protein TIFY 9-like protein	Tify	TF	Tify
Cucsa.307090	522.100962	187.856806	-1.474695435	0.01004389	Cucsat.PASA.G12253	ctg1837	2922417	2925408	-	protein_coding	PGLCAT4	glycosyltransferase family 43 protein	O	1DV4J		Beta-1,3-glucuronyltransferase, putative
Cucsa.359520	522.227683	249.60003	-1.065060827	0.01030825
Cucsa.060100	523.8069	276.694188	-0.920742725	0.01989472	Cucsat.PASA.G909	ctg1	4047973	4056826	+	protein_coding		Lactoylglutathione lyase | GDSL esterase lipase	I, G	1DTC4, 1DW2K		GDSL esterase/lipase
Cucsa.118190	524.1237	246.182209	-1.090180842	0.00906826	Cucsat.PASA.G18177	ctg3345	1966011	1968996	-	protein_coding		X8 domain	S	1E31Q		Glucan endo-1,3-beta-glucosidase-like protein 1
Cucsa.161450	524.18706	215.898146	-1.279730887	0.00222972	Cucsat.PASA.G5022	ctg1227	2072351	2075812	-	protein_coding		flavin-containing monooxygenase	Q	1DUW4		Flavin-containing monooxygenase
Cucsa.307440	524.25042	262.900151	-0.99574114	0.03127809	Cucsat.PASA.G12240	ctg1837	2740317	2743905	-	protein_coding		Protein ALUMINUM SENSITIVE	S	1DXI9		Membrane protein
Cucsa.120520	524.289422	103.431102	-2.341693366	0.0000000014924
Cucsa.089190	524.391784	111.04306	-2.23952585	0.00014136
Cucsa.341700	525.395831	965.455912	0.877805626	0.0367242	Cucsat.PASA.G13376	ctg1838	5619005	5627387	+	protein_coding		PAP-specific phosphatase HAL2-like	P, F	1DUMR		PAP-specific phosphatase HAL2-like protein
Cucsa.061740	527.126127	245.521421	-1.102299302	0.00733106	Cucsat.PASA.G8450	ctg1557	2523243	2529226	-	protein_coding		UPF0481 protein	S	1DYYX		UPF0481 plant-like protein
Cucsa.169620	527.496573	109.713907	-2.265415309	0.0000000038693
Cucsa.182160	528.169176	162.594537	-1.699721324	0.00197591	Cucsat.PASA.G7576	ctg1528	4882277	4885441	+	protein_coding		root phototropism protein 3-like	S	1E2E5		Phototropic-responsive NPH3 family protein, putative
Cucsa.152100	528.18382	288.678135	-0.871578267	0.02689711
Cucsa.241090	528.31054	1390.03566	1.395663797	0.00020222
Cucsa.095910	528.3739	1030.59381	0.963844721	0.02657424	Cucsat.PASA.G16831	ctg24	1783699	1786355	-	protein_coding			S	1E6JV		Transmembrane protein, putative
Cucsa.107770	535.026998	84.5395521	-2.66191332	0.00000000016784	Cucsat.PASA.G15277	ctg2009	33844	36084	-	protein_coding		Remorin family	S	1DZ3F		Remorin family protein
Cucsa.135690	536.109049	241.653806	-1.149584772	0.00454307
Cucsa.087460	536.235769	1185.50356	1.144560636	0.00202753	Cucsat.PASA.G5148	ctg1227	4499644	4501449	-	protein_coding		Zinc finger protein	K	1DY7G	C2H2	Zinc finger family protein	C2H2	TF	C2H2
Cucsa.168270	537.663908	1402.57295	1.383299268	0.04152151	Cucsat.PASA.G4025	ctg105	2465847	2470478	-	protein_coding	HMT3	Homocysteine s-methyltransferase	E	1EMG5		Homocysteine S-methyltransferase
Cucsa.122130	541.236576	3239.89142	2.581614223	0.000000000000069684	Cucsat.PASA.G14710	ctg1869	3818745	3824186	+	protein_coding		transcription	K	1DTUY	G2-like	Transcription factor, putative	GARP-G2-like	TF	GARP->GARP-G2-like
Cucsa.108280	542.698787	1066.65233	0.974866418	0.04786341	Cucsat.PASA.G15300	ctg2009	416520	417980	-	protein_coding		membrane-associated kinase regulator	S	1E7S1		Membrane-associated kinase regulator, putative
Cucsa.172440	543.425036	1010.0224	0.894234356	0.03646664	Cucsat.PASA.G5552	ctg1296	226060	228794	-	protein_coding			S	1E6UX		ATP synthase subunit epsilon
Cucsa.139310	544.073281	1867.1963	1.779000725	0.00000026662	Cucsat.PASA.G5632	ctg1299	318309	325444	+	protein_coding		PHD-finger	S	1DQXJ		RING/FYVE/PHD zinc finger protein	PHD	TR	PHD
Cucsa.212590	544.136641	295.10666	-0.882732496	0.04546024	Cucsat.PASA.G18585	ctg3379	1473321	1475861	-	protein_coding		AWPM-19-like membrane family protein	S	1E2VC		AWPM-19-like membrane family protein
Cucsa.116800	547.075707	233.383437	-1.229038316	0.00232115	Cucsat.PASA.G19747	ctg4	411054	416799	+	protein_coding	NAC075	no apical meristem protein	S	1DSXT	NAC	NAC domain protein	NAC	TF	NAC
Cucsa.078120	553.221925	2562.56279	2.211657118	0.00000035978
Cucsa.213540	555.751543	177.604674	-1.645770497	0.000044422
Cucsa.242650	556.224352	1530.74025	1.460490682	0.000057158	Cucsat.PASA.G13156	ctg1838	1242301	1247928	+	protein_coding	ACT1	Actins are highly conserved proteins that are involved in various types of cell motility and are ubiquitously expressed in all eukaryotic cells | ACTIN	Z	1DQIC, 1ECAJ		Actin
Cucsa.396040	557.852285	1457.93979	1.385976072	0.00010908	Cucsat.PASA.G6989	ctg1522	1391653	1393458	+	protein_coding		heat stress transcription factor	K	1DW12	HSF	Heat shock transcription factor	HSF	TF	HSF
Cucsa.022180	559.100058	237.995309	-1.232173358	0.02883193	Cucsat.PASA.G7802	ctg1556	1350510	1352716	+	protein_coding	MYB60	Myb-related protein	K	1DTGZ	MYB	Myb-related protein	MYB	TF	MYB->MYB
Cucsa.087690	559.353499	248.007466	-1.173376771	0.00343064	Cucsat.PASA.G5135	ctg1227	4269172	4270943	-	protein_coding		Plastocyanin-like domain	S	1E5A3		Blue copper protein
Cucsa.337060	562.370569	28.9685471	-4.278961862	7.1963E-27	Cucsat.PASA.G12648	ctg1838	1697941	1700859	-	protein_coding		Serine hydrolase (FSH1)	E	1EJQ1		Folic acid and derivative biosynthetic process
Cucsa.265780	563.208894	105.898803	-2.410983837	0.000000000093119	Cucsat.PASA.G17755	ctg31	308117	309610	-	protein_coding						BnaA07g27370D protein
Cucsa.083500	564.022861	193.030931	-1.546921594	0.000062164
Cucsa.240750	564.378663	185.897686	-1.602154638	0.000058035
Cucsa.302490	571.007403	1336.42628	1.226798904	0.00071152	Cucsat.PASA.G21132	ctg910	2245736	2248734	-	protein_coding		cytochrome P450	Q	1DQX6		Cytochrome P450, putative
Cucsa.124760	573.195863	2222.45532	1.955054312	0.000013852	Cucsat.PASA.G1525	ctg1000	876034	879765	-	protein_coding	OSI_29552	bifunctional monodehydroascorbate reductase and carbonic anhydrase	P	1DQ23		Carbonic anhydrase, putative
Cucsa.103970	574.736079	1057.18772	0.879260047	0.02986787	Cucsat.PASA.G2282	ctg1002	2823143	2825641	+	protein_coding		Isochorismatase family	S	1DQ5D		Isochorismatase-like protein
Cucsa.257270	577.153621	279.586642	-1.04565994	0.01442972	Cucsat.PASA.G1112	ctg1	8040501	8042365	+	protein_coding		cell division	S	1DZEI		cyclin p4;1
Cucsa.143200	579.405441	24.4143662	-4.568771	4.9569E-30	Cucsat.PASA.G7129	ctg1528	1954721	1959250	-	protein_coding	OSI_22753	beta-glucosidase	G	1DXC3		Beta-glucosidase, putative
Cucsa.163770	580.779934	225.29428	-1.366180924	0.00024603	Cucsat.PASA.G7259	ctg1528	4618142	4621228	-	protein_coding		stress regulated protein	S	1DZMU		ATP-dependent Zn protease
Cucsa.087940	581.325817	166.606718	-1.802900404	0.00047776
Cucsa.175530	583.348555	200.106182	-1.543592421	0.000065284	Cucsat.PASA.G12224	ctg1837	2477201	2482573	-	protein_coding		Multicopper oxidase	Q	1EDVE		Laccase
Cucsa.043420	583.592281	288.160267	-1.018089375	0.00685311	Cucsat.PASA.G2354	ctg1002	3931792	3935367	+	protein_coding		NAC domain-containing protein	S	1DSCP	NAC	NAC domain-containing protein, putative	NAC	TF	NAC
Cucsa.367210	584.201523	48.965026	-3.576642565	2.7525E-20	Cucsat.PASA.G16962	ctg2417	94062	96547	-	protein_coding		LRR	S	1EMDY		F-box family protein
Cucsa.322810	584.849768	1352.21807	1.209189847	0.0007954	Cucsat.PASA.G742	ctg1	408175	409657	+	protein_coding		bZIP transcription factor	K	1E6UD	bZIP	Basic-leucine zipper (bZIP) transcription factor family protein	bZIP	TF	bZIP
Cucsa.181990	585.995179	1966.57029	1.746721056	0.00000043947	Cucsat.PASA.G7583	ctg1528	4956692	4961937	+	protein_coding	OSI_10388	zinc finger protein	K	1DQFZ, 1DUG5	C2H2	Zinc finger protein	C2H2	TF	C2H2
Cucsa.303790	586.160901	136.51887	-2.102196363	0.000000011373
Cucsa.128260	586.443629	150.973454	-1.957697536	0.0000055525	Cucsat.PASA.G3380	ctg1041	6218837	6223005	+	protein_coding	SCPL34	serine carboxypeptidase-like	O	1DVWQ		Carboxypeptidase
Cucsa.394720	590.372099	1228.62036	1.05734275	0.00503701	Cucsat.PASA.G6933	ctg1522	524709	528405	+	protein_coding		two-component response regulator | response regulator	K	1DST7, 1EKFE	ARR-B	Two-component response regulator	GARP-ARR-B	TF	GARP->GARP-ARR-B
Cucsa.285890	591.351788	79.8896491	-2.88793613	0.000000000000011892
Cucsa.053890	599.89119	2893.51725	2.270051498	0.00000000011771	Cucsat.PASA.G15672	ctg2009	5421007	5422105	+	protein_coding		NAC domain protein, IPR003441 source	S	1EEW1	NAC	NAC domain-containing protein 68	NAC	TF	NAC
Cucsa.169890	599.978908	339.329913	-0.82222317	0.04202035	Cucsat.PASA.G7763	ctg1556	383855	405406	+	protein_coding		protein synthesis. May act as a fidelity factor of the translation reaction, by catalyzing a one- codon backward translocation of tRNAs on improperly translocated ribosomes	J	1DQ24		Elongation factor 4
Cucsa.352250	601.251039	165.501693	-1.86112151	0.00722093	Cucsat.PASA.G20914	ctg907	209605	212592	-	protein_coding		Lipase (class 3)	I	1DRKP		Lipase
Cucsa.117870	602.688892	1807.20277	1.584273004	0.0387409	Cucsat.PASA.G8090	ctg1557	115630	128331	+	protein_coding		Protein kinase APK1A | XH XS domain-containing protein	S, T	1E25F, 1DRM3		XH/XS domain-containing family protein
Cucsa.181790	603.897663	111.857617	-2.432640596	0.000000000020073	Cucsat.PASA.G7290	ctg1528	5070683	5077371	-	protein_coding		bidirectional sugar transporter	U	1DY46		Bidirectional sugar transporter SWEET
Cucsa.342280	604.419188	298.78467	-1.016443332	0.00853721	Cucsat.PASA.G12873	ctg1838	6155198	6160537	-	protein_coding			S	1DZ97		Cytochrome c oxidase subunit 3
Cucsa.178720	606.110481	24.3343528	-4.638514483	1.1229E-30
Cucsa.158480	608.133219	2094.18128	1.783927028	0.00338568	Cucsat.PASA.G8560	ctg1557	4230271	4237347	-	protein_coding		Cation_ATPase_N	P	1DUP3		Plasma membrane ATPase
Cucsa.141640	608.259939	1431.79095	1.235060974	0.00053617	Cucsat.PASA.G7493	ctg1528	3410203	3412309	+	protein_coding		WRC	K	1DZUM	GRF	Growth-regulating factor-like protein	GRF	TF	GRF
Cucsa.084420	613.299748	145.226863	-2.078284024	0.0000000085315
Cucsa.220080	616.784697	1323.8494	1.10190013	0.00295571	Cucsat.PASA.G16488	ctg2387	201748	204249	-	protein_coding		MYB family transcription factor	K	1E2AA	G2-like	Two-component response regulator	GARP-G2-like	TF	GARP->GARP-G2-like
Cucsa.302960	617.218503	153.279044	-2.009620841	0.000000047065	Cucsat.PASA.G21368	ctg910	1881524	1882645	+	protein_coding		LURP-one-related 4-like	S	1E54D		Protein LURP-one-related 2
Cucsa.180050	625.372815	129.368812	-2.273226655	0.00000000080558
Cucsa.381840	626.78631	1404.48464	1.163995267	0.00270344	Cucsat.PASA.G10759	ctg1681	2216980	2221157	+	protein_coding		invertase	S	1DU2S		Neutral invertase
Cucsa.200140	627.205473	40.6293014	-3.948345685	1.3865E-23
Cucsa.037150	629.827739	1188.7148	0.916373415	0.03155308	Cucsat.PASA.G19377	ctg384	69795	80619	-	protein_coding		Pfam:LACT	I	1DSJA		Phospholipid--sterol O-acyltransferase
Cucsa.330490	630.246901	275.990703	-1.191297449	0.00109935	Cucsat.PASA.G10300	ctg1675	849045	852293	+	protein_coding		nadph quinone	S	1DYBZ		NADPH:quinone oxidoreductase
Cucsa.129030	630.895146	324.504733	-0.959160729	0.01783421	Cucsat.PASA.G21439	ctg910	3358723	3364092	+	protein_coding		LRR receptor-like serine threonine-protein kinase At4g08850-like	T	1ECCU, 1EB3U		Leucine-rich repeat receptor-like protein kinase family protein				RLK-Pelle_LRR-XI-1
Cucsa.251670	632.878882	145.942095	-2.116533361	0.00000068179
Cucsa.307250	634.419097	256.79992	-1.304791447	0.03777855
Cucsa.072890	635.920311	52.2175523	-3.606239251	9.975E-22	Cucsat.PASA.G5183	ctg1227	5213852	5215470	-	protein_coding		regulation of cyclin-dependent protein serine/threonine kinase activity	S	1E1Q4		Cyclin family protein
Cucsa.032810	636.558841	1184.16195	0.895500616	0.03964513	Cucsat.PASA.G15366	ctg2009	2363091	2416674	-	protein_coding		helicase	A	1DWVK		ATP-dependent RNA helicase
Cucsa.151300	637.065722	1594.86089	1.323916474	0.0054599
Cucsa.124170	637.09008	186.74586	-1.770421112	0.0000021876
Cucsa.265720	637.85533	1711.33817	1.423823717	0.000071132	Cucsat.PASA.G17713	ctg31	212191	217061	+	protein_coding		Pfam:DZC | Ran GTPase binding chromatin binding zinc ion binding	Z, U, D	1DXMU, 1EA8Q		Regulator of chromosome condensation (RCC1) family with FYVE zinc finger domain
Cucsa.286710	638.566935	60.2099306	-3.406764493	1.1427E-19
Cucsa.185870	639.025099	199.15268	-1.681997701	0.0000020659
Cucsa.293890	640.960119	99.1540706	-2.692490688	0.000000000000091573
Cucsa.025270	641.27692	1179.3586	0.878983067	0.02727761	Cucsat.PASA.G2914	ctg1041	5052939	5067873	-	protein_coding		BTB POZ domain-containing protein	S	1DURM		Phototropic-responsive NPH3 family protein
Cucsa.074840	642.29561	1499.76459	1.223426726	0.00108982	Cucsat.PASA.G958	ctg1	5448744	5454894	+	protein_coding			S	1E4Y9		Transmembrane protein, putative
Cucsa.165320	643.133935	1652.52672	1.36148248	0.000097726	Cucsat.PASA.G15208	ctg197	946816	950429	+	protein_coding		UDP-glucuronic acid decarboxylase	G	1DU50		UDP-glucuronic acid decarboxylase
Cucsa.362060	644.42071	246.89871	-1.38408356	0.00161817	Cucsat.PASA.G6269	ctg1425	2561084	2566626	+	protein_coding			S	1E5DV		Pore-forming toxin-like protein Hfr-2
Cucsa.152800	646.838253	359.686187	-0.846666243	0.03002366
Cucsa.144340	648.198102	264.961883	-1.290649964	0.00048711	Cucsat.PASA.G17509	ctg278	694452	698853	-	protein_coding		Pfam:DUF231	S	1DWC6		Trichome birefringence-like protein
Cucsa.306450	650.98609	136.784924	-2.250717492	0.000000000037406
Cucsa.340790	651.263889	2488.13681	1.933751673	0.0000000078175	Cucsat.PASA.G13338	ctg1838	4689631	4691092	+	protein_coding		Myb-like DNA-binding domain	K	1EF1X, 1EA1Z	MYB	MYB transcription factor	MYB	TF	MYB->MYB
Cucsa.205580	651.468613	1292.82721	0.988761885	0.04442443	Cucsat.PASA.G3334	ctg1041	5334553	5337075	+	protein_coding		APO protein 3	S	1DQY8		APO protein 3, mitochondrial, putative
Cucsa.365980	652.448302	209.17815	-1.641131433	0.00070911	Cucsat.PASA.G20883	ctg84	13864	14437	-	protein_coding						Unknown protein
Cucsa.112660	652.867464	298.680025	-1.128189387	0.00356566
Cucsa.096250	658.872318	300.529309	-1.132493218	0.01360479	Cucsat.PASA.G16634	ctg24	2009784	2012530	+	protein_coding		CBS domain	C	1DZ22		SNF1-related protein kinase regulatory subunit gamma-like PV42a
Cucsa.322270	659.574208	325.09651	-1.020666917	0.00429876	Cucsat.PASA.G52	ctg1	783753	795669	-	protein_coding		Domain of unknown function (DUF1995)	S	1DZFD		Domain of Uncharacterized protein function isoform 1
Cucsa.359200	661.431224	380.165888	-0.798962068	0.04259672
Cucsa.096270	662.435271	85.8417011	-2.94802892	0.0000014105	Cucsat.PASA.G16636	ctg24	2021524	2025311	+	protein_coding		Desaturase	I	1DZUC		Delta-9 fatty acid desaturase
Cucsa.005250	662.664353	309.704949	-1.097383878	0.00480029	Cucsat.PASA.G17298	ctg27	2236129	2238996	+	protein_coding		Plant protein of unknown function (DUF936)	S	1DQ2J		Plant protein of unknown function (DUF936)
Cucsa.385740	663.6684	341.005392	-0.960668034	0.02036695	Cucsat.PASA.G18159	ctg3345	1582526	1584151	-	protein_coding		Protein of unknown function (DUF1635)	S	1E1NQ		Protein of unknown function (DUF1635)
Cucsa.118960	663.975486	122.333033	-2.440315958	0.0000000000048158	Cucsat.PASA.G17988	ctg3345	2838001	2840656	+	protein_coding		Regulator of Vps4 activity in the MVB pathway	Z	9.9999999999999994E+161		Regulator of Vps4 activity in the MVB pathway protein, putative
Cucsa.055830	665.247617	1204.96708	0.857030387	0.03924144	Cucsat.PASA.G6412	ctg1449	233355	237464	-	protein_coding		Neutral/alkaline non-lysosomal ceramidase	T	1E26T		Neutral ceramidase
Cucsa.319550	668.644849	227.486799	-1.555457299	0.0000079532	Cucsat.PASA.G11172	ctg1780	579911	586082	-	protein_coding		BTB POZ domain-containing protein	S	1DREH		Phototropic-responsive NPH3 family protein
Cucsa.148830	670.146062	7184.6211	3.422364597	5.9175E-23	Cucsat.PASA.G10826	ctg1681	518513	523904	-	protein_coding	STM	homeobox protein	K	1DWCE		Homeobox protein knotted-1, putative
Cucsa.179740	670.23378	1395.72873	1.058282264	0.00971165
Cucsa.369170	675.921833	368.793213	-0.87404431	0.02937496	Cucsat.PASA.G16104	ctg2192	45504	50644	+	protein_coding		Ribosomal L18p/L5e family	J	1EKHC		L18 ribosomal protein Heart Stopper
Cucsa.092470	675.985193	7027.80225	3.378010045	0.0000000000035478
Cucsa.245900	677.881211	133.304596	-2.346305967	0.000000000031103
Cucsa.312530	678.529456	155.919232	-2.121612561	0.000000004784	Cucsat.PASA.G13554	ctg1838	8963885	8965546	+	protein_coding		gata transcription factor	K	1DZHR	GATA	GATA transcription factor, putative	C2C2-GATA	TF	C2C2->C2C2-GATA
Cucsa.309000	681.04936	209.822532	-1.698589754	0.000001792	Cucsat.PASA.G10499	ctg1678	69670	72501	+	protein_coding		Pfam:DUF662	S	1E4BY		Family of unknown function (DUF662)
Cucsa.284870	681.215082	1261.34009	0.888775032	0.03309451	Cucsat.PASA.G9490	ctg1673	1372903	1374968	-	protein_coding	OSI_16087	mitochondrial uncoupling protein	C	1DSYR		Mitochondrial uncoupling protein 3
Cucsa.012930	682.155769	221.111778	-1.62532534	0.000010164	Cucsat.PASA.G17114	ctg2607	777857	780767	+	protein_coding	OSI_23206	Transcription factor	K	1DTZM	bHLH	Basic helix-loop-helix transcription factor	bHLH	TF	bHLH
Cucsa.286690	686.074525	163.545743	-2.068671086	0.000000010926
Cucsa.280810	687.717102	1692.75598	1.299486886	0.00188437	Cucsat.PASA.G9637	ctg1673	3859138	3860189	-	protein_coding		Nudix hydrolase	L	1E400		Nudix hydrolase-like protein
Cucsa.358490	687.9949	215.2137	-1.676627952	0.00000503	Cucsat.PASA.G7781	ctg1556	965333	966705	+	protein_coding		thaumatin-like protein	S	1DQXX		Thaumatin-like protein
Cucsa.321550	688.175266	4609.72144	2.743831628	6.8653E-16	Cucsat.PASA.G788	ctg1	1501942	1506186	+	protein_coding		Haloacid dehalogenase-like hydrolase family protein	S	1DSSR		Haloacid dehalogenase-like hydrolase family protein
Cucsa.136730	688.618787	2046.93488	1.571687757	0.01219497	Cucsat.PASA.G5728	ctg1402	1312467	1314328	+	protein_coding		Transcription factor	K	1DPRY	bHLH	Basic helix-loop-helix transcription factor	bHLH	TF	bHLH
Cucsa.126410	688.886871	195.684517	-1.815737473	0.00000030085
Cucsa.383910	690.490447	336.702105	-1.036148712	0.00391551	Cucsat.PASA.G3801	ctg105	2017195	2022926	+	protein_coding		Mediator complex subunit 28	S	1DY64		Sieve element occlusion protein 1
Cucsa.136530	692.206098	170.028543	-2.025424699	0.000000079327	Cucsat.PASA.G5714	ctg1402	1158110	1164703	+	protein_coding	AUX1	auxin transporter-like protein	E	1DRIF		Auxin transporter-like protein 1
Cucsa.212950	693.746314	306.571847	-1.178182984	0.01376351
Cucsa.123690	694.141118	183.373463	-1.920444115	0.000000065176
Cucsa.245420	695.184167	142.373085	-2.287718784	0.00000000014094
Cucsa.096480	696.202858	203.068602	-1.777540547	0.00000029099	Cucsat.PASA.G16854	ctg24	2148240	2150167	-	protein_coding		DCC family protein At1g52590	S	1E30N		Thiol-disulfide oxidoreductase DCC
Cucsa.160250	696.55866	3571.49271	2.358210418	0.0000000000024946	Cucsat.PASA.G4980	ctg1227	1195443	1197615	-	protein_coding		Transcription factor	K	1DVI8	bHLH	Basic helix loop helix (BHLH) DNA-binding family protein	bHLH	TF	bHLH
Cucsa.212410	697.679713	1258.25862	0.850791691	0.04650256	Cucsat.PASA.G18442	ctg3379	1619570	1625083	+	protein_coding		Phospho-N-acetylmuramoyl-pentapeptide-transferase homolog	G	1DPW2		Phospho-n-acetylmuramoyl-pentapeptide-transferase, putative
Cucsa.101460	699.434367	373.909807	-0.903498373	0.02213233	Cucsat.PASA.G1718	ctg1002	930068	932677	-	protein_coding	WRKY45	Transcription factor	K	1E4PE	WRKY	DNA-binding WRKY	WRKY	TF	WRKY
Cucsa.128960	702.665876	136.323611	-2.365803382	0.000000024789	Cucsat.PASA.G21201	ctg910	3405945	3414896	-	protein_coding		LRR receptor-like serine threonine-protein kinase	T	1DQUX		Leucine-rich receptor-like kinase family protein
Cucsa.275560	705.770665	1436.09965	1.024884489	0.00893568	Cucsat.PASA.G10180	ctg1673	6946160	6949088	+	protein_coding		transcription initiation factor IIF	K	1E16Y		Transcription initiation factor IIF, beta subunit
Cucsa.207030	706.355549	189.572726	-1.897643141	0.01238222	Cucsat.PASA.G6586	ctg1453	178328	189419	+	protein_coding	OSI_29552	bifunctional monodehydroascorbate reductase and carbonic anhydrase	P	1DQ23		Carbonic anhydrase, putative
Cucsa.273260	707.69104	292.107184	-1.276621815	0.00054664
Cucsa.303370	707.69104	292.230952	-1.276010666	0.00045862	Cucsat.PASA.G21350	ctg910	1564342	1566274	+	protein_coding		Phosphoglycerate mutase	G	1DVMF		Phosphoglycerate mutase, putative
Cucsa.332390	708.695087	1493.71242	1.07566546	0.01121623
Cucsa.044560	709.460338	1511.41873	1.091109471	0.00424361	Cucsat.PASA.G1947	ctg1002	4545801	4556881	-	protein_coding	OSI_22576	2OG-Fe(II) oxygenase superfamily	L	1DTDJ		2OG-Fe(II) oxygenase
Cucsa.250870	712.06796	1491.33237	1.066514983	0.01163681	Cucsat.PASA.G1379	ctg1	12582107	12588367	+	protein_coding		homeobox-leucine zipper protein	K	1DR1P	HD-ZIP	Homeobox leucine zipper protein	HB-HD-ZIP	TF	HB->HB-HD-ZIP
Cucsa.046000	714.25642	282.677316	-1.337285982	0.00018253
Cucsa.358590	714.485503	391.487525	-0.867938402	0.02986927	Cucsat.PASA.G7967	ctg1556	1180989	1199706	-	protein_coding	DPE2	phosphatidylinositol | 4-alpha-glucanotransferase	T, G	1DPV6, 1E12J		4-alpha-glucanotransferase-related family protein
Cucsa.205620	715.007027	1655.47092	1.211212344	0.00088489	Cucsat.PASA.G3332	ctg1041	5318874	5322600	+	protein_coding		Universal stress protein	T	1E2MS		Universal stress family protein
Cucsa.196000	716.215798	4118.09215	2.523509868	0.0000030405	Cucsat.PASA.G8943	ctg1635	2270832	2272708	-	protein_coding		squamosa	K	1E4W1	SBP	Squamosa promoter-binding protein	SBP	TF	SBP
Cucsa.104620	716.31816	3351.03559	2.225934584	0.000000000060777	Cucsat.PASA.G1850	ctg1002	3277048	3278551	-	protein_coding		heavy metal-associated domain containing protein, expressed	P	1E4BA		Heavy metal transport/detoxification superfamily protein
Cucsa.393440	718.428616	1307.392	0.863775049	0.0397306
Cucsa.256420	720.071194	189.154079	-1.928577663	0.000000010516	Cucsat.PASA.G414	ctg1	8612640	8617346	-	protein_coding	OSI_21175	Transcription factor	K	1DUR6	bHLH	Transcription factor FAMA	bHLH	TF	bHLH
Cucsa.176480	722.05493	324.979803	-1.151758535	0.01566353	Cucsat.PASA.G12400	ctg1837	1947284	1949730	+	protein_coding		AIG1 family	S	1DUZU		Avirulence-responsive protein
Cucsa.085580	725.885967	415.4195	-0.805173989	0.03471399	Cucsat.PASA.G14304	ctg1869	5714643	5717042	-	protein_coding						Cysteine-rich RLK (RECEPTOR-like protein kinase) 8
Cucsa.126470	726.076047	2300.68366	1.663870067	0.000048128	Cucsat.PASA.G14877	ctg1869	6630720	6635886	+	protein_coding			S	1DUIA		Hydroxyproline-rich glycoprotein
Cucsa.251120	727.869703	291.034228	-1.322491376	0.00021863	Cucsat.PASA.G639	ctg1	12392411	12394819	-	protein_coding		peroxidase	G	1DYGG		Peroxidase
Cucsa.136710	729.117476	342.077861	-1.091826545	0.00278855	Cucsat.PASA.G5726	ctg1402	1283717	1287327	+	protein_coding		expressed protein	S	1DTCY		TRICHOME BIREFRINGENCE-LIKE 28
Cucsa.312820	729.346558	306.966924	-1.248521282	0.00039512	Cucsat.PASA.G13563	ctg1838	9151989	9156744	+	protein_coding		Xyloglucan endotransglucosylase hydrolase protein	G	1DXV4		Xyloglucan endotransglucosylase/hydrolase
Cucsa.051090	729.970445	361.700451	-1.013042655	0.00439653	Cucsat.PASA.G7612	ctg1528	5419682	5425874	+	protein_coding	NAS2	as a sensor for the physiological iron status within the plant, and or might be involved in the transport of iron | PPR repeat	H, S	1ECP6, 1DTU8		Pentatricopeptide repeat superfamily protein
Cucsa.071940	731.305936	341.040668	-1.100531285	0.04921485	Cucsat.PASA.G4535	ctg1216	259871	261821	-	protein_coding	OSI_05958	Early nodulin-like protein	S	1E5A0		Early nodulin-like protein 1
Cucsa.098070	732.080901	1323.50886	0.854292865	0.03700599	Cucsat.PASA.G14740	ctg1869	4262366	4264465	+	protein_coding		Dynein light chain type 1	Z	1E4C1		Unknown protein
Cucsa.250570	733.494396	397.943167	-0.88222354	0.01673813	Cucsat.PASA.G16024	ctg2178	626668	628415	+	protein_coding	OSI_12601	lob domain-containing protein	S	1DZ4U	LBD	LOB domain protein	LOB	TF	LOB
Cucsa.359100	734.01592	356.475487	-1.04200848	0.00452026	Cucsat.PASA.G3618	ctg1047	154031	155800	+	protein_coding		Mitochondrial carnitine acylcarnitine carrier protein	C	1DTVD		Mitochondrial carrier protein
Cucsa.120660	734.269361	143.187101	-2.358407863	0.000000123
Cucsa.108470	737.50087	1452.28255	0.977605506	0.01009619
Cucsa.124970	738.022394	108.582942	-2.764867119	0.00548551	Cucsat.PASA.G1641	ctg1000	1078317	1082287	+	protein_coding	OMR1	threonine dehydratase biosynthetic	E	1DXAT		Threonine dehydratase
Cucsa.199940	741.190543	302.868417	-1.291153334	0.00040178	Cucsat.PASA.G6507	ctg1450	455309	458188	-	protein_coding		Pfam:DUF662	S	1DXZM		Family of Uncharacterized protein function (DUF662)
Cucsa.255790	741.253903	1386.2704	0.903168984	0.01868559	Cucsat.PASA.G1174	ctg1	9026242	9034360	+	protein_coding			S	1DT7E		S-adenosyl-L-methionine-dependent methyltransferase superfamily protein
Cucsa.398140	744.06625	387.171361	-0.94245884	0.0158142
Cucsa.113000	745.172659	316.125513	-1.237077268	0.03777855	Cucsat.PASA.G14120	ctg1869	2854759	2857953	-	protein_coding	OSI_01942	flavin-containing monooxygenase	Q	1DSNP		Flavin-containing monooxygenase
Cucsa.165430	745.796545	100.049909	-2.898062264	2.0634E-16	Cucsat.PASA.G15108	ctg197	835822	842158	-	protein_coding		auxin-induced protein | auxin-induced protein 5NG4-like	S	1EC1Y, 1DVAC		WAT1-related protein
Cucsa.253130	747.692563	3166.09061	2.082185457	0.00120493	Cucsat.PASA.G1282	ctg1	10794412	10796766	+	protein_coding	OSI_18480	Heavy-metal-associated domain	P	1DXTS		Heavy metal transport/detoxification superfamily protein
Cucsa.146650	748.277448	167.049462	-2.163297958	0.00000000031768
Cucsa.089990	750.987432	356.196973	-1.076113507	0.00396512	Cucsat.PASA.G19948	ctg4	3801950	3805143	+	protein_coding		Protein of unknown function, DUF594 | expressed protein	S	1DWKK, 1DQCM		DUF594 family protein
Cucsa.328850	753.224608	240.218476	-1.648733014	0.00109696
Cucsa.072580	753.673058	2535.973	1.750528656	0.00321626	Cucsat.PASA.G5160	ctg1227	4790276	4800398	-	protein_coding		cellulose synthase-like protein	G	1DR5Z		Cellulose synthase family protein
Cucsa.289240	760.467521	1508.29705	0.98796205	0.01422744	Cucsat.PASA.G7256	ctg1528	4592121	4597316	-	protein_coding		vesicle-associated protein	U	1DX3V		Vesicle-associated protein 2-2
Cucsa.169590	761.305846	425.450169	-0.839485991	0.03896581
Cucsa.135280	761.408208	383.837222	-0.988175501	0.03732367	Cucsat.PASA.G5798	ctg1402	143078	147133	-	protein_coding		receptor-like protein kinase	T	1DSXA, 1E22U		Kinase family protein				RLK-Pelle_RLCK-V
Cucsa.213310	761.70065	324.472651	-1.231127242	0.0006429	Cucsat.PASA.G18414	ctg3379	808412	810643	+	protein_coding		Nudix hydrolase | nudix hydrolase 15	L	1E0SH, 1DR75		Nudix hydrolase 15
Cucsa.124400	762.197816	290.232125	-1.392958258	0.00421062	Cucsat.PASA.G1620	ctg1000	628605	631786	+	protein_coding		laccase-11-like	Q	1DWPF		Laccase
Cucsa.340220	762.782701	75.2508884	-3.341491606	4.59E-22	Cucsat.PASA.G13308	ctg1838	4222743	4223837	+	protein_coding		Gibberellin regulated protein	S	1E647		Gibberellin-regulated family protein
Cucsa.130330	763.747746	273.08665	-1.483737429	0.03029879
Cucsa.003830	764.244912	422.311509	-0.855727477	0.03098863
Cucsa.322580	764.639717	5242.96484	2.777530829	0.000037439	Cucsat.PASA.G39	ctg1	529552	539988	-	protein_coding		Endoglucanase	S, G	1DRJ9, 1DWTU		Endoglucanase
Cucsa.046790	765.287961	2484.99756	1.699169827	0.01087694	Cucsat.PASA.G2485	ctg1002	5792431	5796034	+	protein_coding		Pyruvate decarboxylase	H, E	1DUEC		Pyruvate decarboxylase
Cucsa.203190	766.370012	202.209025	-1.922193723	0.00117367	Cucsat.PASA.G2053	ctg1002	6082640	6086000	-	protein_coding		SRG1-like	Q	1DXS1		2-oxoglutarate (2OG) and Fe(II)-dependent oxygenase superfamily protein
Cucsa.066100	766.662454	1476.83409	0.94584433	0.01364414	Cucsat.PASA.G13830	ctg184	1134505	1136487	+	protein_coding		Zinc finger protein	K	1DXT2	Dof	Dof zinc finger protein	C2C2-Dof	TF	C2C2->C2C2-Dof
Cucsa.043470	768.558472	2328.00269	1.598865796	0.0000040504
Cucsa.217910	770.313126	339.277755	-1.182978168	0.0011622	Cucsat.PASA.G9243	ctg1658	1325881	1328865	+	protein_coding		LRR receptor-like serine threonine-protein kinase	T	1DUWM		Leucine-rich repeat receptor-like protein kinase family protein, putative				RLK-Pelle_LRR-XI-1
Cucsa.115590	770.810292	364.99616	-1.078494547	0.00363883	Cucsat.PASA.G21452	ctg910	3577372	3580127	+	protein_coding		Sex determination protein	Q	1DVP3		NAD(P)-binding Rossmann-fold superfamily protein
Cucsa.337430	772.808672	1687.69473	1.126870788	0.00300205	Cucsat.PASA.G13195	ctg1838	2011863	2019239	+	protein_coding		Zinc finger DHHC domain-containing protein	S	1DZFA		S-acyltransferase
Cucsa.198940	774.436606	140.613129	-2.461415842	0.0000000000024721	Cucsat.PASA.G14026	ctg1869	1456122	1460393	-	protein_coding	OSI_22458	Carbon catabolite repressor protein 4 homolog	K	1DSV3		DNAse I-like superfamily protein, putative isoform 4
Cucsa.282620	775.02149	391.930944	-0.983636834	0.00858714	Cucsat.PASA.G10415	ctg1676	35129	38405	+	protein_coding		Protein of unknown function (DUF2996)	S	1E5MC		Glyceraldehyde-3-phosphate dehydrogenase A
Cucsa.025380	776.712784	320.129197	-1.27872695	0.00044296	Cucsat.PASA.G2915	ctg1041	5166292	5171501	-	protein_coding		potassium transporter 5-like	P	1E0HT		Potassium transporter
Cucsa.392130	781.343144	3092.43025	1.984712873	0.000000025922	Cucsat.PASA.G14808	ctg1869	5168498	5170512	+	protein_coding	OSI_36129	Inherit from KOG: Molybdenum cofactor sulfurase	H	1DR7W		Molybdenum cofactor sulfurase
Cucsa.339810	781.426005	1559.79981	0.997179707	0.00617045	Cucsat.PASA.G12768	ctg1838	3875184	3880311	-	protein_coding		ADP-ribosylation factor	U	1DRE6		ADP-ribosylation factor
Cucsa.213820	784.881739	256.574817	-1.613095721	0.000010655
Cucsa.257200	787.426001	246.161105	-1.677541525	0.00000094023
Cucsa.159020	787.655084	1876.89105	1.252708998	0.00119206	Cucsat.PASA.G8576	ctg1557	4667943	4670761	-	protein_coding		homeobox-leucine zipper protein	K	1DRTD	HD-ZIP	Homeobox associated leucine zipper protein	HB-HD-ZIP	TF	HB->HB-HD-ZIP
Cucsa.065420	793.075053	2745.69358	1.791641321	0.00000050462	Cucsat.PASA.G13763	ctg184	612538	614094	-	protein_coding		serine threonine-protein kinase	T	1DQW1		Kinase family protein				AGC_RSK-2
Cucsa.205560	793.367495	443.290556	-0.839736662	0.02501137
Cucsa.360950	794.425188	2140.78772	1.430158475	0.03078836	Cucsat.PASA.G3590	ctg1047	1424770	1428434	-	protein_coding		protein CHUP1, chloroplastic-like	S	1DVQT		Protein CHUP1, chloroplastic
Cucsa.184630	798.558382	194.035074	-2.041080427	0.0000000021648
Cucsa.066060	799.269986	366.23233	-1.125923762	0.00340753	Cucsat.PASA.G13697	ctg184	1090707	1095164	-	protein_coding		Fusaric acid resistance protein family	S	1DZ2J		Para-hydroxybenzoic acid efflux pump subunit AaeB/fusaric acid resistance protein
Cucsa.185110	800.186315	1757.34333	1.134988212	0.00133612	Cucsat.PASA.G17363	ctg27	743589	756035	-	protein_coding		RING	O	1E6DJ		RING/U-box superfamily protein
Cucsa.116280	805.265126	1838.46991	1.190969801	0.00127246	Cucsat.PASA.G19768	ctg4	849401	857625	+	protein_coding		TMS membrane family protein | Serine incorporator (Serinc)	S	1EBG5, 1DTRH		Serinc-domain containing serine and sphingolipid biosynthesis protein
Cucsa.136480	806.166811	7997.49594	3.31039806	0.00148071
Cucsa.395070	808.126188	1848.7768	1.193918573	0.0007697	Cucsat.PASA.G6950	ctg1522	737232	738721	+	protein_coding		Glutaredoxin	O	1E4PU		Glutaredoxin
Cucsa.046270	810.607091	238.675577	-1.763951849	0.00088489
Cucsa.348590	810.646093	261.996908	-1.629522424	0.0000021175	Cucsat.PASA.G6277	ctg1425	2671267	2675320	+	protein_coding	IQD13	IQ-domain	S	1DUYD		Protein IQ-DOMAIN 14-like protein
gCucsa.031240.1	812.961273	286.961953	-1.502327161	0.000011658
Cucsa.285630	814.881649	387.127709	-1.073780969	0.00569334	Cucsat.PASA.G9929	ctg1673	1855547	1859311	+	protein_coding	CCB4	Protein of unknown function (DUF2930)	S	1DUHM		cofactor assembly of complex C
Cucsa.288900	817.986437	2020.57879	1.304619777	0.00016617	Cucsat.PASA.G7245	ctg1528	4314384	4329689	-	protein_coding		Inherit from KOG: rna polymerase | RNA-dependent RNA polymerase	A	1E80N, 1DXN8		RNA-dependent RNA polymerase family protein
Cucsa.122790	818.878408	269.572963	-1.602973438	0.00609435	Cucsat.PASA.G8931	ctg1635	2087329	2089665	-	protein_coding		Transcription factor	K	1DSES, 1E3GN	bZIP	BZIP transcription factor	bZIP	TF	bZIP
Cucsa.160170	820.238258	2276.5379	1.472726535	0.000015807
Cucsa.245880	821.905193	222.386665	-1.885901707	0.000000028011
Cucsa.308800	822.324356	81.4170556	-3.336304606	9.7243E-16
Cucsa.154550	825.048984	1513.46343	0.875302138	0.03266321	Cucsat.PASA.G4172	ctg1055	134049	137770	+	protein_coding		phosphoglycerate	G	1DUH2		2,3-bisphosphoglycerate-dependent phosphoglycerate mutase
Cucsa.109060	826.598913	347.04264	-1.252074536	0.00141314
Cucsa.044670	826.613557	353.279035	-1.226404888	0.00085991	Cucsat.PASA.G1950	ctg1002	4592454	4597708	-	protein_coding		Protein of unknown function (DUF751)	S	1E4QZ		Peroxiredoxin Q, chloroplastic
Cucsa.241640	827.364164	417.360116	-0.987229732	0.00801555	Cucsat.PASA.G13121	ctg1838	468976	472675	+	protein_coding			S	1E4WY		BnaA04g19200D protein
Cucsa.177490	830.035147	191.239864	-2.117789142	0.00000000018429
Cucsa.149840	835.557478	161.692592	-2.369485487	0.0000000023296	Cucsat.PASA.G18754	ctg3412	848290	852503	+	protein_coding		reductase	M, G	1E1ZJ		Isoflavone reductase, putative
Cucsa.262780	835.825562	1585.58824	0.92374438	0.01974674	Cucsat.PASA.G18935	ctg3452	75738	77737	-	protein_coding			S	1DWZE		Unknown protein
Cucsa.184850	838.559904	486.621285	-0.785114423	0.04430478	Cucsat.PASA.G17235	ctg27	912110	914215	+	protein_coding		F-box domain	S	1E59Q		F-box protein family
Cucsa.358070	841.372251	121.261488	-2.794622806	1.2436E-16
Cucsa.339900	843.789793	345.367192	-1.288752593	0.00020492	Cucsat.PASA.G13291	ctg1838	3947978	3951599	+	protein_coding		Cysteine-rich receptor-like protein kinase	T	1DWRQ		Kinase, putative				RLK-Pelle_DLSV
Cucsa.207410	846.563138	2143.45175	1.340246368	0.00015413	Cucsat.PASA.G14919	ctg1869	7566623	7570644	+	protein_coding		IBR domain	O	1EMJU		Zinc finger family protein, putative
Cucsa.189330	848.317791	1457.53115	0.780849995	0.0438328	Cucsat.PASA.G8705	ctg1558	353582	355828	+	protein_coding		F-box protein	S	1DYBH		F-box family protein
Cucsa.042040	849.17076	271.291377	-1.646211502	0.0000011924
Cucsa.207490	849.653283	291.508374	-1.543336916	0.0007952	Cucsat.PASA.G14923	ctg1869	7634159	7636233	+	protein_coding		exostosin family domain containing protein, expressed	M, W, G	1DRPW		Exostosin family protein
Cucsa.087620	850.940058	204.78164	-2.054971137	0.00000000069161	Cucsat.PASA.G4828	ctg1227	4315824	4317339	+	protein_coding	AT2G04780	fasciclin-like arabinogalactan protein	M	1DZDI		Fasciclin-like arabinogalactan protein
Cucsa.363080	852.148829	371.325902	-1.198419465	0.00808827	Cucsat.PASA.G6233	ctg1425	1898968	1909894	+	protein_coding		SPX domain-containing membrane protein At4g22990-like	P	1EA6S		SPX domain-containing membrane protein
Cucsa.308960	853.191878	448.084069	-0.929100798	0.01021247
Cucsa.031350	870.811634	2616.73912	1.587337514	0.0183815	Cucsat.PASA.G15417	ctg2009	4063547	4065259	-	protein_coding		lob domain-containing protein	S	1E2BA	LBD	LOB domain-containing protein	LOB	TF	LOB
Cucsa.251580	874.145505	209.820895	-2.058715086	0.00000000080146
Cucsa.254260	874.540309	1671.09104	0.934193549	0.01156386	Cucsat.PASA.G511	ctg1	10022376	10025510	-	protein_coding	HSP70T-2	heat- shock	O	1DTS8		Heat shock 70 kDa protein
Cucsa.245760	879.146311	214.913394	-2.032347886	0.00000000051377
Cucsa.049960	879.209672	380.75165	-1.207356969	0.00061751
Cucsa.164760	879.604476	408.753122	-1.105625194	0.00182951	Cucsat.PASA.G15134	ctg197	1483548	1485595	-	protein_coding		kDa class I heat shock	O	1DSZ0		Heat-shock protein, putative
Cucsa.175800	883.001707	429.87527	-1.038498111	0.00971957	Cucsat.PASA.G12218	ctg1837	2350643	2359807	-	protein_coding		Serine threonine-protein kinase	T	1DSAY		Serine/threonine-protein kinase				RLK-Pelle_SD-2b
Cucsa.211400	883.065067	356.099532	-1.310239207	0.00019083
Cucsa.055340	887.568707	1670.02091	0.911935459	0.0162454	Cucsat.PASA.G7410	ctg1528	1427835	1429697	+	protein_coding		Scarecrow-like protein	K	1DVMP	GRAS	Scarecrow-like transcription factor 3 family protein	GRAS	TF	GRAS
Cucsa.103740	888.192594	1808.60528	1.025933136	0.00548985	Cucsat.PASA.G2273	ctg1002	2690034	2691341	+	protein_coding		Inherit from euNOG: hydroxyproline-rich glycoprotein	S	1E530		hydroxyproline-rich glycoprotein family protein
Cucsa.049000	888.470392	1565.8874	0.817584873	0.03207631	Cucsat.PASA.G2120	ctg1002	7247119	7251550	-	protein_coding			S	1E5Z7		Excitatory amino acid transporter 1
Cucsa.193200	889.591445	437.163465	-1.024970079	0.00495682	Cucsat.PASA.G21040	ctg910	668464	670564	-	protein_coding		receptor-like protein kinase	T	1DVP9		Kinase family protein				RLK-Pelle_RLCK-XIII
Cucsa.379870	891.716545	410.059344	-1.120752475	0.00145342	Cucsat.PASA.G5406	ctg1268	509894	513356	+	protein_coding		Protein tyrosine phosphatase-like protein, PTPLA	S	1DVIX		Protein-tyrosine phosphatase-like protein
Cucsa.259090	893.675923	140.565377	-2.668510471	9.9914E-16
Cucsa.250110	894.782332	261.836269	-1.772871821	0.00000010556	Cucsat.PASA.G16051	ctg2178	1093762	1100262	+	protein_coding		auxin-induced protein	S	1DU7N		WAT1-related protein
Cucsa.218960	894.845692	211.747178	-2.079296182	0.00000000030172	Cucsat.PASA.G9287	ctg1658	593487	595385	-	protein_coding	PR1	Pathogenesis-related protein	S	1E3JI		pathogenesis-related gene 1
Cucsa.207720	897.594678	331.82424	-1.435644843	0.000014938
Cucsa.161570	898.052843	521.55471	-0.783981741	0.04548385
Cucsa.132690	899.159252	368.540639	-1.286752943	0.00430149	Cucsat.PASA.G19820	ctg4	1610997	1616640	+	protein_coding		PPIases accelerate the folding of proteins. It catalyzes the cis-trans isomerization of proline imidic peptide bonds in oligopeptides (By similarity)	O	1DWGY		Peptidyl-prolyl cis-trans isomerase
Cucsa.123050	902.454121	289.955583	-1.638021675	0.0000010515
Cucsa.282880	902.722205	408.832479	-1.142772283	0.00102356
Cucsa.091670	908.205534	4522.77759	2.316118318	0.0000000000063137	Cucsat.PASA.G19573	ctg4	2591271	2593334	-	protein_coding		transcription factor bHLH96-like	K	1E28B	bHLH	Basic helix loop helix (BHLH) DNA-binding family protein	bHLH	TF	bHLH
Cucsa.096010	908.561336	420.162611	-1.112636125	0.00157754	Cucsat.PASA.G16835	ctg24	1837257	1839405	-	protein_coding			S	1E7TD		Homoserine O-acetyltransferase
Cucsa.119500	908.766061	322.210741	-1.495904367	0.01004389
Cucsa.153030	913.396421	481.230787	-0.924512195	0.00966042
Cucsa.090600	915.458161	5181.08316	2.500687883	0.000013096	Cucsat.PASA.G19614	ctg4	3389475	3393860	-	protein_coding		Kelch motif	T	1DS2F		Kelch repeat protein, putative
Cucsa.265600	920.356605	28.1972084	-5.028568719	4.9079E-46
Cucsa.161350	924.338721	415.47315	-1.153666372	0.00279831
Cucsa.378500	928.676639	505.801658	-0.876604579	0.01903562
Cucsa.337150	929.744046	363.82631	-1.35358373	0.00014216
Cucsa.365250	930.889457	2176.48448	1.225317972	0.00039469	Cucsat.PASA.G5943	ctg1402	2936043	2938399	-	protein_coding		MORN (Membrane Occupation and Recognition Nexus) repeat-containing protein phosphatidylinositol-4-phosphate 5-kinase-related	S	1DXX3		Phosphatidylinositol-4-phosphate 5-kinase family protein
Cucsa.046310	934.38905	298.476004	-1.646408418	0.0000012894	Cucsat.PASA.G2471	ctg1002	5536988	5539539	+	protein_coding		Squamosa promoter-binding-like protein	K	9.9999999999999996E+86	SBP	Squamosa promoter-binding-like protein	SBP	TF	SBP
Cucsa.234110	940.739992	503.134883	-0.902850819	0.00854503	Cucsat.PASA.G3915	ctg105	4775321	4779623	+	protein_coding		Flavin containing amine oxidoreductase | Inherit from COG: Desaturase	Q, S	1EMRQ, 1DYA5		Amine oxidase
Cucsa.186410	944.517383	418.841646	-1.173172449	0.00054664
Cucsa.282560	947.748892	2334.60123	1.300599377	0.00018841	Cucsat.PASA.G10424	ctg1676	47963	52842	-	protein_coding		Pfam:DUF231	S	1DXW8		Trichome birefringence-like 36
Cucsa.178240	953.193219	280.896732	-1.762728851	0.00187486
Cucsa.384730	953.373585	2198.37873	1.205326394	0.00354222	Cucsat.PASA.G17894	ctg3345	695922	699578	+	protein_coding		tyrosine specific protein phosphatase family protein	V	1E042, 1E0EN		Tyrosine specific protein phosphatase family protein
Cucsa.339000	954.631073	480.360576	-0.990825544	0.04434729	Cucsat.PASA.G12731	ctg1838	3262321	3264503	-	protein_coding		protein disulfide oxidoreductase activity	O	1E0KF		Glutaredoxin family protein, putative
Cucsa.311540	956.249292	471.190062	-1.021077664	0.01180601	Cucsat.PASA.G12970	ctg1838	8150850	8153049	-	protein_coding		UDP-Glycosyltransferase	C, G	1DTCQ		Glycosyltransferase
Cucsa.276280	956.502732	408.497925	-1.227440339	0.00153544	Cucsat.PASA.G7823	ctg1556	1764215	1767730	+	protein_coding		TPR repeat-containing thioredoxin TTL1-like	O	1EK3D		TPR repeat-containing thioredoxin TTL1
Cucsa.284990	958.233028	361.028001	-1.408265804	0.000018099	Cucsat.PASA.G9492	ctg1673	1433776	1435800	-	protein_coding		dof zinc finger protein	K	1E21B	Dof	Dof zinc finger protein	C2C2-Dof	TF	C2C2->C2C2-Dof
Cucsa.078370	962.800028	549.44014	-0.809273871	0.04051827	Cucsat.PASA.G3189	ctg1041	2108861	2121103	+	protein_coding		Protein of unknown function (DUF3685)	S	1DZFV		Phosphoglycolate phosphatase
Cucsa.219910	965.305289	384.394214	-1.328398663	0.00167974
Cucsa.177330	970.535177	234.739355	-2.047720769	0.0000000011099	Cucsat.PASA.G12370	ctg1837	1323373	1324751	+	protein_coding						Unknown protein
Cucsa.334720	976.038007	1852.32971	0.924331684	0.01318609	Cucsat.PASA.G5362	ctg1267	191604	204605	-	protein_coding		ATP-dependent	A	1DSIM		ATP-dependent DNA helicase RecQ
Cucsa.112500	976.554675	563.226791	-0.793984859	0.03117787	Cucsat.PASA.G14625	ctg1869	2605785	2616842	+	protein_coding	OSI_09763, OSI_32319	NAC domain-containing protein 74-like | RNA recognition motif-containing protein | (No apical meristem) protein	A, S	1DVRD, 1E6A9, 1DS71	NAC	NAC domain protein	NAC	TF	NAC
Cucsa.049840	981.618841	450.044724	-1.125094563	0.00329213	Cucsat.PASA.G3034	ctg1041	6810442	6821908	-	protein_coding		MYSc	Z	1DYQ7		Myosin family protein, putative, expressed
Cucsa.343130	986.044477	304.931659	-1.693166779	0.00000026086
Cucsa.272510	990.855204	496.468622	-0.99697171	0.0038248
Cucsa.308840	992.570855	336.371896	-1.561112922	0.00036066
Cucsa.350610	993.984351	362.697365	-1.454456874	0.0000096262	Cucsat.PASA.G11475	ctg1808	148	2277	+	protein_coding		Domain of unknown function (DUF1817)	S	1DSC5		Chlororespiratory reduction 6
Cucsa.146740	994.773959	2375.84664	1.256001064	0.03078627	Cucsat.PASA.G8366	ctg1557	441378	444392	-	protein_coding		RINGv	A	1E5FR		RING/FYVE/PHD zinc finger protein
Cucsa.164750	994.861678	499.889579	-0.9928865	0.00508787	Cucsat.PASA.G15229	ctg197	1516646	1519006	+	protein_coding	OSI_26037	UDP-glycosyltransferase	C, G	1DY5K		Glycosyltransferase
Cucsa.096420	996.543257	2693.24272	1.434339919	0.000047901	Cucsat.PASA.G16851	ctg24	2114360	2119580	-	protein_coding	OSI_06274	Heat Shock Protein	O	1E44W		Small heat-shock protein, putative
Cucsa.167420	997.444942	46.4833864	-4.423450126	1.4898E-39	Cucsat.PASA.G8432	ctg1557	2114009	2120543	-	protein_coding		TOPRIM	S	9.9999999999999998E+108		Nucleic acid binding protein, putative
Cucsa.026460	999.34096	525.562494	-0.927114664	0.00804241	Cucsat.PASA.G15852	ctg2100	271626	273718	+	protein_coding		Glutamate decarboxylase	E	1DRDR		glutamate decarboxylase
Cucsa.074720	1002.50911	1954.19732	0.962960802	0.01172902	Cucsat.PASA.G235	ctg1	5311455	5314816	-	protein_coding		Pentatricopeptide repeat-containing protein	S	1DSNC		Pentatricopeptide repeat-containing protein, putative
Cucsa.007390	1006.22314	566.617652	-0.828502821	0.03344568	Cucsat.PASA.G20643	ctg62	363693	402236	-	protein_coding		Alpha amylase, C-terminal all-beta domain	G	1EAK3, 1DSVF		1,4-alpha-glucan branching enzyme, putative
Cucsa.042300	1007.49527	280.833454	-1.842986357	0.000000019985	Cucsat.PASA.G886	ctg1	3602698	3606449	+	protein_coding			S	1E5XP		Transmembrane protein, putative
Cucsa.359040	1012.33036	1769.64131	0.805776804	0.03913465	Cucsat.PASA.G3513	ctg1047	119057	122826	-	protein_coding		Protein of unknown function (DUF632)	S	1DY6N		Protein of unknown function (DUF630 and DUF632)
Cucsa.259500	1015.91767	350.291353	-1.536156205	0.00025169	Cucsat.PASA.G295	ctg1	6716666	6718202	-	protein_coding						Unknown protein
Cucsa.129160	1022.29297	388.743979	-1.394916466	0.00001342	Cucsat.PASA.G21435	ctg910	3262292	3273432	+	protein_coding		LRR receptor-like serine threonine-protein kinase	T	1DQUX		Leucine-rich receptor-like kinase family protein
Cucsa.088280	1022.45869	577.869485	-0.823226959	0.02281585
Cucsa.056070	1022.77549	426.593098	-1.261556963	0.0001559
Cucsa.384890	1034.4684	231.955407	-2.156970189	0.0000000000082589
Cucsa.218050	1034.69748	428.417806	-1.272118671	0.01457176	Cucsat.PASA.G9314	ctg1658	1203656	1218527	-	protein_coding		UDP-Glycosyltransferase	C, G	1DTCQ		Glycosyltransferase
Cucsa.132260	1034.69748	2181.79296	1.076305188	0.00276143	Cucsat.PASA.G19498	ctg4	1282651	1287430	-	protein_coding			S	1E2YY, 1E3HK		Histone acetyltransferase
Cucsa.237930	1037.50982	461.101665	-1.169968218	0.0052423	Cucsat.PASA.G8226	ctg1557	3155123	3159809	+	protein_coding	OSI_34885	alpha/beta hydrolase fold	S	1EKGK		methyl esterase 17
Cucsa.180980	1039.28884	258.735217	-2.006048321	0.00000001172	Cucsat.PASA.G10692	ctg1681	810345	813359	+	protein_coding			S	1E6JZ		At5g35732
Cucsa.086080	1041.32622	242.39662	-2.102980607	0.00000020636
Cucsa.303880	1044.49437	2226.42668	1.091925392	0.04507362	Cucsat.PASA.G21073	ctg910	1207986	1211904	-	protein_coding		alpha,alpha-trehalase (EC 3.2.1.28)	G	1DYMW		Trehalase
Cucsa.310320	1044.95253	2662.70555	1.349455493	0.000083818	Cucsat.PASA.G13466	ctg1838	7194802	7198169	+	protein_coding			S	1E3HK		Histone acetyltransferase
Cucsa.106480	1047.20435	367.665889	-1.510075759	0.000005544	Cucsat.PASA.G12008	ctg1820	4863001	4867396	-	protein_coding		Maf-like protein	D	1DTYB		Maf-like protein
Cucsa.375440	1048.12068	64.1933872	-4.029236339	2.0917E-35	Cucsat.PASA.G8796	ctg1575	631447	633510	-	protein_coding		Bet_v_1	S	1E5V7		Major latex protein
Cucsa.354360	1053.14584	108.935722	-3.273156219	1.0609E-24
Cucsa.253870	1054.10118	550.856751	-0.936264244	0.03361138	Cucsat.PASA.G1252	ctg1	10296592	10298816	+	protein_coding	OSI_19891	AWPM-19-like membrane family protein	S	1E3FR		AWPM-19-like membrane family protein
Cucsa.132340	1054.2279	407.37629	-1.371752854	0.000024225	Cucsat.PASA.G19503	ctg4	1352816	1357654	-	protein_coding		STYKc	T	1DYGQ		Protein kinase				RLK-Pelle_RLCK-VIIa-2
Cucsa.219440	1055.23194	2239.00481	1.085297485	0.00212981	Cucsat.PASA.G9133	ctg1658	232358	235001	+	protein_coding	CAD	Cinnamyl alcohol dehydrogenase	Q	1DQER		Cinnamyl alcohol dehydrogenase
Cucsa.122800	1056.353	2188.35081	1.050752022	0.0042168	Cucsat.PASA.G9066	ctg1635	2098525	2100740	+	protein_coding		ras-related protein	U	1DPYH		Rab protein
Cucsa.083950	1056.80384	2422.74071	1.196932399	0.02709618	Cucsat.PASA.G1687	ctg1002	125949	132449	-	protein_coding		E3 ubiquitin-protein ligase	O	1DQKH		E3 ubiquitin-protein ligase RGLG2-like protein
Cucsa.005380	1060.31075	1867.26124	0.816436635	0.04650256	Cucsat.PASA.G17288	ctg27	2078728	2083618	+	protein_coding		Vps51/Vps67	U	1DR36		exocyst complex component 84B
Cucsa.149240	1062.34321	2231.97568	1.071071384	0.00198619	Cucsat.PASA.G18792	ctg3412	184554	187538	-	protein_coding		Remorin, C-terminal region	S	1DV3V		DNA binding protein
Cucsa.236920	1063.13281	301.0601	-1.820198415	0.0000013371	Cucsat.PASA.G8193	ctg1557	2562565	2564956	+	protein_coding		GDSL esterase lipase	S	1DYUA		Lipase, GDSL
Cucsa.097470	1064.95083	3806.67299	1.837743822	0.00000001172	Cucsat.PASA.G16901	ctg24	2740356	2746103	-	protein_coding		BTB POZ domain-containing protein	S	1DR7J		Phototropic-responsive NPH3 family protein
Cucsa.031520	1066.79813	433.457035	-1.299326295	0.00008691
Cucsa.147800	1067.15393	444.52414	-1.263434619	0.00017103	Cucsat.PASA.G10592	ctg1679	674141	676720	-	protein_coding		expressed protein	S	1DPVV		Protein of unknown function (DUF789)
Cucsa.313420	1067.84118	3254.63021	1.607796547	0.00026169	Cucsat.PASA.G13589	ctg1838	9620513	9626268	+	protein_coding		Nitrate transporter	P	1DU3V		nitrate transporter 1.5
Cucsa.366790	1068.4017	552.779558	-0.950678012	0.00482757	Cucsat.PASA.G15946	ctg2178	184159	185662	-	protein_coding		Pentatricopeptide repeat-containing protein	S	1DYPB		Pentatricopeptide repeat-containing protein, putative
Cucsa.313810	1069.04995	486.256076	-1.136541078	0.00096408	Cucsat.PASA.G5310	ctg1251	180834	183394	-	protein_coding		FAD binding domain	C	1DXB2		FAD/NAD(P)-binding oxidoreductase family protein
Cucsa.369190	1070.47316	429.379543	-1.317923258	0.00010306
Cucsa.236500	1071.49185	495.951881	-1.111348819	0.00146344	Cucsat.PASA.G15876	ctg211	311549	315581	+	protein_coding		Peptidyl-prolyl cis-trans isomerase	O	1DXHP		Peptidyl-prolyl cis-trans isomerase
Cucsa.027420	1071.59421	492.520456	-1.121503144	0.00074558
Cucsa.172900	1071.59421	545.85273	-0.973175022	0.00614316	Cucsat.PASA.G9388	ctg1672	74042	76007	+	protein_coding			S	1E4R3		DUF740 family protein
Cucsa.299730	1072.28146	2288.62834	1.093799556	0.00220133
Cucsa.302820	1073.64131	4553.72506	2.084535103	0.00000000018011	Cucsat.PASA.G21117	ctg910	1979316	1985635	-	protein_coding	IQD22	IQ calmodulin-binding motif family protein	S	1DSN2		Protein IQ-DOMAIN 31-like protein
Cucsa.128990	1073.74367	2137.74888	0.993442765	0.00548551	Cucsat.PASA.G21198	ctg910	3385511	3391527	-	protein_coding		expressed protein	S	1E+269		DNA-directed RNA polymerase subunit beta
Cucsa.061950	1075.67869	1993.20998	0.889846498	0.02252476	Cucsat.PASA.G15059	ctg1918	164369	168277	-	protein_coding		transcription factor bHLH68-like | Transcription factor	K	1DS5T, 1E9WZ		Transcription factor bHLH68
Cucsa.111520	1079.20264	604.224142	-0.836810049	0.02210143	Cucsat.PASA.G14589	ctg1869	1854896	1858279	+	protein_coding		WUSCHEL-related homeobox 1-like	K	1E14Z	WOX	WUSCHEL-related homeobox 1-like protein	HB-WOX	TF	HB->HB-WOX
Cucsa.140670	1079.49508	341.336711	-1.661089181	0.00000014334	Cucsat.PASA.G18908	ctg3419	751838	755240	+	protein_coding	OSI_09968	subtilisin-like protease SDD1-like	O	1DUDS		Subtilisin-like protease
Cucsa.126010	1082.07835	172.693364	-2.647520413	9.1336E-17	Cucsat.PASA.G14865	ctg1869	6321383	6327468	+	protein_coding		protein TRANSPARENT TESTA 12-like	V	1DXTG		Protein DETOXIFICATION
Cucsa.059630	1085.43658	562.998346	-0.94707284	0.01294374
Cucsa.158390	1087.04015	466.473361	-1.220538631	0.0001951
Cucsa.368130	1089.02389	170.665339	-2.673793605	4.0132E-17
Cucsa.312160	1089.55273	420.762702	-1.372657294	0.000053393	Cucsat.PASA.G12996	ctg1838	8687072	8691902	-	protein_coding		phosphoglycerate	G	1DQNJ		Phosphoglycerate mutase-like protein
Cucsa.328020	1091.74852	2203.60942	1.013227967	0.00643091	Cucsat.PASA.G4315	ctg1170	499078	505525	+	protein_coding		ACT domain	S	1DXFM		ACT domain-containing protein
Cucsa.065720	1096.27651	629.293211	-0.800807452	0.03689208	Cucsat.PASA.G13681	ctg184	862995	868803	-	protein_coding		Integral membrane protein TerC family	P	1DU59		integral membrane TerC family protein
Cucsa.161310	1096.60796	329.036626	-1.736727762	0.00000003814
Cucsa.325280	1098.14817	340.104143	-1.691024246	0.000000077105	Cucsat.PASA.G5415	ctg1268	191360	195621	-	protein_coding		cAMP-regulated phosphoprotein/endosulfine conserved region	S	1E5VE		Negatively light-regulated protein, putative, expressed
Cucsa.353930	1102.84189	3553.20238	1.687893885	0.000082694	Cucsat.PASA.G6748	ctg1502	1394377	1400196	-	protein_coding		Protein PHLOEM protein 2-LIKE	S	1DU9E		Phloem lectin 17 kDa
Cucsa.283890	1103.2367	384.037552	-1.52242306	0.0000059069
Cucsa.002560	1103.71922	303.665087	-1.861820251	0.0000000070457	Cucsat.PASA.G10161	ctg1673	6536094	6538764	+	protein_coding	OSI_11024	PsbP-like protein 2	S	1DS75		PsbP-like protein 2
Cucsa.084670	1112.0149	438.13018	-1.343744614	0.00024236	Cucsat.PASA.G3295	ctg1041	4635083	4636730	+	protein_coding			S	1E4RW		Plant/F4C21-7 protein, putative
Cucsa.090200	1115.38777	197.223282	-2.499643579	0.00000000013006
Cucsa.343230	1115.42677	2731.9522	1.292336436	0.00974722	Cucsat.PASA.G13454	ctg1838	6993883	6998962	+	protein_coding		calcium-dependent protein kinase	T	1DQU0		Calcium-dependent protein kinase, putative				CAMK_CDPK
Cucsa.302250	1115.93365	479.67026	-1.218136355	0.00039526	Cucsat.PASA.G21394	ctg910	2445535	2449546	+	protein_coding		Copper amine oxidase, N2 domain | amine oxidase	Q	1DXS0, 1E1TU		Amine oxidase
Cucsa.251500	1118.4292	598.772003	-0.901395259	0.00730855	Cucsat.PASA.G1347	ctg1	12065371	12068105	+	protein_coding			O	1EMM2		Low psii accumulation2, putative
Cucsa.250260	1122.46003	34050.4555	4.922938121	5.4336E-17	Cucsat.PASA.G16040	ctg2178	896380	898746	+	protein_coding		cytochrome P450	Q	1DQEP		Cytochrome P450, putative
Cucsa.312070	1122.6794	389.993013	-1.525425817	0.04720736	Cucsat.PASA.G12991	ctg1838	8596276	8611536	-	protein_coding		Rhamnogalacturonate lyase	S	1DWR6		Rhamnogalacturonate lyase family protein
Cucsa.044320	1124.43405	2578.3754	1.197263277	0.00068916	Cucsat.PASA.G1935	ctg1002	4420298	4423993	-	protein_coding	TMT2	Monosaccharide-sensing protein	G	1DWRS		Monosaccharide-sensing protein 2
Cucsa.042420	1124.52177	456.6866	-1.300035227	0.0001078	Cucsat.PASA.G174	ctg1	3673312	3675000	-	protein_coding		pirin-like protein	S	1DY6Q		Pirin-like protein
Cucsa.284850	1125.41374	2149.45322	0.933514228	0.01364414	Cucsat.PASA.G9893	ctg1673	1366229	1369250	+	protein_coding		galactoside 2-alpha-L-fucosyltransferase-like	G	1DYD1		Galactoside 2-alpha-L-fucosyltransferase, putative
Cucsa.332800	1128.31381	571.547597	-0.981222811	0.00449753	Cucsat.PASA.G21533	ctg944	375659	388476	+	protein_coding		Pentatricopeptide repeat-containing protein	E	1DQXQ		Pentatricopeptide repeat-containing protein, putative
Cucsa.239760	1129.27885	609.807919	-0.888974982	0.02207615	Cucsat.PASA.G2633	ctg1006	481750	482869	+	protein_coding	OSI_17424	expressed protein	S	1E3PD		Filamentous hemagglutinin transporter fhaC
Cucsa.127420	1129.4495	3650.01033	1.692280777	0.0000012123	Cucsat.PASA.G1872	ctg1002	3565726	3577297	-	protein_coding		Pyridine nucleotide-disulfide oxidoreductase domain-containing protein | Putative methyltransferase	A, H	1EMDB, 1DU09		Pyridine nucleotide-disulfide oxidoreductase domain-containing 2
Cucsa.361110	1133.86049	3820.58916	1.75255198	0.02566941
Cucsa.112350	1143.72074	637.695739	-0.842794694	0.02427793
Cucsa.196730	1145.1586	331.63063	-1.787898247	0.000061459
Cucsa.129660	1151.12445	66.6511428	-4.110270391	9.7975E-38
Cucsa.240860	1154.63869	3233.37868	1.48560101	0.000016818	Cucsat.PASA.G6711	ctg1502	92447	102584	-	protein_coding	UBC9, UBC	ubiquitin-conjugating enzyme	O	1DPV3		Ubiquitin-conjugating enzyme E2
Cucsa.182000	1155.01885	602.954178	-0.937796119	0.00721142	Cucsat.PASA.G7582	ctg1528	4952369	4955021	+	protein_coding		Pentatricopeptide repeat-containing protein	I	1DUZB		Pentatricopeptide repeat-containing protein
Cucsa.228340	1156.67607	455.508542	-1.344434874	0.00199542	Cucsat.PASA.G17174	ctg2699	285417	295468	+	protein_coding	SRT2, EIF6	NAD-dependent protein deacetylase which modulates the activities of several enzymes which are inactive in their acetylated form (By similarity) | Binds to the 60S ribosomal subunit and prevents its association with the 40S ribosomal subunit to form the 80S initiation complex in the cytoplasm. May also be involved in ribosome biogenesis (By similarity) | psbP domain-containing protein 2	S, B, K, J	1DYTD, 1DU4R, 1E0JE		NAD-dependent protein deacylase
Cucsa.146700	1162.52491	602.050606	-0.949304969	0.00675678
Cucsa.288760	1164.66466	2997.37249	1.363783762	0.00079638	Cucsat.PASA.G7535	ctg1528	4205329	4208028	+	protein_coding		pectinesterase	G	1DWU2		Pectinesterase
Cucsa.064410	1166.87748	482.018641	-1.275492236	0.000084954
Cucsa.392510	1173.67194	75.847537	-3.951783063	9.0942E-33
Cucsa.056250	1175.9384	532.739593	-1.142310079	0.00025626	Cucsat.PASA.G4338	ctg1170	848150	853034	+	protein_coding		65-kDa microtubule-associated protein	Z	1DRF5		microtubule-associated protein 65-8
Cucsa.044880	1177.32261	8652.21999	2.877560647	1.1477E-16
Cucsa.219060	1179.3697	183.264962	-2.686013148	1.3738E-17	Cucsat.PASA.G9282	ctg1658	522704	524348	-	protein_coding		Photosystem I reaction centre subunit N (PSAN or PSI-N)	S	1E55B		Photosystem I reaction center subunit N
Cucsa.007150	1181.07564	603.975589	-0.967539219	0.00559695	Cucsat.PASA.G20706	ctg62	685050	713309	+	protein_coding		ABC1 family	S	1DSP2		ABC-1 domain protein
Cucsa.285860	1181.139	206.375225	-2.516837064	2.1597E-16	Cucsat.PASA.G9527	ctg1673	1997050	2000050	-	protein_coding		Nodulin MtN21 family protein	S	1DZRS		WAT1-related protein
Cucsa.290860	1182.18205	486.968158	-1.279552876	0.00384393
Cucsa.205420	1184.14143	543.067679	-1.124637492	0.00079349	Cucsat.PASA.G2933	ctg1041	5439281	5441036	-	protein_coding	CCB3	YGGT family	S	1E54H		Integral membrane protein, putative
Cucsa.198340	1194.22105	2151.56772	0.849318353	0.03805261
Cucsa.272310	1195.04473	523.470594	-1.190884213	0.00038484
Cucsa.205340	1197.10647	2596.70654	1.117131516	0.01211079	Cucsat.PASA.G3341	ctg1041	5537942	5540853	+	protein_coding		pectinesterase	G	1DSA6		Pectinesterase
Cucsa.284710	1198.54432	360.747198	-1.732223165	0.0000070867	Cucsat.PASA.G9886	ctg1673	1275860	1279548	+	protein_coding	MINE1	cell division topological specificity factor	S	1E1V7		Cell division topological specificity factor-like protein
Cucsa.111400	1200.04553	2403.37548	1.001972909	0.0057819
Cucsa.302120	1201.54675	688.659441	-0.803030163	0.03444123	Cucsat.PASA.G21400	ctg910	2537357	2544418	+	protein_coding		NAC domain-containing protein	K	1DR7I	NAC	NAC domain-containing protein, putative	NAC	TF	NAC
Cucsa.043330	1202.77988	662.683117	-0.859981566	0.01861707	Cucsat.PASA.G1896	ctg1002	3864837	3867049	-	protein_coding		protein disulfide oxidoreductase activity | Oxidoreductase-like protein, N-terminal	S, O	1E8D2, 1E557		Oxidoreductase-like, N-terminal
Cucsa.109760	1205.37778	363.255842	-1.730427475	0.0000000098057
Cucsa.104950	1210.0325	9572.28731	2.9838179	0.0003853	Cucsat.PASA.G2313	ctg1002	3477303	3480693	+	protein_coding		homeobox-leucine zipper protein	K	1E33E	HD-ZIP	Homeobox-leucine zipper family protein	HB-other	TF	HB->HB-other
Cucsa.032450	1211.61172	538.29416	-1.170460761	0.00037251	Cucsat.PASA.G15595	ctg2009	2676218	2682085	+	protein_coding		Protein of unknown function (DUF3082)	S	1DS4X		Transmembrane protein, putative
Cucsa.101620	1213.34202	584.490567	-1.053734627	0.04821046
Cucsa.044890	1216.091	2858.4771	1.232995542	0.00047776	Cucsat.PASA.G1958	ctg1002	4727957	4729343	-	protein_coding		RING	O	1E6DJ		RING/U-box superfamily protein
Cucsa.159630	1219.06414	570.440974	-1.095624517	0.02661265	Cucsat.PASA.G4952	ctg1227	771548	773699	-	protein_coding		Salt tolerance-like protein	S	1E0YM	DBB	Zinc finger, B-box	Others	TR	Others
Cucsa.259050	1224.41104	731.81514	-0.742536786	0.04059296
Cucsa.140500	1225.24936	694.560518	-0.818903086	0.02965968	Cucsat.PASA.G18873	ctg3419	615408	618699	-	protein_coding		carbohydrate kinase family protein	G	1DQH0		pfkB-like carbohydrate kinase family protein
Cucsa.240710	1225.80017	494.008453	-1.311116181	0.01237621	Cucsat.PASA.G6646	ctg1502	290107	295003	+	protein_coding		Peptidyl-prolyl cis-trans isomerase | FKBP-type peptidyl-prolyl cis-trans isomerase	O	1EK5W, 1E2T5		Peptidyl-prolyl cis-trans isomerase
Cucsa.307230	1225.91225	2158.86918	0.816420108	0.04202035	Cucsat.PASA.G12475	ctg1837	2837740	2842193	+	protein_coding	AP2, AP2D23	floral homeotic protein APETALA | Transcription factor	K	1DRGC, 1DTH7	AP2	AP2-like ethylene-responsive transcription factor	AP2/ERF-AP2	TF	AP2/ERF->AP2/ERF-AP2
Cucsa.011080	1229.93337	386.435419	-1.670280921	0.00000010516	Cucsat.PASA.G9703	ctg1673	5922655	5927156	-	protein_coding		cytochrome P450	Q	1DUGS		Cytochrome P450, putative
Cucsa.059800	1231.22986	2473.6654	1.006550247	0.00498072	Cucsat.PASA.G204	ctg1	4299173	4303439	-	protein_coding	GPT	glucose-6-phosphate phosphate translocator	G	1DX2J		Glucose-6-phosphate/phosphate-translocator family protein
Cucsa.260300	1231.5613	2141.88963	0.798395699	0.04559514	Cucsat.PASA.G261	ctg1	6004061	6013360	-	protein_coding		ion channel	M	1E0GM		Mechanosensitive ion channel protein 2
Cucsa.081200	1232.87243	3980.8366	1.691048125	0.02011849	Cucsat.PASA.G18627	ctg3379	2526774	2533159	-	protein_coding		Cation_ATPase_N	F	1EB56		Plasma membrane ATPase
Cucsa.086810	1235.56777	670.592374	-0.881666166	0.03216377	Cucsat.PASA.G1583	ctg1000	82890	87402	+	protein_coding		Plastocyanin-like domain	S	1E22S		early nodulin-like protein 18
Cucsa.235850	1238.6092	2157.19384	0.800434749	0.03907422	Cucsat.PASA.G18336	ctg3347	55893	67187	+	protein_coding	OSI_00630	Domain of unknown function (DUF1767)	S	1DQ3D		Tudor domain-containing protein 3
Cucsa.157230	1238.6092	3156.27079	1.349499917	0.000073326	Cucsat.PASA.G11118	ctg1740	574920	578954	-	protein_coding		Squamosa promoter-binding-like protein	K	1DW84	SBP	Squamosa promoter-binding protein	SBP	TF	SBP
Cucsa.245770	1240.63194	209.753139	-2.564310864	6.0796E-17
Cucsa.242290	1245.88619	2530.66421	1.022343808	0.00396512	Cucsat.PASA.G13142	ctg1838	936223	943614	+	protein_coding		glutamate carboxypeptidase	P, O	1DPPV		Glutamate carboxypeptidase, putative
Cucsa.098690	1247.65549	666.386334	-0.904788897	0.00797721
Cucsa.236180	1248.40609	439.916016	-1.504787272	0.0000027472
Cucsa.074310	1249.5125	7.50904797	-7.378519613	9.1763E-93	Cucsat.PASA.G217	ctg1	4878184	4882026	-	protein_coding		synthase	S	1DTPY		(+)-gamma-cadinene synthase
Cucsa.321760	1251.9934	218.836891	-2.51629909	2.4895E-16
Cucsa.120820	1252.59293	440.95574	-1.506211883	0.00171416	Cucsat.PASA.G18292	ctg3345	4795501	4798023	-	protein_coding			S	1E7PP		BnaA05g01230D protein
Cucsa.175400	1253.92842	6107.29731	2.284079081	0.00000000024688	Cucsat.PASA.G12229	ctg1837	2557591	2563086	-	protein_coding		E3 ubiquitin-protein ligase	O	1DS5Y		Ankyrin repeat family protein
Cucsa.176010	1254.89347	591.160777	-1.085942437	0.00152105
Cucsa.333000	1259.01695	191.406833	-2.717583466	4.2795E-19
Cucsa.318800	1261.72693	337.625845	-1.90190246	0.00000000081678	Cucsat.PASA.G19100	ctg35	330439	334535	+	protein_coding		cytochrome P450	Q	1DXIX		Cytochrome P450, putative
Cucsa.352530	1262.24846	258.653713	-2.286902109	0.000000000000099767	Cucsat.PASA.G20975	ctg907	391259	406103	+	protein_coding		Cyclin, C-terminal domain | Protein of unknown function (DUF3223)	S, D	1E3M4, 1EAW2		Cyclin d3
Cucsa.190600	1262.41418	596.745066	-1.080998676	0.00128595	Cucsat.PASA.G5501	ctg1269	427464	433064	-	protein_coding		May be involved in modulation of pathogen defense and leaf cell death (By similarity)	D	1DRMM		MLO-like protein
Cucsa.092230	1266.38165	493.854241	-1.358555051	0.01090228
Cucsa.379790	1270.74886	485.954047	-1.386787133	0.0000075412	Cucsat.PASA.G5484	ctg1269	18662	21100	-	protein_coding		heavy metal-associated domain containing protein, expressed	P	1DTN5		Chloroplast-targeted copper chaperone protein, putative
Cucsa.193360	1274.52625	625.044752	-1.027929693	0.02931663	Cucsat.PASA.G21309	ctg910	822739	825550	+	protein_coding		2-oxoacid-dependent dioxygenase	Q	1DSJT		2-oxoglutarate (2OG) and Fe(II)-dependent oxygenase superfamily protein
Cucsa.174540	1275.19885	3073.30888	1.269070536	0.00016092
Cucsa.303480	1276.2809	388.903932	-1.714460164	0.00004012	Cucsat.PASA.G21090	ctg910	1487309	1488367	-	protein_coding		Heavy metal-associated domain containing protein	P	1E5JT		Heavy-metal-associated domain-containing protein
Cucsa.199800	1284.05505	5310.18625	2.048055405	0.0000006238	Cucsat.PASA.G11155	ctg1780	113810	118689	-	protein_coding		Transcription factor	K	1DVZS	bZIP	BZIP family transcription factor family protein	bZIP	TF	bZIP
Cucsa.067140	1284.86902	2558.02215	0.993407459	0.0156604	Cucsat.PASA.G13741	ctg184	2011689	2015127	-	protein_coding		Clathrin light chain	U	1E3YR		Clathrin light chain protein
Cucsa.116970	1287.88609	719.688708	-0.839560069	0.02412092	Cucsat.PASA.G19448	ctg4	306606	312615	-	protein_coding		Tetraspanin family	S	1EGD7, 1DVCG		Tetraspanin family protein
Cucsa.077070	1288.34425	716.746501	-0.845983281	0.01237223	Cucsat.PASA.G6448	ctg1449	917822	921843	-	protein_coding		Uncharacterised BCR, YhbC family COG0779	S	1DUZD		Ribosome maturation factor RimP
Cucsa.301730	1291.97057	3014.3829	1.222289482	0.00052501	Cucsat.PASA.G21412	ctg910	2852042	2855056	+	protein_coding		Plant pleckstrin homology-like region	S	1DZQV		Plant protein of unknown function (DUF828) with plant pleckstrin homology-like region
Cucsa.313190	1293.50346	3317.54341	1.358831429	0.000079175
Cucsa.109750	1299.22319	284.983439	-2.188699303	0.00000000000015286
Cucsa.240350	1299.24755	585.218367	-1.150629387	0.00171416	Cucsat.PASA.G6730	ctg1502	848757	851799	-	protein_coding	PMT5	Transporter	G	1DRWH		Mannitol transporter
Cucsa.374270	1299.73007	283.923766	-2.19463652	0.00021997	Cucsat.PASA.G4235	ctg109	80853	84281	-	protein_coding		germin-like protein	S	1DWAR		Germin-like protein
Cucsa.060070	1310.42865	530.820987	-1.303741486	0.000066476	Cucsat.PASA.G194	ctg1	4078078	4079715	-	protein_coding		CASP-like protein	S	1E3KD		CASP-like protein
Cucsa.322080	1310.73573	2620.10518	0.999247883	0.00519754	Cucsat.PASA.G63	ctg1	918525	931015	-	protein_coding			S	1DZGQ		Survival motor neuron
Cucsa.164580	1320.17682	2487.54012	0.913988622	0.01457338	Cucsat.PASA.G15238	ctg197	1619147	1621848	+	protein_coding		transcription factor	K	1DYQY	MYB	Myb family transcription factor family protein	MYB	TF	MYB->MYB
Cucsa.367260	1321.60003	678.710571	-0.961417238	0.00675678	Cucsat.PASA.G16960	ctg2417	54799	59051	-	protein_coding			S	1DTX0		Cyclin delta-3, putative
Cucsa.231890	1323.49605	727.057479	-0.864212559	0.04978141	Cucsat.PASA.G4944	ctg1227	634559	640559	-	protein_coding	CKX4	cytokinin	C	1DREE		Cytokinin oxidase/dehydrogenase
Cucsa.074810	1325.69915	688.522789	-0.945177103	0.00400313	Cucsat.PASA.G241	ctg1	5379102	5382258	-	protein_coding		Sodium Bile acid symporter family	P	1DWV3		Sodium Bile acid symporter family protein, expressed
Cucsa.254040	1328.33113	2542.04863	0.936376797	0.00989978
Cucsa.327940	1330.9534	17761.4836	3.738220133	3.4557E-27	Cucsat.PASA.G4320	ctg1170	575469	577921	+	protein_coding		cytochrome P450	Q	1DRF9		Cytochrome P450 family protein
Cucsa.178750	1331.91844	734.092904	-0.859471184	0.01557032	Cucsat.PASA.G8666	ctg1558	1898858	1904626	-	protein_coding		Endoglucanase	S	1DQDG		Endoglucanase
Cucsa.231880	1336.33437	804.619489	-0.731902445	0.04715468
Cucsa.201790	1347.60811	457.987822	-1.557019873	0.00000028695	Cucsat.PASA.G21284	ctg910	445484	447525	+	protein_coding		membrane-associated kinase regulator	T	1E5YZ		Membrane-associated kinase regulator-like protein, putative
Cucsa.124030	1349.84529	573.770773	-1.234247675	0.00020798	Cucsat.PASA.G1601	ctg1000	378257	383594	+	protein_coding		Saccharopine dehydrogenase	Q	1DVAX		Saccharopine dehydrogenase
Cucsa.104070	1352.71128	2897.93436	1.09917097	0.00242785	Cucsat.PASA.G1825	ctg1002	2903878	2910147	-	protein_coding			S	1DSI2		Ribosomal protein L10 family protein isoform 2
Cucsa.198120	1359.22301	800.006958	-0.764697732	0.03696013	Cucsat.PASA.G14541	ctg1869	897711	901208	+	protein_coding	UGD2	UDP-glucose 6-dehydrogenase	G	1DZ3D		UDP-glucose 6-dehydrogenase family protein
Cucsa.212940	1362.51788	784.938551	-0.795623542	0.02717462
Cucsa.312480	1368.29365	2730.1608	0.996608042	0.00431547	Cucsat.PASA.G13552	ctg1838	8905065	8910545	+	protein_coding			S	1DZ7R		Sequence-specific DNA-binding transcription factor
Cucsa.124260	1375.3952	3179.43945	1.208926215	0.00054143	Cucsat.PASA.G1611	ctg1000	533671	537347	+	protein_coding		zinc finger protein	K	1DQFZ	C2H2	Zinc finger family protein	C2H2	TF	C2H2
Cucsa.340020	1375.69736	805.054557	-0.773004664	0.04692078	Cucsat.PASA.G13296	ctg1838	4052638	4055482	+	protein_coding	OSI_00160	F-box LRR-repeat protein	S	1DW9H		F-box/LRR protein
Cucsa.219670	1376.39925	684.610251	-1.007544209	0.04180819
Cucsa.308550	1379.54304	2430.5694	0.817103858	0.03796786	Cucsat.PASA.G10518	ctg1678	428367	436341	+	protein_coding		amino acid transporter	E	1DY7Q		Transmembrane amino acid transporter family protein
Cucsa.349290	1381.09297	2879.58997	1.060052959	0.03852787	Cucsat.PASA.G6335	ctg1429	467524	469313	-	protein_coding	OSI_07405		S	1E5WM		Humj1 family protein
Cucsa.236470	1382.67219	553.22073	-1.32153203	0.04005489	Cucsat.PASA.G21518	ctg944	67008	69919	+	protein_coding		transporter	P	1DYGU		Zinc transporter
Cucsa.128570	1383.21807	500.967135	-1.465240753	0.01324636	Cucsat.PASA.G2977	ctg1041	5985481	5987607	-	protein_coding		Polygalacturonase	M	1DVYV		Pectin lyase-like superfamily protein
Cucsa.238460	1386.6543	3243.54643	1.225963927	0.00035336	Cucsat.PASA.G8522	ctg1557	3549491	3553624	-	protein_coding		abhydrolase domain-containing protein | Prolyl oligopeptidase family	S	1DS2K, 1EAZ3		alpha/beta-Hydrolases superfamily protein
Cucsa.385000	1389.42765	203.504404	-2.771358789	0.00000001171	Cucsat.PASA.G17907	ctg3345	1020364	1022586	+	protein_coding						BnaC03g34540D protein
Cucsa.321710	1391.80619	630.277799	-1.142898575	0.00050229	Cucsat.PASA.G780	ctg1	1281753	1283844	+	protein_coding		TLD	S	1DW03		TLD protein
Cucsa.339190	1392.36671	609.777527	-1.191184344	0.00014616	Cucsat.PASA.G12738	ctg1838	3410994	3412782	-	protein_coding		Thaumatin family	S	1DUNP		Pathogenesis-related thaumatin family protein
Cucsa.392380	1392.84924	191.507955	-2.862562883	2.0188E-21
Cucsa.128550	1393.86793	617.176587	-1.175338629	0.00026586	Cucsat.PASA.G2978	ctg1041	5997994	6003387	-	protein_coding		Polyketide cyclase / dehydrase and lipid transport	S	1E3H0		Cyclase/dehydrase, putative, expressed
Cucsa.198300	1398.05477	804.421506	-0.79739732	0.01968093	Cucsat.PASA.G14550	ctg1869	1024394	1026729	+	protein_coding		Transcription factor	K	1E55J	TCP	TCP family transcription factor	TCP	TF	TCP
Cucsa.256920	1398.53729	609.198932	-1.198933404	0.00014108
Cucsa.086100	1406.75496	785.236915	-0.841171149	0.0186998	Cucsat.PASA.G14335	ctg1869	6045345	6048169	-	protein_coding			S	1E544		Transmembrane protein, putative
Cucsa.339040	1409.96211	3555.17883	1.334265736	0.000074845	Cucsat.PASA.G12734	ctg1838	3295000	3298087	-	protein_coding		2-aminoethanethiol	S	1DVCQ		2-aminoethanethiol dioxygenase
Cucsa.394690	1411.04416	825.064275	-0.774184722	0.02912258	Cucsat.PASA.G6832	ctg1522	512569	515470	-	protein_coding		CAAX protease self-immunity	S	1E01Q		CAAX amino terminal protease family protein
Cucsa.178930	1414.5194	474.228993	-1.576656189	0.000080623	Cucsat.PASA.G8677	ctg1558	2126407	2133538	-	protein_coding		cellulose synthase	O	1DSQR		Cellulose synthase
Cucsa.310360	1419.88572	668.138146	-1.087556485	0.00118091	Cucsat.PASA.G13468	ctg1838	7239085	7241081	+	protein_coding		Transcription factor	K	1E4B3	ERF	Ethylene-responsive transcription factor WIN1	AP2/ERF-ERF	TF	AP2/ERF->AP2/ERF-ERF
Cucsa.075880	1420.86541	418.190028	-1.764539336	0.00016639
Cucsa.347510	1422.03518	124.987819	-3.508097756	7.0831E-31
Cucsa.207260	1425.40805	345.342914	-2.045273454	0.000000024568	Cucsat.PASA.G14911	ctg1869	7357699	7361065	+	protein_coding		laccase-17-like	Q	1DXAN		Laccase
Cucsa.011530	1431.0571	579.788595	-1.303482382	0.000028239	Cucsat.PASA.G9688	ctg1673	5555167	5563660	-	protein_coding		Protein of unknown function (DUF1645)	S	1E5N8		Protein of unknown function (DUF1645)
Cucsa.109230	1436.60379	596.085114	-1.269071979	0.000099682	Cucsat.PASA.G3876	ctg105	4003344	4008731	+	protein_coding		FGGY family of carbohydrate kinases, C-terminal domain	G	1DS0P		Carbohydrate kinase
Cucsa.271630	1437.89057	858.243727	-0.744494568	0.03248005	Cucsat.PASA.G11311	ctg1798	820864	831740	+	protein_coding		U-box domain-containing protein	S	1EMHV		Armadillo/beta-catenin repeat family protein
Cucsa.257990	1440.48355	4307.1238	1.580171611	0.0000013175
Cucsa.120850	1443.6907	750.038549	-0.944725034	0.00584168
Cucsa.239170	1444.31458	829.021541	-0.800903513	0.02534978	Cucsat.PASA.G18679	ctg3402	29738	54948	-	protein_coding		Ulp1 protease family protein | tRNA guanosine-2'-O-methyltransferase TRM11 homolog	L, O	1EF5G, 1DTH2		tRNA (Guanine(10)-N2)-methyltransferase like
Cucsa.359350	1447.12693	189.298229	-2.934458651	1.0259E-23	Cucsat.PASA.G3527	ctg1047	280415	282315	-	protein_coding		2Fe-2S iron-sulfur cluster binding domain	C	1E4AZ		Photosynthetic NDH subcomplex B 3
Cucsa.174690	1447.12693	2626.06474	0.859711016	0.02440897	Cucsat.PASA.G11590	ctg1820	832641	849517	+	protein_coding		WPP domain-interacting tail-anchored protein	S	1DQ94		WPP domain-interacting tail-anchored protein 1
Cucsa.201330	1448.48678	2884.26565	0.993657529	0.00599078
Cucsa.128390	1449.25203	595.490489	-1.283158136	0.00015495	Cucsat.PASA.G2981	ctg1041	6120461	6121484	-	protein_coding						Unknown protein
Cucsa.303800	1451.15776	504.058712	-1.525540677	0.00000073872	Cucsat.PASA.G21076	ctg910	1270893	1272241	-	protein_coding		Protein of unknown function (DUF3593)	Y, U	1EKJD		ABC-type dipeptide/oligopeptide/nickel transport systems, permease components
Cucsa.050230	1452.08873	599.547903	-1.276182684	0.03849573
Cucsa.079190	1453.65331	3095.75386	1.090607539	0.00204486	Cucsat.PASA.G3163	ctg1041	1068934	1072340	+	protein_coding	ADH1	alcohol dehydrogenase	Q	1DZ78		Alcohol dehydrogenase
Cucsa.251050	1454.19919	452.945016	-1.682817062	0.00081791	Cucsat.PASA.G1368	ctg1	12440653	12441957	+	protein_coding			S	1DTRQ		ATP-dependent Clp protease ATP-binding subunit clpX
Cucsa.173660	1454.92544	3656.35034	1.329459092	0.02635382	Cucsat.PASA.G16298	ctg2246	746859	756794	+	protein_coding		Sucrose-cleaving enzyme that provides UDP-glucose and fructose for various metabolic pathways (By similarity)	M	1DSSW		Sucrose synthase
Cucsa.286160	1461.26174	721.644244	-1.017854914	0.00198858	Cucsat.PASA.G9542	ctg1673	2193822	2200860	-	protein_coding		polygalacturonase	M	1DQ2N		Pectin lyase-like superfamily protein
Cucsa.364450	1467.20323	520.313411	-1.495615922	0.0000011129	Cucsat.PASA.G6171	ctg1425	702182	708320	+	protein_coding		chlorophyll(ide) b reductase NOL, chloroplastic-like | short-chain dehydrogenase reductase	Q	1DQZW, 1EM0E		Short-chain dehydrogenase/reductase family protein
Cucsa.385140	1467.21294	496.731062	-1.562541401	0.00018481
Cucsa.045150	1468.77273	2909.70599	0.986262203	0.04460834	Cucsat.PASA.G2425	ctg1002	4875520	4880724	+	protein_coding		Rhamnogalacturonate lyase family	S	1EAGP		Rhamnogalacturonate lyase family protein
Cucsa.124710	1470.33238	753.723349	-0.96403533	0.00527484
Cucsa.066480	1470.8539	229.634585	-2.679242108	1.9823E-19
Cucsa.135890	1480.79215	652.118919	-1.183162176	0.00461103	Cucsat.PASA.G5832	ctg1402	678636	683503	-	protein_coding		GDSL esterase lipase	S	1DQZQ		GDSL esterase/lipase
Cucsa.084860	1485.09107	741.83997	-1.001371497	0.00253724	Cucsat.PASA.G3303	ctg1041	4809737	4814117	+	protein_coding			S	1DPZX		resistance to phytophthora 1
Cucsa.189540	1486.0464	6974.67363	2.230646545	0.00000027252	Cucsat.PASA.G8609	ctg1558	33000	35488	-	protein_coding	MYB105	myb domain protein	K	1DXV8	MYB	MYB transcription factor	MYB	TF	MYB->MYB
Cucsa.083670	1486.23648	526.93996	-1.495953194	0.00011212
Cucsa.192600	1487.64998	912.641713	-0.70491462	0.04351985	Cucsat.PASA.G12112	ctg1837	522213	524765	-	protein_coding		Protein of unknown function (DUF952)	S	1E40T		GDSL esterase/lipase
Cucsa.043300	1488.91718	3696.53979	1.311911937	0.0004813	Cucsat.PASA.G1894	ctg1002	3845324	3850007	-	protein_coding		Domain of unknown function (DUF702)	S	1DWBF	SRS	Lateral root primordium protein-related, putative	SRS	TF	SRS
Cucsa.048430	1495.84329	688.288687	-1.119873338	0.0007697
Cucsa.260400	1498.15847	604.132759	-1.310252712	0.000024438	Cucsat.PASA.G978	ctg1	5914160	5916512	+	protein_coding		nac domain	S	1DYFI	NAC	NAC domain-containing protein, putative	NAC	TF	NAC
Cucsa.366180	1500.18121	139.143923	-3.430486968	4.4731E-31
Cucsa.009330	1503.93424	796.967335	-0.916148988	0.03287454
Cucsa.354960	1504.89929	790.744149	-0.928384059	0.03444123
Cucsa.162400	1505.66454	638.191141	-1.238339885	0.00102356
Cucsa.349430	1508.54024	870.220781	-0.79369981	0.02664995	Cucsat.PASA.G6383	ctg1429	575699	576790	+	protein_coding		Auxin responsive protein	S	1E4X6		SAUR-like auxin-responsive family protein
Cucsa.341560	1508.89605	574.382626	-1.393409401	0.0000055065	Cucsat.PASA.G12843	ctg1838	5494515	5497344	-	protein_coding		secreted protein	S	1DV51		Membrane lipoprotein lipid attachment site-like protein, putative
Cucsa.200220	1510.95779	696.928869	-1.116380033	0.00051516	Cucsat.PASA.G6516	ctg1450	762432	770398	-	protein_coding		Pentatricopeptide repeat-containing protein	S	1DWU6		Pentatricopeptide repeat-containing protein, putative
Cucsa.005410	1513.23889	2768.95833	0.871703579	0.02917831
Cucsa.116550	1522.32896	766.514345	-0.989895451	0.02091789
Cucsa.265840	1523.84482	633.930061	-1.265320407	0.00736657
Cucsa.099850	1531.42889	484.934139	-1.659017653	0.00029923	Cucsat.PASA.G10878	ctg1681	1307247	1309036	-	protein_coding		Xylem cysteine proteinase	O	1DPS8		xylem cysteine peptidase 1
Cucsa.169930	1533.07147	841.681855	-0.865078032	0.01063448	Cucsat.PASA.G7950	ctg1556	306855	315545	-	protein_coding		Putative tRNA binding domain	J	9.9999999999999998E+184		Nucleic acid-binding, OB-fold-like protein
Cucsa.199970	1534.54832	441.076231	-1.798714154	0.000023103	Cucsat.PASA.G6511	ctg1450	483606	487343	-	protein_coding		CBS domain-containing protein CBSX1, chloroplastic-like	S	1DPTY		Cystathionine beta-synthase (CBS) family protein
Cucsa.341900	1535.11856	858.801984	-0.837952656	0.01201107	Cucsat.PASA.G13388	ctg1838	5850025	5852754	+	protein_coding		cytochrome P450	Q	1ECN4		Cytochrome P450 family protein
Cucsa.302590	1543.1218	517.915802	-1.575062455	0.00000017751	Cucsat.PASA.G21127	ctg910	2179951	2182831	-	protein_coding		Transcription factor	K	1E65V	bHLH	Basic helix-loop-helix transcription factor	bHLH	TF	bHLH
Cucsa.297510	1543.18516	846.544856	-0.866252753	0.00868382	Cucsat.PASA.G10187	ctg1673	7119304	7127689	+	protein_coding			S	1E3K6		RNA-binding family protein, putative isoform 1
Cucsa.327660	1546.45567	885.103926	-0.80504671	0.03956256	Cucsat.PASA.G4280	ctg1170	765482	768198	-	protein_coding		UDP-Glycosyltransferase	C, G	1DR2R		Glycosyltransferase
Cucsa.258270	1550.39878	3288.60903	1.08483816	0.00192278	Cucsat.PASA.G337	ctg1	7383658	7389656	-	protein_coding	MYB7	Transcription factor | Myb-like DNA-binding domain	K	1DZ1H, 1EBUY	MYB	MYB family protein	MYB	TF	MYB->MYB
Cucsa.245100	1550.8423	192.417866	-3.01073733	8.9582E-25
Cucsa.058360	1551.48083	673.642249	-1.203591347	0.00012907
Cucsa.175830	1559.11362	4700.51865	1.592093884	0.0000011017	Cucsat.PASA.G12435	ctg1837	2336418	2340455	+	protein_coding		homeodomain protein	K	1DT2W	TALE	BEL1-like homeodomain protein	HB-BELL	TF	HB->HB-BELL
Cucsa.196260	1565.57664	7744.5193	2.306481562	0.00993419	Cucsat.PASA.G11096	ctg1740	312191	313372	-	protein_coding		peptide methionine sulfoxide reductase	O	1DQH4		Peptide methionine sulfoxide reductase MsrA
Cucsa.386580	1566.05916	18.5789181	-6.397328414	4.5049E-87	Cucsat.PASA.G4005	ctg105	2073603	2078631	-	protein_coding		Mediator complex subunit 28	S	1DY64		Sieve element occlusion protein 1
Cucsa.285800	1568.09654	546.067391	-1.521863471	0.00000030574	Cucsat.PASA.G9525	ctg1673	1968418	1970889	-	protein_coding		Inherit from euNOG: expressed protein	S	1E4FC		DUF4228 domain protein
Cucsa.339240	1577.60099	781.029161	-1.014284042	0.00161427	Cucsat.PASA.G13265	ctg1838	3432227	3436632	+	protein_coding		type I inositol-1,4,5-trisphosphate 5-phosphatase CVP2-like	U	1DYIJ		Type I inositol-1,4,5-trisphosphate 5-phosphatase CVP2-like protein
Cucsa.098640	1577.62535	4307.61025	1.449133084	0.000061527	Cucsat.PASA.G14234	ctg1869	4600755	4604955	-	protein_coding		LRR receptor-like serine threonine-protein kinase	T	1DZ55		Receptor protein kinase, putative				RLK-Pelle_LRR-XI-1
Cucsa.160450	1579.56037	3048.70123	0.948671702	0.00840229	Cucsat.PASA.G4985	ctg1227	1325987	1329368	-	protein_coding	CYCD2	cyclin-dependent protein kinase regulator	D	1DS8Q		Cyclin d2 family protein
Cucsa.337570	1582.66516	820.673064	-0.94747655	0.003457	Cucsat.PASA.G12672	ctg1838	2136118	2138091	-	protein_coding	CYP94D2	cytochrome P450	Q	1DR86		Cytochrome P450 family protein
Cucsa.228390	1582.66516	883.145587	-0.841632866	0.0114069	Cucsat.PASA.G17177	ctg2699	321426	324137	+	protein_coding	OSI_35674	Glutathione S-transferase	O	1DSHV		Glutathione-S-transferase
Cucsa.142540	1588.41657	692.913789	-1.196841544	0.00012581	Cucsat.PASA.G7162	ctg1528	2673086	2682153	-	protein_coding		Tryptophan/tyrosine permease family	E	1DQP5		Tyrosine-specific transport protein, putative
Cucsa.106140	1597.02905	531.75127	-1.586567074	0.00000011384	Cucsat.PASA.G3420	ctg1041	6869853	6886498	+	protein_coding		Ribulose bisphosphate carboxylase oxygenase activase	O	1DQ9I		Ribulose bisphosphate carboxylase/oxygenase activase
Cucsa.326080	1597.80401	441.657626	-1.855090127	0.0000014321
Cucsa.285160	1602.39537	3116.67453	0.959777349	0.00498211	Cucsat.PASA.G9907	ctg1673	1504261	1508487	+	protein_coding		RAN guanine nucleotide release	T	1DSKX		Ran guanine nucleotide release factor-like protein
Cucsa.120670	1604.45711	282.071464	-2.507952597	0.0000000000004131	Cucsat.PASA.G18281	ctg3345	4670459	4674901	-	protein_coding		Transcription factor	K	1DV53	bHLH	Transcription factor	bHLH	TF	bHLH
Cucsa.302370	1605.68052	4046.01478	1.333316717	0.0011088	Cucsat.PASA.G21389	ctg910	2346790	2351304	+	protein_coding		AT hook motif domain containing protein, expressed | Domain of unknown function (DUF296)	S	1DUWT, 1DZE3		AT hook motif DNA-binding family protein
Cucsa.098040	1616.18902	2888.4471	0.837698139	0.02472495
Cucsa.349620	1621.64799	3747.04136	1.208291217	0.00145342	Cucsat.PASA.G6391	ctg1429	717902	721621	+	protein_coding	TGA1	Squamosa promoter-binding-like protein	K	1DW84, 1DVMG	SBP	Squamosa promoter-binding protein	SBP	TF	SBP
Cucsa.310300	1625.73247	4302.80478	1.404187522	0.000021644	Cucsat.PASA.G13464	ctg1838	7180545	7184684	+	protein_coding		AUX/IAA family	K	1E5SP		Auxin-responsive protein	AUX/IAA	TR	AUX/IAA
Cucsa.120400	1625.82018	3826.16645	1.234731933	0.00616104	Cucsat.PASA.G18050	ctg3345	4431044	4434642	+	protein_coding		serine threonine-protein kinase	T	1DVUX		Serine/Threonine-kinase WNK11-like protein				WNK_NRBP
Cucsa.111260	1633.44326	312.385833	-2.386515406	4.9998E-17	Cucsat.PASA.G14580	ctg1869	1679389	1683152	+	protein_coding		Stress up-regulated Nod 19	S	1DVB2		Stress up-regulated Nod 19 protein
Cucsa.065850	1634.25722	764.483277	-1.096078226	0.00045681	Cucsat.PASA.G13821	ctg184	963818	966835	+	protein_coding		heavy metal-associated domain containing protein, expressed	P	1DTN5		Chloroplast-targeted copper chaperone, putative
Cucsa.073070	1635.51471	4374.90973	1.419508513	0.00038624	Cucsat.PASA.G19072	ctg35	1114228	1117040	-	protein_coding		cytochrome P450	Q	1DXU9, 1DQRJ		Cytochrome P450
Cucsa.123350	1635.8218	5434.81498	1.732215328	0.00127246	Cucsat.PASA.G9090	ctg1635	2523792	2526749	+	protein_coding		Ent-kaurene oxidase	Q	1DV2Q		Ent-kaurene oxidase
Cucsa.166770	1637.01592	4072.51122	1.314850318	0.00347395	Cucsat.PASA.G8154	ctg1557	1456443	1458336	+	protein_coding		X8 domain	S	1E3PT		Glucan endo-1,3-beta-glucosidase, putative
Cucsa.242350	1639.67719	692.297796	-1.243947156	0.000030163	Cucsat.PASA.G13145	ctg1838	1004542	1022662	+	protein_coding		fat-soluble vitamin metabolic process | Mediator of RNA polymerase II transcription subunit	H, K	1DT3F, 1E338		homogentisate prenyltransferase
Cucsa.311040	1641.91437	791.98331	-1.051836954	0.00136443	Cucsat.PASA.G12954	ctg1838	7738088	7744516	-	protein_coding		Pentatricopeptide repeat-containing protein	S	1DTDK		Pentatricopeptide repeat-containing-like protein
Cucsa.202060	1641.92901	3430.42585	1.062995928	0.00244294	Cucsat.PASA.G21272	ctg910	279696	288917	+	protein_coding		spermidine synthase | Protein of unknown function (DUF1674)	S, E	1DRIK, 1E8M1		Spermidine synthase
Cucsa.115610	1643.2255	183.509564	-3.16260332	6.179E-28	Cucsat.PASA.G21451	ctg910	3559401	3560385	+	protein_coding		domain-containing protein	S	1E67W		CDGSH iron-sulfur domain-containing protein 2
Cucsa.047980	1643.55695	4334.91306	1.399181615	0.00322779	Cucsat.PASA.G2541	ctg1002	6510887	6531655	+	protein_coding		Remorin family	S	1DXPX		Remorin
Cucsa.046560	1646.89082	834.964765	-0.97995769	0.00354128	Cucsat.PASA.G2027	ctg1002	5661139	5664819	-	protein_coding		May be involved in modulation of pathogen defense and leaf cell death (By similarity)	U	1DXJE		MLO-like protein
Cucsa.349880	1653.12475	629.229497	-1.393537393	0.0000038526	Cucsat.PASA.G1463	ctg10	25209	29352	-	protein_coding			S	1E6A5		DUF688 family protein
Cucsa.218390	1655.40093	651.768821	-1.344748429	0.000013151	Cucsat.PASA.G9177	ctg1658	943805	947335	+	protein_coding		phototropism protein	S	1DZ6E		Phototropic-responsive NPH3 family protein
Cucsa.070850	1658.44236	957.650079	-0.792258368	0.02246789	Cucsat.PASA.G4520	ctg1216	1012206	1016140	+	protein_coding	DTA4		S	1E0FG		Downstream target of A-4, putative
Cucsa.378830	1660.27502	788.726307	-1.07382557	0.0008006	Cucsat.PASA.G12513	ctg1837	3414605	3423575	+	protein_coding		PLATZ transcription factor | allantoin	H, S, F	1DW78, 1DV7Y		NCS1 nucleoside transporter family protein
Cucsa.156640	1664.84202	669.000229	-1.315306672	0.00098586	Cucsat.PASA.G3978	ctg105	1337514	1339383	-	protein_coding	PGR5	proton gradient regulation 5	S	1E4UU		Proton gradient regulation 5
Cucsa.385360	1667.61536	4190.38864	1.329297487	0.00086969	Cucsat.PASA.G17924	ctg3345	1281733	1283625	+	protein_coding			S	1E8B0		Unknown protein
Cucsa.313480	1678.39194	5118.78798	1.608722595	0.00000082001	Cucsat.PASA.G13050	ctg1838	9662971	9670021	-	protein_coding	APRR2	Two-component response	K	1DWUI	ARR-B	Two-component response regulator-like protein APRR2	GARP-ARR-B	TF	GARP->GARP-ARR-B
Cucsa.124650	1679.60071	780.267991	-1.106076682	0.00055752	Cucsat.PASA.G1631	ctg1000	810898	813611	+	protein_coding		15.0 kDa protein	S	1DTKY		Thylakoid lumenal 15.0 kDa protein 2, chloroplastic
Cucsa.041670	1681.20429	3317.44927	0.980579365	0.00613445
Cucsa.232140	1683.34403	606.733972	-1.472194057	0.0000011593	Cucsat.PASA.G4599	ctg1227	472918	478721	+	protein_coding			S	1E3C1		Chloroplast thylakoid membrane
Cucsa.096240	1687.92074	245.65169	-2.780561098	3.199E-22
Cucsa.304490	1691.02553	351.28923	-2.267167191	0.0000000000000048202
Cucsa.107730	1691.06454	489.603778	-1.788245122	0.00000000058996	Cucsat.PASA.G15511	ctg2009	19219	21428	+	protein_coding		Transcription factor	K	1DSZH	MYB	Myb transcription factor	MYB	TF	MYB->MYB
Cucsa.260460	1695.44146	856.193319	-0.985652484	0.00218496	Cucsat.PASA.G975	ctg1	5838075	5845621	+	protein_coding	CMS	2-C-methyl-D-erythritol 4-phosphate cytidylyltransferase	H	1DWP2		2-C-methyl-D-erythritol 4-phosphate cytidylyltransferase
Cucsa.151730	1695.82162	451.486315	-1.909230256	0.000000000069799	Cucsat.PASA.G8133	ctg1557	892275	894304	+	protein_coding		GCN5-related N-acetyltransferase (GNAT) family protein	S	1DYS4		Acyl-CoA N-acyltransferases superfamily protein	GNAT	TR	GNAT
Cucsa.120630	1695.86062	973.479261	-0.800795451	0.02306077	Cucsat.PASA.G18058	ctg3345	4637790	4641438	+	protein_coding	AT4G00030	plastid-lipid-associated protein 11	S	1DZ17		Plastid lipid-associated protein
Cucsa.205430	1696.75259	915.230398	-0.89056934	0.00527477	Cucsat.PASA.G3338	ctg1041	5436255	5438384	+	protein_coding		Uncharacterized ACR, COG1399	S	1E1QY		DUF177 domain protein
Cucsa.241120	1696.77695	543.564365	-1.642274142	0.000000031045
Cucsa.280900	1698.08808	921.163065	-0.882382822	0.00764533	Cucsat.PASA.G9632	ctg1673	3754348	3759083	-	protein_coding		FAD synthetase | Riboflavin biosynthesis	H, O	1DTST, 1EKTT		Riboflavin biosynthesis protein, putative, expressed
Cucsa.251530	1703.1376	3196.99098	0.908519674	0.01112171	Cucsat.PASA.G625	ctg1	12043075	12049250	-	protein_coding		adenylate	F	1DWKW		UMP-CMP kinase
Cucsa.104610	1706.84192	769.108534	-1.150070343	0.00021577	Cucsat.PASA.G2304	ctg1002	3273977	3277943	+	protein_coding		Peptidyl-prolyl cis-trans isomerase	O	1DQQN		Peptidyl-prolyl cis-trans isomerase
Cucsa.086160	1708.06041	979.720266	-0.801917208	0.02070372	Cucsat.PASA.G14849	ctg1869	6080906	6081895	+	protein_coding						Unknown protein
Cucsa.111570	1709.0791	5783.85495	1.758812207	0.02618025	Cucsat.PASA.G14058	ctg1869	1891079	1894017	-	protein_coding		ADP-ribosylation factor GTPase-activating protein	S	1DXQK		C2 domain-containing protein
Cucsa.386090	1711.68672	4201.53066	1.295496337	0.0178392
Cucsa.050500	1712.2716	3530.30704	1.043882101	0.00711727	Cucsat.PASA.G16237	ctg2231	1032952	1044904	+	protein_coding	SH4		S	1E1BX	Trihelix	Sh4 homologue protein
Cucsa.334660	1721.14245	3388.82377	0.977418107	0.01021133	Cucsat.PASA.G5358	ctg1267	129042	138662	-	protein_coding		copper-transporting ATPase	P	1DSRK		Copper-transporting atpase p-type, putative
Cucsa.114170	1721.48361	912.615846	-0.915572834	0.00753216	Cucsat.PASA.G244	ctg1	5513272	5518355	-	protein_coding		Flavin containing amine oxidoreductase	H	1DW6R		Carotene isomerase
Cucsa.386760	1722.31222	711.215397	-1.275988234	0.000041202	Cucsat.PASA.G3808	ctg105	2329599	2330880	+	protein_coding		Calmodulin mediates the control of a large number of enzymes, ion channels and other proteins by Ca(2 ). Among the enzymes to be stimulated by the calmodulin-Ca(2 ) complex are a number of protein kinases and phosphatases	T	1DQAN		Calmodulin, putative
Cucsa.160930	1723.06282	681.887883	-1.33736885	0.000068472
Cucsa.239650	1723.56971	597.655065	-1.528014664	0.000029356	Cucsat.PASA.G2640	ctg1006	609964	611966	+	protein_coding	OSI_24828	nac domain | NAC domain-containing protein	K	1DS38, 1DSZ3	NAC	NAC domain-containing protein, putative	NAC	TF	NAC
Cucsa.019330	1725.18792	970.775652	-0.829543694	0.01529364	Cucsat.PASA.G18972	ctg3473	210953	214567	-	protein_coding		3-oxoacyl- acyl-carrier-protein reductase	Q	1DRUP		Short-chain dehydrogenase/reductase
Cucsa.294210	1727.04494	235.618158	-2.873782997	0.0000000000034357
Cucsa.051130	1727.33738	3433.07519	0.990951558	0.04747823
Cucsa.313940	1728.44379	421.279655	-2.036623539	0.000039091
Cucsa.024050	1730.77362	625.79459	-1.467655943	0.00000075594	Cucsat.PASA.G17005	ctg2465	126987	130528	+	protein_coding			S	1DSP1		NDH-dependent cyclic electron flow 5
Cucsa.345730	1734.98481	546.692437	-1.666121711	0.000000011291	Cucsat.PASA.G9330	ctg1658	1469229	1477796	-	protein_coding		UDP-Glycosyltransferase	C, G	1DTCQ		Glycosyltransferase
Cucsa.362560	1735.34062	524.82688	-1.725305348	0.0000000034802	Cucsat.PASA.G6094	ctg1425	2225252	2230009	-	protein_coding		PGAP1-like protein	S	1EKTF		alpha/beta-Hydrolases superfamily protein
Cucsa.026470	1746.62407	341.819927	-2.353260722	0.00000015757	Cucsat.PASA.G15853	ctg2100	278902	280734	+	protein_coding		Protease inhibitor seed storage lipid transfer protein	U	1E6F8		Protease inhibitor/seed storage/lipid transfer family protein
Cucsa.031680	1748.3203	454.787149	-1.942706121	0.0000000000063507	Cucsat.PASA.G15408	ctg2009	3586577	3590023	-	protein_coding			S	1DZTX		LuxR family transcriptional regulator, putative
Cucsa.341060	1748.40802	593.876905	-1.557806064	0.0000081884	Cucsat.PASA.G12814	ctg1838	4940872	4948179	-	protein_coding		Peptidase family M1	E, O	1EDI1		Aminopeptidase
Cucsa.286990	1748.43237	5478.54047	1.647729602	0.01323748	Cucsat.PASA.G4542	ctg1216	586731	590597	-	protein_coding		Indole-3-acetic acid-amido synthetase	S	1DX1E		GH3 family protein
Cucsa.098050	1750.78656	4134.88541	1.239844137	0.03095333	Cucsat.PASA.G14477	ctg1869	4244361	4249954	-	protein_coding		AAA-type ATPase family protein	O	1DQMU		P-loop containing nucleoside triphosphate hydrolases superfamily protein
Cucsa.272380	1754.39823	767.898942	-1.191987893	0.00021409	Cucsat.PASA.G11341	ctg1798	1313321	1315467	+	protein_coding		Xylem cysteine proteinase	O	1DPS8		Cysteine protease, putative
Cucsa.079390	1763.13742	738.378053	-1.255713348	0.00194745	Cucsat.PASA.G2757	ctg1041	822751	825505	-	protein_coding		Acetyltransferase (GNAT) family	S	1E18I		Acyl-CoA N-acyltransferases (NAT) superfamily protein	GNAT	TR	GNAT
Cucsa.087040	1766.57365	6457.60108	1.870044419	0.00064844	Cucsat.PASA.G1493	ctg1000	259553	264530	-	protein_coding	LRP1	Domain of unknown function (DUF702)	S	1DWAT	SRS	LATERAL ROOT PRIMORDIUM 1 family protein	SRS	TF	SRS
Cucsa.213650	1770.59477	875.562753	-1.01595158	0.00750991	Cucsat.PASA.G18396	ctg3379	364669	370000	+	protein_coding		Transferase family | Anthocyanin 5-aromatic	S	1DYQR, 1EC94		Anthocyanin 5-aromatic acyltransferase
Cucsa.275440	1774.46481	994.236653	-0.835722771	0.01186883	Cucsat.PASA.G10186	ctg1673	7096649	7105924	+	protein_coding			S	1E3K6		RNA recognition motif
Cucsa.115640	1777.12608	514.199262	-1.789146594	0.00141692	Cucsat.PASA.G21209	ctg910	3532035	3540559	-	protein_coding		DNA photolyase	L, T	1DQG4		Hydrolase, alpha/beta fold family
Cucsa.212790	1780.99119	3241.30925	0.863896294	0.01850537	Cucsat.PASA.G18429	ctg3379	1289501	1291475	+	protein_coding		BES1 BZR1 homolog protein	S	1DS3X	BES1	BES1/BZR1	BES1	TF	BES1
Cucsa.359260	1781.76615	1016.20511	-0.810116383	0.01861707
Cucsa.340570	1781.99524	628.202093	-1.504192825	0.00000061211	Cucsat.PASA.G13326	ctg1838	4478231	4479806	+	protein_coding		GATA transcription factor 9-like	K	1E04Y	GATA	GATA transcription factor, putative	C2C2-GATA	TF	C2C2->C2C2-GATA
Cucsa.132010	1783.43309	646.939391	-1.462954627	0.00063341	Cucsat.PASA.G19784	ctg4	1134302	1142849	+	protein_coding		Ribosomal protein L7Ae L30e S12e Gadd45 family protein | Nitrate transporter	A, P	1E3MS, 1DWW0		Nitrate transporter
Cucsa.069760	1786.97169	1029.19014	-0.796007234	0.01690957	Cucsat.PASA.G9000	ctg1635	589528	593043	+	protein_coding	OSI_12857		S	1E537		DnaJ/Hsp40 cysteine-rich domain protein, putative
Cucsa.245790	1790.29091	739.836301	-1.274916042	0.000029428
Cucsa.098430	1791.66541	1002.87363	-0.837161412	0.01261897	Cucsat.PASA.G14758	ctg1869	4476295	4478505	+	protein_coding		zinc finger protein	S	1DSH5	Dof	Dof zinc finger protein	C2C2-Dof	TF	C2C2->C2C2-Dof
Cucsa.100840	1792.44037	1057.97656	-0.760617466	0.03490344	Cucsat.PASA.G1690	ctg1002	373456	379733	-	protein_coding		Histone deacetylase	B	1DRA9		Histone deacetylase, putative
Cucsa.285690	1807.87167	929.09639	-0.960392087	0.00323158	Cucsat.PASA.G9521	ctg1673	1896862	1899842	-	protein_coding		actin binding actin filament binding profilin binding	Z, T	1EK66		Formin-like protein
Cucsa.114960	1812.13651	793.863398	-1.190728954	0.00010846	Cucsat.PASA.G11969	ctg1820	4090718	4098206	-	protein_coding			S	1DVE0		Pentatricopeptide repeat (PPR) superfamily protein
Cucsa.128070	1813.17956	3098.67688	0.77313052	0.04291809	Cucsat.PASA.G2998	ctg1041	6331899	6338472	-	protein_coding		Polyamine oxidase	Q	1DW9I		Polyamine oxidase, putative
Cucsa.042030	1815.88954	631.647901	-1.523483963	0.00000068179
Cucsa.055970	1831.84236	1038.08389	-0.819372326	0.01855397	Cucsat.PASA.G6407	ctg1449	88374	91559	-	protein_coding		hydrolase, alpha beta fold family protein	S	1DPSN		alpha/beta-Hydrolases superfamily protein
Cucsa.293960	1832.44189	193.978864	-3.239796084	2.0187E-17
Cucsa.128210	1835.12752	1055.76074	-0.797597387	0.02375747	Cucsat.PASA.G3383	ctg1041	6245567	6250372	+	protein_coding		Serine Carboxypeptidase	O	1DSIS		Carboxypeptidase
Cucsa.017550	1835.20552	693.759984	-1.403433105	0.0000010137
Cucsa.207270	1837.23798	712.117859	-1.367350569	0.000007273	Cucsat.PASA.G14912	ctg1869	7368134	7370276	+	protein_coding	OSI_00494	arabinogalactan protein	M	1E363		Fasciclin-like arabinogalactan protein
Cucsa.144050	1839.07063	524.039042	-1.811230684	0.00005011	Cucsat.PASA.G17530	ctg278	399695	401319	+	protein_coding			S	1E41P		Potassium transporter
Cucsa.110080	1839.173	4028.39339	1.131147389	0.00088489	Cucsat.PASA.G4051	ctg105	3164500	3167285	-	protein_coding		MYB family transcription factor	K	1E2AA	G2-like	Two-component response regulator	GARP-G2-like	TF	GARP->GARP-G2-like
Cucsa.111350	1841.56618	1136.03695	-0.696923481	0.04095432	Cucsat.PASA.G14585	ctg1869	1746658	1751076	+	protein_coding			S	1DW3X		PAP fibrillin domain protein,expressed protein
Cucsa.353330	1846.44998	166.619407	-3.470125823	7.5709E-34	Cucsat.PASA.G11375	ctg1798	90927	93339	-	protein_coding		Transcription factor	K	1E5EP	GATA	GATA transcription factor	C2C2-GATA	TF	C2C2->C2C2-GATA
Cucsa.043780	1850.67582	3191.54364	0.786202172	0.04398973	Cucsat.PASA.G2370	ctg1002	4159744	4163497	+	protein_coding		Protein of unknown function (DUF632)	S	1DRI2		Protein of unknown function (DUF630) ;Protein of unknown function (DUF632)
Cucsa.339800	1856.99748	1002.69837	-0.889084168	0.00689437	Cucsat.PASA.G13285	ctg1838	3871098	3883729	+	protein_coding	PDF1B	peptide deformylase	J	1DW89		Peptide deformylase
Cucsa.069330	1861.7302	926.450799	-1.006857747	0.0099941	Cucsat.PASA.G5384	ctg1268	34281	39204	+	protein_coding		protein phosphatase 2C 73-like	T	1EAA2		Protein phosphatase 2c, putative
Cucsa.017470	1868.48566	357.393973	-2.38628228	0.000000000012648	Cucsat.PASA.G19108	ctg35	584427	589530	+	protein_coding	4CL3	4-coumarate--CoA ligase	H	1DSDP		4-coumarate-CoA ligase
Cucsa.086030	1870.83984	4909.80251	1.391978938	0.04555837	Cucsat.PASA.G14330	ctg1869	5995418	6004017	-	protein_coding		homeobox-leucine zipper protein	K	1DR1P	HD-ZIP	Homeobox leucine zipper protein	HB-HD-ZIP	TF	HB->HB-HD-ZIP
Cucsa.083240	1871.40037	340.376905	-2.458913182	0.000052316	Cucsat.PASA.G1659	ctg1000	1373827	1376689	+	protein_coding		GDSL esterase lipase	I	1DZ3G		GDSL esterase/lipase family
Cucsa.256680	1872.53113	990.394302	-0.918914786	0.00693979
Cucsa.172390	1872.88694	866.312232	-1.112304816	0.00201023	Cucsat.PASA.G5574	ctg1296	176726	180880	+	protein_coding			S	1E1GT, 1E3PZ		Transmembrane protein, putative
Cucsa.170380	1872.97958	6297.4228	1.749426358	0.00016097	Cucsat.PASA.G11551	ctg1808	652897	655504	-	protein_coding		bifunctional dihydroflavonol 4-reductase flavanone	V	1DQY9		Dihydroflavonol 4-reductase
Cucsa.212920	1880.66602	1087.39483	-0.790367799	0.0475375	Cucsat.PASA.G18571	ctg3379	1141387	1148101	-	protein_coding	CESA11	cellulose synthase	M	1DVWG		Cellulose synthase
Cucsa.157250	1881.53841	1014.6707	-0.890901152	0.00850857
Cucsa.339920	1885.89098	364.239737	-2.372286048	0.00000000000002818	Cucsat.PASA.G13292	ctg1838	3967514	3972058	+	protein_coding		galactinol--sucrose	S	1DPRE		Raffinose synthase
Cucsa.280330	1891.15987	4039.67348	1.094967361	0.00170592	Cucsat.PASA.G9657	ctg1673	4334658	4339540	-	protein_coding			S	1EKPR		Senescence-associated protein, putative
Cucsa.220360	1894.18665	808.59619	-1.228087188	0.000057769	Cucsat.PASA.G16471	ctg2387	386860	391340	+	protein_coding	CCS1	cytochrome c biogenesis protein	O	1DUF4		cytochrome c biogenesis protein family
Cucsa.114770	1895.20534	1002.45763	-0.918812914	0.02174001	Cucsat.PASA.G11956	ctg1820	3933668	3944899	-	protein_coding		cellulose synthase-like protein	M	1DY0N		Cellulose synthase-like protein
Cucsa.095680	1896.54083	5642.60747	1.572991558	0.0000014264	Cucsat.PASA.G16816	ctg24	1614711	1617668	-	protein_coding		receptor-like protein kinase	T	1DXC2		Receptor-like kinase				RLK-Pelle_LRR-XI-2
Cucsa.011560	1905.15331	3336.8172	0.808565555	0.02720531	Cucsat.PASA.G9687	ctg1673	5540295	5545422	-	protein_coding	AO	L-aspartate oxidase	H	1EKX3		L-aspartate oxidase
Cucsa.116940	1911.71869	843.347208	-1.180671626	0.00011129	Cucsat.PASA.G19736	ctg4	317128	321557	+	protein_coding		pentatricopeptide repeat-containing protein At2g15690-like | mitochondrial ATP synthase g subunit family protein	C, S	1ED6U, 1E3P8		Pentatricopeptide repeat-containing protein
Cucsa.174160	1914.40432	303.367846	-2.657755467	6.9315E-18	Cucsat.PASA.G4386	ctg1173	1543926	1545497	-	protein_coding		Bet_v_1	S	1E5V7		Polyketide cyclase/dehydrase and lipid transport superfamily protein
Cucsa.179770	1924.45465	3434.46661	0.83563639	0.02818246	Cucsat.PASA.G12035	ctg1820	3284757	3286801	-	protein_coding			S	1E1Z8		At1g79060
Cucsa.360350	1926.3263	3566.11803	0.88850235	0.01624735	Cucsat.PASA.G3568	ctg1047	1023913	1028026	-	protein_coding		protein BREVIS RADIX-like	S	1DWUC		Brevis radix-like protein
Cucsa.095810	1928.18332	1071.06741	-0.848192937	0.04549805	Cucsat.PASA.G16615	ctg24	1708761	1710755	+	protein_coding		peptide nitrate transporter	E	1DWNH		Major facilitator superfamily protein
Cucsa.254300	1938.48709	667.220207	-1.538696241	0.00156378
Cucsa.388750	1939.60814	86.638724	-4.484609409	2.6624E-54	Cucsat.PASA.G2863	ctg1041	3974422	3978486	-	protein_coding	IAA16	auxin-responsive protein	K	1DRRQ		Auxin-responsive protein	AUX/IAA	TR	AUX/IAA
Cucsa.337900	1940.94363	3464.03226	0.835694145	0.02311646	Cucsat.PASA.G13212	ctg1838	2427388	2432020	+	protein_coding		plant-specific domain TIGR01589 family protein	S	1DVYF		Plant protein 1589 of unknown function
Cucsa.280300	1941.66988	597.229984	-1.700939437	0.0000000031899	Cucsat.PASA.G10065	ctg1673	4370553	4372748	+	protein_coding		NADH dehydrogenase transmembrane subunit	S	1E3VP		NADH dehydrogenase-like complex L
Cucsa.182640	1947.90382	950.756114	-1.034775227	0.00085514
Cucsa.257680	1949.63411	3478.18735	0.835132242	0.02311646	Cucsat.PASA.G1093	ctg1	7781473	7786970	+	protein_coding		AT hook motif domain containing protein, expressed | Domain of unknown function (DUF296)	S	1E2GD, 1DUWT		AT hook motif DNA-binding family protein
Cucsa.353760	1954.59592	1049.08282	-0.89774181	0.00476942	Cucsat.PASA.G6761	ctg1502	1711395	1723647	-	protein_coding		NADH dehydrogenase	C	1DS6P		NADH dehydrogenase, putative
Cucsa.218320	1971.50407	1039.94946	-0.922783277	0.03094638	Cucsat.PASA.G9304	ctg1658	987142	997874	-	protein_coding		MADS-box protein	K	1DTIG		MADS-box protein SVP
Cucsa.088010	1974.34078	913.24491	-1.11229731	0.00039131	Cucsat.PASA.G4815	ctg1227	4096951	4100724	+	protein_coding		protein PLASTID MOVEMENT IMPAIRED	S	1DRKU		Protein PLASTID MOVEMENT IMPAIRED 2
Cucsa.004570	1974.53086	566.8918	-1.800364607	0.00000000058294	Cucsat.PASA.G3086	ctg1041	7513328	7515086	-	protein_coding	GA3OX1	gibberellin 3-beta-dioxygenase	Q	1DSP8		Gibberellin 3-beta hydroxylase
Cucsa.065560	1975.56419	1021.91614	-0.950987918	0.002699
Cucsa.352240	1978.52761	3606.83358	0.866305655	0.01741854	Cucsat.PASA.G20967	ctg907	205004	209642	+	protein_coding		remorin C-terminal domain containing protein	S	1DVFQ		Remorin
Cucsa.387680	1998.26276	1159.92134	-0.784719321	0.01767323	Cucsat.PASA.G3219	ctg1041	2855906	2858924	+	protein_coding		Transcription factor	K	1DX0V	bHLH	Basic helix-loop-helix transcription factor	bHLH	TF	bHLH
Cucsa.341630	1999.52024	969.637815	-1.044136018	0.00080883	Cucsat.PASA.G12848	ctg1838	5573245	5578918	-	protein_coding		Pfam:Alum_res	P	1DXX7		Aluminum resistance family protein
Cucsa.311610	2011.98812	1087.48316	-0.887628729	0.00904474	Cucsat.PASA.G13521	ctg1838	8186563	8190409	+	protein_coding		seryl-trna synthetase	J	1DUXH		Serine--tRNA ligase
Cucsa.056050	2018.40242	1161.37289	-0.797382573	0.01744327	Cucsat.PASA.G4294	ctg1170	1008523	1012736	-	protein_coding			S	1DZSC		BnaC08g32970D protein
Cucsa.132490	2022.55026	958.669659	-1.077069873	0.00366323	Cucsat.PASA.G19809	ctg4	1457378	1465289	+	protein_coding		anion transporter 6, chloroplastic-like	G	1DVXE		phosphate transporter 4;5
Cucsa.073020	2033.51691	1221.80108	-0.734967571	0.03700599	Cucsat.PASA.G19075	ctg35	1161899	1165750	-	protein_coding		Orn/Lys/Arg decarboxylase, C-terminal domain	E	1DV9S		Arginine decarboxylase, putative
Cucsa.298570	2036.08553	3686.47285	0.856442963	0.01509907	Cucsat.PASA.G16700	ctg24	2969092	2971242	+	protein_coding		Protein of unknown function (DUF1005)	S	1DZ6Q		Protein of unknown function (DUF1005)
Cucsa.207420	2040.52581	703.780923	-1.535742649	0.00000020717	Cucsat.PASA.G14920	ctg1869	7572016	7576830	+	protein_coding		PsbP domain-containing protein 6	S	1DQAB		Photosystem II reaction center PsbP family protein
Cucsa.144070	2043.85968	543.820654	-1.910093306	0.0000000045197	Cucsat.PASA.G17531	ctg278	439201	447842	+	protein_coding		peptide nitrate transporter | Inherit from KOG: transporter	P, E	1E5K7, 1DSX7		Major facilitator superfamily protein
Cucsa.373360	2047.58836	978.184401	-1.065747347	0.02195903	Cucsat.PASA.G16221	ctg2231	483904	489464	+	protein_coding	OSI_00064	Protein of unknown function (DUF3067)	S	1E2YV		DUF3067 family protein
Cucsa.234130	2047.79308	3607.46381	0.816914972	0.03036842	Cucsat.PASA.G3914	ctg105	4766064	4770210	+	protein_coding		Protein of unknown function (DUF632)	S	1DSC7		Protein of unknown function (DUF630 and DUF632)
Cucsa.359340	2049.82554	535.699497	-1.936005278	0.000000000014995	Cucsat.PASA.G3631	ctg1047	278534	280227	+	protein_coding		Aquaporin	G	1DYIN		Aquaporin
Cucsa.250510	2053.00833	708.640894	-1.534612852	0.000000089433	Cucsat.PASA.G16026	ctg2178	649137	656559	+	protein_coding			S	1E01K		BnaA04g12590D protein
Cucsa.340870	2053.69558	1248.54518	-0.717974312	0.03809116
Cucsa.336950	2055.92304	376.001642	-2.45097539	3.1294E-19	Cucsat.PASA.G12644	ctg1838	1592052	1610401	-	protein_coding		beta-glucosidase	G	1DU5E		Beta-glucosidase, putative
Cucsa.120500	2058.17486	793.775492	-1.374562631	0.0000020818	Cucsat.PASA.G18277	ctg3345	4521339	4523449	-	protein_coding		UDP-glycosyltransferase 75D1-like	C, G	1DPUM		UDP-glucose:flavonoid 7-O-glucosyltransferase
Cucsa.266070	2059.30562	808.978839	-1.347984088	0.02100605	Cucsat.PASA.G17768	ctg31	591614	598366	-	protein_coding	SPS	Plays a role in photosynthetic sucrose synthesis by catalyzing the rate-limiting step of sucrose biosynthesis from UDP-glucose and fructose- 6-phosphate. Involved in the regulation of carbon partitioning in the leaves of plants. May regulate the synthesis of sucrose and therefore play a major role as a limiting factor in the export of photoassimilates out of the leaf. Plays a role for sucrose ava…	M	1DQN4		Sucrose-phosphate synthase family protein
Cucsa.283850	2061.76217	1207.8657	-0.771417873	0.02080156	Cucsat.PASA.G9860	ctg1673	730896	735980	+	protein_coding		Inherit from COG: Hydrolase	S	1DXU5		Zn-dependent hydrolase (Beta-lactamase fold protein)
Cucsa.124950	2062.11797	1227.82029	-0.748027458	0.03266321	Cucsat.PASA.G1535	ctg1000	1058843	1065796	-	protein_coding		cytochrome P450	Q	1DVER		Cytochrome P450, putative
Cucsa.371010	2065.84665	426.7925	-2.275126434	0.00103083
Cucsa.231860	2070.78409	914.317258	-1.179410384	0.00212031	Cucsat.PASA.G4945	ctg1227	649817	656869	-	protein_coding		Jacalin | Pentatricopeptide repeat-containing protein	S, O	1DQZU, 1DYQ9		Pentatricopeptide repeat-containing family protein
Cucsa.106400	2075.50217	6492.57778	1.64533095	0.00098175	Cucsat.PASA.G11773	ctg1820	4919393	4921941	+	protein_coding		Mitogen-activated protein kinase	T	1DYU1		Mitogen-activated protein kinase				CMGC_MAPK
Cucsa.322100	2086.23975	9968.44581	2.25646363	0.0000000000028934	Cucsat.PASA.G61	ctg1	894628	899170	-	protein_coding		abhydrolase domain-containing protein	S	1DU7H		alpha/beta-Hydrolases superfamily protein
Cucsa.176350	2088.00905	723.459787	-1.529143229	0.00000012312	Cucsat.PASA.G12199	ctg1837	2033436	2035843	-	protein_coding		GDSL esterase lipase	I	1E0BU		GDSL esterase/lipase CPRD49-like protein
Cucsa.139470	2092.34696	1097.3096	-0.93115147	0.00510025
Cucsa.231190	2095.97328	931.243419	-1.170390092	0.00014777	Cucsat.PASA.G9131	ctg1658	209639	220288	+	protein_coding	UGT84A2	cinnamate beta-D-glucosyltransferase-like	C, G	1DQXG		Glycosyltransferase
Cucsa.367310	2101.64669	1103.78242	-0.929064347	0.00397901	Cucsat.PASA.G16939	ctg2417	13343	16653	+	protein_coding		AhpC/TSA family	O	1EK77		Thioredoxin superfamily protein
Cucsa.049910	2107.33474	1034.1504	-1.026973484	0.00135489	Cucsat.PASA.G3413	ctg1041	6770218	6772112	+	protein_coding		nonspecific lipid-transfer protein	S	1E4XD		Non-specific lipid-transfer protein
Cucsa.104100	2109.08939	4212.92901	0.998203363	0.0372657
Cucsa.343270	2109.17711	4425.66971	1.069215542	0.03613166	Cucsat.PASA.G12913	ctg1838	7016621	7017572	-	protein_coding	SMT2-2	24-methylenesterol C-methyltransferase	I	1DVJC		Methyltransferase
Cucsa.151860	2115.8595	3849.31751	0.863358846	0.01690957	Cucsat.PASA.G8394	ctg1557	1003103	1004593	-	protein_coding		Inherit from KOG: transcription factor	C	1E6SC		Callose synthase 1 family protein
Cucsa.095420	2123.42892	780.542054	-1.443847549	0.0000028761	Cucsat.PASA.G16597	ctg24	1349416	1354389	+	protein_coding		Peptidyl-prolyl cis-trans isomerase	O	1DVVC		Peptidyl-prolyl cis-trans isomerase
Cucsa.192220	2134.47359	5773.10158	1.435466302	0.00027314	Cucsat.PASA.G12096	ctg1837	152494	156876	-	protein_coding	OSI_13681, AP2D14	Transcription factor	K	1DXRZ, 1DRRY	AP2	AP2-like ethylene-responsive transcription factor	AP2/ERF-AP2	TF	AP2/ERF->AP2/ERF-AP2
Cucsa.377940	2135.91144	577.98152	-1.885756558	0.000000000037453	Cucsat.PASA.G10948	ctg1681	2510387	2519800	-	protein_coding			S	1DQYE		Laminin subunit alpha-1
Cucsa.213050	2140.08363	646.292985	-1.727406941	0.0000026697	Cucsat.PASA.G18422	ctg3379	1054525	1056777	+	protein_coding		CBL-interacting protein kinase	T	1DV3Q		Non-specific serine/threonine protein kinase				CAMK_CAMKL-CHK1
Cucsa.113040	2145.54261	894.276386	-1.262549865	0.000020028	Cucsat.PASA.G14648	ctg1869	2876628	2885747	+	protein_coding		Remorin, C-terminal region | Helix-loop-helix DNA-binding domain	K, S	1E2MR, 1E6AS	bHLH	Transcription factor UNE10	bHLH	TF	bHLH
Cucsa.132760	2146.04949	954.529101	-1.168822257	0.00037506	Cucsat.PASA.G19823	ctg4	1661534	1665733	+	protein_coding		ubiE/COQ5 methyltransferase family	H	1DV2M		S-adenosylmethionine-dependent methyltransferase
Cucsa.072660	2149.25664	1029.69637	-1.061618772	0.00071398	Cucsat.PASA.G5169	ctg1227	4899442	4904093	-	protein_coding		zinc metalloprotease	M	1DZ2K		Zinc metalloprotease
Cucsa.112620	2151.61082	1202.13857	-0.839813947	0.01057695	Cucsat.PASA.G14105	ctg1869	2669791	2671934	-	protein_coding		Transcription factor	K	1DZ5H	TCP	TCP family transcription factor	TCP	TF	TCP
Cucsa.026580	2153.926	996.590064	-1.11189659	0.00034971
Cucsa.132900	2161.31999	6140.43904	1.506429128	0.0000047445	Cucsat.PASA.G19530	ctg4	1769716	1774491	-	protein_coding		Threonine aldolase	E	1DRQH		L-allo-threonine aldolase, putative
Cucsa.350670	2165.36547	4993.69404	1.205496889	0.00033231	Cucsat.PASA.G11478	ctg1808	61708	69800	+	protein_coding		PB1	T	1DXGD		Serine/threonine-protein kinase				TKL-Pl-6
Cucsa.251150	2168.81141	931.4754	-1.219315036	0.0481606	Cucsat.PASA.G637	ctg1	12357717	12360979	-	protein_coding			S	1E0Y7		Anhydro-N-acetylmuramic acid kinase
Cucsa.054100	2172.44505	970.151487	-1.163037741	0.00009022	Cucsat.PASA.G15456	ctg2009	5760194	5763943	-	protein_coding			S	1DX1R		Plant/MOJ10-14 protein
Cucsa.302220	2175.91296	1071.34176	-1.022202071	0.04150567	Cucsat.PASA.G21142	ctg910	2460129	2462776	-	protein_coding		cytochrome P450	Q	1EC5N		Cytochrome P450, putative
Cucsa.335490	2176.60992	1066.25852	-1.029525608	0.0010724	Cucsat.PASA.G10362	ctg1675	782240	784487	-	protein_coding			S	1E779		high chlorophyll fluorescence 153
Cucsa.338680	2184.6278	1002.33215	-1.124026839	0.00023458	Cucsat.PASA.G12719	ctg1838	2978272	2990407	-	protein_coding		dihydroorotase | Vesicle transport V-snare | Vesicle transport v-SNARE protein N-terminus | RHOD	S, U, F	1EA3I, 1DTEP, 1DWNP, 1DQCG		Rhodanese/Cell cycle control phosphatase superfamily protein
Cucsa.397360	2192.13387	681.067115	-1.686467022	0.0000000024975	Cucsat.PASA.G7512	ctg1528	3815089	3817851	+	protein_coding		Transcription factor	K	1E5EP	GATA	GATA transcription factor	C2C2-GATA	TF	C2C2->C2C2-GATA
Cucsa.388030	2196.43278	981.785036	-1.161683267	0.00019694	Cucsat.PASA.G2832	ctg1041	3290878	3295338	-	protein_coding		bile acid sodium symporter family protein	P	1DTBF		Sodium Bile acid symporter family
Cucsa.307500	2197.42712	1079.38498	-1.025605801	0.036764
Cucsa.342140	2197.64155	1189.27854	-0.885869443	0.00815154	Cucsat.PASA.G12862	ctg1838	6038608	6041867	-	protein_coding	OSI_10398	GMP synthase glutamine-hydrolyzing -like	K, T	1DXY5		DNA-3-methyladenine glycosylase, putative
Cucsa.066740	2199.40114	765.738722	-1.522186635	0.03436859	Cucsat.PASA.G13854	ctg184	1660655	1662854	+	protein_coding		glutathione	O	1E2NE		Glutathione s-transferase, putative
Cucsa.313300	2208.68622	1009.70074	-1.129260711	0.00020811	Cucsat.PASA.G13582	ctg1838	9499682	9503623	+	protein_coding		Ferredoxin	C	1E2KE		Ferredoxin family protein
Cucsa.383880	2211.86901	389.781606	-2.504528032	0.000000000034498	Cucsat.PASA.G4004	ctg105	1990265	1995294	-	protein_coding		Mediator complex subunit 28	S	1DY64		Sieve element occlusion protein 1
Cucsa.298520	2212.39053	1089.15812	-1.02239266	0.04063906	Cucsat.PASA.G16912	ctg24	2925012	2937560	-	protein_coding	OSI_36451		S	1E3I0		Tubulin alpha-6 chain, putative
Cucsa.283570	2216.0412	964.457238	-1.200195527	0.03713463	Cucsat.PASA.G9427	ctg1673	560577	566763	-	protein_coding		Zinc finger protein CONSTANS-LIKE	K	1DVXC	CO-like	CONSTANS-like zinc finger protein	C2C2-CO-like	TF	C2C2->C2C2-CO-like
Cucsa.286320	2224.19552	831.603531	-1.419315824	0.00050791	Cucsat.PASA.G9957	ctg1673	2296504	2300713	+	protein_coding	OSI_02355	carboxyl-terminal	S	1DR2V		Protein of Unknown Function (DUF239)
Cucsa.201740	2225.73573	3964.80278	0.832966797	0.02508544	Cucsat.PASA.G21287	ctg910	488169	490327	+	protein_coding		membrane-associated kinase regulator	S	1E7S1		Membrane-associated kinase regulator, putative
Cucsa.152810	2229.41569	911.755294	-1.289947066	0.0000066155	Cucsat.PASA.G16357	ctg2279	104394	111854	+	protein_coding	AO1	aldehyde oxidase	F	1DTKW		Aldehyde oxidase, putative
Cucsa.055360	2233.50988	1315.64207	-0.763545597	0.01949945	Cucsat.PASA.G7110	ctg1528	1401987	1407214	-	protein_coding		NmrA-like family	G	1DVRB		NAD dependent epimerase/dehydratase family protein, expressed
Cucsa.234040	2234.76737	1304.40374	-0.776734174	0.02624589
Cucsa.163670	2240.69915	1070.09715	-1.066207182	0.00256895	Cucsat.PASA.G7563	ctg1528	4706396	4710417	+	protein_coding		NB-ARC domain | resistance protein	T	1E1C0, 1DUNZ		NBS-LRR type disease resistance protein
Cucsa.312870	2245.16379	4446.02356	0.9856949	0.00485894	Cucsat.PASA.G13027	ctg1838	9221867	9231097	-	protein_coding		jumonji domain protein	S	1EMBK		Lysine-specific demethylase REF6	Jumonji	TR	Jumonji
Cucsa.184740	2254.10771	802.49847	-1.489985907	0.00000033688
Cucsa.101770	2260.405	745.007588	-1.601254262	0.000000020323
Cucsa.231870	2272.22463	1193.8382	-0.928498141	0.00439653
Cucsa.281480	2276.60155	764.782352	-1.573760676	0.000000029614
Cucsa.078060	2285.77455	599.141538	-1.931714354	0.00010804	Cucsat.PASA.G2809	ctg1041	2576308	2580027	-	protein_coding	OSI_15552	quinone-oxidoreductase homolog, chloroplastic-like	Q	1DQD1		Quinone-oxidoreductase QR1
Cucsa.286150	2285.94027	806.271866	-1.503449424	0.000005544	Cucsat.PASA.G9541	ctg1673	2183482	2189733	-	protein_coding		Polygalacturonase	M	1DPXH		Pectin lyase-like superfamily protein
Cucsa.047290	2289.69331	941.186262	-1.282602202	0.000034534	Cucsat.PASA.G2052	ctg1002	6054130	6056295	-	protein_coding		GDSL esterase lipase	I	1DV8N		GDSL-lipase protein
Cucsa.167520	2291.32124	1068.85501	-1.100113573	0.00041212
Cucsa.044470	2298.69087	4493.14042	0.966911684	0.00586506
Cucsa.365410	2317.52912	1374.36709	-0.753820067	0.03336984	Cucsat.PASA.G5930	ctg1402	2605210	2608022	-	protein_coding			S	1DQPB		Transmembrane protein, putative
Cucsa.078360	2318.71353	4016.53882	0.792628232	0.02939501	Cucsat.PASA.G2794	ctg1041	2124886	2130611	-	protein_coding	PANB	3-methyl-2-oxobutanoate	H	1DSY4		3-methyl-2-oxobutanoate hydroxymethyltransferase
Cucsa.244700	2321.79396	338.756663	-2.776918723	0.00000000000002778
Cucsa.112850	2327.02385	329.659983	-2.819435318	0.0000000000012702	Cucsat.PASA.G14113	ctg1869	2780834	2782176	-	protein_coding	LHCA4	Chlorophyll A-B binding protein	S	1DTU6		Chlorophyll a-b binding protein, chloroplastic
Cucsa.148210	2333.93039	854.717617	-1.449241767	0.0000012894	Cucsat.PASA.G10801	ctg1681	99850	102996	-	protein_coding		BTB POZ domain-containing protein	S	1DXV2		Phototropic-responsive NPH3 family protein
Cucsa.124420	2339.80852	4225.82755	0.852843425	0.02598404	Cucsat.PASA.G1622	ctg1000	653775	656528	+	protein_coding		CASP-like protein	S	1E2SH		CASP-like protein
Cucsa.240200	2344.87269	1083.24705	-1.11414728	0.00029464	Cucsat.PASA.G2669	ctg1006	49755	58236	-	protein_coding			S	1DQ6G		S-adenosyl-L-methionine-dependent methyltransferase domain-containing protein
Cucsa.126730	2350.43402	585.823069	-2.004390272	0.00000000000016871	Cucsat.PASA.G14383	ctg1869	6853222	6855719	-	protein_coding		Helix-loop-helix DNA-binding domain	K	1E4G5	bHLH	Basic helix-loop-helix DNA-binding superfamily protein	bHLH	TF	bHLH
Cucsa.362240	2353.58752	5419.28025	1.203239752	0.00027621	Cucsat.PASA.G6263	ctg1425	2430566	2434132	+	protein_coding	OSI_22272, FRK1	May play an important role in maintaining the flux of carbon towards starch formation | pfkB family carbohydrate kinase	G	1DT26, 1DV6Q		Fructokinase-2
Cucsa.280420	2354.7963	1041.31065	-1.177201739	0.00011951	Cucsat.PASA.G10059	ctg1673	4253780	4257251	+	protein_coding		Ribose-5-phosphate	G	1DZ6B		Ribose-5-phosphate isomerase A
Cucsa.077240	2354.96202	1177.27685	-1.000250169	0.00128681	Cucsat.PASA.G6436	ctg1449	684486	685962	-	protein_coding			S	1E5E1		embryo defective 2170
Cucsa.163100	2368.42422	1229.78975	-0.945515829	0.00855532	Cucsat.PASA.G4773	ctg1227	3249318	3252334	+	protein_coding		Protein of unknown function (DUF1997)	S	1DYY4		(RAP Annotation release2) Galactose-binding like domain containing protein
Cucsa.151940	2369.21383	4541.28654	0.938692656	0.0098287	Cucsat.PASA.G8400	ctg1557	1039017	1042253	-	protein_coding			S	1E4JI		Gb:AAD10662.1, putative isoform 1
Cucsa.192190	2371.91889	8570.2968	1.853290494	0.0000000054069	Cucsat.PASA.G12327	ctg1837	127184	129562	+	protein_coding		hydrolase activity, acting on acid anhydrides, in phosphorus-containing anhydrides	K	1E1NC	GRF	Growth-regulating factor-like protein	GRF	TF	GRF
Cucsa.098280	2375.52577	4186.38986	0.817459812	0.02912258	Cucsat.PASA.G14749	ctg1869	4394632	4398587	+	protein_coding	UBC5	ubiquitin-conjugating enzyme	O	1DU0M		Ubiquitin-conjugating enzyme E2 5
Cucsa.254120	2381.59398	1350.39117	-0.818550107	0.00891006	Cucsat.PASA.G515	ctg1	10136918	10141300	-	protein_coding		DEAD-box ATP-dependent RNA helicase 58	A	1DXUY		Dead box ATP-dependent RNA helicase, putative
Cucsa.083780	2391.15686	1229.85048	-0.95922584	0.0033461
Cucsa.273120	2393.60123	781.229714	-1.615364092	0.0005377	Cucsat.PASA.G11638	ctg1820	2224821	2227573	+	protein_coding		Rhomboid family	T	1DRHV		Rhomboid-like protein
Cucsa.175940	2393.9985	4668.46742	0.963526768	0.00699603	Cucsat.PASA.G12214	ctg1837	2278658	2283656	-	protein_coding		Domain of unknown function (DUF3527)	S	1E28R		DUF3527 domain protein
Cucsa.124720	2399.50618	814.77345	-1.558266655	0.00096562
Cucsa.098060	2401.35348	4329.93177	0.850496506	0.02585311	Cucsat.PASA.G14212	ctg1869	4252991	4256768	-	protein_coding		Beta-1,3-galactosyltransferase	G	1DQCZ		Galactosyltransferase family protein
Cucsa.115600	2418.76852	973.106196	-1.313603543	0.000007455
Cucsa.265880	2423.79368	4080.51422	0.751484073	0.04239904	Cucsat.PASA.G17759	ctg31	414069	423506	-	protein_coding		Mechanosensitive ion channel	M	1EDF3		Mechanosensitive ion channel family protein
Cucsa.021400	2425.08046	1254.5584	-0.950852977	0.00196183	Cucsat.PASA.G11011	ctg1714	199572	207217	-	protein_coding		Pentatricopeptide repeat-containing protein At2g32230	S, V	1DWC8, 1E1TW		proteinaceous RNase P 1
Cucsa.018220	2429.82289	422.605158	-2.523468881	6.1844E-20
Cucsa.089450	2433.27377	1097.29086	-1.148952649	0.000090409	Cucsat.PASA.G19969	ctg4	4345198	4350229	+	protein_coding	AT2G42750	DNAJ heat shock N-terminal domain-containing protein	O	1EKDU		DnaJ
Cucsa.255710	2435.27215	1177.66697	-1.048151388	0.01997395	Cucsat.PASA.G444	ctg1	9076631	9081256	-	protein_coding	PGR5	proton gradient regulation 5	S	1E4UU		Proton gradient regulation 5
Cucsa.306710	2440.13159	1359.07923	-0.844329388	0.0076113	Cucsat.PASA.G12272	ctg1837	3171153	3175183	-	protein_coding		4-coumarate--CoA ligase-like	I	1DQ4Q		4-coumarate:CoA ligase-like protein
Cucsa.198920	2440.74083	1293.5274	-0.916008503	0.00402744	Cucsat.PASA.G14572	ctg1869	1450057	1454908	+	protein_coding		Myb-like DNA-binding domain	K	1EKNJ	MYB	MYB-like transcription factor family protein	MYB	TF	MYB->MYB
Cucsa.123180	2449.72376	1026.18247	-1.255331781	0.000015629	Cucsat.PASA.G9083	ctg1635	2400298	2403626	+	protein_coding	INFA	Translation initiation factor IF-1	J	1E6ZJ		Translation initiation factor IF-1, chloroplastic
Cucsa.288540	2463.49305	1478.9751	-0.736107633	0.02402321	Cucsat.PASA.G7231	ctg1528	4054604	4058979	-	protein_coding		Protein of unknown function (DUF3531)	S	1DY7D		Oxidoreductase/transition metal ion-binding protein
Cucsa.303850	2465.47185	1146.26795	-1.104919457	0.0004363	Cucsat.PASA.G21074	ctg910	1238152	1242529	-	protein_coding	GH9C2	Endoglucanase	G	1DVJ0		Endoglucanase
Cucsa.149750	2471.9008	1399.21899	-0.820999075	0.01209293	Cucsat.PASA.G18811	ctg3412	698525	732504	-	protein_coding			S	1DPW3		Tetratricopeptide repeat (TPR)-like superfamily protein
Cucsa.090050	2477.48649	1396.30907	-0.827258871	0.01250466	Cucsat.PASA.G19637	ctg4	3724777	3740222	-	protein_coding		zinc finger CCCH domain-containing protein | FAD binding domain	A, S	1DW2S, 1DRM9		FAD dependent oxidoreductase
Cucsa.363390	2477.48649	5558.00684	1.165690421	0.00948917	Cucsat.PASA.G6224	ctg1425	1667674	1670739	+	protein_coding	AHP1	phosphotransfer protein	T	1E3Y2		Histidine phosphotransfer protein
Cucsa.096350	2478.01773	605.243364	-2.033599248	0.00000000019802	Cucsat.PASA.G16640	ctg24	2070476	2073213	+	protein_coding		Desaturase	I	1DZUC		Fatty-acid desaturase
Cucsa.128510	2478.84634	5978.02824	1.270000868	0.00012202	Cucsat.PASA.G3367	ctg1041	6016677	6018294	+	protein_coding		short-chain dehydrogenase reductase	Q	1E0S3		Short-chain dehydrogenase/reductase
Cucsa.353040	2483.03318	12781.191	2.363846831	0.00000000000029899	Cucsat.PASA.G20995	ctg907	738236	741970	+	protein_coding	OSI_13681	Transcription factor	K	1DRRY	AP2	AP2-like ethylene-responsive transcription factor ANT	AP2/ERF-AP2	TF	AP2/ERF->AP2/ERF-AP2
Cucsa.103040	2498.08431	431.574996	-2.533138985	8.3733E-21
Cucsa.027640	2498.79592	1309.63957	-0.932063264	0.00255121	Cucsat.PASA.G21656	ctg949	941987	950064	-	protein_coding		plastid-lipid-associated protein 4	S	1DV37		Plastid-lipid associated protein PAP / fibrillin family protein
Cucsa.378380	2501.93971	827.232007	-1.596683113	0.00458127
Cucsa.320330	2509.2557	1470.63643	-0.770818859	0.01903995
Cucsa.133240	2517.82917	5034.09082	0.99955084	0.01752285	Cucsat.PASA.G19542	ctg4	1991489	1997362	-	protein_coding	ALDH2B4, ALDH2B	Aldehyde dehydrogenase	C	1DQBR		Aldehyde dehydrogenase
Cucsa.124450	2524.89172	1509.42833	-0.742219258	0.02782539	Cucsat.PASA.G1625	ctg1000	685222	702535	+	protein_coding	PAL	Phenylalanine ammonialyase | Phenylalanine ammonia-lyase	Q	1E9QE, 1DSDD		Phenylalanine ammonia-lyase
Cucsa.340540	2525.28652	363.881297	-2.794907282	1.7993E-25	Cucsat.PASA.G13324	ctg1838	4469557	4473182	+	protein_coding		Short-chain type dehydrogenase	Q, S	1DSR8, 1E00Y		Photosynthetic NDH subcomplex B 2
Cucsa.259150	2527.1679	582.185149	-2.11797157	0.0000000000000067653	Cucsat.PASA.G1028	ctg1	6902630	6903707	+	protein_coding		enhancer protein	S	1E3JV		Photosynthetic NDH subcomplex L 2
Cucsa.162500	2528.55703	8363.2827	1.725755011	0.00000012029	Cucsat.PASA.G5059	ctg1227	2823211	2832569	-	protein_coding			S	1E3HK		Histone acetyltransferase
Cucsa.140310	2537.52531	7724.19463	1.605962305	0.00000076552	Cucsat.PASA.G18862	ctg3419	246121	251412	-	protein_coding		3-ketoacyl-coa thiolase	I	1DVWT		3-ketoacyl-CoA thiolase
Cucsa.341570	2542.92092	421.593858	-2.592560844	0.0000015901	Cucsat.PASA.G13370	ctg1838	5504236	5505350	+	protein_coding		dynein light chain	Z	1E4W2		Dynein light chain family protein
Cucsa.027550	2548.16052	1387.47034	-0.876999236	0.0071577
Cucsa.031220	2551.8112	1235.26919	-1.046696126	0.00063586
Cucsa.099300	2570.10848	7434.9908	1.5325017	0.00019367	Cucsat.PASA.G10899	ctg1681	1690976	1694115	-	protein_coding	EXLA1	expansin-like	G	1DYCE		Expansin-like family protein
Cucsa.202370	2583.16617	1074.80367	-1.2650673	0.0000058784	Cucsat.PASA.G21004	ctg910	95966	98711	-	protein_coding		aldo keto reductase	C	1DV75		Aldo-keto reductase
Cucsa.283710	2595.99956	1057.18204	-1.296066322	0.00102914
Cucsa.386710	2597.19862	574.533147	-2.17649431	3.5841E-16	Cucsat.PASA.G4014	ctg105	2284818	2287591	-	protein_coding		Protein of unknown function (DUF3464)	S	1E5G7		ABC-type Co2+ transport system, permease component
Cucsa.181460	2598.26602	1287.22529	-1.013284573	0.00079052	Cucsat.PASA.G6498	ctg1450	163344	189513	-	protein_coding		Phosphatase IMPL1	G	1DZ5B		Inositol monophosphatase family protein
Cucsa.368460	2603.27654	6309.87965	1.277283913	0.00011068	Cucsat.PASA.G15249	ctg197	2138976	2142471	+	protein_coding			S	1DRMI		2-deoxymugineic-acid 2-dioxygenase-like protein, putative
Cucsa.020770	2604.43167	4834.96839	0.892537872	0.02412092	Cucsat.PASA.G6603	ctg1456	34341	36513	-	protein_coding		huntingtin-interacting protein	S	1E4VW		Huntingtin-interacting K-like protein
Cucsa.255230	2605.31393	1536.72042	-0.761602502	0.01945286	Cucsat.PASA.G470	ctg1	9356853	9361044	-	protein_coding		1-aminocyclopropane-1-carboxylate oxidase homolog	Q	1DT9T		2-oxoglutarate (2OG) and Fe(II)-dependent oxygenase superfamily protein
Cucsa.387900	2609.06696	1083.54729	-1.267771851	0.000010927	Cucsat.PASA.G3227	ctg1041	3098704	3103493	+	protein_coding			S	1EKUE		Rhodanese-like
Cucsa.397780	2612.78099	4400.08353	0.751944712	0.04407311	Cucsat.PASA.G11624	ctg1820	1838282	1845658	+	protein_coding		serine carboxypeptidase-like	O	1DQ1C		Carboxypeptidase
Cucsa.316590	2617.38699	780.502665	-1.745651786	0.00026939	Cucsat.PASA.G20922	ctg907	296062	307195	-	protein_coding		BAHD family acyltransferase, clade I (EC 2.3.1.-)	S	1DW37		HXXXD-type acyl-transferase family protein
Cucsa.323040	2618.8492	1461.68218	-0.841303341	0.01052684
Cucsa.310150	2622.4268	1405.03975	-0.900291553	0.0043969	Cucsat.PASA.G12916	ctg1838	7068358	7073196	-	protein_coding		Cysteinyl-tRNA	J	1DYHW		Cysteine--tRNA ligase
Cucsa.313010	2628.31465	729.035322	-1.850077378	0.000000000025414	Cucsat.PASA.G13570	ctg1838	9328174	9333462	+	protein_coding	OSI_17190	transcription factor	K	1E25B	bHLH	Basic helix-loop-helix transcription factor	bHLH	TF	bHLH
Cucsa.312460	2628.49501	4948.87143	0.912862565	0.02613396
Cucsa.113700	2635.34551	1289.44846	-1.031238009	0.00611773	Cucsat.PASA.G14151	ctg1869	3339599	3347434	-	protein_coding		peptidyl-tRNA hydrolase	J	1DZC3		Peptidyl-tRNA hydrolase family protein
Cucsa.242520	2636.04008	924.205341	-1.512086976	0.000000091517	Cucsat.PASA.G13152	ctg1838	1155938	1158838	+	protein_coding			S	1E22B		DNA-directed RNA polymerase subunit beta
Cucsa.117720	2647.61598	683.692241	-1.953274928	0.0000000000025279	Cucsat.PASA.G8099	ctg1557	258517	265640	+	protein_coding	CYP707A2	Abscisic acid 8'-hydroxylase	Q	1DW8C		Cytochrome P450 family ABA 8'-hydroxylase
Cucsa.282120	2656.47712	1271.91858	-1.062507967	0.00027674
Cucsa.133110	2656.80363	1321.34589	-1.007683428	0.00276664	Cucsat.PASA.G19843	ctg4	1929810	1935875	+	protein_coding		Inherit from COG: fad dependent oxidoreductase	S	1DR9U		FAD/NAD(P)-binding oxidoreductase family protein
Cucsa.072910	2657.12043	1002.95596	-1.405605363	0.00539705
Cucsa.048900	2658.97745	1457.51056	-0.8673652	0.00743598	Cucsat.PASA.G2112	ctg1002	7192157	7195850	-	protein_coding	CYC4	Cytochrome c6	O	1E4G2		Cytochrome c6
Cucsa.193190	2660.82475	656.593575	-2.018800954	0.0000000000001076	Cucsat.PASA.G21303	ctg910	664017	667110	+	protein_coding		Aquaporin	G	1DWEK		Aquaporin-like protein
Cucsa.241450	2663.89053	883.724714	-1.591865865	0.000000013426	Cucsat.PASA.G12585	ctg1838	353271	360511	-	protein_coding		Lysosomal Pro-X | Serine carboxypeptidase S28	O	1DVF5, 1DYJY		Lysosomal pro-X carboxypeptidase, putative
Cucsa.278980	2676.07568	277.932123	-3.267314423	1.8228E-20
Cucsa.078920	2680.72561	1627.25995	-0.720178819	0.0237293
Cucsa.399780	2683.79618	731.09156	-1.876151111	0.000012881
Cucsa.172910	2690.13741	11215.1796	2.059700948	0.000002418	Cucsat.PASA.G9387	ctg1672	64839	66690	+	protein_coding		Universal stress protein	S	1DX8T		Adenine nucleotide alpha hydrolases-like superfamily protein
Cucsa.120800	2699.74422	1413.19272	-0.933864503	0.04955881	Cucsat.PASA.G18290	ctg3345	4779678	4781293	-	protein_coding		Cytochrome b5	C	1E33R		Cytochrome b5
Cucsa.120590	2701.23079	608.383031	-2.150565087	0.00000061211
Cucsa.098810	2722.36478	5543.22999	1.025866473	0.00259373	Cucsat.PASA.G14775	ctg1869	4681469	4684434	+	protein_coding		protein DEHYDRATION-INDUCED 19 homolog	S	1E3E8		DEHYDRATION-INDUCED 19, putative isoform 5
Cucsa.033810	2728.93016	989.3824	-1.463735333	0.00000013305	Cucsat.PASA.G10270	ctg1675	13309	17889	+	protein_coding		Inherit from KOG: Ankyrin Repeat | ANK	S	1E1S5, 1EEFS		Ankyrin repeat-containing protein, putative
Cucsa.341140	2739.33629	1259.66779	-1.120783088	0.00021531	Cucsat.PASA.G13351	ctg1838	5040825	5043609	+	protein_coding		zinc finger protein	K	1DQFZ	C2H2	Zinc finger protein MAGPIE	C2H2	TF	C2H2
Cucsa.149780	2740.25262	326.301637	-3.070030769	5.3648E-29	Cucsat.PASA.G18814	ctg3412	762608	766831	-	protein_coding		LrgB-like family	M	1DSDU		membrane protein, putative
Cucsa.257150	2740.66207	12150.7298	2.148446612	0.00611662	Cucsat.PASA.G1114	ctg1	8120713	8126493	+	protein_coding		Nitrate transporter	P	1DU3V		nitrate transporter 1.5
Cucsa.388760	2745.37529	1220.35736	-1.169699702	0.00007786	Cucsat.PASA.G2864	ctg1041	3994969	3996679	-	protein_coding	ATAUX2-11	AUX/IAA family	K	1E34K		Auxin-responsive protein	AUX/IAA	TR	AUX/IAA
Cucsa.238120	2756.42481	1230.75643	-1.163252974	0.000061269	Cucsat.PASA.G8505	ctg1557	3331492	3338860	-	protein_coding	APE1	Thylakoid membrane protein	S	1DWFP		acclimation of photosynthesis to environment
Cucsa.364660	2763.97959	9026.61873	1.707438707	0.0000016978	Cucsat.PASA.G6162	ctg1425	558349	564386	+	protein_coding		2Fe-2S iron-sulfur cluster binding domain	C	1E4MQ		Ferredoxin family protein
Cucsa.379760	2771.32487	890.155609	-1.638446379	0.0000000015504
Cucsa.156040	2776.08195	1608.94309	-0.786936862	0.01659947	Cucsat.PASA.G6790	ctg1517	115125	118854	-	protein_coding	ICE1	inducer of cbf expression	K	1DZQG	bHLH	Transcription factor Inducer of CBF expression 1	bHLH	TF	bHLH
Cucsa.096950	2782.22817	7386.54296	1.408658576	0.00009978	Cucsat.PASA.G16664	ctg24	2459967	2465727	+	protein_coding	SUS3	Sucrose-cleaving enzyme that provides UDP-glucose and fructose for various metabolic pathways (By similarity) | Sucrose-cleaving enzyme that provides UDP-glucose and fructose for various metabolic pathways	M	1E2EK, 1DVSY		Sucrose synthase
Cucsa.283790	2784.77243	4932.99565	0.824904579	0.02641032	Cucsat.PASA.G9436	ctg1673	694769	698871	-	protein_coding		CTL-like protein	I	1DYIV		Plasma-membrane choline transporter family protein
Cucsa.339480	2790.56284	7097.95744	1.346847788	0.000048515
Cucsa.046680	2792.25414	1229.97179	-1.182805023	0.000043439	Cucsat.PASA.G2032	ctg1002	5732954	5735997	-	protein_coding		GDSL esterase lipase At5g45950-like	S	1DZ72		GDSL esterase/lipase
Cucsa.106110	2797.95191	1546.06615	-0.855769115	0.01797801	Cucsat.PASA.G3423	ctg1041	6901524	6906185	+	protein_coding			S	1E2X9		Snf1-related kinase interactor 1, putative
Cucsa.045380	2799.58955	1081.79454	-1.371788804	0.00612012	Cucsat.PASA.G1981	ctg1002	5004761	5011198	-	protein_coding		OST3 OST6 family protein | pectinesterase	O, G	1DUMQ, 1DSAR		Pectinesterase
Cucsa.083730	2801.0957	1189.23462	-1.235957903	0.000020916
Cucsa.322230	2805.3459	1514.91475	-0.88894205	0.00455848	Cucsat.PASA.G760	ctg1	829594	834821	+	protein_coding		Domain of unknown function DUF221	S	1DVBJ		ERD (Early-responsive to dehydration stress) family protein
Cucsa.293930	2807.56843	1241.69349	-1.177012099	0.00202691
Cucsa.322510	2815.64967	1612.37942	-0.804276568	0.01404398	Cucsat.PASA.G42	ctg1	605060	611123	-	protein_coding	OSI_32127		S	1E09A		Homer
Cucsa.311310	2830.40836	1700.59566	-0.73497005	0.03279673	Cucsat.PASA.G12964	ctg1838	7995478	8000576	-	protein_coding		GTP-binding protein	S	1DZ7P		GTP-binding-like protein
Cucsa.250850	2834.68292	8301.50615	1.550185743	0.0000014993	Cucsat.PASA.G1380	ctg1	12616117	12622862	+	protein_coding		Reverse transcriptase (RNA-dependent DNA polymerase) | leucine-rich repeat receptor protein kinase	S, T	1DU5Y, 1EM6C		Leucine-rich repeat receptor protein kinase exs, putative				RLK-Pelle_LRR-Xb-1
Cucsa.170840	2836.74466	7979.16143	1.492000839	0.0000042791	Cucsat.PASA.G11507	ctg1808	619818	625016	+	protein_coding		LRR receptor-like serine threonine-protein kinase	T	1DVJN		Leucine-rich repeat protein kinase family protein				RLK-Pelle_LRR-II
Cucsa.011620	2836.76902	926.085604	-1.615031222	0.0000000071696
Cucsa.249660	2844.51881	4787.79757	0.751177535	0.04304843	Cucsat.PASA.G2870	ctg1041	4174778	4179823	-	protein_coding		type I inositol-1,4,5-trisphosphate 5-phosphatase	U	1DXY1		Type I inositol-1,4,5-trisphosphate 5-phosphatase CVP2
Cucsa.198980	2844.78689	1605.33914	-0.825442474	0.0210596
Cucsa.385570	2846.68777	1123.48828	-1.341299189	0.0000088932	Cucsat.PASA.G18154	ctg3345	1456990	1476215	-	protein_coding		lysosomal Pro-X carboxypeptidase-like	O	1DYFK		Lysosomal Pro-X carboxypeptidase
Cucsa.054220	2855.33439	1279.83041	-1.157707054	0.000068247	Cucsat.PASA.G15461	ctg2009	5908471	5913548	-	protein_coding		Conserved hypothetical protein 95	J	1DSWJ		S-adenosyl-L-methionine-dependent methyltransferases superfamily protein
Cucsa.106770	2862.01184	1514.59124	-0.91810115	0.04417811	Cucsat.PASA.G11991	ctg1820	4671391	4672467	-	protein_coding		BEST Arabidopsis thaliana protein match is oxidoreductase, acting on NADH or NADPH (TAIR AT1G75260.1)	S	1E60Q		BnaA09g12530D protein
Cucsa.100960	2867.28074	1608.93833	-0.833574134	0.00915039
Cucsa.157770	2868.15806	1769.66495	-0.696648287	0.03933854
Cucsa.079300	2875.89321	573.916768	-2.325096675	7.5674E-18	Cucsat.PASA.G3158	ctg1041	985597	990607	+	protein_coding		STYKc	T	1DSN9		Leucine-rich receptor-like protein kinase family protein				RLK-Pelle_LRR-XI-1
Cucsa.219310	2881.38625	888.442002	-1.697413564	0.00172844	Cucsat.PASA.G9272	ctg1658	318027	320205	-	protein_coding						Proline-rich cell wall protein
Cucsa.327670	2881.54226	1132.28215	-1.34760767	0.01504856	Cucsat.PASA.G4279	ctg1170	756917	764603	-	protein_coding		UDP-Glycosyltransferase	C, G	1DR2R		Glycosyltransferase
Cucsa.148500	2891.65595	1045.1974	-1.468120468	0.00000026604
Cucsa.238330	2900.90696	1735.2496	-0.741360828	0.02426442	Cucsat.PASA.G8517	ctg1557	3464332	3467410	-	protein_coding		ATPase family associated with various cellular activities (AAA)	O	1DQQ1		ATP-dependent zinc metalloprotease FtsH
Cucsa.257090	2907.26761	1163.07681	-1.321717507	0.0000039186
Cucsa.285370	2916.3139	557.422871	-2.387301909	3.2754E-19	Cucsat.PASA.G9510	ctg1673	1683099	1688885	-	protein_coding		Nitrate transporter	P	1E1A3		nitrate transporter 1:2
Cucsa.106580	2928.88413	5472.35798	0.90181149	0.01106023	Cucsat.PASA.G11767	ctg1820	4802930	4815880	+	protein_coding		Regulator of chromosome condensation | tubby-like F-box protein	S, Z, D	1DVWE, 1DTI6		Chromosome condensation regulator RCC1 repeat protein
Cucsa.381320	2932.15464	1696.38169	-0.78950038	0.01494575	Cucsat.PASA.G4161	ctg1055	74210	76351	-	protein_coding		Essential component of the PAM complex, a complex required for the translocation of transit peptide-containing proteins from the inner membrane into the mitochondrial matrix in an ATP-dependent manner (By similarity)	O	1DXPA		GrpE protein homolog
Cucsa.285740	2940.09451	1424.51781	-1.045388876	0.0003203	Cucsat.PASA.G9934	ctg1673	1934200	1937077	+	protein_coding		Iaa-amino acid hydrolase	E	1DSC4		IAA-amino acid hydrolase ILR1, putative
Cucsa.079450	2941.83452	241.942306	-3.603981133	4.4804E-23
Cucsa.045760	2943.27731	5669.52948	0.945805534	0.03126329	Cucsat.PASA.G2445	ctg1002	5168598	5175319	+	protein_coding		equilibrative nucleoside transporter	P	1DV5Z		Equilibrative nucleoside transporter
Cucsa.242270	2943.50146	6470.28975	1.136296977	0.00752151	Cucsat.PASA.G12609	ctg1838	912120	924136	-	protein_coding		D-lactate dehydrogenase cytochrome | FAD binding domain	C	1EEZ8, 1DX7Z		2-hydroxy-acid oxidase
Cucsa.153360	2943.95962	1383.69207	-1.089234968	0.00033366	Cucsat.PASA.G13781	ctg184	254601	261193	+	protein_coding			S	1E314		DnaJ/Hsp40 cysteine-rich domain protein
Cucsa.117020	2944.56887	5276.41365	0.841501255	0.01580792	Cucsat.PASA.G20013	ctg4	285389	286773	+	protein_coding		Polyamine oxidase	H	1DX9I		Amine oxidase
Cucsa.323050	2948.30247	1866.68383	-0.65940695	0.04875809	Cucsat.PASA.G732	ctg1	259252	272345	+	protein_coding		wuschel-related homeobox | expressed protein	S, K	1DVMC, 1DSEZ		RB1-inducible coiled-coil protein 1, putative isoform 1
Cucsa.164000	2949.41859	1120.83873	-1.395851883	0.000021114
Cucsa.029570	2950.15949	5156.4325	0.805580328	0.02973724	Cucsat.PASA.G12084	ctg1821	244048	248039	-	protein_coding	OSI_19204	DUF630 DUF632 domains containing protein	S	1DSIU		Protein of unknown function (DUF630 and DUF632)
Cucsa.128610	2950.72973	1102.27388	-1.420589049	0.00066447	Cucsat.PASA.G3362	ctg1041	5962412	5964777	+	protein_coding		pectinesterase	G	1DRI5		Pectinesterase
Cucsa.242490	2953.47378	369.383159	-2.999222808	1.8531E-29
Cucsa.239880	2956.98802	5670.11837	0.939250454	0.00599442	Cucsat.PASA.G2684	ctg1006	347928	352596	-	protein_coding	GAPCP-1, GAPCP-2	glyceraldehyde-3-phosphate dehydrogenase	G	1DU9I		Glyceraldehyde-3-phosphate dehydrogenase
Cucsa.161540	2957.86535	7825.99002	1.403716892	0.000013331	Cucsat.PASA.G5027	ctg1227	2149638	2154529	-	protein_coding		Transcription factor	K	1DY2H	bZIP	Transcription factor bZIP	bZIP	TF	bZIP
Cucsa.121800	2973.51601	873.92041	-1.766596043	0.0000000000748
Cucsa.241660	2979.48186	1647.23172	-0.855017945	0.00936811
Cucsa.045690	2981.77269	1718.13464	-0.795327183	0.01868559	Cucsat.PASA.G1992	ctg1002	5137587	5144163	-	protein_coding		U-box domain-containing protein | flavoprotein | Flavodoxin-like fold	S, O	1DRWG, 1EC20, 1DXQ8		NAD(P)H dehydrogenase (Quinone)
Cucsa.352120	2986.29097	1668.3634	-0.839921174	0.00819333
Cucsa.095280	2987.11958	5880.22015	0.977115177	0.00546351
Cucsa.285770	2989.11303	1796.45126	-0.734567658	0.03794349	Cucsat.PASA.G9936	ctg1673	1948506	1949770	+	protein_coding			S	1E42A		Dna-directed rna polymerase subunit a
Cucsa.154990	2989.91728	1566.69388	-0.932382256	0.00908547	Cucsat.PASA.G16509	ctg2394	50619	55454	-	protein_coding		2OG-Fe(II) oxygenase superfamily	Q	1DW4U		2-oxoglutarate (2OG) and Fe(II)-dependent oxygenase superfamily protein
Cucsa.088380	2997.92052	1719.96477	-0.801583117	0.01126785
Cucsa.388670	3006.76207	1678.54486	-0.84099962	0.01199924	Cucsat.PASA.G3260	ctg1041	3912621	3919243	+	protein_coding		histidine triad family protein	T	1E4IA		Histidine triad (Hit) protein, putative
Cucsa.385870	3013.64426	1045.6037	-1.527172978	0.000000030027	Cucsat.PASA.G17945	ctg3345	1659617	1662667	+	protein_coding		transferase activity, transferring hexosyl groups	C, G	1DYNF		Glycosyltransferase
Cucsa.285130	3014.3705	1161.18362	-1.376260623	0.00000099551	Cucsat.PASA.G9499	ctg1673	1489826	1493518	-	protein_coding		CAAX amino terminal protease family protein	S	1DYM1		CAAX amino terminal protease family protein
Cucsa.135270	3015.66699	1654.62208	-0.865975389	0.00773103	Cucsat.PASA.G5797	ctg1402	138965	142324	-	protein_coding	PPR2	Pentatricopeptide repeat-containing protein	S	1DQJM		Pentatricopeptide repeat-containing protein, putative
Cucsa.349490	3017.45093	1377.31452	-1.131472266	0.00011967	Cucsat.PASA.G6386	ctg1429	620382	625889	+	protein_coding		ferric reduction oxidase 8	Q, P	1DPZ1		Ferric reductase oxidase
Cucsa.232950	3021.54513	700.525968	-2.108776051	0.0000000000000034075	Cucsat.PASA.G4571	ctg1227	9470	11247	+	protein_coding		Chlorophyll A-B binding protein	S	1DXY8		Chlorophyll a-b binding protein, chloroplastic
Cucsa.256360	3023.63122	1512.63706	-0.999216321	0.00131907	Cucsat.PASA.G1151	ctg1	8667829	8674593	+	protein_coding		Putative peptidoglycan binding domain	S	1DW0T		plastid transcriptionally active 5
Cucsa.342720	3027.19418	1634.81245	-0.888856084	0.00503701	Cucsat.PASA.G13427	ctg1838	6508868	6516051	+	protein_coding		protease | Pfam:RanBPM_CRA	Z, O	1DRYU, 1DSYQ		ATP-dependent protease La (LON) domain protein
Cucsa.204940	3029.81644	478.547892	-2.662495173	1.7389E-24	Cucsat.PASA.G3354	ctg1041	5849300	5853331	+	protein_coding	STS	Stachyose	S	1E0NZ		Stachyose synthase
Cucsa.367150	3039.47197	1700.53469	-0.837832279	0.04420098	Cucsat.PASA.G16949	ctg2417	153833	158404	+	protein_coding	CGLD27	Protein of unknown function (DUF1230)	S	1DSGH		DUF1230 family protein
Cucsa.042570	3040.15922	241.527064	-3.65389012	4.0148E-30
Cucsa.011540	3041.92851	1660.90438	-0.873017227	0.00447021	Cucsat.PASA.G10112	ctg1673	5554677	5560440	+	protein_coding		Protease Do-like 1	O	1DUNJ		Serine protease
Cucsa.158030	3042.42075	901.099729	-1.755460993	0.0000000007159	Cucsat.PASA.G8262	ctg1557	3825934	3830655	+	protein_coding		Domain of unknown function (DUF3598)	S	1DTNS		Domain of Uncharacterized protein function isoform 1
Cucsa.259200	3043.30301	1659.01694	-0.875309369	0.00444806
Cucsa.299780	3047.29484	536.924263	-2.504738587	2.3683E-21	Cucsat.PASA.G11282	ctg1798	330828	332408	+	protein_coding	OSI_38413	DNAJ heat shock N-terminal domain-containing protein	O	1DX5P		Chaperone DnaJ-domain superfamily protein
Cucsa.395160	3050.93579	1007.29993	-1.598758495	0.000050252	Cucsat.PASA.G6853	ctg1522	786686	789119	-	protein_coding		Transcription factor	K	1E1DC	MYB_related	Myb-like transcription factor family protein, putative	MYB-related	TF	MYB->MYB-related
Cucsa.321500	3051.73512	1723.39164	-0.824379158	0.04417126	Cucsat.PASA.G792	ctg1	1584077	1586200	+	protein_coding		RING | Inherit from NOG: expressed protein	O	1EM7Q, 1DYV7		SBP (S-ribonuclease-binding protein) family protein
Cucsa.327830	3054.26966	1090.03819	-1.486448769	0.00000019904	Cucsat.PASA.G4273	ctg1170	642240	645721	-	protein_coding		alpha/beta hydrolase fold	V	1DRPJ		Alpha/beta fold hydrolase
Cucsa.250950	3060.21362	1779.08169	-0.782499611	0.0149973	Cucsat.PASA.G641	ctg1	12526414	12539221	-	protein_coding		Protein of unknown function (DUF2930)	S	1DYKN		Protein of unknown function (DUF2930)
Cucsa.067050	3062.00481	1482.93139	-1.046024698	0.00049458	Cucsat.PASA.G13737	ctg184	1910496	1915212	-	protein_coding			S	1DSST		8-amino-7-oxononanoate synthase
Cucsa.148720	3063.18923	1892.25386	-0.694928841	0.04185427	Cucsat.PASA.G10819	ctg1681	447354	452438	-	protein_coding	HPL	hydroperoxide lyase	Q	1E04X		Allene oxide synthase
Cucsa.322570	3072.19651	1045.4583	-1.555134985	0.000067736
Cucsa.063780	3079.33213	1851.01524	-0.734300709	0.03409415	Cucsat.PASA.G20248	ctg47	281181	285312	-	protein_coding		Diacylglycerol kinase	T	1DSD9		Diacylglycerol kinase
Cucsa.100000	3089.37274	849.590616	-1.862474211	0.000000022216	Cucsat.PASA.G10707	ctg1681	1205240	1207169	+	protein_coding	PDE191	mTERF	K	1DZYH		Mitochondrial transcription termination factor family protein	mTERF	TR	mTERF
Cucsa.163190	3103.52219	1588.78016	-0.96598695	0.04267467	Cucsat.PASA.G4776	ctg1227	3327811	3332481	+	protein_coding	VTE5	Involved in the activation and reutilization of phytol from chlorophyll degradation in plant metabolism, including tocopherol biosynthesis. Catalyzes the conversion of phytol to phytolmonophosphate (PMP)	I	1DUC5		Phytol kinase
Cucsa.199990	3107.05586	28716.0187	3.208235659	3.1165E-17	Cucsat.PASA.G6544	ctg1450	512478	519800	+	protein_coding		Dabb	S	1E651		Stress responsive A/B Barrel Domain
Cucsa.118530	3110.04857	7250.13175	1.2210701	0.00026137	Cucsat.PASA.G17969	ctg3345	2388539	2393737	+	protein_coding	GAPCP-1	glyceraldehyde-3-phosphate dehydrogenase	G	1DU9I		Glyceraldehyde-3-phosphate dehydrogenase
Cucsa.363880	3126.12811	1388.21023	-1.171150842	0.00125455	Cucsat.PASA.G6202	ctg1425	1153549	1156646	+	protein_coding			S	1EMI6		ONE-HELIX protein 2
Cucsa.353860	3134.70652	1681.56834	-0.89852297	0.00383014	Cucsat.PASA.G6685	ctg1502	1540420	1541967	+	protein_coding		thioredoxin-like 3-1	O	1E0BB		Thioredoxin
Cucsa.112530	3135.40348	1314.77405	-1.253836221	0.00026776	Cucsat.PASA.G14099	ctg1869	2617102	2620583	-	protein_coding		Myb-like DNA-binding domain | MYB family transcription factor	K, O	1EKP0, 1DZIG	MYB_related	At5g37260-like protein	MYB-related	TF	MYB->MYB-related
Cucsa.044460	3137.14349	6308.00924	1.007733256	0.00273009	Cucsat.PASA.G1944	ctg1002	4501953	4513204	-	protein_coding	OSI_08747	RNA polymerase Rpb4 | calcineurin b-like protein | Domain of unknown function (DUF2431)	K, S, T	1E3AS, 1DWF7, 1DSBC		Domain of unknown function (DUF2431)
Cucsa.089170	3139.47824	1821.03403	-0.785766928	0.01288761	Cucsat.PASA.G19672	ctg4	4718880	4721173	-	protein_coding		NifU-like protein 3	O	1DRJZ		NifU-like protein 3
Cucsa.196720	3142.09558	1665.95844	-0.915374651	0.01885979	Cucsat.PASA.G11021	ctg1740	46848	51175	+	protein_coding	OSI_02355	carboxyl-terminal	S	1DR2V		Protein of Unknown Function (DUF239)
Cucsa.252190	3151.25887	1734.46908	-0.861434151	0.00620546	Cucsat.PASA.G1319	ctg1	11470591	11474146	+	protein_coding	PDK	Pyruvate dehydrogenase	T	1DUD6		Mitochondrial pyruvate dehydrogenase kinase
Cucsa.285170	3155.9623	1177.14477	-1.422788217	0.00000056467
Cucsa.359300	3169.7413	1790.4323	-0.824057136	0.01186883
Cucsa.285930	3179.2994	5684.83331	0.838409165	0.03883495	Cucsat.PASA.G9530	ctg1673	2058863	2064480	-	protein_coding		potassium transporter	P	1DTZI		Potassium transporter
Cucsa.242790	3183.9054	14451.1926	2.182319178	0.00000074223	Cucsat.PASA.G13161	ctg1838	1352168	1357771	+	protein_coding		Squamosa promoter-binding-like protein	K	1E17V	SBP	Squamosa promoter binding protein	SBP	TF	SBP
Cucsa.079290	3185.85013	1117.79886	-1.511017799	0.000000057326	Cucsat.PASA.G2762	ctg1041	985838	993293	-	protein_coding	12	Redoxin	O	1DYXA		Alkyl hydroperoxide reductase
Cucsa.118760	3187.32206	1650.61146	-0.949344243	0.00399462	Cucsat.PASA.G17978	ctg3345	2585071	2594525	+	protein_coding		ABC transporter D family member 2	Q	1DQ41		ABC transporter ATP-binding protein
Cucsa.025290	3191.53819	1549.40579	-1.042536875	0.0004453	Cucsat.PASA.G3317	ctg1041	5080573	5087801	+	protein_coding		peptide chain release factor	J	1DZ70		Peptide chain release factor 1
Cucsa.152850	3193.08812	1106.17363	-1.529374511	0.000000055348
Cucsa.089650	3196.80708	1270.59136	-1.331131568	0.0000035991	Cucsat.PASA.G19650	ctg4	4130411	4143885	-	protein_coding		MatE	V	1DTIH		Protein DETOXIFICATION
Cucsa.069160	3198.45937	6691.50631	1.064953853	0.0016429	Cucsat.PASA.G16151	ctg2203	16635	18799	+	protein_coding		expressed protein	S	1DZCD		BnaA06g29710D protein
Cucsa.231800	3207.04749	1174.49504	-1.449205089	0.0097281	Cucsat.PASA.G4949	ctg1227	686602	690855	-	protein_coding	OSI_30283	Auxin-induced protein	S	1DVUE		WAT1-related protein
Cucsa.301820	3213.58358	984.144287	-1.707241242	0.000065036	Cucsat.PASA.G21408	ctg910	2796117	2800827	+	protein_coding		pectinesterase	G	1E+64		Pectinesterase
Cucsa.113720	3229.66805	5370.44714	0.733656322	0.04843855	Cucsat.PASA.G14681	ctg1869	3362163	3368945	+	protein_coding		Eukaryotic aspartyl protease	O	1E0HD		Aspartic proteinase Asp1
Cucsa.094780	3240.03518	1657.11603	-0.967334852	0.00208346	Cucsat.PASA.G16774	ctg24	927343	935503	-	protein_coding		FAR1 DNA-binding domain | isomerase activity	S, G	1DZ6U, 1EA27		15-cis-zeta-carotene isomerase
Cucsa.383760	3241.2976	1143.3009	-1.503366338	0.000000036533
Cucsa.033620	3245.76223	1489.99331	-1.123251471	0.00014926	Cucsat.PASA.G10281	ctg1675	324741	328715	+	protein_coding	CCB1	Protein of unknown function (DUF3529)	S	1DUC6		cofactor assembly of complex C
Cucsa.320410	3245.76223	1990.97506	-0.705082168	0.03872204	Cucsat.PASA.G836	ctg1	2584673	2586287	+	protein_coding			S	1DVY4		LysM and peptidoglycan-binding domain-containing 3
Cucsa.180730	3254.28699	1752.6021	-0.892842992	0.00506974	Cucsat.PASA.G11231	ctg1780	880534	885447	+	protein_coding		Galacturonosyltransferase	G	1DQ2H		Hexosyltransferase
Cucsa.383430	3265.11722	1510.25718	-1.112340539	0.00011467	Cucsat.PASA.G3785	ctg105	1421101	1432385	+	protein_coding		Removes the N-terminal methionine from nascent proteins (By similarity)	O	1DRSN, 1ECI7		Methionine aminopeptidase 1
Cucsa.307260	3270.51283	1830.77827	-0.8370598	0.01178424	Cucsat.PASA.G12246	ctg1837	2817621	2820843	-	protein_coding			S	1E3JJ		2,3-bisphosphoglycerate-independent phosphoglycerate mutase
Cucsa.127590	3271.87268	1838.87772	-0.831291059	0.00768073	Cucsat.PASA.G2332	ctg1002	3664837	3668064	+	protein_coding		Mannan endo-1,4-beta-mannosidase	G	1DVPD		Mannan endo-1,4-beta-mannosidase-like protein
Cucsa.088240	3276.33731	6223.7558	0.925701559	0.00803533	Cucsat.PASA.G4805	ctg1227	3923336	3926880	+	protein_coding						Unknown protein
Cucsa.182140	3276.37632	1786.61245	-0.874874347	0.00455848
Cucsa.193010	3277.81417	1244.85212	-1.396759695	0.00000048214	Cucsat.PASA.G21291	ctg910	542532	548150	+	protein_coding	OSI_21316	Protein of unknown function (DUF819)	S	1DUA1		Integral membrane protein, putative
Cucsa.119450	3306.20079	5743.61965	0.796785873	0.03405574	Cucsat.PASA.G18228	ctg3345	3310264	3314907	-	protein_coding	OSI_16973	Mechanosensitive ion channel	M	1DXHI		Mechanosensitive ion channel family protein
Cucsa.058320	3309.14957	1357.81578	-1.285172747	0.000004999	Cucsat.PASA.G8890	ctg1635	1432145	1436435	-	protein_coding		Pentatricopeptide repeat-containing protein	M	1DRR7		Pentatricopeptide repeat-containing protein
Cucsa.305400	3309.97818	1765.81389	-0.906488407	0.00329614	Cucsat.PASA.G10291	ctg1675	577090	583386	+	protein_coding			S	1DZ9Q		Cytochrome c oxidase subunit 2
Cucsa.014940	3319.86279	1695.89786	-0.969074329	0.03232084	Cucsat.PASA.G15666	ctg2009	5313803	5323886	+	protein_coding		Pleiotropic drug resistance protein	Q	1EKYD		Pleiotropic drug resistance ABC transporter
Cucsa.198480	3333.80751	1955.06334	-0.76995546	0.01637388	Cucsat.PASA.G14557	ctg1869	1138157	1147006	+	protein_coding		protease	O	1DUVS		Signal peptide peptidase SppA, 67K type
Cucsa.148780	3345.77822	1665.75678	-1.006164052	0.00087748	Cucsat.PASA.G10823	ctg1681	484566	490439	-	protein_coding		Inherit from NOG: fad dependent oxidoreductase	I	1DYZ0		FAD-dependent oxidoreductase
Cucsa.016480	3355.84319	1056.8261	-1.666937302	0.000015624	Cucsat.PASA.G4039	ctg105	2772712	2775553	-	protein_coding	HSFA2C	heat stress transcription factor | HSF-type DNA-binding	K	1DU7P, 1DT3Z	HSF	Heat shock transcription factor	HSF	TF	HSF
Cucsa.201150	3359.97639	688.500966	-2.28692051	1.4889E-17	Cucsat.PASA.G11779	ctg1820	5041890	5045264	+	protein_coding		pectinesterase	G	1E+26		Pectinesterase
Cucsa.079130	3363.2859	1529.15873	-1.137133252	0.000097717	Cucsat.PASA.G2770	ctg1041	1136972	1139885	-	protein_coding	TL30	Thylakoid lumenal 29.8 kDa protein	S	1DY3C		Photosystem II reaction center PsbP family protein
Cucsa.107660	3367.38502	6117.96327	0.861422759	0.01789689	Cucsat.PASA.G647	ctg1	12649835	12654571	-	protein_coding		Methyl binding domain protein	K	1E5QN		Methyl-CpG-binding domain-containing 13-like protein
Cucsa.391790	3373.99912	1957.54654	-0.785412986	0.01691544	Cucsat.PASA.G14795	ctg1869	4959339	4967044	+	protein_coding		ABC1 family	S	1DX3E		Protein kinase family protein
Cucsa.259700	3383.65464	1752.87662	-0.948857876	0.00218821	Cucsat.PASA.G1006	ctg1	6586854	6592514	+	protein_coding		Peptidyl-prolyl cis-trans isomerase	O	1DZSX		Peptidyl-prolyl cis-trans isomerase
Cucsa.157980	3391.65788	1774.63157	-0.93447111	0.00238056	Cucsat.PASA.G8536	ctg1557	3801638	3804227	-	protein_coding	OSI_20596		S	1DTAD		T4P13.26 protein isoform 1
Cucsa.320660	3393.86584	1965.85245	-0.78777449	0.01829222
Cucsa.162230	3404.32315	6336.78853	0.896383883	0.00976123	Cucsat.PASA.G4734	ctg1227	2640591	2646615	+	protein_coding		acyl-protein thioesterase | acyl-protein thioesterase 2-like	I	1DYJ6, 1DX90		Acyl-protein thioesterase 2
Cucsa.137470	3405.9584	2091.6782	-0.703399902	0.04176655
Cucsa.118810	3415.96002	1046.49585	-1.706724494	0.00000000016715	Cucsat.PASA.G18201	ctg3345	2632414	2634917	-	protein_coding		NAD(P)H-quinone oxidoreductase subunit N-like	C	1DUD9		NAD(P)H-quinone oxidoreductase subunit N
Cucsa.098380	3425.89334	2015.06438	-0.765654301	0.02281585	Cucsat.PASA.G14754	ctg1869	4436834	4439954	+	protein_coding		Pfam:PGAM	G	1DV0H		Phosphoglycerate mutase family protein
Cucsa.116850	3430.45063	13935.591	2.022304184	0.00000000026175
Cucsa.258070	3447.73894	2111.29276	-0.707523895	0.04335254	Cucsat.PASA.G347	ctg1	7506265	7510810	-	protein_coding		methyltransferase	S	1DSWM		S-adenosyl-L-methionine-dependent methyltransferases superfamily protein
Cucsa.009190	3450.14184	1008.44172	-1.774527962	0.000000000060158	Cucsat.PASA.G4379	ctg1173	1366327	1375137	-	protein_coding			S	1E79M		Chlororespiratory reduction 3
Cucsa.105310	3454.02652	5900.31881	0.772513749	0.03474737	Cucsat.PASA.G3076	ctg1041	7381517	7386160	-	protein_coding	ADPG1, OSI_25333	polygalacturonase	M	1DQ2N, 1DW15		Pectin lyase-like superfamily protein
Cucsa.252640	3454.34332	1931.85684	-0.838423286	0.00880136	Cucsat.PASA.G575	ctg1	11078576	11081848	-	protein_coding		Chitinase-like protein	G	1DXV5		Chitinase
Cucsa.366400	3458.98833	1884.76944	-0.875962089	0.00402849	Cucsat.PASA.G15964	ctg2178	440616	444191	-	protein_coding		Patatin group	I	1DWKM		Patatin
Cucsa.394640	3466.17759	1853.01417	-0.903471663	0.00948917
Cucsa.175620	3470.22307	960.726369	-1.852830911	0.00000037385	Cucsat.PASA.G12444	ctg1837	2447216	2449015	+	protein_coding		One helix protein	S	1E6J2		one helix protein
Cucsa.356610	3496.93782	1570.41464	-1.154946616	0.00014392	Cucsat.PASA.G7029	ctg1523	601878	603896	-	protein_coding		Inherit from NOG: protein transport	U	1E41B		Protein TIC 20-v, chloroplastic
Cucsa.058950	3497.34727	1440.6581	-1.279533066	0.0000064321	Cucsat.PASA.G9013	ctg1635	895722	908042	+	protein_coding	YCHF	GTP-dependent nucleic acid-binding protein	J	1DQ9S		Ribosome-binding ATPase YchF
Cucsa.376680	3500.68593	207.73853	-4.074796903	9.9032E-30
Cucsa.113610	3516.37081	746.329503	-2.23620259	0.0000039541	Cucsat.PASA.G14146	ctg1869	3255816	3257336	-	protein_coding		PPIases accelerate the folding of proteins. It catalyzes the cis-trans isomerization of proline imidic peptide bonds in oligopeptides (By similarity)	O	1DR4P		Peptidyl-prolyl cis-trans isomerase
Cucsa.232670	3516.76068	1363.61375	-1.366812115	0.00942509	Cucsat.PASA.G4910	ctg1227	157158	162116	-	protein_coding		Patatin group	I	1DWKM		Patatin
Cucsa.148570	3520.56736	2167.20981	-0.699969119	0.03838707	Cucsat.PASA.G10664	ctg1681	342725	348397	+	protein_coding		Beta-1,3-galactosyltransferase	G	1DQRS		Hexosyltransferase
Cucsa.067180	3529.17984	1142.69487	-1.626892725	0.0000000023725	Cucsat.PASA.G13743	ctg184	2037518	2043558	-	protein_coding		auxin transporter-like protein	E	1DRIF		Auxin transporter-like protein 2
Cucsa.130640	3531.0125	1791.34604	-0.979037872	0.00127246	Cucsat.PASA.G7892	ctg1556	3499462	3503769	+	protein_coding		transposon protein	S	1DTF9		Transposon protein CACTA, En/Spm sub-class
Cucsa.302110	3532.72815	1916.43221	-0.882359769	0.00540347	Cucsat.PASA.G21147	ctg910	2548765	2553281	-	protein_coding		thylakoid lumenal protein	S	1DQEZ		Pentapeptide repeat-containing protein
Cucsa.356410	3539.37153	1965.20277	-0.848815033	0.00652275	Cucsat.PASA.G7063	ctg1523	835596	843122	+	protein_coding	HCF109	peptide chain release factor	J	1EKTQ		Peptide chain release factor 2
Cucsa.348540	3545.12294	1175.51741	-1.592539757	0.0000000054794	Cucsat.PASA.G6117	ctg1425	2639538	2642608	-	protein_coding		Bacterial trigger factor protein (TF)	S	1E45U		Bacterial trigger factor protein
Cucsa.153160	3554.71511	2063.89124	-0.784366991	0.01580792	Cucsat.PASA.G13771	ctg184	121725	136397	+	protein_coding		AMP-binding enzyme	I	1DYAK		acyl-activating enzyme 17
Cucsa.197650	3556.34304	2019.71591	-0.816242114	0.04784995	Cucsat.PASA.G13967	ctg1869	604723	609332	-	protein_coding		Transcription factor	K	1DZ5H	TCP	TCP family transcription factor	TCP	TF	TCP
Cucsa.374650	3566.08629	1670.27781	-1.094253534	0.00026981
Cucsa.370500	3569.86861	2088.98548	-0.773068512	0.01680144	Cucsat.PASA.G10747	ctg1681	2037137	2040208	+	protein_coding		high-affinity nickel-transport family protein	S	1DX78		High-affinity nickel-transport family protein
Cucsa.143960	3572.22279	979.251324	-1.867070981	0.000000895	Cucsat.PASA.G17526	ctg278	286703	289823	+	protein_coding		loosening and extension of plant cell walls by disrupting non-covalent bonding between cellulose microfibrils and matrix glucans. No enzymatic activity has been found	K, B	1DVTK		Expansin
Cucsa.043770	3573.5071	1842.01548	-0.956055472	0.02924477	Cucsat.PASA.G1911	ctg1002	4153760	4157679	-	protein_coding		peroxidase	P	1DY8I		Ascorbate peroxidase
Cucsa.182620	3576.77515	1494.2534	-1.259234605	0.0000099875
Cucsa.105920	3611.26898	1461.49177	-1.305064179	0.0000039666	Cucsat.PASA.G3045	ctg1041	7054944	7060173	-	protein_coding		Domain of unknown function (DUF1995)	S	1DRI4		Low PSII Accumulation 3 isoform 3
Cucsa.049040	3615.04637	1782.95859	-1.019740955	0.00085991	Cucsat.PASA.G2121	ctg1002	7266239	7271020	-	protein_coding	OSI_23453		S	1DTN9, 1DWMA		Encodes a chloroplast protein that induces tolerance to multiple environmental stresses and reduces photooxidative damage
Cucsa.178880	3615.93834	2046.34438	-0.821321122	0.0107108	Cucsat.PASA.G8674	ctg1558	2070413	2079492	-	protein_coding		chloroplast envelope membrane	P	1DSPI		Proton extrusion PcxA
Cucsa.359960	3618.85305	7742.66618	1.097297917	0.00220672	Cucsat.PASA.G3667	ctg1047	740437	743253	+	protein_coding	OSI_22007	DnaJ domain | DNAJ heat shock N-terminal domain-containing protein	O	1E1WN, 1E0QI		Chaperone DnaJ
Cucsa.327400	3622.416	1581.52875	-1.195632454	0.03408769	Cucsat.PASA.G18650	ctg3379	3007655	3011210	-	protein_coding		soul heme-binding	S	1DT79		SOUL heme-binding family protein
Cucsa.103190	3637.01869	1369.30327	-1.409314328	0.00011939	Cucsat.PASA.G1787	ctg1002	2254225	2263886	-	protein_coding	AKN2	BTB POZ domain-containing protein | Catalyzes the synthesis of activated sulfate (By similarity)	P, S	1E1Y3, 1DS8U		BTB/POZ domain-containing protein
Cucsa.089240	3643.57436	2175.53912	-0.743981473	0.02372542	Cucsat.PASA.G19671	ctg4	4615283	4627417	-	protein_coding		Pentatricopeptide repeat-containing protein	S	1DYZ6		Pentatricopeptide repeat protein
Cucsa.284600	3647.09831	799.835867	-2.188973206	4.0132E-17	Cucsat.PASA.G9484	ctg1673	1211061	1227836	-	protein_coding		Methyltransferase | Phosphorylase is an important allosteric enzyme in carbohydrate metabolism. Enzymes from different sources differ in their regulatory mechanisms and in their natural substrates. However, all known phosphorylases share catalytic and structural properties (By similarity)	S, G	1DXPI, 1DQPR		Alpha-1,4 glucan phosphorylase
Cucsa.152750	3657.9236	836.302936	-2.12892741	6.2112E-16	Cucsat.PASA.G16359	ctg2279	145939	149218	+	protein_coding		Mitochondrial 2-oxoglutarate malate carrier	C	1DS4D, 1EA00		Mitochondrial oxoglutarate/malate carrier protein, putative
Cucsa.356380	3659.27374	2136.36919	-0.776396359	0.01564361	Cucsat.PASA.G7065	ctg1523	871293	883805	+	protein_coding	OSI_35716	Acetolactate synthase small subunit	E	1DPVC		Acetolactate synthase, small subunit
Cucsa.359180	3664.10882	1469.56639	-1.318071815	0.0000019945	Cucsat.PASA.G3622	ctg1047	193662	195846	+	protein_coding		harpin-induced protein	S	1DU93		Late embryogenesis abundant protein
Cucsa.254570	3676.04545	925.793252	-1.989392653	0.000000000000020739	Cucsat.PASA.G1222	ctg1	9819033	9824401	+	protein_coding		Sulfate bicarbonate oxalate exchanger and transporter sat-1	P	1EDJ8		Sulfate transporter
Cucsa.350850	3682.63519	7780.20837	1.079070305	0.00143374	Cucsat.PASA.G11487	ctg1808	191377	195687	+	protein_coding		two-component response regulator	K	1DTVQ	ARR-B	Two-component response regulator	GARP-ARR-B	TF	GARP->GARP-ARR-B
Cucsa.107020	3688.45968	8008.36919	1.11849002	0.0007697	Cucsat.PASA.G11747	ctg1820	4478483	4482498	+	protein_coding		membrane-associated kinase regulator 2-like	S	1DVIR		Membrane-associated kinase regulator, putative
Cucsa.368630	3692.164	1993.93302	-0.888849688	0.00321841	Cucsat.PASA.G15242	ctg197	1826974	1833669	+	protein_coding		cytochrome P450	Q	1DU3D		Cytochrome P450 protein
Cucsa.116960	3698.04213	1892.09388	-0.966777989	0.00119018
Cucsa.094640	3708.33126	1760.91317	-1.074446351	0.0003114	Cucsat.PASA.G16569	ctg24	835068	842304	+	protein_coding			S, G	1DUDC, 1EM77		Phosphoribosylformylglycinamidine synthase
Cucsa.058130	3712.58146	1562.37983	-1.248677451	0.00055024	Cucsat.PASA.G9049	ctg1635	1557692	1577247	+	protein_coding	OSI_02940	secologanin synthase-like	Q	1DQKX		Cytochrome P450
Cucsa.377880	3715.64724	1309.72854	-1.504345715	0.000000061693	Cucsat.PASA.G10951	ctg1681	2562962	2566180	-	protein_coding		Crs1 yhby domain containing protein	J	1E4QJ		RNA-binding CRS1 / YhbY domain protein, putative
Cucsa.056010	3726.93563	1020.7476	-1.86836372	0.000000013339	Cucsat.PASA.G6404	ctg1449	35109	37837	-	protein_coding		YGGT family	S	1DV0E		YGGT family protein
Cucsa.143690	3730.56194	1689.0701	-1.143163756	0.01937117	Cucsat.PASA.G15789	ctg205	157211	165255	-	protein_coding		glycosyl hydrolase family 10 protein	G	1DQE7		Endo-1,4-beta-xylanase A
Cucsa.386750	3735.44574	6484.65186	0.795748714	0.02770665	Cucsat.PASA.G3807	ctg105	2321425	2325089	+	protein_coding	OSI_36623		S	1DR32		At3g55760
Cucsa.252740	3746.18332	1636.14942	-1.195116989	0.00948917
Cucsa.199020	3747.97698	1552.33262	-1.271674369	0.0000054875
Cucsa.085930	3749.97536	1483.29093	-1.338079523	0.0000018345	Cucsat.PASA.G14841	ctg1869	5926692	5927740	+	protein_coding		kDa class V heat shock	O	1E4UN		Heat-shock protein, putative
Cucsa.242910	3752.85106	1668.87962	-1.169107141	0.000052298	Cucsat.PASA.G12636	ctg1838	1427322	1429765	-	protein_coding		Transcription factor	K	1DZHW	bHLH	Basic helix-loop-helix transcription factor	bHLH	TF	bHLH
Cucsa.035240	3755.68777	1621.57515	-1.211681244	0.00313947	Cucsat.PASA.G16254	ctg2243	1433	11878	+	protein_coding		Long-chain-alcohol oxidase	E	1DR0S		Long-chain-alcohol oxidase
Cucsa.136400	3777.68444	8908.22005	1.237635	0.02547584	Cucsat.PASA.G5857	ctg1402	1027486	1030960	-	protein_coding		RINGv	A	1E3TH		RING/FYVE/PHD zinc finger protein
Cucsa.308830	3781.6422	1244.2511	-1.603735203	0.0000000038102	Cucsat.PASA.G10509	ctg1678	253003	255029	+	protein_coding		May not function as an oxygen storage or transport protein, but might act as an oxygen sensor or play a role in electron transfer, possibly to a bound oxygen molecule	C	1E3WW		Non-symbiotic hemoglobin 1
Cucsa.255550	3787.06217	1726.68631	-1.133073091	0.000095544	Cucsat.PASA.G1184	ctg1	9175446	9177798	+	protein_coding	HRBP1	harpin binding protein 1	S	1DW32		Harpin binding protein 1
Cucsa.097420	3787.35954	6597.86544	0.80080697	0.03446862	Cucsat.PASA.G16686	ctg24	2727795	2729221	+	protein_coding		PXMP2 4 family protein 4-like	S	1E11M		Peroxisomal membrane 22 kDa (Mpv17/PMP22) family protein
Cucsa.088080	3790.0646	1842.2277	-1.040771044	0.00051129	Cucsat.PASA.G4812	ctg1227	4036179	4044038	+	protein_coding	CRS1	Chloroplastic group IIA intron splicing facilitator CRS1	A	1EM3R		Chloroplastic group IIA intron splicing facilitator CRS1
Cucsa.074440	3795.08976	1923.09322	-0.980705308	0.00118091
Cucsa.310250	3802.8152	6333.48104	0.735930828	0.04871818	Cucsat.PASA.G13462	ctg1838	7149576	7154639	+	protein_coding		DNA-directed RNA polymerases I, II, and III	K	1E3JK		DNA-directed RNA polymerase I, II, and III subunit RPABC2
Cucsa.259520	3812.84117	1446.33342	-1.398466258	0.00242691	Cucsat.PASA.G1015	ctg1	6710857	6712563	+	protein_coding			S	1E7PP		BnaA05g01230D protein
Cucsa.106800	3815.5658	6495.4838	0.767539981	0.04417811	Cucsat.PASA.G11759	ctg1820	4636674	4643268	+	protein_coding		short-chain dehydrogenase	Q	1DPW7		Short-chain dehydrogenase
Cucsa.284260	3825.93786	2304.78406	-0.731181852	0.02155532	Cucsat.PASA.G9871	ctg1673	998411	1022215	+	protein_coding	OSI_35492	ruBisCO large subunit-binding protein subunit beta | 2-oxoglutarate decarboxylase hydro-lyase magnesium ion binding	I, O	1DTU5, 1DPNM		2-succinyl-5-enolpyruvyl-6-hydroxy-3-cyclohexene-1-carboxylate synthase
Cucsa.044570	3835.70546	8731.31517	1.186707039	0.01180601
Cucsa.161910	3841.18146	2163.80695	-0.827978326	0.00913706	Cucsat.PASA.G4720	ctg1227	2401976	2405472	+	protein_coding		Protein of unknown function (DUF1997)	S	1E3BK		DUF1997 family protein
Cucsa.017410	3856.32764	8899.70472	1.20652984	0.00023841	Cucsat.PASA.G19111	ctg35	665568	670900	+	protein_coding		growth-regulating factor	K	1E12T	GRF	Growth-regulating factor	GRF	TF	GRF
Cucsa.133480	3873.04078	1291.989	-1.583872907	0.000000018283	Cucsat.PASA.G19858	ctg4	2189353	2193534	+	protein_coding		Rubredoxin	C	1E38I		Rubredoxin
Cucsa.338080	3899.21458	1555.318	-1.32597397	0.0000027667
Cucsa.322710	3900.57204	2306.82865	-0.757774872	0.02009305	Cucsat.PASA.G30	ctg1	465560	472734	-	protein_coding		Histidine kinase	T	1EM50		Histidine kinase 1	Others	TR	Others
Cucsa.361060	3920.5533	7671.18434	0.968392057	0.0061922	Cucsat.PASA.G3595	ctg1047	1506409	1511800	-	protein_coding		malic enzyme	C	1DPN6		Malic enzyme
Cucsa.288820	3920.65566	2303.71903	-0.767130167	0.01712177
Cucsa.338700	3940.92204	20293.3457	2.364401624	0.00768073	Cucsat.PASA.G12720	ctg1838	2992566	2994389	-	protein_coding		NAC domain-containing protein	S	1DRRK	NAC	NAC domain protein	NAC	TF	NAC
Cucsa.248920	3947.65314	2326.83698	-0.7626251	0.01875998	Cucsat.PASA.G12347	ctg1837	732028	735585	+	protein_coding		rna polymerase sigma	K	1DXQR		RNA polymerase sigma factor
Cucsa.120040	3957.09423	2289.13023	-0.789641882	0.01241205	Cucsat.PASA.G18251	ctg3345	3934025	3943064	-	protein_coding		chloride channel	P	1DRVE		Chloride channel protein
Cucsa.317360	3978.08686	2019.60856	-0.977999077	0.00171281	Cucsat.PASA.G15018	ctg191	40044	45119	+	protein_coding		ATPase family associated with various cellular activities (AAA)	O	1DX96		Single-stranded nucleic acid binding R3H domain protein
Cucsa.244570	3980.28504	2052.23002	-0.955679309	0.00186267	Cucsat.PASA.G15554	ctg2009	1266031	1268821	+	protein_coding		Leucine-rich repeat family protein	S	1DUE8		Leucine-rich repeat family protein, putative
Cucsa.048960	3981.96661	1508.99525	-1.399892865	0.00000036973	Cucsat.PASA.G2118	ctg1002	7221478	7227646	-	protein_coding		Peptidyl-prolyl cis-trans isomerase	O	1E2MZ		Peptidyl-prolyl cis-trans isomerase
Cucsa.089180	3983.28746	1531.88271	-1.37865376	0.000017826	Cucsat.PASA.G19980	ctg4	4716414	4718575	+	protein_coding		Protein of unknown function (DUF1517)	S	1E4D6		La-related protein 6 isoform 1
Cucsa.302190	4049.42378	972.498446	-2.057948783	0.0000000000000031263	Cucsat.PASA.G21396	ctg910	2475629	2477835	+	protein_coding		cytochrome P450	Q	1DQX6		Cytochrome P450 family protein
Cucsa.252050	4059.5034	2045.48346	-0.988861383	0.00074002	Cucsat.PASA.G595	ctg1	11558780	11571229	-	protein_coding		thioesterase | DEAD-box ATP-dependent RNA helicase	A, Q	1DZ0N, 1DTK0		Dead box ATP-dependent RNA helicase, putative
Cucsa.112550	4059.63984	2405.85657	-0.754801102	0.02266121	Cucsat.PASA.G14102	ctg1869	2637489	2640152	-	protein_coding		UPF0426 protein	S	1E7B2		UPF0426 protein, chloroplastic
Cucsa.342150	4064.10447	1146.23617	-1.826033164	0.0000000012099	Cucsat.PASA.G12863	ctg1838	6043462	6048981	-	protein_coding		DnaJ domain | Inherit from KOG: DnaJ (Hsp40) homolog, subfamily C, member 6	S, O	1EJZJ, 1DYK3		J-domain protein required for chloroplast accumulation response 1, putative isoform 1
Cucsa.371210	4068.31567	1163.85854	-1.805515911	0.0000011674
Cucsa.385970	4078.06384	1450.93891	-1.490897584	0.0000061285	Cucsat.PASA.G18169	ctg3345	1736323	1740563	-	protein_coding		Phenylalanine ammonialyase	Q	1DSDD		Phenylalanine ammonia-lyase
Cucsa.189470	4079.61377	2323.00977	-0.812437355	0.01211941	Cucsat.PASA.G8699	ctg1558	128969	136372	+	protein_coding		aspartic proteinase-like protein	O	1DRMB		Eukaryotic aspartyl protease family protein
Cucsa.254860	4097.03374	2052.26434	-0.997363207	0.01835572	Cucsat.PASA.G1210	ctg1	9587759	9589483	+	protein_coding		AUX/IAA family	K	1E353		Auxin-responsive protein	AUX/IAA	TR	AUX/IAA
Cucsa.298550	4125.23028	2254.06929	-0.871942793	0.00387689	Cucsat.PASA.G16699	ctg24	2950096	2958807	+	protein_coding		aspartyl-tRNA | tRNA synthetase class II (D, K and N) family protein	J	1DRQ3, 1EG21		Aspartate--tRNA ligase
Cucsa.004640	4145.78417	769.814294	-2.429062647	4.2271E-21	Cucsat.PASA.G3454	ctg1041	7473077	7475967	+	protein_coding		phototropic-responsive NPH3 family protein	S	1DTS7		Phototropic-responsive NPH3 family protein
Cucsa.093420	4160.11399	2186.99296	-0.927674481	0.00213674	Cucsat.PASA.G11539	ctg1808	425726	428842	-	protein_coding		APO protein	S	1DRPQ		APO protein
Cucsa.105970	4162.12208	1287.83111	-1.69237587	0.0000018152	Cucsat.PASA.G3043	ctg1041	7014667	7018557	-	protein_coding		shikimate quinate	S	1DS3K		hydroxycinnamoyl-CoA shikimate/quinate hydroxycinnamoyl transferase
Cucsa.286130	4163.34056	1797.97587	-1.211367917	0.000047044	Cucsat.PASA.G9540	ctg1673	2176311	2181209	-	protein_coding		synthase	H	1EKRW		1,4-Dihydroxy-2-naphthoyl-CoA synthase
Cucsa.111820	4163.89138	2562.66082	-0.70028989	0.04191703
Cucsa.312360	4165.51931	1803.12119	-1.208000002	0.000028716
Cucsa.240840	4172.50385	6944.78018	0.735015649	0.04107013	Cucsat.PASA.G6638	ctg1502	110166	111932	+	protein_coding		glutelin type-A 1-like	S	1DVCN		Glutelin type-A 1
Cucsa.058250	4181.16997	1454.88784	-1.522998755	0.00015913
Cucsa.164720	4183.16835	1652.557	-1.339896026	0.00035706
Cucsa.165940	4189.32922	783.045211	-2.419551749	1.5037E-21	Cucsat.PASA.G15089	ctg197	377486	381726	-	protein_coding	AP2, AP2D23, RAP2.7	floral homeotic protein APETALA | Transcription factor	K	1DRGC, 1DTH7	AP2	AP2-like ethylene-responsive transcription factor	AP2/ERF-ERF	TF	AP2/ERF->AP2/ERF-ERF
Cucsa.105910	4199.93514	1220.25428	-1.783185241	0.000000000021716	Cucsat.PASA.G3046	ctg1041	7061022	7064013	-	protein_coding		Inherit from COG: heptosyltransferase	M	1DSR1		NAD(P)H dehydrogenase subunit 48
Cucsa.151350	4213.15855	844.347855	-2.31899282	7.9844E-20	Cucsat.PASA.G20686	ctg62	143843	145568	+	protein_coding	NDHM	electron donor, via FMN and iron-sulfur (Fe-S) centers, to quinones in the respiratory and or the photosynthetic chain. The immediate electron acceptor for the enzyme in this species is believed to be plastoquinone. Couples the redox reaction to proton translocation, and thus conserves the redox energy in a proton gradient (By similarity)	C	1DSVA		NAD(P)H-quinone oxidoreductase subunit M
Cucsa.284400	4219.45092	16270.5692	1.947137548	0.02484863
Cucsa.313430	4220.87906	7299.5015	0.790254452	0.02917831	Cucsat.PASA.G13047	ctg1838	9620506	9644089	-	protein_coding		Pyruvate kinase | ribose-phosphate pyrophosphokinase	G, F	1DVSG, 1DRUZ		Pyruvate kinase
Cucsa.158910	4229.19909	2479.64795	-0.77024917	0.02094664	Cucsat.PASA.G8303	ctg1557	4583088	4589896	+	protein_coding		ankyrin repeat domain-containing protein EMB506	S	1DQVN		Ankyrin repeat family protein
Cucsa.043380	4230.3445	989.771874	-2.095607203	5.8034E-16	Cucsat.PASA.G2352	ctg1002	3890915	3893945	+	protein_coding	FAH1	cytochrome P450	Q	1DTSU		Cytochrome P450 protein
Cucsa.310650	4242.79773	2624.74327	-0.692839582	0.04235652	Cucsat.PASA.G12938	ctg1838	7436243	7441759	-	protein_coding			S	1EJPQ		embryo defective 2410
Cucsa.061530	4285.24608	2205.82265	-0.95806125	0.00119616
Cucsa.246970	4287.35654	2036.69641	-1.07385745	0.00025315
Cucsa.106070	4324.26298	2097.2538	-1.043952808	0.00050654	Cucsat.PASA.G3426	ctg1041	6935046	6938319	+	protein_coding	AT1G16080		S	1DRKH		Chloroplast protein
Cucsa.285260	4347.27835	1551.18489	-1.486741813	0.000023664	Cucsat.PASA.G9914	ctg1673	1589549	1592927	+	protein_coding			S	1E4I6		Ribonuclease P
Cucsa.232080	4353.00541	1024.12456	-2.087620617	0.0000079454	Cucsat.PASA.G4934	ctg1227	515613	518647	-	protein_coding		Isoflavone reductase	S	1DZH3		Isoflavone reductase-like protein
Cucsa.320540	4356.03219	2121.0266	-1.038251901	0.00194745	Cucsat.PASA.G831	ctg1	2517125	2519667	+	protein_coding		lipid transfer-like protein	S	1E7MN		Lipid transfer protein
Cucsa.366800	4361.56917	2243.53916	-0.959070905	0.00551387	Cucsat.PASA.G16000	ctg2178	180634	182440	+	protein_coding		calmodulin-like protein 1-like	T	1E59K		EF hand calcium-binding family protein
Cucsa.055890	4365.37585	2196.60087	-0.990833119	0.00060926	Cucsat.PASA.G6411	ctg1449	189112	194558	-	protein_coding	OSI_31454	Glutamate-gated receptor that probably acts as non- selective cation channel (By similarity)	P	1EMBR, 1EMBU		Glutamate receptor
Cucsa.009130	4367.07685	1869.92898	-1.223684441	0.00026782
Cucsa.043500	4374.39284	1944.8879	-1.169395784	0.00004983
Cucsa.114990	4374.82665	864.675471	-2.338995183	0.000000000000025335	Cucsat.PASA.G11811	ctg1820	4115619	4118046	+	protein_coding		Protein of unknown function (DUF3252)	S	1E2R6		Chlororespiratory reduction31
Cucsa.108770	4377.27826	2675.79785	-0.710064969	0.04430478	Cucsat.PASA.G15323	ctg2009	1012635	1013745	-	protein_coding	OSI_24381		S	1E61W		Mitochondrial import inner membrane translocase subunit tim-10 isoform 1
Cucsa.065790	4382.53744	2711.90226	-0.692461231	0.04202035	Cucsat.PASA.G13684	ctg184	895213	900922	-	protein_coding		Pfam:UPF0153	S	1E4AT		Flagellin N-methylase
Cucsa.058340	4382.82017	1511.13478	-1.536227139	0.0000000074701	Cucsat.PASA.G8889	ctg1635	1426662	1429087	-	protein_coding		UDP-glucose flavonoid 3-O-glucosyltransferase 6-like	C, G	1DXSV		Glycosyltransferase
Cucsa.005240	4385.28642	1662.58773	-1.399240604	0.0000003508	Cucsat.PASA.G17435	ctg27	2237764	2248297	-	protein_coding		psbP domain-containing protein 3	S	1DZHU		Photosystem II reaction center PsbP family protein
Cucsa.160500	4387.50896	1601.0581	-1.454376408	0.000000224	Cucsat.PASA.G4658	ctg1227	1375158	1383362	+	protein_coding		crt homolog 1-like	S	1DQ0M		Crt
Cucsa.083070	4420.12142	1952.51069	-1.178755553	0.00396512	Cucsat.PASA.G1650	ctg1000	1218105	1225679	+	protein_coding	ATCSLA09	Glucomannan 4-beta-mannosyltransferase	M	1DV1W		Glucomannan 4-beta-mannosyltransferase 9
Cucsa.271530	4424.79078	2308.86342	-0.93842641	0.00194745	Cucsat.PASA.G11410	ctg1798	726737	730075	-	protein_coding	CM2	chorismate mutase	E	1DU53		Chorismate mutase
Cucsa.215290	4430.36183	2311.09009	-0.938851029	0.00194745	Cucsat.PASA.G11833	ctg1820	371954	376944	-	protein_coding		Transcription factor	K	1DV45	TCP	Transcription factor, TCP	TCP	TF	TCP
Cucsa.386640	4435.40164	241.894886	-4.196612575	2.2717E-62
Cucsa.395420	4438.3407	2293.74556	-0.952315051	0.00131289	Cucsat.PASA.G6863	ctg1522	1000436	1003160	-	protein_coding		Protein of unknown function (DUF3054)	S	1DU2G		Transmembrane protein, putative
Cucsa.045190	4438.38942	8151.23001	0.876981524	0.01156386	Cucsat.PASA.G2427	ctg1002	4898229	4903051	+	protein_coding		Ankyrin Repeat	S	1E0GP		Ankyrin repeat family protein
Cucsa.322920	4442.05234	7888.57102	0.828537593	0.0239388	Cucsat.PASA.G20	ctg1	340773	347978	-	protein_coding		ACT domain | kinase family	T	1EMER, 1DU3A, 1EE5P		Kinase family protein				TKL-Pl-4
Cucsa.126660	4442.52754	1428.69042	-1.636687383	0.000000001086	Cucsat.PASA.G14886	ctg1869	6792199	6803174	+	protein_coding		PGAM	S, G	1EMPQ, 1E2NQ		Phosphoglycerate mutase, putative
Cucsa.285880	4456.2529	9261.13374	1.055357707	0.00876458	Cucsat.PASA.G9941	ctg1673	2011619	2014095	+	protein_coding		expressed protein	S	1DY31		Serine/threonine-protein kinase WNK-related
Cucsa.142420	4469.56403	2567.07339	-0.800009572	0.02939501
Cucsa.313260	4473.71679	327.314527	-3.77272439	1.6743E-22	Cucsat.PASA.G13578	ctg1838	9478785	9482141	+	protein_coding		acetylornithine	E	1DTS6		Acetylornithine deacetylase
Cucsa.127940	4482.21959	1137.87213	-1.977874892	0.0000000001104	Cucsat.PASA.G3005	ctg1041	6435725	6438428	-	protein_coding		Cytokinin riboside 5'-monophosphate phosphoribohydrolase | Possible lysine decarboxylase	S	1E205, 1DQII		Cytokinin riboside 5'-monophosphate phosphoribohydrolase
Cucsa.121870	4490.03513	1264.37817	-1.828298705	0.000000000002913	Cucsat.PASA.G14698	ctg1869	3654948	3656542	+	protein_coding		Peptidyl-prolyl cis-trans isomerase	O	1DS6A		Peptidyl-prolyl cis-trans isomerase
Cucsa.112520	4495.82062	2325.25973	-0.951192599	0.00180802
Cucsa.322060	4504.93519	1665.84594	-1.43525137	0.00000010117	Cucsat.PASA.G64	ctg1	938152	944003	-	protein_coding		Shikimate kinase	S	1DUTR		Shikimate kinase
Cucsa.011100	4518.10002	2357.77323	-0.93829124	0.00331541
Cucsa.052730	4520.732	7961.31557	0.816450455	0.01921746	Cucsat.PASA.G5509	ctg1269	525629	529728	-	protein_coding		IBR domain	O	1EMJU		Zinc finger protein, putative
Cucsa.103270	4522.31122	9780.54436	1.112854484	0.02058872	Cucsat.PASA.G1791	ctg1002	2312092	2315603	-	protein_coding		Inherit from euNOG: expressed protein	S	1E4DR		DUF4228 domain protein
Cucsa.106020	4531.7133	15972.8165	1.817490226	0.00000001024	Cucsat.PASA.G3040	ctg1041	6976313	6991998	-	protein_coding		Nudix hydrolase	L	1DWVW		MutT/nudix protein-like
Cucsa.173450	4539.7409	9551.81312	1.073164652	0.00114811	Cucsat.PASA.G16319	ctg2246	480648	503619	-	protein_coding	ARF8	auxin response factor	K	1DRDJ	ARF	Auxin response factor	B3-ARF	TF	B3->B3-ARF
Cucsa.321140	4557.76039	2752.96972	-0.727336337	0.02618025	Cucsat.PASA.G808	ctg1	1874938	1879023	+	protein_coding		Nudix hydrolase	T	1E0DU		Nudix hydrolase
Cucsa.118430	4558.64743	2202.80722	-1.049262592	0.00033412	Cucsat.PASA.G18189	ctg3345	2279079	2280345	-	protein_coding	OSI_17424	expressed protein	S	1E3PD		Filamentous hemagglutinin transporter fhaC
Cucsa.242700	4562.66369	2618.34055	-0.801223565	0.01022164	Cucsat.PASA.G13157	ctg1838	1270672	1278248	+	protein_coding		Plastid-lipid-Associated Protein	S	1DR43		Plastid-lipid associated protein PAP / fibrillin family protein
Cucsa.236580	4565.8757	2246.558	-1.023175271	0.00051842	Cucsat.PASA.G15881	ctg211	151073	156891	-	protein_coding			S	1E02K		E3 ubiquitin-protein ligase LIN-like protein, putative
Cucsa.166320	4566.77738	2080.41881	-1.13430248	0.000081967	Cucsat.PASA.G15173	ctg197	96351	102750	+	protein_coding	SAI	beta-fructofuranosidase	G	1DR6N		Acid invertase
Cucsa.021710	4583.15429	1180.50672	-1.956934599	0.000000000000043241	Cucsat.PASA.G4514	ctg1216	730332	732371	+	protein_coding		Binds to actin and affects the structure of the cytoskeleton. At high concentrations, profilin prevents the polymerization of actin, whereas it enhances it at low concentrations (By similarity) | Binds to actin and affects the structure of the cytoskeleton. At high concentrations, profilin prevents the polymerization of actin, whereas it enhances it at low concentrations. By	Z	1E32E, 1E367		Profilin
Cucsa.258040	4584.78223	2376.97918	-0.947723945	0.0015123
Cucsa.198630	4592.70746	8269.42061	0.848441361	0.01614221	Cucsat.PASA.G14562	ctg1869	1263847	1270404	+	protein_coding		SBP domain	S	1E20W	SBP	Squamosa promoter-binding-like protein 6	SBP	TF	SBP
Cucsa.395990	4600.70098	7989.91096	0.796325735	0.03160745	Cucsat.PASA.G6985	ctg1522	1356316	1359990	+	protein_coding		HLH	K	1E52I	bHLH	Basic helix-loop-helix transcription factor	bHLH	TF	bHLH
Cucsa.139370	4603.4791	412.701079	-3.479555484	1.5802E-30
Cucsa.220160	4607.5198	2585.70468	-0.833432853	0.02727761	Cucsat.PASA.G16492	ctg2387	249536	251578	-	protein_coding		gibberellin 20 oxidase	Q	1DWNU		2-oxoglutarate (2OG) and Fe(II)-dependent oxygenase superfamily protein
Cucsa.259510	4610.04941	1615.35782	-1.512928439	0.03715165	Cucsat.PASA.G294	ctg1	6713683	6715284	-	protein_coding						BnaA05g01230D protein
Cucsa.308590	4614.89182	2529.35786	-0.867525665	0.00457662	Cucsat.PASA.G10516	ctg1678	400158	405527	+	protein_coding		cysteine proteinase	S, O	1DQ9N, 1E32H		Cysteine proteinase
Cucsa.109220	4617.83821	2796.5975	-0.723545001	0.02912258	Cucsat.PASA.G4092	ctg105	4021930	4028923	-	protein_coding		MATE efflux family protein 4, chloroplastic-like	V	1DZE4		Protein DETOXIFICATION
Cucsa.067570	4640.85358	2613.10318	-0.828626087	0.00801555	Cucsat.PASA.G16312	ctg2246	138160	147585	-	protein_coding		Mitochondrial GTPase 1 | Retrotransposon protein	S, L	1E8FT, 1E0W9		Ribosome biogenesis GTPase A
Cucsa.042290	4646.6147	2341.60114	-0.988684665	0.00111111	Cucsat.PASA.G885	ctg1	3599194	3603245	+	protein_coding		zinc finger CCCH domain-containing protein	S	1DWYS		RNA-binding domain CCCH-type zinc finger protein
Cucsa.168280	4667.49526	2109.20918	-1.145946376	0.000063948	Cucsat.PASA.G3815	ctg105	2482347	2488076	+	protein_coding		tesmin tso1-like cxc	P	1DPWY	CPP	Tesmin/TSO1-like CXC domain-containing protein	CPP	TF	CPP
Cucsa.281040	4670.74141	2570.76922	-0.861451471	0.00439751	Cucsat.PASA.G9625	ctg1673	3655339	3660945	-	protein_coding		Inherit from KOG: RNA binding motif protein	S	1DT6I		Ribosomal RNA small subunit methyltransferase J
Cucsa.147750	4673.88998	1448.10713	-1.690455437	0.00000000036393	Cucsat.PASA.G10631	ctg1679	648086	651188	+	protein_coding		May cause loosening and extension of plant cell walls by disrupting non-covalent bonding between cellulose microfibrils and matrix glucans. No enzymatic activity has been found	G	1DZ05		expansin B3
Cucsa.033690	4677.02406	2447.91252	-0.93403885	0.00192278	Cucsat.PASA.G10277	ctg1675	195279	198458	+	protein_coding		mitochondrial transcription termination factor family protein	K	1DRUM		Mitochondrial transcription termination factor family protein	mTERF	TR	mTERF
Cucsa.266280	4688.94605	2614.94309	-0.842484131	0.0064986	Cucsat.PASA.G17778	ctg31	892734	900307	-	protein_coding		Phosphotransferase enzyme family	S	1DRZH		ABC-1 domain-containing protein
Cucsa.302640	4690.23283	2254.75747	-1.056687283	0.01802921	Cucsat.PASA.G21380	ctg910	2143673	2149084	+	protein_coding		transcription factor	K	1E3UV	MIKC_MADS	MADS box transcription factor	MADS-MIKC	TF	MADS->MADS-MIKC
Cucsa.377970	4692.52365	1692.40332	-1.471290593	0.000000035265	Cucsat.PASA.G10946	ctg1681	2482366	2489188	-	protein_coding		epimerase family protein slr1223-like	F	1DW4R		Cell division inhibitor-like
Cucsa.034720	4695.2287	14068.7573	1.583227564	0.04991107	Cucsat.PASA.G10320	ctg1675	1818587	1822132	+	protein_coding	GS	glutamine synthetase	E	1DWD8, 1DPUW		Glutamine synthetase
Cucsa.160860	4698.99638	12359.7637	1.3952266	0.0021764	Cucsat.PASA.G4675	ctg1227	1646423	1655559	+	protein_coding		transcription factor | Transcription factor	K	1DR0C, 1DZQ4	bHLH	DNA binding protein	bHLH	TF	bHLH
Cucsa.120390	4727.43172	14303.796	1.597269546	0.00346057	Cucsat.PASA.G18049	ctg3345	4421479	4425019	+	protein_coding	PAT1	Chitin-inducible gibberellin-responsive protein	K	1DQ4S	GRAS	GRAS family transcription factor	GRAS	TF	GRAS
Cucsa.302210	4732.72496	2939.0521	-0.68732015	0.04259172	Cucsat.PASA.G21143	ctg910	2465488	2468106	-	protein_coding		cytochrome P450	Q	1DQX6		Cytochrome P450 family protein
Cucsa.349780	4749.64776	1975.31252	-1.265739603	0.000005252
Cucsa.027400	4753.54216	2602.62119	-0.86903761	0.00382843
Cucsa.237240	4777.86866	2681.66671	-0.83323725	0.00689437	Cucsat.PASA.G8464	ctg1557	2744153	2749090	-	protein_coding		TVP38 TMEM64 family membrane protein	S	1DYNH		SNARE associated Golgi protein family
Cucsa.248470	4780.47628	1612.98403	-1.567422204	0.0000000047835	Cucsat.PASA.G5228	ctg1228	224010	227413	+	protein_coding		auxin transporter-like protein	E	1DWEX		Auxin transporter-like protein 3
Cucsa.377860	4783.6395	2760.9908	-0.792922588	0.02347827	Cucsat.PASA.G10952	ctg1681	2588263	2590056	-	protein_coding		Salt tolerance-like protein | Zinc finger (B-box type) family protein	K, S	1E4A1, 1E1PX	DBB	B-box zinc finger family protein	DBB	TF	DBB
Cucsa.193290	4787.94334	2469.82533	-0.954997064	0.0013355	Cucsat.PASA.G21306	ctg910	762776	767483	+	protein_coding		B3 domain-containing	K	1E2VE	B3	B3 domain-containing protein	B3	TF	B3->B3
Cucsa.331830	4816.62241	2481.82267	-0.956621797	0.00836974	Cucsat.PASA.G16126	ctg2194	20869	24384	-	protein_coding		carbonic anhydrase	P	1DQWU		Carbonic anhydrase
Cucsa.322030	4844.7263	2529.44817	-0.937592488	0.0018422	Cucsat.PASA.G767	ctg1	1005437	1008180	+	protein_coding	PAP3	plastid-lipid-associated protein 3	S	1DT8A		Plastid-lipid associated protein PAP / fibrillin family protein
Cucsa.124750	4849.45902	2577.77774	-0.911695941	0.00247036	Cucsat.PASA.G1524	ctg1000	869164	875170	-	protein_coding		Histidyl-tRNA	J	1DVXN		Histidine--trna ligase
Cucsa.395280	4852.97079	8373.93195	0.787037017	0.0292166	Cucsat.PASA.G6959	ctg1522	867161	873695	+	protein_coding		3-5 exonuclease	L	1DVUK		3'-5' exonuclease domain-containing protein-like
Cucsa.255380	4855.22015	9042.37691	0.897165342	0.00948925	Cucsat.PASA.G1189	ctg1	9266658	9271985	+	protein_coding	PPCK1	phosphoenolpyruvate carboxylase kinase	T	1DSK9		Phosphoenolpyruvate carboxylase kinase 4				CAMK_CDPK
Cucsa.322670	4885.31749	1452.12858	-1.750283122	0.000000000088813	Cucsat.PASA.G34	ctg1	491781	494617	-	protein_coding		thaumatin-like protein	S	1DR8D		Pathogenesis-related thaumatin family protein
Cucsa.348850	4904.45803	1256.2518	-1.964968059	0.000000000000039386
Cucsa.032540	4931.91861	3000.39518	-0.71699646	0.02834904	Cucsat.PASA.G15372	ctg2009	2581148	2592209	-	protein_coding		Mate efflux family protein | bifunctional methylthioribulose-1-phosphate dehydratase enolase-phosphatase	E, V	1DSTD, 1DVRI		Enolase-phosphatase E1
Cucsa.273670	4936.24188	8533.3915	0.789706147	0.02848936	Cucsat.PASA.G11903	ctg1820	2820002	2824150	-	protein_coding		BES1 BZR1 homolog protein	S	1DS3X	BES1	BES1/BZR1	BES1	TF	BES1
Cucsa.286680	4943.53351	1072.90091	-2.204025772	4.9572E-18	Cucsat.PASA.G9560	ctg1673	2577515	2580324	-	protein_coding		cytochrome P450	Q	1DZR7		Cytochrome P450
Cucsa.138840	4957.27352	2368.96279	-1.065291326	0.00021135	Cucsat.PASA.G5562	ctg1296	397508	403566	-	protein_coding			S	1E7GE		Transmembrane protein, putative
Cucsa.365300	4957.53667	706.72469	-2.810403227	1.1701E-20	Cucsat.PASA.G5939	ctg1402	2834744	2836779	-	protein_coding		Zinc finger protein CONSTANS-LIKE	K	1DVXC	CO-like	CONSTANS-like zinc finger protein	C2C2-CO-like	TF	C2C2->C2C2-CO-like
Cucsa.135760	4963.059	9241.29307	0.896865127	0.00802969	Cucsat.PASA.G5685	ctg1402	576798	579209	+	protein_coding		Heavy metal-associated domain containing protein	P	1E5JT		Heavy metal transport/detoxification superfamily protein
Cucsa.377700	4971.04759	2367.87354	-1.069957883	0.00033842	Cucsat.PASA.G10960	ctg1681	2796590	2799838	-	protein_coding		Transcription factor	K	1E15P	bHLH	Basic helix-loop-helix transcription factor	bHLH	TF	bHLH
Cucsa.311130	4991.34326	2252.33252	-1.148008292	0.0103429	Cucsat.PASA.G12957	ctg1838	7801440	7805857	-	protein_coding	CSLC3	beta-1,4-glucan synthase rather involved in the synthesis of the xyloglucan backbone than cellulose. Seems to work simultaneously with xyloglucan 6-xylosyltransferase. Xyloglucan is a noncellulosic polysaccharides of plant cell wall and consists of a glucan backbone substituted by xylose, galactose and fucose (By similarity)	M	1DY49		Cellulose synthase-like protein
Cucsa.091290	4992.72268	20399.422	2.030629592	0.00000001559	Cucsat.PASA.G19586	ctg4	2882801	2889731	-	protein_coding	LOX	Plant lipoxygenase may be involved in a number of diverse aspects of plant physiology including growth and development, pest resistance, and senescence or responses to wounding (By similarity)	S	1DT0Y		Lipoxygenase
Cucsa.112310	4994.72106	1976.78301	-1.337249598	0.00000074488
Cucsa.032950	4995.07193	834.028963	-2.582336065	3.8568E-23
Cucsa.288680	5010.89804	2257.34628	-1.150441437	0.01869815	Cucsat.PASA.G7530	ctg1528	4144815	4150455	+	protein_coding	NAC075	no apical meristem protein	S	1DSXT	NAC	NAC domain protein	NAC	TF	NAC
Cucsa.112810	5012.36518	2170.67456	-1.207348081	0.00156524	Cucsat.PASA.G14636	ctg1869	2760332	2762971	+	protein_coding		dof zinc finger protein	K	1E21B	Dof	Dof zinc finger protein	C2C2-Dof	TF	C2C2->C2C2-Dof
Cucsa.378750	5014.25873	2487.2534	-1.011482944	0.00065789
Cucsa.170710	5017.92651	2664.53305	-0.913208612	0.00213765	Cucsat.PASA.G11546	ctg1808	528123	532292	-	protein_coding		Pentatricopeptide repeat-containing protein	O	1DRPT		Pentatricopeptide repeat-containing protein, putative
Cucsa.093380	5020.29041	9089.33022	0.856403166	0.01601664	Cucsat.PASA.G11494	ctg1808	406071	409979	+	protein_coding		saccharopine dehydrogenase	J	1DXVG		Eukaryotic translation initiation factor 5A
Cucsa.122870	5024.52596	12672.2354	1.334611643	0.000033542	Cucsat.PASA.G8937	ctg1635	2127457	2130157	-	protein_coding		Branched-chain-amino-acid aminotransferase-like protein 3	E	1DV4X		Branched-chain-amino-acid aminotransferase-like protein
Cucsa.077920	5026.29526	2568.18887	-0.968744114	0.02618025	Cucsat.PASA.G2814	ctg1041	2730199	2732120	-	protein_coding	AGC2-1	serine threonine-protein kinase	T	1DW4A		Kinase family protein				AGC_RSK-2
Cucsa.044930	5027.27002	2753.34048	-0.868592153	0.03715165
Cucsa.120220	5027.72833	2109.27611	-1.253158739	0.000096949	Cucsat.PASA.G18263	ctg3345	4139243	4145990	-	protein_coding		ABC1 family	S	1DUKT		ABC-1 domain-containing protein
Cucsa.345970	5039.66975	2935.13682	-0.779901439	0.01184426	Cucsat.PASA.G9218	ctg1658	1725242	1730240	+	protein_coding		Integrin-linked protein kinase	T	1DQ88		Integrin-linked protein kinase family				TKL-Pl-5
Cucsa.219660	5048.41866	2628.83005	-0.941410676	0.00188437	Cucsat.PASA.G9120	ctg1658	96516	99514	+	protein_coding		Plant-specific domain TIGR01627 family protein	S	1DW8I		DUF579 protein
Cucsa.259470	5059.13187	1567.41086	-1.690506443	0.00000000011921
Cucsa.141900	5085.97828	679.059334	-2.904915757	2.0706E-31
Cucsa.104560	5098.4998	21219.4932	2.057245493	0.0000000001429	Cucsat.PASA.G1848	ctg1002	3255488	3258784	-	protein_coding	MIPS2	Myo-inositol-1-phosphate synthase | Inositol-3-phosphate synthase	I	1DRWA, 1EDMN		myo-inositol-1-phosphate synthase 1
Cucsa.033950	5098.8946	1746.67402	-1.545574127	0.01090228
Cucsa.376880	5104.40693	1487.32748	-1.779021013	0.00182257
Cucsa.205220	5116.05619	2686.46682	-0.929322092	0.00174505	Cucsat.PASA.G3347	ctg1041	5627655	5630786	+	protein_coding		Cys/Met metabolism PLP-dependent enzyme	E	1DXQS		Aminotransferase ybdL, putative
Cucsa.352570	5130.98061	8650.38314	0.75352946	0.03739782	Cucsat.PASA.G20930	ctg907	426396	432332	-	protein_coding		MRG	K, B	1E9KC		Chromatin modification-related protein eaf3
Cucsa.011160	5132.22592	3063.51803	-0.744395334	0.02109455	Cucsat.PASA.G10130	ctg1673	5862262	5866782	+	protein_coding		synthase	J	1E04F		tRNA pseudouridine synthase B
Cucsa.148520	5133.48587	2195.7993	-1.225192619	0.000074845
Cucsa.366600	5175.59785	1515.1142	-1.772298985	0.0000000000091301	Cucsat.PASA.G15952	ctg2178	306528	312871	-	protein_coding		homeodomain protein	K	1DV8V	TALE	BEL1-like homeodomain protein 2	HB-BELL	TF	HB->HB-BELL
Cucsa.357500	5191.69203	2945.50466	-0.817689971	0.01134598	Cucsat.PASA.G19302	ctg3739	154226	166192	-	protein_coding		Polyketide cyclase / dehydrase and lipid transport	S	1DTRA		Cyclase/dehydrase family protein
Cucsa.139120	5210.813	1203.09563	-2.114757162	0.0000000095362
Cucsa.094980	5213.05757	2266.61601	-1.20158979	0.000015519	Cucsat.PASA.G16580	ctg24	1054258	1060734	+	protein_coding		ribosomal protein	A	1DSEI		Polyribonucleotide nucleotidyltransferase
Cucsa.091440	5213.73264	2119.87706	-1.298336003	0.00000173	Cucsat.PASA.G19889	ctg4	2744396	2750145	+	protein_coding		Domain of unknown function (DUF1995)	S	1DVZ8		Domain of unknown function (DUF1995)
Cucsa.362050	5217.67575	1814.11918	-1.524138054	0.00007436
Cucsa.398250	5231.986	2592.44183	-1.013047064	0.00065681	Cucsat.PASA.G11606	ctg1820	1254044	1258064	+	protein_coding		2-oxoglutarate malate translocator	P	1DS6G		2-oxoglutarate/malate translocator
Cucsa.005170	5232.76589	2026.03234	-1.368916511	0.00000055384	Cucsat.PASA.G17303	ctg27	2295112	2298832	+	protein_coding		thioredoxin-like protein CITRX	O	1E38X		Thioredoxin
Cucsa.193160	5253.15899	3154.47155	-0.73578691	0.0224652	Cucsat.PASA.G21039	ctg910	636526	646334	-	protein_coding			S	1E45Q		Uncharacterised conserved protein (UCP012943)
Cucsa.257600	5254.97222	3254.24636	-0.691359663	0.02977358	Cucsat.PASA.G361	ctg1	7836317	7839646	-	protein_coding		Leucine-rich repeat	T	1DRNY		Receptor-like protein kinase				RLK-Pelle_LRR-IV
Cucsa.100090	5258.45224	1739.35671	-1.59608439	0.00043531	Cucsat.PASA.G10703	ctg1681	1143614	1152227	+	protein_coding		subtilisin-like	O	1DTBK		Subtilisin-like protease family protein
Cucsa.032310	5261.70811	2371.70601	-1.149606027	0.000053011	Cucsat.PASA.G15599	ctg2009	2766790	2770480	+	protein_coding		thylakoid lumenal 17.4 kDa protein	S	1DU5H		Thylakoid lumenal 17.4 kDa protein
Cucsa.308370	5278.27017	32699.2304	2.631119577	0.000053511	Cucsat.PASA.G10526	ctg1678	554039	558119	+	protein_coding		plasma membrane intrinsic protein	P	1E264, 1DTDT		Aquaporin PIP2
Cucsa.085640	5281.3896	10804.4769	1.032639753	0.00208212
Cucsa.083190	5282.50094	9501.33253	0.846908741	0.01691076	Cucsat.PASA.G1546	ctg1000	1333531	1338757	-	protein_coding	KIPK	serine threonine-protein kinase KIPK-like	T	1DV6P		Protein kinase				AGC_RSK-2
Cucsa.002530	5292.56099	2619.5571	-1.014643078	0.01520171	Cucsat.PASA.G9738	ctg1673	6570121	6577789	-	protein_coding		sulfate transporter	P	1DSC1		Sulfate transporter
Cucsa.142530	5293.27259	3269.80128	-0.694956992	0.04051827	Cucsat.PASA.G7457	ctg1528	2683997	2691639	+	protein_coding	CMK	4-diphosphocytidyl-2-C-methyl-D-erythritol kinase	H	1DUPG		4-diphosphocytidyl-2-C-methyl-D-erythritol kinase
Cucsa.032280	5310.52683	2397.47247	-1.14734074	0.000044422	Cucsat.PASA.G15383	ctg2009	2787194	2789726	-	protein_coding			S	1E4W8		Plastid transcriptionally active protein
Cucsa.284250	5316.27824	2302.28692	-1.207348975	0.000014549
Cucsa.209580	5322.78758	9011.89298	0.759648186	0.04081659
Cucsa.341090	5326.26521	2192.26607	-1.280701364	0.0000039696	Cucsat.PASA.G13348	ctg1838	4965824	4974610	+	protein_coding		oxidoreductase GLYR1-like	I	1DRYQ		glyoxylate reductase 2
Cucsa.085230	5327.77614	2946.70451	-0.854431068	0.0066485	Cucsat.PASA.G4045	ctg105	3066038	3072049	-	protein_coding		Carboxylesterase	V	1EDI9		Alpha/beta-Hydrolases superfamily protein, putative
Cucsa.129050	5340.43902	2794.57409	-0.934329922	0.00172952	Cucsat.PASA.G21438	ctg910	3346604	3353031	+	protein_coding	NOS1	Nitric oxide synthase	H	1DPQ5		Nitric oxide-associated protein
Cucsa.334650	5347.23348	2773.63096	-0.947016824	0.00154565	Cucsat.PASA.G5373	ctg1267	116682	123471	+	protein_coding	EGY1	Peptidase family M50	M	1DV6M		Peptidase M50 family protein
Cucsa.049590	5350.38699	3082.39014	-0.795593767	0.01369464	Cucsat.PASA.G15352	ctg2009	1738354	1748091	-	protein_coding		Prolyl-tRNA	J	1DQBV		Proline--tRNA ligase
Cucsa.077260	5351.67376	2591.12981	-1.046408881	0.00034392	Cucsat.PASA.G6476	ctg1449	672585	674864	+	protein_coding		Inherit from NOG: Senescence-inducible chloroplast stay-green protein	S	1E01P		Senescence-inducible chloroplast stay-green protein 1
Cucsa.377340	5361.63637	1947.78628	-1.460837989	0.00000098847	Cucsat.PASA.G15850	ctg2100	176802	180035	+	protein_coding		Pentatricopeptide repeat-containing protein	S	1DWZ5		Pentatricopeptide repeat-containing protein
Cucsa.259940	5381.64439	12055.2254	1.163539659	0.0102533	Cucsat.PASA.G279	ctg1	6399562	6402156	-	protein_coding	IQD17	IQ calmodulin-binding motif domain containing protein, expressed	S	1DPX8		Protein IQ-DOMAIN 14
Cucsa.163130	5383.27725	9451.28125	0.812025191	0.02209087	Cucsat.PASA.G6914	ctg1522	310223	311520	+	protein_coding		DNA-directed RNA polymerases I, II, and III subunit	K	1E5U4		DNA-directed RNA polymerases I, II, and III subunit RPABC5
Cucsa.303380	5384.23258	865.828544	-2.636587462	2.2606E-26	Cucsat.PASA.G21095	ctg910	1548773	1553533	-	protein_coding		Homeobox protein BEL1 homolog	K	1DSF0	TALE	Homeobox protein BEL1-like protein	HB-BELL	TF	HB->HB-BELL
Cucsa.105550	5394.11719	1277.04568	-2.078576736	4.5744E-16
Cucsa.175810	5396.24229	2393.11986	-1.173062472	0.000026108	Cucsat.PASA.G12217	ctg1837	2342663	2351884	-	protein_coding		Dynein light chain type 1 | Domain of unknown function (DUF3411)	S, Z	1DTQ6, 1E5S9		reticulata-related 1
Cucsa.220150	5399.74188	1262.69995	-2.096378588	1.2278E-16
Cucsa.146900	5402.50058	3336.27224	-0.695390303	0.03921581	Cucsat.PASA.G8372	ctg1557	571923	578923	-	protein_coding		Protein of unknown function (DUF3353)	S	1DU3C		Chloroplast J-like domain 1
Cucsa.254290	5406.34626	2317.25031	-1.222240021	0.000011595
Cucsa.110030	5407.2333	10799.4929	0.998001061	0.03160064	Cucsat.PASA.G4054	ctg105	3232391	3233805	-	protein_coding	OSI_13656		S	1E33A		maternal effect embryo arrest 14
Cucsa.158840	5415.7727	2750.38859	-0.977531725	0.00085189	Cucsat.PASA.G8298	ctg1557	4527965	4530506	+	protein_coding	FTRC	FTR is a 4Fe-4S protein playing a central role in the ferredoxin thioredoxin regulatory chain. It converts an electron signal (photoreduced ferredoxin) to a thiol signal (reduced thioredoxin) in the regulation of enzymes by reduction of specific disulfide groups. Catalyzes the light-dependent activation of several photosynthetic enzymes	O	1E421		Ferredoxin-thioredoxin reductase catalytic chain
[truncated: 853 more rows]
