# Supplementary material for: Understanding Transcription Factors and How They Affect Processes in Cucumber Sex Determination
Source: Metabolites. 2023 Jun 10;13(6):740. doi: 10.3390/metabo13060740 (PMC10305380; doi:10.3390/metabo13060740)
Supplement: Supplementary file 1 [file metabolites-13-00740-s001.zip › metabolites-2396319-supplementary/suplementy_v2/S4.GO_enrichment_results.xlsx]

## Sheet: GO_FvH
GO.ID	Term	Annotated	Count	Expected	p-value	q-value	Aspect	Genes	Origin input
GO:0048235	pollen sperm cell differentiation	16	2	0.02	0.00025	1	P	Cucsa.133090, Cucsa.322240	CUCSA.133090, CUCSA.322240
GO:0048232	male gamete generation	26	2	0.04	0.00067	1	P	Cucsa.133090, Cucsa.322240	CUCSA.133090, CUCSA.322240
GO:0055046	microgametogenesis	28	2	0.04	0.00078	1	P	Cucsa.133090, Cucsa.322240	CUCSA.133090, CUCSA.322240
GO:0007276	gamete generation	33	2	0.05	0.00109	1	P	Cucsa.133090, Cucsa.322240	CUCSA.133090, CUCSA.322240
GO:0022412	cellular process involved in reproduction in multicellular organism	56	2	0.08	0.00312	1	P	Cucsa.133090, Cucsa.322240	CUCSA.133090, CUCSA.322240
GO:0019953	sexual reproduction	57	2	0.09	0.00323	1	P	Cucsa.133090, Cucsa.322240	CUCSA.133090, CUCSA.322240
GO:0048609	multicellular organismal reproductive process	82	2	0.12	0.00657	1	P	Cucsa.133090, Cucsa.322240	CUCSA.133090, CUCSA.322240
GO:0016021	integral component of membrane	3844	12	6.18	0.0035	1	C	Cucsa.074620, Cucsa.083360, Cucsa.091510, Cucsa.096340, Cucsa.112370, Cucsa.161790, Cucsa.242820, Cucsa.334780, Cucsa.339600, Cucsa.365700, Cucsa.381310, Cucsa.394420	CUCSA.074620, CUCSA.083360, CUCSA.091510, CUCSA.096340, CUCSA.112370, CUCSA.161790, CUCSA.242820, CUCSA.334780, CUCSA.339600, CUCSA.365700, CUCSA.381310, CUCSA.394420
GO:0031224	intrinsic component of membrane	3878	12	6.24	0.0038	1	C	Cucsa.074620, Cucsa.083360, Cucsa.091510, Cucsa.096340, Cucsa.112370, Cucsa.161790, Cucsa.242820, Cucsa.334780, Cucsa.339600, Cucsa.365700, Cucsa.381310, Cucsa.394420	CUCSA.074620, CUCSA.083360, CUCSA.091510, CUCSA.096340, CUCSA.112370, CUCSA.161790, CUCSA.242820, CUCSA.334780, CUCSA.339600, CUCSA.365700, CUCSA.381310, CUCSA.394420
GO:0044425	membrane part	4084	12	6.57	0.0063	1	C	Cucsa.074620, Cucsa.083360, Cucsa.091510, Cucsa.096340, Cucsa.112370, Cucsa.161790, Cucsa.242820, Cucsa.334780, Cucsa.339600, Cucsa.365700, Cucsa.381310, Cucsa.394420	CUCSA.074620, CUCSA.083360, CUCSA.091510, CUCSA.096340, CUCSA.112370, CUCSA.161790, CUCSA.242820, CUCSA.334780, CUCSA.339600, CUCSA.365700, CUCSA.381310, CUCSA.394420

## Sheet: GO_FvM
GO.ID	Term	Annotated	Count	Expected	p-value	q-value	Aspect	Genes	Origin input
GO:0048437	floral organ development	136	11	2.17	1.1e-05	5.284e-02	P	Cucsa.018420, Cucsa.043520, Cucsa.061700, Cucsa.074600, Cucsa.248870, Cucsa.257050, Cucsa.265990, Cucsa.284430, Cucsa.342790, Cucsa.349640, Cucsa.366890	CUCSA.018420, CUCSA.043520, CUCSA.061700, CUCSA.074600, CUCSA.248870, CUCSA.257050, CUCSA.265990, CUCSA.284430, CUCSA.342790, CUCSA.349640, CUCSA.366890
GO:0048569	post-embryonic organ development	203	12	3.24	9.8e-05	2.162e-01	P	Cucsa.018420, Cucsa.043520, Cucsa.061700, Cucsa.074600, Cucsa.109770, Cucsa.248870, Cucsa.257050, Cucsa.265990, Cucsa.284430, Cucsa.342790, Cucsa.349640, Cucsa.366890	CUCSA.018420, CUCSA.043520, CUCSA.061700, CUCSA.074600, CUCSA.109770, CUCSA.248870, CUCSA.257050, CUCSA.265990, CUCSA.284430, CUCSA.342790, CUCSA.349640, CUCSA.366890
GO:0005975	carbohydrate metabolic process	820	27	13.1	0.00024	2.162e-01	P	Cucsa.005440, Cucsa.042020, Cucsa.069220, Cucsa.088480, Cucsa.099870, Cucsa.104560, Cucsa.109300, Cucsa.118720, Cucsa.124080, Cucsa.142040, Cucsa.146880, Cucsa.154490, Cucsa.157160, Cucsa.181720, Cucsa.254230, Cucsa.259780, Cucsa.288640, Cucsa.292650, Cucsa.303610, Cucsa.309270, Cucsa.322580, Cucsa.332640, Cucsa.334200, Cucsa.336940, Cucsa.339080, Cucsa.374150, Cucsa.385080	CUCSA.005440, CUCSA.042020, CUCSA.069220, CUCSA.088480, CUCSA.099870, CUCSA.104560, CUCSA.109300, CUCSA.118720, CUCSA.124080, CUCSA.142040, CUCSA.146880, CUCSA.154490, CUCSA.157160, CUCSA.181720, CUCSA.254230, CUCSA.259780, CUCSA.288640, CUCSA.292650, CUCSA.303610, CUCSA.309270, CUCSA.322580, CUCSA.332640, CUCSA.334200, CUCSA.336940, CUCSA.339080, CUCSA.374150, CUCSA.385080
GO:0048449	floral organ formation	20	4	0.32	0.00025	2.162e-01	P	Cucsa.018420, Cucsa.342790, Cucsa.349640, Cucsa.366890	CUCSA.018420, CUCSA.342790, CUCSA.349640, CUCSA.366890
GO:0016052	carbohydrate catabolic process	162	10	2.59	0.00027	2.162e-01	P	Cucsa.005440, Cucsa.042020, Cucsa.069220, Cucsa.142040, Cucsa.181720, Cucsa.288640, Cucsa.332640, Cucsa.334200, Cucsa.339080, Cucsa.374150	CUCSA.005440, CUCSA.042020, CUCSA.069220, CUCSA.142040, CUCSA.181720, CUCSA.288640, CUCSA.332640, CUCSA.334200, CUCSA.339080, CUCSA.374150
GO:0010093	specification of floral organ identity	9	3	0.14	0.00031	2.162e-01	P	Cucsa.018420, Cucsa.342790, Cucsa.349640	CUCSA.018420, CUCSA.342790, CUCSA.349640
GO:0055114	oxidation-reduction process	1308	37	20.9	0.00033	2.162e-01	P	Cucsa.004570, Cucsa.043200, Cucsa.044880, Cucsa.051640, Cucsa.058110, Cucsa.058800, Cucsa.078040, Cucsa.086080, Cucsa.089500, Cucsa.091270, Cucsa.091280, Cucsa.096300, Cucsa.096340, Cucsa.112290, Cucsa.113360, Cucsa.152590, Cucsa.152620, Cucsa.152630, Cucsa.153430, Cucsa.181960, Cucsa.185490, Cucsa.231850, Cucsa.247030, Cucsa.251640, Cucsa.257050, Cucsa.257060, Cucsa.257180, Cucsa.259780, Cucsa.2…	CUCSA.004570, CUCSA.043200, CUCSA.044880, CUCSA.051640, CUCSA.058110, CUCSA.058800, CUCSA.078040, CUCSA.086080, CUCSA.089500, CUCSA.091270, CUCSA.091280, CUCSA.096300, CUCSA.096340, CUCSA.112290, CUCSA.113360, CUCSA.152590, CUCSA.152620, CUCSA.152630, CUCSA.153430, CUCSA.181960, CUCSA.185490, CUCSA.231850, CUCSA.247030, CUCSA.251640, CUCSA.257050, CUCSA.257060, CUCSA.257180, CUCSA.259780, CUCSA.2…
GO:0008643	carbohydrate transport	39	5	0.62	0.00036	2.162e-01	P	Cucsa.157120, Cucsa.254190, Cucsa.303950, Cucsa.339600, Cucsa.349380	CUCSA.157120, CUCSA.254190, CUCSA.303950, CUCSA.339600, CUCSA.349380
GO:0010092	specification of organ identity	10	3	0.16	0.00044	2.258e-01	P	Cucsa.018420, Cucsa.342790, Cucsa.349640	CUCSA.018420, CUCSA.342790, CUCSA.349640
GO:0048438	floral whorl development	114	8	1.82	0.00047	2.258e-01	P	Cucsa.043520, Cucsa.061700, Cucsa.074600, Cucsa.257050, Cucsa.265990, Cucsa.284430, Cucsa.349640, Cucsa.366890	CUCSA.043520, CUCSA.061700, CUCSA.074600, CUCSA.257050, CUCSA.265990, CUCSA.284430, CUCSA.349640, CUCSA.366890
GO:0045490	pectin catabolic process	68	6	1.09	0.00074	2.912e-01	P	Cucsa.005440, Cucsa.069220, Cucsa.142040, Cucsa.181720, Cucsa.339080, Cucsa.374150	CUCSA.005440, CUCSA.069220, CUCSA.142040, CUCSA.181720, CUCSA.339080, CUCSA.374150
GO:0009696	salicylic acid metabolic process	12	3	0.19	0.00079	2.912e-01	P	Cucsa.102150, Cucsa.345960, Cucsa.362520	CUCSA.102150, CUCSA.345960, CUCSA.362520
GO:0048645	organ formation	70	6	1.12	0.00086	2.912e-01	P	Cucsa.018420, Cucsa.109770, Cucsa.160900, Cucsa.342790, Cucsa.349640, Cucsa.366890	CUCSA.018420, CUCSA.109770, CUCSA.160900, CUCSA.342790, CUCSA.349640, CUCSA.366890
GO:0010393	galacturonan metabolic process	98	7	1.57	0.00096	2.912e-01	P	Cucsa.005440, Cucsa.069220, Cucsa.142040, Cucsa.157160, Cucsa.181720, Cucsa.339080, Cucsa.374150	CUCSA.005440, CUCSA.069220, CUCSA.142040, CUCSA.157160, CUCSA.181720, CUCSA.339080, CUCSA.374150
GO:0045488	pectin metabolic process	98	7	1.57	0.00096	2.912e-01	P	Cucsa.005440, Cucsa.069220, Cucsa.142040, Cucsa.157160, Cucsa.181720, Cucsa.339080, Cucsa.374150	CUCSA.005440, CUCSA.069220, CUCSA.142040, CUCSA.157160, CUCSA.181720, CUCSA.339080, CUCSA.374150
GO:0048440	carpel development	48	5	0.77	0.00097	2.912e-01	P	Cucsa.061700, Cucsa.074600, Cucsa.284430, Cucsa.349640, Cucsa.366890	CUCSA.061700, CUCSA.074600, CUCSA.284430, CUCSA.349640, CUCSA.366890
GO:0048444	floral organ morphogenesis	31	4	0.5	0.00141	3.627e-01	P	Cucsa.018420, Cucsa.342790, Cucsa.349640, Cucsa.366890	CUCSA.018420, CUCSA.342790, CUCSA.349640, CUCSA.366890
GO:0048563	post-embryonic organ morphogenesis	31	4	0.5	0.00141	3.627e-01	P	Cucsa.018420, Cucsa.342790, Cucsa.349640, Cucsa.366890	CUCSA.018420, CUCSA.342790, CUCSA.349640, CUCSA.366890
GO:0000272	polysaccharide catabolic process	105	7	1.68	0.00144	3.627e-01	P	Cucsa.005440, Cucsa.042020, Cucsa.069220, Cucsa.142040, Cucsa.181720, Cucsa.339080, Cucsa.374150	CUCSA.005440, CUCSA.042020, CUCSA.069220, CUCSA.142040, CUCSA.181720, CUCSA.339080, CUCSA.374150
GO:0042545	cell wall modification	78	6	1.25	0.00151	3.627e-01	P	Cucsa.069220, Cucsa.142040, Cucsa.181720, Cucsa.265990, Cucsa.374150, Cucsa.374170	CUCSA.069220, CUCSA.142040, CUCSA.181720, CUCSA.265990, CUCSA.374150, CUCSA.374170
GO:0048467	gynoecium development	55	5	0.88	0.00179	4.095e-01	P	Cucsa.061700, Cucsa.074600, Cucsa.284430, Cucsa.349640, Cucsa.366890	CUCSA.061700, CUCSA.074600, CUCSA.284430, CUCSA.349640, CUCSA.366890
GO:0035670	plant-type ovary development	37	4	0.59	0.00276	6.027e-01	P	Cucsa.061700, Cucsa.074600, Cucsa.349640, Cucsa.366890	CUCSA.061700, CUCSA.074600, CUCSA.349640, CUCSA.366890
GO:0048513	organ development	597	19	9.54	0.00314	6.262e-01	P	Cucsa.018420, Cucsa.043520, Cucsa.046640, Cucsa.061700, Cucsa.074600, Cucsa.109770, Cucsa.124350, Cucsa.159020, Cucsa.160900, Cucsa.196690, Cucsa.248870, Cucsa.257050, Cucsa.265990, Cucsa.284430, Cucsa.342790, Cucsa.349380, Cucsa.349640, Cucsa.363990, Cucsa.366890	CUCSA.018420, CUCSA.043520, CUCSA.046640, CUCSA.061700, CUCSA.074600, CUCSA.109770, CUCSA.124350, CUCSA.159020, CUCSA.160900, CUCSA.196690, CUCSA.248870, CUCSA.257050, CUCSA.265990, CUCSA.284430, CUCSA.342790, CUCSA.349380, CUCSA.349640, CUCSA.363990, CUCSA.366890
GO:0018958	phenol-containing compound metabolic process	19	3	0.3	0.00322	6.262e-01	P	Cucsa.102150, Cucsa.345960, Cucsa.362520	CUCSA.102150, CUCSA.345960, CUCSA.362520
GO:0009908	flower development	263	11	4.2	0.0033	6.262e-01	P	Cucsa.018420, Cucsa.043520, Cucsa.061700, Cucsa.074600, Cucsa.248870, Cucsa.257050, Cucsa.265990, Cucsa.284430, Cucsa.342790, Cucsa.349640, Cucsa.366890	CUCSA.018420, CUCSA.043520, CUCSA.061700, CUCSA.074600, CUCSA.248870, CUCSA.257050, CUCSA.265990, CUCSA.284430, CUCSA.342790, CUCSA.349640, CUCSA.366890
GO:0015766	disaccharide transport	6	2	0.1	0.00365	6.262e-01	P	Cucsa.157120, Cucsa.349380	CUCSA.157120, CUCSA.349380
GO:0015770	sucrose transport	6	2	0.1	0.00365	6.262e-01	P	Cucsa.157120, Cucsa.349380	CUCSA.157120, CUCSA.349380
GO:0015772	oligosaccharide transport	6	2	0.1	0.00365	6.262e-01	P	Cucsa.157120, Cucsa.349380	CUCSA.157120, CUCSA.349380
GO:0090567	reproductive shoot system development	273	11	4.36	0.00438	7.256e-01	P	Cucsa.018420, Cucsa.043520, Cucsa.061700, Cucsa.074600, Cucsa.248870, Cucsa.257050, Cucsa.265990, Cucsa.284430, Cucsa.342790, Cucsa.349640, Cucsa.366890	CUCSA.018420, CUCSA.043520, CUCSA.061700, CUCSA.074600, CUCSA.248870, CUCSA.257050, CUCSA.265990, CUCSA.284430, CUCSA.342790, CUCSA.349640, CUCSA.366890
GO:0048646	anatomical structure formation involved in morphogenesis	130	7	2.08	0.0048	7.686e-01	P	Cucsa.018420, Cucsa.109770, Cucsa.160900, Cucsa.288640, Cucsa.342790, Cucsa.349640, Cucsa.366890	CUCSA.018420, CUCSA.109770, CUCSA.160900, CUCSA.288640, CUCSA.342790, CUCSA.349640, CUCSA.366890
GO:0032787	monocarboxylic acid metabolic process	286	11	4.57	0.00618	9.424e-01	P	Cucsa.096300, Cucsa.096340, Cucsa.102150, Cucsa.257050, Cucsa.257060, Cucsa.303410, Cucsa.332640, Cucsa.334200, Cucsa.340370, Cucsa.345960, Cucsa.362520	CUCSA.096300, CUCSA.096340, CUCSA.102150, CUCSA.257050, CUCSA.257060, CUCSA.303410, CUCSA.332640, CUCSA.334200, CUCSA.340370, CUCSA.345960, CUCSA.362520
GO:0042537	benzene-containing compound metabolic process	24	3	0.38	0.00634	9.424e-01	P	Cucsa.102150, Cucsa.345960, Cucsa.362520	CUCSA.102150, CUCSA.345960, CUCSA.362520
GO:0009887	organ morphogenesis	138	7	2.21	0.00662	9.424e-01	P	Cucsa.018420, Cucsa.109770, Cucsa.159020, Cucsa.160900, Cucsa.342790, Cucsa.349640, Cucsa.366890	CUCSA.018420, CUCSA.109770, CUCSA.159020, CUCSA.160900, CUCSA.342790, CUCSA.349640, CUCSA.366890
GO:0006020	inositol metabolic process	8	2	0.13	0.00667	9.424e-01	P	Cucsa.104560, Cucsa.288640	CUCSA.104560, CUCSA.288640
GO:0010073	meristem maintenance	75	5	1.2	0.00689	9.457e-01	P	Cucsa.043520, Cucsa.046640, Cucsa.196690, Cucsa.284430, Cucsa.363990	CUCSA.043520, CUCSA.046640, CUCSA.196690, CUCSA.284430, CUCSA.363990
GO:0006633	fatty acid biosynthetic process	107	6	1.71	0.0073	9.741e-01	P	Cucsa.096300, Cucsa.096340, Cucsa.257050, Cucsa.257060, Cucsa.303410, Cucsa.340370	CUCSA.096300, CUCSA.096340, CUCSA.257050, CUCSA.257060, CUCSA.303410, CUCSA.340370
GO:0010075	regulation of meristem growth	27	3	0.43	0.00885	1.000e+00	P	Cucsa.046640, Cucsa.196690, Cucsa.363990	CUCSA.046640, CUCSA.196690, CUCSA.363990
GO:0009886	post-embryonic morphogenesis	112	6	1.79	0.00905	1.000e+00	P	Cucsa.018420, Cucsa.074600, Cucsa.109770, Cucsa.342790, Cucsa.349640, Cucsa.366890	CUCSA.018420, CUCSA.074600, CUCSA.109770, CUCSA.342790, CUCSA.349640, CUCSA.366890
GO:0005576	extracellular region	399	12	4.81	0.0031	1	C	Cucsa.043200, Cucsa.069220, Cucsa.099870, Cucsa.115410, Cucsa.116730, Cucsa.141950, Cucsa.153430, Cucsa.181720, Cucsa.247030, Cucsa.292650, Cucsa.362520, Cucsa.363350	CUCSA.043200, CUCSA.069220, CUCSA.099870, CUCSA.115410, CUCSA.116730, CUCSA.141950, CUCSA.153430, CUCSA.181720, CUCSA.247030, CUCSA.292650, CUCSA.362520, CUCSA.363350
GO:0031224	intrinsic component of membrane	3878	60	46.79	0.0089	1	C	Cucsa.046840, Cucsa.066060, Cucsa.068320, Cucsa.069220, Cucsa.074620, Cucsa.096300, Cucsa.096340, Cucsa.098640, Cucsa.098670, Cucsa.102450, Cucsa.103120, Cucsa.105440, Cucsa.107100, Cucsa.107800, Cucsa.109770, Cucsa.112360, Cucsa.124350, Cucsa.127980, Cucsa.134700, Cucsa.139230, Cucsa.140680, Cucsa.142040, Cucsa.142980, Cucsa.146650, Cucsa.157120, Cucsa.158350, Cucsa.158700, Cucsa.160900, Cucsa.1…	CUCSA.046840, CUCSA.066060, CUCSA.068320, CUCSA.069220, CUCSA.074620, CUCSA.096300, CUCSA.096340, CUCSA.098640, CUCSA.098670, CUCSA.102450, CUCSA.103120, CUCSA.105440, CUCSA.107100, CUCSA.107800, CUCSA.109770, CUCSA.112360, CUCSA.124350, CUCSA.127980, CUCSA.134700, CUCSA.139230, CUCSA.140680, CUCSA.142040, CUCSA.142980, CUCSA.146650, CUCSA.157120, CUCSA.158350, CUCSA.158700, CUCSA.160900, CUCSA.1…
GO:0046983	protein dimerization activity	410	18	6.14	4.3e-05	5.723e-02	F	Cucsa.018420, Cucsa.061700, Cucsa.113420, Cucsa.127980, Cucsa.148920, Cucsa.159020, Cucsa.160250, Cucsa.181240, Cucsa.202790, Cucsa.212720, Cucsa.248870, Cucsa.251170, Cucsa.265990, Cucsa.286080, Cucsa.327970, Cucsa.342790, Cucsa.349640, Cucsa.366890	CUCSA.018420, CUCSA.061700, CUCSA.113420, CUCSA.127980, CUCSA.148920, CUCSA.159020, CUCSA.160250, CUCSA.181240, CUCSA.202790, CUCSA.212720, CUCSA.248870, CUCSA.251170, CUCSA.265990, CUCSA.286080, CUCSA.327970, CUCSA.342790, CUCSA.349640, CUCSA.366890
GO:0016491	oxidoreductase activity	1216	36	18.2	4.9e-05	5.723e-02	F	Cucsa.004570, Cucsa.043200, Cucsa.044880, Cucsa.051640, Cucsa.058110, Cucsa.058800, Cucsa.078040, Cucsa.086080, Cucsa.089500, Cucsa.091270, Cucsa.091280, Cucsa.096300, Cucsa.096340, Cucsa.112290, Cucsa.113360, Cucsa.152590, Cucsa.152620, Cucsa.152630, Cucsa.153430, Cucsa.181960, Cucsa.185490, Cucsa.247030, Cucsa.251640, Cucsa.257050, Cucsa.257060, Cucsa.257180, Cucsa.259780, Cucsa.286680, Cucsa.2…	CUCSA.004570, CUCSA.043200, CUCSA.044880, CUCSA.051640, CUCSA.058110, CUCSA.058800, CUCSA.078040, CUCSA.086080, CUCSA.089500, CUCSA.091270, CUCSA.091280, CUCSA.096300, CUCSA.096340, CUCSA.112290, CUCSA.113360, CUCSA.152590, CUCSA.152620, CUCSA.152630, CUCSA.153430, CUCSA.181960, CUCSA.185490, CUCSA.247030, CUCSA.251640, CUCSA.257050, CUCSA.257060, CUCSA.257180, CUCSA.259780, CUCSA.286680, CUCSA.2…
GO:0051119	sugar transmembrane transporter activity	19	4	0.28	0.00016	1.246e-01	F	Cucsa.109770, Cucsa.157120, Cucsa.254190, Cucsa.349380	CUCSA.109770, CUCSA.157120, CUCSA.254190, CUCSA.349380
GO:0051213	dioxygenase activity	63	6	0.94	0.00035	1.927e-01	F	Cucsa.004570, Cucsa.058800, Cucsa.086080, Cucsa.091270, Cucsa.091280, Cucsa.322620	CUCSA.004570, CUCSA.058800, CUCSA.086080, CUCSA.091270, CUCSA.091280, CUCSA.322620
GO:0016706	oxidoreductase activity, acting on paired donors, with incorporation or reduction of molecular oxygen, 2-oxoglutarate as one donor, and incorporation of one atom each of oxygen into both donors	11	3	0.16	0.0005	1.927e-01	F	Cucsa.004570, Cucsa.086080, Cucsa.322620	CUCSA.004570, CUCSA.086080, CUCSA.322620
GO:0008234	cysteine-type peptidase activity	45	5	0.67	0.00053	1.927e-01	F	Cucsa.094810, Cucsa.094820, Cucsa.094890, Cucsa.094910, Cucsa.102250	CUCSA.094810, CUCSA.094820, CUCSA.094890, CUCSA.094910, CUCSA.102250
GO:0015144	carbohydrate transmembrane transporter activity	27	4	0.4	0.00065	1.927e-01	F	Cucsa.109770, Cucsa.157120, Cucsa.254190, Cucsa.349380	CUCSA.109770, CUCSA.157120, CUCSA.254190, CUCSA.349380
GO:0005355	glucose transmembrane transporter activity	3	2	0.04	0.00066	1.927e-01	F	Cucsa.109770, Cucsa.254190	CUCSA.109770, CUCSA.254190
GO:1901476	carbohydrate transporter activity	28	4	0.42	0.00075	1.947e-01	F	Cucsa.109770, Cucsa.157120, Cucsa.254190, Cucsa.349380	CUCSA.109770, CUCSA.157120, CUCSA.254190, CUCSA.349380
GO:0003824	catalytic activity	6112	113	91.46	0.00094	2.196e-01	F	Cucsa.004570, Cucsa.005440, Cucsa.042020, Cucsa.043040, Cucsa.043200, Cucsa.044880, Cucsa.047440, Cucsa.051640, Cucsa.054230, Cucsa.058110, Cucsa.058800, Cucsa.069220, Cucsa.069330, Cucsa.074340, Cucsa.074620, Cucsa.078040, Cucsa.086080, Cucsa.088480, Cucsa.089500, Cucsa.091270, Cucsa.091280, Cucsa.094380, Cucsa.094810, Cucsa.094820, Cucsa.094890, Cucsa.094910, Cucsa.095230, Cucsa.096300, Cucsa.0…	CUCSA.004570, CUCSA.005440, CUCSA.042020, CUCSA.043040, CUCSA.043200, CUCSA.044880, CUCSA.047440, CUCSA.051640, CUCSA.054230, CUCSA.058110, CUCSA.058800, CUCSA.069220, CUCSA.069330, CUCSA.074340, CUCSA.074620, CUCSA.078040, CUCSA.086080, CUCSA.088480, CUCSA.089500, CUCSA.091270, CUCSA.091280, CUCSA.094380, CUCSA.094810, CUCSA.094820, CUCSA.094890, CUCSA.094910, CUCSA.095230, CUCSA.096300, CUCSA.0…
GO:0030599	pectinesterase activity	53	5	0.79	0.00114	2.300e-01	F	Cucsa.069220, Cucsa.142040, Cucsa.181720, Cucsa.374150, Cucsa.374170	CUCSA.069220, CUCSA.142040, CUCSA.181720, CUCSA.374150, CUCSA.374170
GO:0001071	nucleic acid binding transcription factor activity	453	16	6.78	0.00128	2.300e-01	F	Cucsa.018420, Cucsa.061700, Cucsa.069280, Cucsa.113420, Cucsa.159020, Cucsa.199800, Cucsa.212720, Cucsa.240980, Cucsa.242870, Cucsa.248870, Cucsa.251170, Cucsa.327970, Cucsa.342790, Cucsa.349640, Cucsa.362970, Cucsa.385130	CUCSA.018420, CUCSA.061700, CUCSA.069280, CUCSA.113420, CUCSA.159020, CUCSA.199800, CUCSA.212720, CUCSA.240980, CUCSA.242870, CUCSA.248870, CUCSA.251170, CUCSA.327970, CUCSA.342790, CUCSA.349640, CUCSA.362970, CUCSA.385130
GO:0003700	transcription factor activity, sequence-specific DNA binding	453	16	6.78	0.00128	2.300e-01	F	Cucsa.018420, Cucsa.061700, Cucsa.069280, Cucsa.113420, Cucsa.159020, Cucsa.199800, Cucsa.212720, Cucsa.240980, Cucsa.242870, Cucsa.248870, Cucsa.251170, Cucsa.327970, Cucsa.342790, Cucsa.349640, Cucsa.362970, Cucsa.385130	CUCSA.018420, CUCSA.061700, CUCSA.069280, CUCSA.113420, CUCSA.159020, CUCSA.199800, CUCSA.212720, CUCSA.240980, CUCSA.242870, CUCSA.248870, CUCSA.251170, CUCSA.327970, CUCSA.342790, CUCSA.349640, CUCSA.362970, CUCSA.385130
GO:0015149	hexose transmembrane transporter activity	5	2	0.07	0.00216	3.604e-01	F	Cucsa.109770, Cucsa.254190	CUCSA.109770, CUCSA.254190
GO:0015145	monosaccharide transmembrane transporter activity	6	2	0.09	0.00321	4.999e-01	F	Cucsa.109770, Cucsa.254190	CUCSA.109770, CUCSA.254190
GO:0004601	peroxidase activity	102	6	1.53	0.00426	5.203e-01	F	Cucsa.043200, Cucsa.051640, Cucsa.153430, Cucsa.181960, Cucsa.247030, Cucsa.363350	CUCSA.043200, CUCSA.051640, CUCSA.153430, CUCSA.181960, CUCSA.247030, CUCSA.363350
GO:0005351	sugar:proton symporter activity	7	2	0.1	0.00445	5.203e-01	F	Cucsa.109770, Cucsa.254190	CUCSA.109770, CUCSA.254190
GO:0005402	cation:sugar symporter activity	7	2	0.1	0.00445	5.203e-01	F	Cucsa.109770, Cucsa.254190	CUCSA.109770, CUCSA.254190
GO:0008515	sucrose transmembrane transporter activity	7	2	0.1	0.00445	5.203e-01	F	Cucsa.157120, Cucsa.349380	CUCSA.157120, CUCSA.349380
GO:0052689	carboxylic ester hydrolase activity	104	6	1.56	0.00468	5.203e-01	F	Cucsa.069220, Cucsa.102150, Cucsa.142040, Cucsa.181720, Cucsa.374150, Cucsa.374170	CUCSA.069220, CUCSA.102150, CUCSA.142040, CUCSA.181720, CUCSA.374150, CUCSA.374170
GO:0020037	heme binding	338	12	5.06	0.0049	5.203e-01	F	Cucsa.043200, Cucsa.051640, Cucsa.058110, Cucsa.113360, Cucsa.153430, Cucsa.176010, Cucsa.247030, Cucsa.257180, Cucsa.286680, Cucsa.286690, Cucsa.293490, Cucsa.363350	CUCSA.043200, CUCSA.051640, CUCSA.058110, CUCSA.113360, CUCSA.153430, CUCSA.176010, CUCSA.247030, CUCSA.257180, CUCSA.286680, CUCSA.286690, CUCSA.293490, CUCSA.363350
GO:0016684	oxidoreductase activity, acting on peroxide as acceptor	105	6	1.57	0.0049	5.203e-01	F	Cucsa.043200, Cucsa.051640, Cucsa.153430, Cucsa.181960, Cucsa.247030, Cucsa.363350	CUCSA.043200, CUCSA.051640, CUCSA.153430, CUCSA.181960, CUCSA.247030, CUCSA.363350
GO:0015154	disaccharide transmembrane transporter activity	8	2	0.12	0.00588	5.690e-01	F	Cucsa.157120, Cucsa.349380	CUCSA.157120, CUCSA.349380
GO:0015157	oligosaccharide transmembrane transporter activity	8	2	0.12	0.00588	5.690e-01	F	Cucsa.157120, Cucsa.349380	CUCSA.157120, CUCSA.349380
GO:0045330	aspartyl esterase activity	49	4	0.73	0.00609	5.690e-01	F	Cucsa.069220, Cucsa.142040, Cucsa.181720, Cucsa.374150	CUCSA.069220, CUCSA.142040, CUCSA.181720, CUCSA.374150
GO:0016705	oxidoreductase activity, acting on paired donors, with incorporation or reduction of molecular oxygen	306	11	4.58	0.00636	5.714e-01	F	Cucsa.004570, Cucsa.058110, Cucsa.086080, Cucsa.096300, Cucsa.096340, Cucsa.113360, Cucsa.257180, Cucsa.286680, Cucsa.286690, Cucsa.293490, Cucsa.322620	CUCSA.004570, CUCSA.058110, CUCSA.086080, CUCSA.096300, CUCSA.096340, CUCSA.113360, CUCSA.257180, CUCSA.286680, CUCSA.286690, CUCSA.293490, CUCSA.322620
GO:0008171	O-methyltransferase activity	26	3	0.39	0.00665	5.753e-01	F	Cucsa.148920, Cucsa.181240, Cucsa.234590	CUCSA.148920, CUCSA.181240, CUCSA.234590
GO:0046906	tetrapyrrole binding	363	12	5.43	0.00848	6.743e-01	F	Cucsa.043200, Cucsa.051640, Cucsa.058110, Cucsa.113360, Cucsa.153430, Cucsa.176010, Cucsa.247030, Cucsa.257180, Cucsa.286680, Cucsa.286690, Cucsa.293490, Cucsa.363350	CUCSA.043200, CUCSA.051640, CUCSA.058110, CUCSA.113360, CUCSA.153430, CUCSA.176010, CUCSA.247030, CUCSA.257180, CUCSA.286680, CUCSA.286690, CUCSA.293490, CUCSA.363350

## Sheet: GO_MvH
GO.ID	Term	Annotated	Count	Expected	p-value	q-value	Aspect	Genes	Origin input
GO:0055114	oxidation-reduction process	1308	9	3.32	0.0037	1	P	Cucsa.091380, Cucsa.109860, Cucsa.149540, Cucsa.152590, Cucsa.152630, Cucsa.198120, Cucsa.320630, Cucsa.320640, Cucsa.398320	CUCSA.091380, CUCSA.109860, CUCSA.149540, CUCSA.152590, CUCSA.152630, CUCSA.198120, CUCSA.320630, CUCSA.320640, CUCSA.398320
GO:0048440	carpel development	48	2	0.12	0.0065	1	P	Cucsa.061700, Cucsa.284430	CUCSA.061700, CUCSA.284430
GO:0048467	gynoecium development	55	2	0.14	0.0085	1	P	Cucsa.061700, Cucsa.284430	CUCSA.061700, CUCSA.284430
GO:0004499	N,N-dimethylaniline monooxygenase activity	22	2	0.05	0.0012	1	F	Cucsa.320630, Cucsa.320640	CUCSA.320630, CUCSA.320640
GO:0016491	oxidoreductase activity	1216	9	2.82	0.0013	1	F	Cucsa.091380, Cucsa.109860, Cucsa.149540, Cucsa.152590, Cucsa.152630, Cucsa.198120, Cucsa.320630, Cucsa.320640, Cucsa.398320	CUCSA.091380, CUCSA.109860, CUCSA.149540, CUCSA.152590, CUCSA.152630, CUCSA.198120, CUCSA.320630, CUCSA.320640, CUCSA.398320
GO:0016709	oxidoreductase activity, acting on paired donors, with incorporation or reduction of molecular oxygen, NAD(P)H as one donor, and incorporation of one atom of oxygen	40	2	0.09	0.0038	1	F	Cucsa.320630, Cucsa.320640	CUCSA.320630, CUCSA.320640
GO:0050661	NADP binding	51	2	0.12	0.0062	1	F	Cucsa.320630, Cucsa.320640	CUCSA.320630, CUCSA.320640
GO:0030599	pectinesterase activity	53	2	0.12	0.0067	1	F	Cucsa.181720, Cucsa.374170	CUCSA.181720, CUCSA.374170
GO:0016836	hydro-lyase activity	54	2	0.13	0.0069	1	F	Cucsa.207020, Cucsa.340510	CUCSA.207020, CUCSA.340510

## Sheet: GO_LvS
GO.ID	Term	Annotated	Count	Expected	p-value	q-value	Aspect	Genes	Origin input
GO:0015979	photosynthesis	153	119	24.45	1e-30	2.402e-27	P	Cucsa.002560, Cucsa.005240, Cucsa.011540, Cucsa.012950, Cucsa.024050, Cucsa.032290, Cucsa.032950, Cucsa.033920, Cucsa.040120, Cucsa.042230, Cucsa.046750, Cucsa.047540, Cucsa.047550, Cucsa.048130, Cucsa.049040, Cucsa.049590, Cucsa.050250, Cucsa.059080, Cucsa.059800, Cucsa.061990, Cucsa.066930, Cucsa.067110, Cucsa.073340, Cucsa.074470, Cucsa.075700, Cucsa.076230, Cucsa.079130, Cucsa.084660, Cucsa.0…	CUCSA.002560, CUCSA.005240, CUCSA.011540, CUCSA.012950, CUCSA.024050, CUCSA.032290, CUCSA.032950, CUCSA.033920, CUCSA.040120, CUCSA.042230, CUCSA.046750, CUCSA.047540, CUCSA.047550, CUCSA.048130, CUCSA.049040, CUCSA.049590, CUCSA.050250, CUCSA.059080, CUCSA.059800, CUCSA.061990, CUCSA.066930, CUCSA.067110, CUCSA.073340, CUCSA.074470, CUCSA.075700, CUCSA.076230, CUCSA.079130, CUCSA.084660, CUCSA.0…
GO:0019684	photosynthesis, light reaction	81	68	12.94	1e-30	2.402e-27	P	Cucsa.011540, Cucsa.012950, Cucsa.024050, Cucsa.032290, Cucsa.032950, Cucsa.033920, Cucsa.040120, Cucsa.042230, Cucsa.049040, Cucsa.066930, Cucsa.074470, Cucsa.075700, Cucsa.084660, Cucsa.085810, Cucsa.091810, Cucsa.096350, Cucsa.097240, Cucsa.101900, Cucsa.105910, Cucsa.105920, Cucsa.114990, Cucsa.119260, Cucsa.130580, Cucsa.133480, Cucsa.141900, Cucsa.147810, Cucsa.148030, Cucsa.173440, Cucsa.1…	CUCSA.011540, CUCSA.012950, CUCSA.024050, CUCSA.032290, CUCSA.032950, CUCSA.033920, CUCSA.040120, CUCSA.042230, CUCSA.049040, CUCSA.066930, CUCSA.074470, CUCSA.075700, CUCSA.084660, CUCSA.085810, CUCSA.091810, CUCSA.096350, CUCSA.097240, CUCSA.101900, CUCSA.105910, CUCSA.105920, CUCSA.114990, CUCSA.119260, CUCSA.130580, CUCSA.133480, CUCSA.141900, CUCSA.147810, CUCSA.148030, CUCSA.173440, CUCSA.1…
GO:0006091	generation of precursor metabolites and energy	186	95	29.72	4.2e-29	6.726e-26	P	Cucsa.011540, Cucsa.012950, Cucsa.024050, Cucsa.032290, Cucsa.032940, Cucsa.032950, Cucsa.033920, Cucsa.040120, Cucsa.042230, Cucsa.049040, Cucsa.066930, Cucsa.074470, Cucsa.075700, Cucsa.084660, Cucsa.085810, Cucsa.091810, Cucsa.096350, Cucsa.097240, Cucsa.100080, Cucsa.101900, Cucsa.103570, Cucsa.105500, Cucsa.105910, Cucsa.105920, Cucsa.109120, Cucsa.114990, Cucsa.118520, Cucsa.119260, Cucsa.1…	CUCSA.011540, CUCSA.012950, CUCSA.024050, CUCSA.032290, CUCSA.032940, CUCSA.032950, CUCSA.033920, CUCSA.040120, CUCSA.042230, CUCSA.049040, CUCSA.066930, CUCSA.074470, CUCSA.075700, CUCSA.084660, CUCSA.085810, CUCSA.091810, CUCSA.096350, CUCSA.097240, CUCSA.100080, CUCSA.101900, CUCSA.103570, CUCSA.105500, CUCSA.105910, CUCSA.105920, CUCSA.109120, CUCSA.114990, CUCSA.118520, CUCSA.119260, CUCSA.1…
GO:0009657	plastid organization	156	85	24.93	8.9e-29	1.069e-25	P	Cucsa.005170, Cucsa.012950, Cucsa.025290, Cucsa.031480, Cucsa.032280, Cucsa.033690, Cucsa.042500, Cucsa.046280, Cucsa.048000, Cucsa.049040, Cucsa.059080, Cucsa.059810, Cucsa.065720, Cucsa.067170, Cucsa.072660, Cucsa.074330, Cucsa.076230, Cucsa.077150, Cucsa.077260, Cucsa.083370, Cucsa.084660, Cucsa.087530, Cucsa.088010, Cucsa.092560, Cucsa.095400, Cucsa.098120, Cucsa.100000, Cucsa.109720, Cucsa.1…	CUCSA.005170, CUCSA.012950, CUCSA.025290, CUCSA.031480, CUCSA.032280, CUCSA.033690, CUCSA.042500, CUCSA.046280, CUCSA.048000, CUCSA.049040, CUCSA.059080, CUCSA.059810, CUCSA.065720, CUCSA.067170, CUCSA.072660, CUCSA.074330, CUCSA.076230, CUCSA.077150, CUCSA.077260, CUCSA.083370, CUCSA.084660, CUCSA.087530, CUCSA.088010, CUCSA.092560, CUCSA.095400, CUCSA.098120, CUCSA.100000, CUCSA.109720, CUCSA.1…
GO:0009767	photosynthetic electron transport chain	38	34	6.07	2.4e-23	2.306e-20	P	Cucsa.024050, Cucsa.032290, Cucsa.032950, Cucsa.040120, Cucsa.042230, Cucsa.066930, Cucsa.085810, Cucsa.096350, Cucsa.101900, Cucsa.105910, Cucsa.114990, Cucsa.173440, Cucsa.195680, Cucsa.218130, Cucsa.255710, Cucsa.256630, Cucsa.258140, Cucsa.259120, Cucsa.259150, Cucsa.267240, Cucsa.271990, Cucsa.319700, Cucsa.320230, Cucsa.322640, Cucsa.340540, Cucsa.347510, Cucsa.349790, Cucsa.351050, Cucsa.3…	CUCSA.024050, CUCSA.032290, CUCSA.032950, CUCSA.040120, CUCSA.042230, CUCSA.066930, CUCSA.085810, CUCSA.096350, CUCSA.101900, CUCSA.105910, CUCSA.114990, CUCSA.173440, CUCSA.195680, CUCSA.218130, CUCSA.255710, CUCSA.256630, CUCSA.258140, CUCSA.259120, CUCSA.259150, CUCSA.267240, CUCSA.271990, CUCSA.319700, CUCSA.320230, CUCSA.322640, CUCSA.340540, CUCSA.347510, CUCSA.349790, CUCSA.351050, CUCSA.3…
GO:0022900	electron transport chain	61	43	9.75	2.4e-21	1.922e-18	P	Cucsa.024050, Cucsa.032290, Cucsa.032940, Cucsa.032950, Cucsa.040120, Cucsa.042230, Cucsa.066930, Cucsa.085810, Cucsa.096350, Cucsa.101900, Cucsa.105500, Cucsa.105910, Cucsa.114990, Cucsa.124720, Cucsa.173440, Cucsa.180050, Cucsa.195680, Cucsa.218130, Cucsa.245420, Cucsa.245810, Cucsa.254290, Cucsa.255710, Cucsa.256630, Cucsa.258140, Cucsa.259120, Cucsa.259150, Cucsa.267240, Cucsa.271990, Cucsa.3…	CUCSA.024050, CUCSA.032290, CUCSA.032940, CUCSA.032950, CUCSA.040120, CUCSA.042230, CUCSA.066930, CUCSA.085810, CUCSA.096350, CUCSA.101900, CUCSA.105500, CUCSA.105910, CUCSA.114990, CUCSA.124720, CUCSA.173440, CUCSA.180050, CUCSA.195680, CUCSA.218130, CUCSA.245420, CUCSA.245810, CUCSA.254290, CUCSA.255710, CUCSA.256630, CUCSA.258140, CUCSA.259120, CUCSA.259150, CUCSA.267240, CUCSA.271990, CUCSA.3…
GO:0009658	chloroplast organization	109	55	17.42	4.8e-17	3.294e-14	P	Cucsa.012950, Cucsa.025290, Cucsa.032280, Cucsa.042500, Cucsa.049040, Cucsa.059080, Cucsa.059810, Cucsa.072660, Cucsa.076230, Cucsa.077260, Cucsa.083370, Cucsa.084660, Cucsa.087530, Cucsa.088010, Cucsa.100000, Cucsa.109720, Cucsa.113280, Cucsa.114910, Cucsa.127960, Cucsa.134610, Cucsa.144050, Cucsa.149600, Cucsa.149780, Cucsa.151980, Cucsa.156930, Cucsa.169250, Cucsa.173420, Cucsa.176030, Cucsa.1…	CUCSA.012950, CUCSA.025290, CUCSA.032280, CUCSA.042500, CUCSA.049040, CUCSA.059080, CUCSA.059810, CUCSA.072660, CUCSA.076230, CUCSA.077260, CUCSA.083370, CUCSA.084660, CUCSA.087530, CUCSA.088010, CUCSA.100000, CUCSA.109720, CUCSA.113280, CUCSA.114910, CUCSA.127960, CUCSA.134610, CUCSA.144050, CUCSA.149600, CUCSA.149780, CUCSA.151980, CUCSA.156930, CUCSA.169250, CUCSA.173420, CUCSA.176030, CUCSA.1…
GO:0055114	oxidation-reduction process	1308	312	209.02	1.6e-15	9.608e-13	P	Cucsa.004190, Cucsa.004570, Cucsa.005170, Cucsa.011080, Cucsa.011560, Cucsa.011990, Cucsa.017040, Cucsa.018150, Cucsa.018220, Cucsa.019330, Cucsa.024050, Cucsa.024080, Cucsa.029840, Cucsa.031960, Cucsa.032290, Cucsa.032940, Cucsa.032950, Cucsa.035240, Cucsa.037400, Cucsa.040120, Cucsa.042230, Cucsa.042640, Cucsa.043200, Cucsa.043380, Cucsa.043770, Cucsa.044560, Cucsa.044880, Cucsa.045160, Cucsa.0…	CUCSA.004190, CUCSA.004570, CUCSA.005170, CUCSA.011080, CUCSA.011560, CUCSA.011990, CUCSA.017040, CUCSA.018150, CUCSA.018220, CUCSA.019330, CUCSA.024050, CUCSA.024080, CUCSA.029840, CUCSA.031960, CUCSA.032290, CUCSA.032940, CUCSA.032950, CUCSA.035240, CUCSA.037400, CUCSA.040120, CUCSA.042230, CUCSA.042640, CUCSA.043200, CUCSA.043380, CUCSA.043770, CUCSA.044560, CUCSA.044880, CUCSA.045160, CUCSA.0…
GO:0009416	response to light stimulus	402	126	64.24	4e-15	2.135e-12	P	Cucsa.004570, Cucsa.011080, Cucsa.011620, Cucsa.012950, Cucsa.017040, Cucsa.017470, Cucsa.024080, Cucsa.029470, Cucsa.031960, Cucsa.032280, Cucsa.032950, Cucsa.033920, Cucsa.040120, Cucsa.042500, Cucsa.043380, Cucsa.047860, Cucsa.048000, Cucsa.050780, Cucsa.059800, Cucsa.067110, Cucsa.068360, Cucsa.072910, Cucsa.073340, Cucsa.074470, Cucsa.075700, Cucsa.076230, Cucsa.078700, Cucsa.085900, Cucsa.0…	CUCSA.004570, CUCSA.011080, CUCSA.011620, CUCSA.012950, CUCSA.017040, CUCSA.017470, CUCSA.024080, CUCSA.029470, CUCSA.031960, CUCSA.032280, CUCSA.032950, CUCSA.033920, CUCSA.040120, CUCSA.042500, CUCSA.043380, CUCSA.047860, CUCSA.048000, CUCSA.050780, CUCSA.059800, CUCSA.067110, CUCSA.068360, CUCSA.072910, CUCSA.073340, CUCSA.074470, CUCSA.075700, CUCSA.076230, CUCSA.078700, CUCSA.085900, CUCSA.0…
GO:0009314	response to radiation	415	126	66.32	5.6e-14	2.690e-11	P	Cucsa.004570, Cucsa.011080, Cucsa.011620, Cucsa.012950, Cucsa.017040, Cucsa.017470, Cucsa.024080, Cucsa.029470, Cucsa.031960, Cucsa.032280, Cucsa.032950, Cucsa.033920, Cucsa.040120, Cucsa.042500, Cucsa.043380, Cucsa.047860, Cucsa.048000, Cucsa.050780, Cucsa.059800, Cucsa.067110, Cucsa.068360, Cucsa.072910, Cucsa.073340, Cucsa.074470, Cucsa.075700, Cucsa.076230, Cucsa.078700, Cucsa.085900, Cucsa.0…	CUCSA.004570, CUCSA.011080, CUCSA.011620, CUCSA.012950, CUCSA.017040, CUCSA.017470, CUCSA.024080, CUCSA.029470, CUCSA.031960, CUCSA.032280, CUCSA.032950, CUCSA.033920, CUCSA.040120, CUCSA.042500, CUCSA.043380, CUCSA.047860, CUCSA.048000, CUCSA.050780, CUCSA.059800, CUCSA.067110, CUCSA.068360, CUCSA.072910, CUCSA.073340, CUCSA.074470, CUCSA.075700, CUCSA.076230, CUCSA.078700, CUCSA.085900, CUCSA.0…
GO:0009735	response to cytokinin	147	61	23.49	9.5e-14	4.149e-11	P	Cucsa.011540, Cucsa.031220, Cucsa.046640, Cucsa.046750, Cucsa.047810, Cucsa.057950, Cucsa.061990, Cucsa.066930, Cucsa.067110, Cucsa.074740, Cucsa.075840, Cucsa.085670, Cucsa.086950, Cucsa.087740, Cucsa.097800, Cucsa.105920, Cucsa.120030, Cucsa.128310, Cucsa.129590, Cucsa.132190, Cucsa.133370, Cucsa.137370, Cucsa.141690, Cucsa.144120, Cucsa.148470, Cucsa.149770, Cucsa.152100, Cucsa.154470, Cucsa.1…	CUCSA.011540, CUCSA.031220, CUCSA.046640, CUCSA.046750, CUCSA.047810, CUCSA.057950, CUCSA.061990, CUCSA.066930, CUCSA.067110, CUCSA.074740, CUCSA.075840, CUCSA.085670, CUCSA.086950, CUCSA.087740, CUCSA.097800, CUCSA.105920, CUCSA.120030, CUCSA.128310, CUCSA.129590, CUCSA.132190, CUCSA.133370, CUCSA.137370, CUCSA.141690, CUCSA.144120, CUCSA.148470, CUCSA.149770, CUCSA.152100, CUCSA.154470, CUCSA.1…
GO:0010109	regulation of photosynthesis	24	20	3.84	5.9e-13	2.362e-10	P	Cucsa.032290, Cucsa.033920, Cucsa.040120, Cucsa.042230, Cucsa.049590, Cucsa.059800, Cucsa.073340, Cucsa.076230, Cucsa.096350, Cucsa.096730, Cucsa.101900, Cucsa.130580, Cucsa.195680, Cucsa.236980, Cucsa.259200, Cucsa.271990, Cucsa.284260, Cucsa.351050, Cucsa.388680, Cucsa.394660	CUCSA.032290, CUCSA.033920, CUCSA.040120, CUCSA.042230, CUCSA.049590, CUCSA.059800, CUCSA.073340, CUCSA.076230, CUCSA.096350, CUCSA.096730, CUCSA.101900, CUCSA.130580, CUCSA.195680, CUCSA.236980, CUCSA.259200, CUCSA.271990, CUCSA.284260, CUCSA.351050, CUCSA.388680, CUCSA.394660
GO:0033014	tetrapyrrole biosynthetic process	52	30	8.31	7.4e-12	2.735e-09	P	Cucsa.046750, Cucsa.059080, Cucsa.067310, Cucsa.078700, Cucsa.087530, Cucsa.106950, Cucsa.123330, Cucsa.123990, Cucsa.135960, Cucsa.136820, Cucsa.144120, Cucsa.149430, Cucsa.156910, Cucsa.156930, Cucsa.160890, Cucsa.164280, Cucsa.180160, Cucsa.188130, Cucsa.191410, Cucsa.192720, Cucsa.197730, Cucsa.218620, Cucsa.253570, Cucsa.256630, Cucsa.273760, Cucsa.321330, Cucsa.338110, Cucsa.353330, Cucsa.3…	CUCSA.046750, CUCSA.059080, CUCSA.067310, CUCSA.078700, CUCSA.087530, CUCSA.106950, CUCSA.123330, CUCSA.123990, CUCSA.135960, CUCSA.136820, CUCSA.144120, CUCSA.149430, CUCSA.156910, CUCSA.156930, CUCSA.160890, CUCSA.164280, CUCSA.180160, CUCSA.188130, CUCSA.191410, CUCSA.192720, CUCSA.197730, CUCSA.218620, CUCSA.253570, CUCSA.256630, CUCSA.273760, CUCSA.321330, CUCSA.338110, CUCSA.353330, CUCSA.3…
GO:0015995	chlorophyll biosynthetic process	31	22	4.95	1.2e-11	4.118e-09	P	Cucsa.046750, Cucsa.059080, Cucsa.067310, Cucsa.078700, Cucsa.087530, Cucsa.106950, Cucsa.123330, Cucsa.123990, Cucsa.136820, Cucsa.149430, Cucsa.156910, Cucsa.156930, Cucsa.160890, Cucsa.164280, Cucsa.188130, Cucsa.191410, Cucsa.197730, Cucsa.253570, Cucsa.321330, Cucsa.338110, Cucsa.353330, Cucsa.397360	CUCSA.046750, CUCSA.059080, CUCSA.067310, CUCSA.078700, CUCSA.087530, CUCSA.106950, CUCSA.123330, CUCSA.123990, CUCSA.136820, CUCSA.149430, CUCSA.156910, CUCSA.156930, CUCSA.160890, CUCSA.164280, CUCSA.188130, CUCSA.191410, CUCSA.197730, CUCSA.253570, CUCSA.321330, CUCSA.338110, CUCSA.353330, CUCSA.397360
GO:0006779	porphyrin-containing compound biosynthetic process	47	28	7.51	1.3e-11	4.163e-09	P	Cucsa.046750, Cucsa.059080, Cucsa.067310, Cucsa.078700, Cucsa.087530, Cucsa.106950, Cucsa.123330, Cucsa.123990, Cucsa.135960, Cucsa.136820, Cucsa.144120, Cucsa.149430, Cucsa.156910, Cucsa.156930, Cucsa.160890, Cucsa.164280, Cucsa.180160, Cucsa.188130, Cucsa.191410, Cucsa.197730, Cucsa.253570, Cucsa.256630, Cucsa.273760, Cucsa.321330, Cucsa.338110, Cucsa.353330, Cucsa.374220, Cucsa.397360	CUCSA.046750, CUCSA.059080, CUCSA.067310, CUCSA.078700, CUCSA.087530, CUCSA.106950, CUCSA.123330, CUCSA.123990, CUCSA.135960, CUCSA.136820, CUCSA.144120, CUCSA.149430, CUCSA.156910, CUCSA.156930, CUCSA.160890, CUCSA.164280, CUCSA.180160, CUCSA.188130, CUCSA.191410, CUCSA.197730, CUCSA.253570, CUCSA.256630, CUCSA.273760, CUCSA.321330, CUCSA.338110, CUCSA.353330, CUCSA.374220, CUCSA.397360
GO:0046148	pigment biosynthetic process	79	37	12.62	1.1e-10	3.303e-08	P	Cucsa.004190, Cucsa.046750, Cucsa.059080, Cucsa.067310, Cucsa.078700, Cucsa.087530, Cucsa.095380, Cucsa.106950, Cucsa.108110, Cucsa.117130, Cucsa.123330, Cucsa.123990, Cucsa.124950, Cucsa.136820, Cucsa.144120, Cucsa.149430, Cucsa.155940, Cucsa.156910, Cucsa.156930, Cucsa.160890, Cucsa.162530, Cucsa.164280, Cucsa.188130, Cucsa.191410, Cucsa.197730, Cucsa.242200, Cucsa.242350, Cucsa.252700, Cucsa.2…	CUCSA.004190, CUCSA.046750, CUCSA.059080, CUCSA.067310, CUCSA.078700, CUCSA.087530, CUCSA.095380, CUCSA.106950, CUCSA.108110, CUCSA.117130, CUCSA.123330, CUCSA.123990, CUCSA.124950, CUCSA.136820, CUCSA.144120, CUCSA.149430, CUCSA.155940, CUCSA.156910, CUCSA.156930, CUCSA.160890, CUCSA.162530, CUCSA.164280, CUCSA.188130, CUCSA.191410, CUCSA.197730, CUCSA.242200, CUCSA.242350, CUCSA.252700, CUCSA.2…
GO:0033013	tetrapyrrole metabolic process	74	35	11.83	2.5e-10	7.065e-08	P	Cucsa.046750, Cucsa.059080, Cucsa.067310, Cucsa.078700, Cucsa.087530, Cucsa.106950, Cucsa.123330, Cucsa.123990, Cucsa.135960, Cucsa.136820, Cucsa.144120, Cucsa.148030, Cucsa.149430, Cucsa.156910, Cucsa.156930, Cucsa.160890, Cucsa.164280, Cucsa.180160, Cucsa.188130, Cucsa.191410, Cucsa.192720, Cucsa.197730, Cucsa.200390, Cucsa.205710, Cucsa.218620, Cucsa.253570, Cucsa.255990, Cucsa.256630, Cucsa.2…	CUCSA.046750, CUCSA.059080, CUCSA.067310, CUCSA.078700, CUCSA.087530, CUCSA.106950, CUCSA.123330, CUCSA.123990, CUCSA.135960, CUCSA.136820, CUCSA.144120, CUCSA.148030, CUCSA.149430, CUCSA.156910, CUCSA.156930, CUCSA.160890, CUCSA.164280, CUCSA.180160, CUCSA.188130, CUCSA.191410, CUCSA.192720, CUCSA.197730, CUCSA.200390, CUCSA.205710, CUCSA.218620, CUCSA.253570, CUCSA.255990, CUCSA.256630, CUCSA.2…
GO:0043467	regulation of generation of precursor metabolites and energy	16	14	2.56	5.9e-10	1.575e-07	P	Cucsa.033920, Cucsa.040120, Cucsa.042230, Cucsa.096350, Cucsa.101900, Cucsa.130580, Cucsa.195680, Cucsa.236980, Cucsa.271990, Cucsa.282940, Cucsa.284260, Cucsa.351050, Cucsa.388680, Cucsa.394660	CUCSA.033920, CUCSA.040120, CUCSA.042230, CUCSA.096350, CUCSA.101900, CUCSA.130580, CUCSA.195680, CUCSA.236980, CUCSA.271990, CUCSA.282940, CUCSA.284260, CUCSA.351050, CUCSA.388680, CUCSA.394660
GO:0018298	protein-chromophore linkage	25	18	4	6.6e-10	1.669e-07	P	Cucsa.047540, Cucsa.047550, Cucsa.067110, Cucsa.074470, Cucsa.075700, Cucsa.100400, Cucsa.112850, Cucsa.118220, Cucsa.141900, Cucsa.192480, Cucsa.197770, Cucsa.212260, Cucsa.232950, Cucsa.237870, Cucsa.272510, Cucsa.275480, Cucsa.355830, Cucsa.363620	CUCSA.047540, CUCSA.047550, CUCSA.067110, CUCSA.074470, CUCSA.075700, CUCSA.100400, CUCSA.112850, CUCSA.118220, CUCSA.141900, CUCSA.192480, CUCSA.197770, CUCSA.212260, CUCSA.232950, CUCSA.237870, CUCSA.272510, CUCSA.275480, CUCSA.355830, CUCSA.363620
GO:0006778	porphyrin-containing compound metabolic process	71	33	11.35	1.4e-09	3.363e-07	P	Cucsa.046750, Cucsa.059080, Cucsa.067310, Cucsa.078700, Cucsa.087530, Cucsa.106950, Cucsa.123330, Cucsa.123990, Cucsa.135960, Cucsa.136820, Cucsa.144120, Cucsa.148030, Cucsa.149430, Cucsa.156910, Cucsa.156930, Cucsa.160890, Cucsa.164280, Cucsa.180160, Cucsa.188130, Cucsa.191410, Cucsa.197730, Cucsa.200390, Cucsa.205710, Cucsa.253570, Cucsa.255990, Cucsa.256630, Cucsa.273760, Cucsa.321330, Cucsa.3…	CUCSA.046750, CUCSA.059080, CUCSA.067310, CUCSA.078700, CUCSA.087530, CUCSA.106950, CUCSA.123330, CUCSA.123990, CUCSA.135960, CUCSA.136820, CUCSA.144120, CUCSA.148030, CUCSA.149430, CUCSA.156910, CUCSA.156930, CUCSA.160890, CUCSA.164280, CUCSA.180160, CUCSA.188130, CUCSA.191410, CUCSA.197730, CUCSA.200390, CUCSA.205710, CUCSA.253570, CUCSA.255990, CUCSA.256630, CUCSA.273760, CUCSA.321330, CUCSA.3…
GO:0010207	photosystem II assembly	19	15	3.04	2.2e-09	5.033e-07	P	Cucsa.012950, Cucsa.097240, Cucsa.101900, Cucsa.105920, Cucsa.119260, Cucsa.133480, Cucsa.147810, Cucsa.148030, Cucsa.179820, Cucsa.236980, Cucsa.237870, Cucsa.251500, Cucsa.259700, Cucsa.303670, Cucsa.334650	CUCSA.012950, CUCSA.097240, CUCSA.101900, CUCSA.105920, CUCSA.119260, CUCSA.133480, CUCSA.147810, CUCSA.148030, CUCSA.179820, CUCSA.236980, CUCSA.237870, CUCSA.251500, CUCSA.259700, CUCSA.303670, CUCSA.334650
GO:0009765	photosynthesis, light harvesting	15	13	2.4	3.3e-09	6.893e-07	P	Cucsa.011540, Cucsa.074470, Cucsa.075700, Cucsa.084660, Cucsa.091810, Cucsa.141900, Cucsa.147810, Cucsa.195680, Cucsa.197770, Cucsa.232950, Cucsa.275480, Cucsa.342950, Cucsa.355830	CUCSA.011540, CUCSA.074470, CUCSA.075700, CUCSA.084660, CUCSA.091810, CUCSA.141900, CUCSA.147810, CUCSA.195680, CUCSA.197770, CUCSA.232950, CUCSA.275480, CUCSA.342950, CUCSA.355830
GO:0042548	regulation of photosynthesis, light reaction	15	13	2.4	3.3e-09	6.893e-07	P	Cucsa.033920, Cucsa.040120, Cucsa.042230, Cucsa.096350, Cucsa.101900, Cucsa.130580, Cucsa.195680, Cucsa.236980, Cucsa.271990, Cucsa.284260, Cucsa.351050, Cucsa.388680, Cucsa.394660	CUCSA.033920, CUCSA.040120, CUCSA.042230, CUCSA.096350, CUCSA.101900, CUCSA.130580, CUCSA.195680, CUCSA.236980, CUCSA.271990, CUCSA.284260, CUCSA.351050, CUCSA.388680, CUCSA.394660
GO:0009773	photosynthetic electron transport in photosystem I	10	10	1.6	1.1e-08	2.032e-06	P	Cucsa.024050, Cucsa.042230, Cucsa.066930, Cucsa.105910, Cucsa.255710, Cucsa.320230, Cucsa.340540, Cucsa.349790, Cucsa.359350, Cucsa.365910	CUCSA.024050, CUCSA.042230, CUCSA.066930, CUCSA.105910, CUCSA.255710, CUCSA.320230, CUCSA.340540, CUCSA.349790, CUCSA.359350, CUCSA.365910
GO:0009668	plastid membrane organization	28	18	4.47	1.1e-08	2.032e-06	P	Cucsa.025290, Cucsa.032280, Cucsa.065720, Cucsa.092560, Cucsa.095400, Cucsa.129050, Cucsa.134610, Cucsa.148030, Cucsa.153360, Cucsa.172880, Cucsa.184500, Cucsa.195680, Cucsa.213790, Cucsa.240670, Cucsa.258140, Cucsa.300770, Cucsa.313360, Cucsa.334650	CUCSA.025290, CUCSA.032280, CUCSA.065720, CUCSA.092560, CUCSA.095400, CUCSA.129050, CUCSA.134610, CUCSA.148030, CUCSA.153360, CUCSA.172880, CUCSA.184500, CUCSA.195680, CUCSA.213790, CUCSA.240670, CUCSA.258140, CUCSA.300770, CUCSA.313360, CUCSA.334650
GO:0010027	thylakoid membrane organization	28	18	4.47	1.1e-08	2.032e-06	P	Cucsa.025290, Cucsa.032280, Cucsa.065720, Cucsa.092560, Cucsa.095400, Cucsa.129050, Cucsa.134610, Cucsa.148030, Cucsa.153360, Cucsa.172880, Cucsa.184500, Cucsa.195680, Cucsa.213790, Cucsa.240670, Cucsa.258140, Cucsa.300770, Cucsa.313360, Cucsa.334650	CUCSA.025290, CUCSA.032280, CUCSA.065720, CUCSA.092560, CUCSA.095400, CUCSA.129050, CUCSA.134610, CUCSA.148030, CUCSA.153360, CUCSA.172880, CUCSA.184500, CUCSA.195680, CUCSA.213790, CUCSA.240670, CUCSA.258140, CUCSA.300770, CUCSA.313360, CUCSA.334650
GO:0015994	chlorophyll metabolic process	52	26	8.31	1.2e-08	2.135e-06	P	Cucsa.046750, Cucsa.059080, Cucsa.067310, Cucsa.078700, Cucsa.087530, Cucsa.106950, Cucsa.123330, Cucsa.123990, Cucsa.136820, Cucsa.148030, Cucsa.149430, Cucsa.156910, Cucsa.156930, Cucsa.160890, Cucsa.164280, Cucsa.188130, Cucsa.191410, Cucsa.197730, Cucsa.200390, Cucsa.253570, Cucsa.255990, Cucsa.321330, Cucsa.338110, Cucsa.353330, Cucsa.364450, Cucsa.397360	CUCSA.046750, CUCSA.059080, CUCSA.067310, CUCSA.078700, CUCSA.087530, CUCSA.106950, CUCSA.123330, CUCSA.123990, CUCSA.136820, CUCSA.148030, CUCSA.149430, CUCSA.156910, CUCSA.156930, CUCSA.160890, CUCSA.164280, CUCSA.188130, CUCSA.191410, CUCSA.197730, CUCSA.200390, CUCSA.253570, CUCSA.255990, CUCSA.321330, CUCSA.338110, CUCSA.353330, CUCSA.364450, CUCSA.397360
GO:0009637	response to blue light	47	24	7.51	2.5e-08	4.289e-06	P	Cucsa.012950, Cucsa.042500, Cucsa.047860, Cucsa.048000, Cucsa.067110, Cucsa.088010, Cucsa.100400, Cucsa.120030, Cucsa.124610, Cucsa.141900, Cucsa.158380, Cucsa.159020, Cucsa.180110, Cucsa.218390, Cucsa.237870, Cucsa.265600, Cucsa.272340, Cucsa.272510, Cucsa.275480, Cucsa.283540, Cucsa.342150, Cucsa.362600, Cucsa.377700, Cucsa.379620	CUCSA.012950, CUCSA.042500, CUCSA.047860, CUCSA.048000, CUCSA.067110, CUCSA.088010, CUCSA.100400, CUCSA.120030, CUCSA.124610, CUCSA.141900, CUCSA.158380, CUCSA.159020, CUCSA.180110, CUCSA.218390, CUCSA.237870, CUCSA.265600, CUCSA.272340, CUCSA.272510, CUCSA.275480, CUCSA.283540, CUCSA.342150, CUCSA.362600, CUCSA.377700, CUCSA.379620
GO:0042440	pigment metabolic process	106	40	16.94	4.4e-08	7.289e-06	P	Cucsa.004190, Cucsa.046750, Cucsa.059080, Cucsa.067310, Cucsa.078700, Cucsa.087530, Cucsa.095380, Cucsa.106950, Cucsa.108110, Cucsa.117130, Cucsa.123330, Cucsa.123990, Cucsa.124950, Cucsa.136820, Cucsa.144120, Cucsa.148030, Cucsa.149430, Cucsa.155940, Cucsa.156910, Cucsa.156930, Cucsa.160890, Cucsa.162530, Cucsa.164280, Cucsa.188130, Cucsa.191410, Cucsa.197730, Cucsa.200390, Cucsa.242200, Cucsa.2…	CUCSA.004190, CUCSA.046750, CUCSA.059080, CUCSA.067310, CUCSA.078700, CUCSA.087530, CUCSA.095380, CUCSA.106950, CUCSA.108110, CUCSA.117130, CUCSA.123330, CUCSA.123990, CUCSA.124950, CUCSA.136820, CUCSA.144120, CUCSA.148030, CUCSA.149430, CUCSA.155940, CUCSA.156910, CUCSA.156930, CUCSA.160890, CUCSA.162530, CUCSA.164280, CUCSA.188130, CUCSA.191410, CUCSA.197730, CUCSA.200390, CUCSA.242200, CUCSA.2…
GO:0009642	response to light intensity	96	37	15.34	7.3e-08	1.169e-05	P	Cucsa.011080, Cucsa.017040, Cucsa.024080, Cucsa.029470, Cucsa.032950, Cucsa.033920, Cucsa.040120, Cucsa.059800, Cucsa.074470, Cucsa.075700, Cucsa.076230, Cucsa.096350, Cucsa.096420, Cucsa.099260, Cucsa.101900, Cucsa.120030, Cucsa.147810, Cucsa.160900, Cucsa.174510, Cucsa.175620, Cucsa.195680, Cucsa.197770, Cucsa.198480, Cucsa.218640, Cucsa.219540, Cucsa.232950, Cucsa.254260, Cucsa.255710, Cucsa.2…	CUCSA.011080, CUCSA.017040, CUCSA.024080, CUCSA.029470, CUCSA.032950, CUCSA.033920, CUCSA.040120, CUCSA.059800, CUCSA.074470, CUCSA.075700, CUCSA.076230, CUCSA.096350, CUCSA.096420, CUCSA.099260, CUCSA.101900, CUCSA.120030, CUCSA.147810, CUCSA.160900, CUCSA.174510, CUCSA.175620, CUCSA.195680, CUCSA.197770, CUCSA.198480, CUCSA.218640, CUCSA.219540, CUCSA.232950, CUCSA.254260, CUCSA.255710, CUCSA.2…
GO:0032544	plastid translation	11	10	1.76	1e-07	1.550e-05	P	Cucsa.025290, Cucsa.031480, Cucsa.046280, Cucsa.067170, Cucsa.074330, Cucsa.137370, Cucsa.137470, Cucsa.184590, Cucsa.275440, Cucsa.353920	CUCSA.025290, CUCSA.031480, CUCSA.046280, CUCSA.067170, CUCSA.074330, CUCSA.137370, CUCSA.137470, CUCSA.184590, CUCSA.275440, CUCSA.353920
GO:0045036	protein targeting to chloroplast	26	16	4.15	1.8e-07	2.620e-05	P	Cucsa.083420, Cucsa.089010, Cucsa.097220, Cucsa.107980, Cucsa.120750, Cucsa.148030, Cucsa.151980, Cucsa.156930, Cucsa.173420, Cucsa.176680, Cucsa.198350, Cucsa.213790, Cucsa.258140, Cucsa.266110, Cucsa.374320, Cucsa.385380	CUCSA.083420, CUCSA.089010, CUCSA.097220, CUCSA.107980, CUCSA.120750, CUCSA.148030, CUCSA.151980, CUCSA.156930, CUCSA.173420, CUCSA.176680, CUCSA.198350, CUCSA.213790, CUCSA.258140, CUCSA.266110, CUCSA.374320, CUCSA.385380
GO:0072596	establishment of protein localization to chloroplast	26	16	4.15	1.8e-07	2.620e-05	P	Cucsa.083420, Cucsa.089010, Cucsa.097220, Cucsa.107980, Cucsa.120750, Cucsa.148030, Cucsa.151980, Cucsa.156930, Cucsa.173420, Cucsa.176680, Cucsa.198350, Cucsa.213790, Cucsa.258140, Cucsa.266110, Cucsa.374320, Cucsa.385380	CUCSA.083420, CUCSA.089010, CUCSA.097220, CUCSA.107980, CUCSA.120750, CUCSA.148030, CUCSA.151980, CUCSA.156930, CUCSA.173420, CUCSA.176680, CUCSA.198350, CUCSA.213790, CUCSA.258140, CUCSA.266110, CUCSA.374320, CUCSA.385380
GO:0044710	single-organism metabolic process	3034	573	484.85	2e-07	2.826e-05	P	Cucsa.004190, Cucsa.004570, Cucsa.005170, Cucsa.005520, Cucsa.011080, Cucsa.011370, Cucsa.011560, Cucsa.011990, Cucsa.016380, Cucsa.016440, Cucsa.017040, Cucsa.018150, Cucsa.018220, Cucsa.019330, Cucsa.024050, Cucsa.024080, Cucsa.025290, Cucsa.026460, Cucsa.029470, Cucsa.029840, Cucsa.031480, Cucsa.031960, Cucsa.032280, Cucsa.032290, Cucsa.032540, Cucsa.032940, Cucsa.032950, Cucsa.033690, Cucsa.0…	CUCSA.004190, CUCSA.004570, CUCSA.005170, CUCSA.005520, CUCSA.011080, CUCSA.011370, CUCSA.011560, CUCSA.011990, CUCSA.016380, CUCSA.016440, CUCSA.017040, CUCSA.018150, CUCSA.018220, CUCSA.019330, CUCSA.024050, CUCSA.024080, CUCSA.025290, CUCSA.026460, CUCSA.029470, CUCSA.029840, CUCSA.031480, CUCSA.031960, CUCSA.032280, CUCSA.032290, CUCSA.032540, CUCSA.032940, CUCSA.032950, CUCSA.033690, CUCSA.0…
GO:0072598	protein localization to chloroplast	27	16	4.31	3.8e-07	5.216e-05	P	Cucsa.083420, Cucsa.089010, Cucsa.097220, Cucsa.107980, Cucsa.120750, Cucsa.148030, Cucsa.151980, Cucsa.156930, Cucsa.173420, Cucsa.176680, Cucsa.198350, Cucsa.213790, Cucsa.258140, Cucsa.266110, Cucsa.374320, Cucsa.385380	CUCSA.083420, CUCSA.089010, CUCSA.097220, CUCSA.107980, CUCSA.120750, CUCSA.148030, CUCSA.151980, CUCSA.156930, CUCSA.173420, CUCSA.176680, CUCSA.198350, CUCSA.213790, CUCSA.258140, CUCSA.266110, CUCSA.374320, CUCSA.385380
GO:0009772	photosynthetic electron transport in photosystem II	8	8	1.28	4.2e-07	5.453e-05	P	Cucsa.085810, Cucsa.218130, Cucsa.258140, Cucsa.259120, Cucsa.347510, Cucsa.355160, Cucsa.365910, Cucsa.390430	CUCSA.085810, CUCSA.218130, CUCSA.258140, CUCSA.259120, CUCSA.347510, CUCSA.355160, CUCSA.365910, CUCSA.390430
GO:0051188	cofactor biosynthetic process	139	46	22.21	4.2e-07	5.453e-05	P	Cucsa.011560, Cucsa.016440, Cucsa.046750, Cucsa.048280, Cucsa.059080, Cucsa.067310, Cucsa.078360, Cucsa.078700, Cucsa.087530, Cucsa.103970, Cucsa.106950, Cucsa.118880, Cucsa.123330, Cucsa.123990, Cucsa.124710, Cucsa.129290, Cucsa.135960, Cucsa.136820, Cucsa.144120, Cucsa.149430, Cucsa.156910, Cucsa.156930, Cucsa.160890, Cucsa.164280, Cucsa.180160, Cucsa.188130, Cucsa.191410, Cucsa.197730, Cucsa.2…	CUCSA.011560, CUCSA.016440, CUCSA.046750, CUCSA.048280, CUCSA.059080, CUCSA.067310, CUCSA.078360, CUCSA.078700, CUCSA.087530, CUCSA.103970, CUCSA.106950, CUCSA.118880, CUCSA.123330, CUCSA.123990, CUCSA.124710, CUCSA.129290, CUCSA.135960, CUCSA.136820, CUCSA.144120, CUCSA.149430, CUCSA.156910, CUCSA.156930, CUCSA.160890, CUCSA.164280, CUCSA.180160, CUCSA.188130, CUCSA.191410, CUCSA.197730, CUCSA.2…
GO:0009644	response to high light intensity	51	23	8.15	8.6e-07	1.087e-04	P	Cucsa.017040, Cucsa.029470, Cucsa.040120, Cucsa.074470, Cucsa.075700, Cucsa.096350, Cucsa.096420, Cucsa.099260, Cucsa.101900, Cucsa.120030, Cucsa.174510, Cucsa.175620, Cucsa.195680, Cucsa.197770, Cucsa.219540, Cucsa.232950, Cucsa.254260, Cucsa.255710, Cucsa.271990, Cucsa.275480, Cucsa.351050, Cucsa.355830, Cucsa.394660	CUCSA.017040, CUCSA.029470, CUCSA.040120, CUCSA.074470, CUCSA.075700, CUCSA.096350, CUCSA.096420, CUCSA.099260, CUCSA.101900, CUCSA.120030, CUCSA.174510, CUCSA.175620, CUCSA.195680, CUCSA.197770, CUCSA.219540, CUCSA.232950, CUCSA.254260, CUCSA.255710, CUCSA.271990, CUCSA.275480, CUCSA.351050, CUCSA.355830, CUCSA.394660
GO:0044271	cellular nitrogen compound biosynthetic process	1925	377	307.62	1.8e-06	2.217e-04	P	Cucsa.005520, Cucsa.006940, Cucsa.007820, Cucsa.011460, Cucsa.011560, Cucsa.012950, Cucsa.016370, Cucsa.016380, Cucsa.016480, Cucsa.017410, Cucsa.018420, Cucsa.025290, Cucsa.031350, Cucsa.031480, Cucsa.032280, Cucsa.032330, Cucsa.032500, Cucsa.033690, Cucsa.036420, Cucsa.041490, Cucsa.043300, Cucsa.043420, Cucsa.044470, Cucsa.044950, Cucsa.044980, Cucsa.045360, Cucsa.045690, Cucsa.046280, Cucsa.0…	CUCSA.005520, CUCSA.006940, CUCSA.007820, CUCSA.011460, CUCSA.011560, CUCSA.012950, CUCSA.016370, CUCSA.016380, CUCSA.016480, CUCSA.017410, CUCSA.018420, CUCSA.025290, CUCSA.031350, CUCSA.031480, CUCSA.032280, CUCSA.032330, CUCSA.032500, CUCSA.033690, CUCSA.036420, CUCSA.041490, CUCSA.043300, CUCSA.043420, CUCSA.044470, CUCSA.044950, CUCSA.044980, CUCSA.045360, CUCSA.045690, CUCSA.046280, CUCSA.0…
GO:0042793	transcription from plastid promoter	9	8	1.44	3.2e-06	3.843e-04	P	Cucsa.032280, Cucsa.033690, Cucsa.048000, Cucsa.098120, Cucsa.125500, Cucsa.134610, Cucsa.176030, Cucsa.357220	CUCSA.032280, CUCSA.033690, CUCSA.048000, CUCSA.098120, CUCSA.125500, CUCSA.134610, CUCSA.176030, CUCSA.357220
GO:0051186	cofactor metabolic process	247	67	39.47	4.6e-06	5.390e-04	P	Cucsa.011560, Cucsa.016440, Cucsa.042230, Cucsa.046750, Cucsa.048280, Cucsa.059080, Cucsa.067310, Cucsa.078360, Cucsa.078700, Cucsa.087530, Cucsa.095750, Cucsa.103800, Cucsa.103970, Cucsa.106950, Cucsa.109120, Cucsa.118520, Cucsa.118880, Cucsa.123330, Cucsa.123990, Cucsa.124710, Cucsa.129290, Cucsa.133370, Cucsa.135960, Cucsa.136820, Cucsa.144120, Cucsa.148030, Cucsa.149430, Cucsa.154550, Cucsa.1…	CUCSA.011560, CUCSA.016440, CUCSA.042230, CUCSA.046750, CUCSA.048280, CUCSA.059080, CUCSA.067310, CUCSA.078360, CUCSA.078700, CUCSA.087530, CUCSA.095750, CUCSA.103800, CUCSA.103970, CUCSA.106950, CUCSA.109120, CUCSA.118520, CUCSA.118880, CUCSA.123330, CUCSA.123990, CUCSA.124710, CUCSA.129290, CUCSA.133370, CUCSA.135960, CUCSA.136820, CUCSA.144120, CUCSA.148030, CUCSA.149430, CUCSA.154550, CUCSA.1…
GO:0019438	aromatic compound biosynthetic process	1532	305	244.82	5.6e-06	6.405e-04	P	Cucsa.005520, Cucsa.007820, Cucsa.011560, Cucsa.012950, Cucsa.016370, Cucsa.016380, Cucsa.016480, Cucsa.017410, Cucsa.018420, Cucsa.031350, Cucsa.032280, Cucsa.032330, Cucsa.032500, Cucsa.033690, Cucsa.041490, Cucsa.042710, Cucsa.043300, Cucsa.043380, Cucsa.043420, Cucsa.044470, Cucsa.044950, Cucsa.045360, Cucsa.045690, Cucsa.046570, Cucsa.046750, Cucsa.047010, Cucsa.047280, Cucsa.047860, Cucsa.0…	CUCSA.005520, CUCSA.007820, CUCSA.011560, CUCSA.012950, CUCSA.016370, CUCSA.016380, CUCSA.016480, CUCSA.017410, CUCSA.018420, CUCSA.031350, CUCSA.032280, CUCSA.032330, CUCSA.032500, CUCSA.033690, CUCSA.041490, CUCSA.042710, CUCSA.043300, CUCSA.043380, CUCSA.043420, CUCSA.044470, CUCSA.044950, CUCSA.045360, CUCSA.045690, CUCSA.046570, CUCSA.046750, CUCSA.047010, CUCSA.047280, CUCSA.047860, CUCSA.0…
GO:0018130	heterocycle biosynthetic process	1514	301	241.94	7.4e-06	8.267e-04	P	Cucsa.005520, Cucsa.007820, Cucsa.011560, Cucsa.012950, Cucsa.016370, Cucsa.016380, Cucsa.016440, Cucsa.016480, Cucsa.017410, Cucsa.018420, Cucsa.031350, Cucsa.032280, Cucsa.032330, Cucsa.032500, Cucsa.033690, Cucsa.041490, Cucsa.043300, Cucsa.043420, Cucsa.044470, Cucsa.044950, Cucsa.045360, Cucsa.045690, Cucsa.046570, Cucsa.046750, Cucsa.047010, Cucsa.047280, Cucsa.047860, Cucsa.048000, Cucsa.0…	CUCSA.005520, CUCSA.007820, CUCSA.011560, CUCSA.012950, CUCSA.016370, CUCSA.016380, CUCSA.016440, CUCSA.016480, CUCSA.017410, CUCSA.018420, CUCSA.031350, CUCSA.032280, CUCSA.032330, CUCSA.032500, CUCSA.033690, CUCSA.041490, CUCSA.043300, CUCSA.043420, CUCSA.044470, CUCSA.044950, CUCSA.045360, CUCSA.045690, CUCSA.046570, CUCSA.046750, CUCSA.047010, CUCSA.047280, CUCSA.047860, CUCSA.048000, CUCSA.0…
GO:1901362	organic cyclic compound biosynthetic process	1606	317	256.65	7.6e-06	8.298e-04	P	Cucsa.005520, Cucsa.007820, Cucsa.011080, Cucsa.011560, Cucsa.012950, Cucsa.016370, Cucsa.016380, Cucsa.016440, Cucsa.016480, Cucsa.017410, Cucsa.018420, Cucsa.031350, Cucsa.032280, Cucsa.032330, Cucsa.032500, Cucsa.033690, Cucsa.041490, Cucsa.042710, Cucsa.043300, Cucsa.043380, Cucsa.043420, Cucsa.044470, Cucsa.044950, Cucsa.045360, Cucsa.045690, Cucsa.046570, Cucsa.046750, Cucsa.047010, Cucsa.0…	CUCSA.005520, CUCSA.007820, CUCSA.011080, CUCSA.011560, CUCSA.012950, CUCSA.016370, CUCSA.016380, CUCSA.016440, CUCSA.016480, CUCSA.017410, CUCSA.018420, CUCSA.031350, CUCSA.032280, CUCSA.032330, CUCSA.032500, CUCSA.033690, CUCSA.041490, CUCSA.042710, CUCSA.043300, CUCSA.043380, CUCSA.043420, CUCSA.044470, CUCSA.044950, CUCSA.045360, CUCSA.045690, CUCSA.046570, CUCSA.046750, CUCSA.047010, CUCSA.0…
GO:0009058	biosynthetic process	2875	532	459.44	1.1e-05	1.174e-03	P	Cucsa.004190, Cucsa.004500, Cucsa.004570, Cucsa.005520, Cucsa.006940, Cucsa.007820, Cucsa.011080, Cucsa.011460, Cucsa.011560, Cucsa.012950, Cucsa.016370, Cucsa.016380, Cucsa.016440, Cucsa.016480, Cucsa.017410, Cucsa.018420, Cucsa.025290, Cucsa.029470, Cucsa.031350, Cucsa.031480, Cucsa.032280, Cucsa.032330, Cucsa.032500, Cucsa.032540, Cucsa.033690, Cucsa.034720, Cucsa.036420, Cucsa.041490, Cucsa.0…	CUCSA.004190, CUCSA.004500, CUCSA.004570, CUCSA.005520, CUCSA.006940, CUCSA.007820, CUCSA.011080, CUCSA.011460, CUCSA.011560, CUCSA.012950, CUCSA.016370, CUCSA.016380, CUCSA.016440, CUCSA.016480, CUCSA.017410, CUCSA.018420, CUCSA.025290, CUCSA.029470, CUCSA.031350, CUCSA.031480, CUCSA.032280, CUCSA.032330, CUCSA.032500, CUCSA.032540, CUCSA.033690, CUCSA.034720, CUCSA.036420, CUCSA.041490, CUCSA.0…
GO:0044249	cellular biosynthetic process	2713	504	433.55	1.4e-05	1.462e-03	P	Cucsa.004190, Cucsa.004500, Cucsa.004570, Cucsa.005520, Cucsa.006940, Cucsa.007820, Cucsa.011460, Cucsa.011560, Cucsa.012950, Cucsa.016370, Cucsa.016380, Cucsa.016440, Cucsa.016480, Cucsa.017410, Cucsa.018420, Cucsa.025290, Cucsa.029470, Cucsa.031350, Cucsa.031480, Cucsa.032280, Cucsa.032330, Cucsa.032500, Cucsa.032540, Cucsa.033690, Cucsa.034720, Cucsa.036420, Cucsa.041490, Cucsa.042710, Cucsa.0…	CUCSA.004190, CUCSA.004500, CUCSA.004570, CUCSA.005520, CUCSA.006940, CUCSA.007820, CUCSA.011460, CUCSA.011560, CUCSA.012950, CUCSA.016370, CUCSA.016380, CUCSA.016440, CUCSA.016480, CUCSA.017410, CUCSA.018420, CUCSA.025290, CUCSA.029470, CUCSA.031350, CUCSA.031480, CUCSA.032280, CUCSA.032330, CUCSA.032500, CUCSA.032540, CUCSA.033690, CUCSA.034720, CUCSA.036420, CUCSA.041490, CUCSA.042710, CUCSA.0…
GO:0016114	terpenoid biosynthetic process	51	21	8.15	1.5e-05	1.533e-03	P	Cucsa.004190, Cucsa.004570, Cucsa.074310, Cucsa.095380, Cucsa.106950, Cucsa.108110, Cucsa.117130, Cucsa.123350, Cucsa.124950, Cucsa.142530, Cucsa.146680, Cucsa.197730, Cucsa.212920, Cucsa.226910, Cucsa.242200, Cucsa.242350, Cucsa.253280, Cucsa.260240, Cucsa.332260, Cucsa.338110, Cucsa.367060	CUCSA.004190, CUCSA.004570, CUCSA.074310, CUCSA.095380, CUCSA.106950, CUCSA.108110, CUCSA.117130, CUCSA.123350, CUCSA.124950, CUCSA.142530, CUCSA.146680, CUCSA.197730, CUCSA.212920, CUCSA.226910, CUCSA.242200, CUCSA.242350, CUCSA.253280, CUCSA.260240, CUCSA.332260, CUCSA.338110, CUCSA.367060
GO:0043623	cellular protein complex assembly	112	36	17.9	1.6e-05	1.601e-03	P	Cucsa.012950, Cucsa.033620, Cucsa.049040, Cucsa.097240, Cucsa.101900, Cucsa.105920, Cucsa.111690, Cucsa.118810, Cucsa.119260, Cucsa.133480, Cucsa.147810, Cucsa.148030, Cucsa.151350, Cucsa.179820, Cucsa.180670, Cucsa.195680, Cucsa.205420, Cucsa.236980, Cucsa.237870, Cucsa.240930, Cucsa.245640, Cucsa.250950, Cucsa.251420, Cucsa.251500, Cucsa.259700, Cucsa.271990, Cucsa.280300, Cucsa.285630, Cucsa.2…	CUCSA.012950, CUCSA.033620, CUCSA.049040, CUCSA.097240, CUCSA.101900, CUCSA.105920, CUCSA.111690, CUCSA.118810, CUCSA.119260, CUCSA.133480, CUCSA.147810, CUCSA.148030, CUCSA.151350, CUCSA.179820, CUCSA.180670, CUCSA.195680, CUCSA.205420, CUCSA.236980, CUCSA.237870, CUCSA.240930, CUCSA.245640, CUCSA.250950, CUCSA.251420, CUCSA.251500, CUCSA.259700, CUCSA.271990, CUCSA.280300, CUCSA.285630, CUCSA.2…
GO:0009768	photosynthesis, light harvesting in photosystem I	6	6	0.96	1.7e-05	1.633e-03	P	Cucsa.075700, Cucsa.141900, Cucsa.197770, Cucsa.232950, Cucsa.275480, Cucsa.355830	CUCSA.075700, CUCSA.141900, CUCSA.197770, CUCSA.232950, CUCSA.275480, CUCSA.355830
GO:0010114	response to red light	37	17	5.91	1.7e-05	1.633e-03	P	Cucsa.004570, Cucsa.012950, Cucsa.048000, Cucsa.067110, Cucsa.078700, Cucsa.100400, Cucsa.102530, Cucsa.117720, Cucsa.141900, Cucsa.162510, Cucsa.237870, Cucsa.252540, Cucsa.265600, Cucsa.275480, Cucsa.283540, Cucsa.362600, Cucsa.367060	CUCSA.004570, CUCSA.012950, CUCSA.048000, CUCSA.067110, CUCSA.078700, CUCSA.100400, CUCSA.102530, CUCSA.117720, CUCSA.141900, CUCSA.162510, CUCSA.237870, CUCSA.252540, CUCSA.265600, CUCSA.275480, CUCSA.283540, CUCSA.362600, CUCSA.367060
GO:0009628	response to abiotic stimulus	1088	223	173.87	1.8e-05	1.696e-03	P	Cucsa.002250, Cucsa.004570, Cucsa.011080, Cucsa.011620, Cucsa.012210, Cucsa.012950, Cucsa.017040, Cucsa.017470, Cucsa.024080, Cucsa.029470, Cucsa.031960, Cucsa.032100, Cucsa.032280, Cucsa.032950, Cucsa.033920, Cucsa.040120, Cucsa.042500, Cucsa.043380, Cucsa.043950, Cucsa.046280, Cucsa.047860, Cucsa.048000, Cucsa.049040, Cucsa.050780, Cucsa.059760, Cucsa.059800, Cucsa.059810, Cucsa.066930, Cucsa.0…	CUCSA.002250, CUCSA.004570, CUCSA.011080, CUCSA.011620, CUCSA.012210, CUCSA.012950, CUCSA.017040, CUCSA.017470, CUCSA.024080, CUCSA.029470, CUCSA.031960, CUCSA.032100, CUCSA.032280, CUCSA.032950, CUCSA.033920, CUCSA.040120, CUCSA.042500, CUCSA.043380, CUCSA.043950, CUCSA.046280, CUCSA.047860, CUCSA.048000, CUCSA.049040, CUCSA.050780, CUCSA.059760, CUCSA.059800, CUCSA.059810, CUCSA.066930, CUCSA.0…
GO:0008299	isoprenoid biosynthetic process	80	28	12.78	2.4e-05	2.217e-03	P	Cucsa.004190, Cucsa.004570, Cucsa.074310, Cucsa.086400, Cucsa.094780, Cucsa.095380, Cucsa.101720, Cucsa.106950, Cucsa.108110, Cucsa.117130, Cucsa.123350, Cucsa.124950, Cucsa.129050, Cucsa.142530, Cucsa.146680, Cucsa.197730, Cucsa.212920, Cucsa.220370, Cucsa.226910, Cucsa.242200, Cucsa.242350, Cucsa.250460, Cucsa.253280, Cucsa.260240, Cucsa.260460, Cucsa.332260, Cucsa.338110, Cucsa.367060	CUCSA.004190, CUCSA.004570, CUCSA.074310, CUCSA.086400, CUCSA.094780, CUCSA.095380, CUCSA.101720, CUCSA.106950, CUCSA.108110, CUCSA.117130, CUCSA.123350, CUCSA.124950, CUCSA.129050, CUCSA.142530, CUCSA.146680, CUCSA.197730, CUCSA.212920, CUCSA.220370, CUCSA.226910, CUCSA.242200, CUCSA.242350, CUCSA.250460, CUCSA.253280, CUCSA.260240, CUCSA.260460, CUCSA.332260, CUCSA.338110, CUCSA.367060
GO:0009891	positive regulation of biosynthetic process	155	45	24.77	2.7e-05	2.447e-03	P	Cucsa.005520, Cucsa.012950, Cucsa.043300, Cucsa.047860, Cucsa.048000, Cucsa.068360, Cucsa.084860, Cucsa.087460, Cucsa.087530, Cucsa.087930, Cucsa.093380, Cucsa.098120, Cucsa.098430, Cucsa.101460, Cucsa.105970, Cucsa.113280, Cucsa.123330, Cucsa.124610, Cucsa.125500, Cucsa.136710, Cucsa.137370, Cucsa.137630, Cucsa.144050, Cucsa.156040, Cucsa.157300, Cucsa.159020, Cucsa.162830, Cucsa.212920, Cucsa.2…	CUCSA.005520, CUCSA.012950, CUCSA.043300, CUCSA.047860, CUCSA.048000, CUCSA.068360, CUCSA.084860, CUCSA.087460, CUCSA.087530, CUCSA.087930, CUCSA.093380, CUCSA.098120, CUCSA.098430, CUCSA.101460, CUCSA.105970, CUCSA.113280, CUCSA.123330, CUCSA.124610, CUCSA.125500, CUCSA.136710, CUCSA.137370, CUCSA.137630, CUCSA.144050, CUCSA.156040, CUCSA.157300, CUCSA.159020, CUCSA.162830, CUCSA.212920, CUCSA.2…
GO:1901576	organic substance biosynthetic process	2744	504	438.5	5.1e-05	4.537e-03	P	Cucsa.004190, Cucsa.004570, Cucsa.005520, Cucsa.006940, Cucsa.007820, Cucsa.011080, Cucsa.011460, Cucsa.011560, Cucsa.012950, Cucsa.016370, Cucsa.016380, Cucsa.016440, Cucsa.016480, Cucsa.017410, Cucsa.018420, Cucsa.025290, Cucsa.029470, Cucsa.031350, Cucsa.031480, Cucsa.032280, Cucsa.032330, Cucsa.032500, Cucsa.032540, Cucsa.033690, Cucsa.034720, Cucsa.036420, Cucsa.041490, Cucsa.042710, Cucsa.0…	CUCSA.004190, CUCSA.004570, CUCSA.005520, CUCSA.006940, CUCSA.007820, CUCSA.011080, CUCSA.011460, CUCSA.011560, CUCSA.012950, CUCSA.016370, CUCSA.016380, CUCSA.016440, CUCSA.016480, CUCSA.017410, CUCSA.018420, CUCSA.025290, CUCSA.029470, CUCSA.031350, CUCSA.031480, CUCSA.032280, CUCSA.032330, CUCSA.032500, CUCSA.032540, CUCSA.033690, CUCSA.034720, CUCSA.036420, CUCSA.041490, CUCSA.042710, CUCSA.0…
GO:0006720	isoprenoid metabolic process	96	31	15.34	5.4e-05	4.717e-03	P	Cucsa.004190, Cucsa.004570, Cucsa.074310, Cucsa.086080, Cucsa.086400, Cucsa.094780, Cucsa.095380, Cucsa.101720, Cucsa.106950, Cucsa.108110, Cucsa.117130, Cucsa.117720, Cucsa.123350, Cucsa.124950, Cucsa.129050, Cucsa.142530, Cucsa.146680, Cucsa.197730, Cucsa.212920, Cucsa.220370, Cucsa.226910, Cucsa.242200, Cucsa.242350, Cucsa.250460, Cucsa.253280, Cucsa.258430, Cucsa.260240, Cucsa.260460, Cucsa.3…	CUCSA.004190, CUCSA.004570, CUCSA.074310, CUCSA.086080, CUCSA.086400, CUCSA.094780, CUCSA.095380, CUCSA.101720, CUCSA.106950, CUCSA.108110, CUCSA.117130, CUCSA.117720, CUCSA.123350, CUCSA.124950, CUCSA.129050, CUCSA.142530, CUCSA.146680, CUCSA.197730, CUCSA.212920, CUCSA.220370, CUCSA.226910, CUCSA.242200, CUCSA.242350, CUCSA.250460, CUCSA.253280, CUCSA.258430, CUCSA.260240, CUCSA.260460, CUCSA.3…
GO:0006721	terpenoid metabolic process	67	24	10.71	5.8e-05	4.976e-03	P	Cucsa.004190, Cucsa.004570, Cucsa.074310, Cucsa.086080, Cucsa.095380, Cucsa.106950, Cucsa.108110, Cucsa.117130, Cucsa.117720, Cucsa.123350, Cucsa.124950, Cucsa.142530, Cucsa.146680, Cucsa.197730, Cucsa.212920, Cucsa.226910, Cucsa.242200, Cucsa.242350, Cucsa.253280, Cucsa.258430, Cucsa.260240, Cucsa.332260, Cucsa.338110, Cucsa.367060	CUCSA.004190, CUCSA.004570, CUCSA.074310, CUCSA.086080, CUCSA.095380, CUCSA.106950, CUCSA.108110, CUCSA.117130, CUCSA.117720, CUCSA.123350, CUCSA.124950, CUCSA.142530, CUCSA.146680, CUCSA.197730, CUCSA.212920, CUCSA.226910, CUCSA.242200, CUCSA.242350, CUCSA.253280, CUCSA.258430, CUCSA.260240, CUCSA.332260, CUCSA.338110, CUCSA.367060
GO:0016109	tetraterpenoid biosynthetic process	20	11	3.2	6.9e-05	5.605e-03	P	Cucsa.004190, Cucsa.095380, Cucsa.106950, Cucsa.108110, Cucsa.117130, Cucsa.124950, Cucsa.242200, Cucsa.242350, Cucsa.332260, Cucsa.338110, Cucsa.367060	CUCSA.004190, CUCSA.095380, CUCSA.106950, CUCSA.108110, CUCSA.117130, CUCSA.124950, CUCSA.242200, CUCSA.242350, CUCSA.332260, CUCSA.338110, CUCSA.367060
GO:0016117	carotenoid biosynthetic process	20	11	3.2	6.9e-05	5.605e-03	P	Cucsa.004190, Cucsa.095380, Cucsa.106950, Cucsa.108110, Cucsa.117130, Cucsa.124950, Cucsa.242200, Cucsa.242350, Cucsa.332260, Cucsa.338110, Cucsa.367060	CUCSA.004190, CUCSA.095380, CUCSA.106950, CUCSA.108110, CUCSA.117130, CUCSA.124950, CUCSA.242200, CUCSA.242350, CUCSA.332260, CUCSA.338110, CUCSA.367060
GO:0010205	photoinhibition	9	7	1.44	7e-05	5.605e-03	P	Cucsa.040120, Cucsa.096350, Cucsa.101900, Cucsa.195680, Cucsa.271990, Cucsa.351050, Cucsa.394660	CUCSA.040120, CUCSA.096350, CUCSA.101900, CUCSA.195680, CUCSA.271990, CUCSA.351050, CUCSA.394660
GO:0043155	negative regulation of photosynthesis, light reaction	9	7	1.44	7e-05	5.605e-03	P	Cucsa.040120, Cucsa.096350, Cucsa.101900, Cucsa.195680, Cucsa.271990, Cucsa.351050, Cucsa.394660	CUCSA.040120, CUCSA.096350, CUCSA.101900, CUCSA.195680, CUCSA.271990, CUCSA.351050, CUCSA.394660
GO:0008152	metabolic process	7735	1299	1236.09	8.9e-05	7.009e-03	P	Cucsa.002240, Cucsa.002250, Cucsa.002560, Cucsa.004190, Cucsa.004500, Cucsa.004570, Cucsa.005170, Cucsa.005240, Cucsa.005440, Cucsa.005520, Cucsa.006940, Cucsa.007390, Cucsa.007820, Cucsa.009150, Cucsa.011080, Cucsa.011160, Cucsa.011370, Cucsa.011460, Cucsa.011540, Cucsa.011560, Cucsa.011990, Cucsa.012950, Cucsa.016370, Cucsa.016380, Cucsa.016440, Cucsa.016480, Cucsa.017040, Cucsa.017410, Cucsa.0…	CUCSA.002240, CUCSA.002250, CUCSA.002560, CUCSA.004190, CUCSA.004500, CUCSA.004570, CUCSA.005170, CUCSA.005240, CUCSA.005440, CUCSA.005520, CUCSA.006940, CUCSA.007390, CUCSA.007820, CUCSA.009150, CUCSA.011080, CUCSA.011160, CUCSA.011370, CUCSA.011460, CUCSA.011540, CUCSA.011560, CUCSA.011990, CUCSA.012950, CUCSA.016370, CUCSA.016380, CUCSA.016440, CUCSA.016480, CUCSA.017040, CUCSA.017410, CUCSA.0…
GO:0044711	single-organism biosynthetic process	985	200	157.41	9.2e-05	7.129e-03	P	Cucsa.004190, Cucsa.004570, Cucsa.005520, Cucsa.011080, Cucsa.011560, Cucsa.016380, Cucsa.016440, Cucsa.025290, Cucsa.029470, Cucsa.031480, Cucsa.032280, Cucsa.032540, Cucsa.033690, Cucsa.034720, Cucsa.042710, Cucsa.043380, Cucsa.045160, Cucsa.046280, Cucsa.046750, Cucsa.048000, Cucsa.048280, Cucsa.056030, Cucsa.059080, Cucsa.059760, Cucsa.066580, Cucsa.067170, Cucsa.067280, Cucsa.067310, Cucsa.0…	CUCSA.004190, CUCSA.004570, CUCSA.005520, CUCSA.011080, CUCSA.011560, CUCSA.016380, CUCSA.016440, CUCSA.025290, CUCSA.029470, CUCSA.031480, CUCSA.032280, CUCSA.032540, CUCSA.033690, CUCSA.034720, CUCSA.042710, CUCSA.043380, CUCSA.045160, CUCSA.046280, CUCSA.046750, CUCSA.048000, CUCSA.048280, CUCSA.056030, CUCSA.059080, CUCSA.059760, CUCSA.066580, CUCSA.067170, CUCSA.067280, CUCSA.067310, CUCSA.0…
GO:0009704	de-etiolation	7	6	1.12	0.0001	7.506e-03	P	Cucsa.113040, Cucsa.113550, Cucsa.127960, Cucsa.198350, Cucsa.367130, Cucsa.374320	CUCSA.113040, CUCSA.113550, CUCSA.127960, CUCSA.198350, CUCSA.367130, CUCSA.374320
GO:0045038	protein import into chloroplast thylakoid membrane	5	5	0.8	0.0001	7.506e-03	P	Cucsa.083420, Cucsa.107980, Cucsa.148030, Cucsa.213790, Cucsa.258140	CUCSA.083420, CUCSA.107980, CUCSA.148030, CUCSA.213790, CUCSA.258140
GO:0031328	positive regulation of cellular biosynthetic process	149	42	23.81	0.00011	8.130e-03	P	Cucsa.005520, Cucsa.012950, Cucsa.043300, Cucsa.047860, Cucsa.048000, Cucsa.068360, Cucsa.084860, Cucsa.087460, Cucsa.087530, Cucsa.087930, Cucsa.093380, Cucsa.098120, Cucsa.098430, Cucsa.101460, Cucsa.113280, Cucsa.123330, Cucsa.124610, Cucsa.125500, Cucsa.136710, Cucsa.137370, Cucsa.137630, Cucsa.144050, Cucsa.156040, Cucsa.157300, Cucsa.159020, Cucsa.162830, Cucsa.212920, Cucsa.235510, Cucsa.2…	CUCSA.005520, CUCSA.012950, CUCSA.043300, CUCSA.047860, CUCSA.048000, CUCSA.068360, CUCSA.084860, CUCSA.087460, CUCSA.087530, CUCSA.087930, CUCSA.093380, CUCSA.098120, CUCSA.098430, CUCSA.101460, CUCSA.113280, CUCSA.123330, CUCSA.124610, CUCSA.125500, CUCSA.136710, CUCSA.137370, CUCSA.137630, CUCSA.144050, CUCSA.156040, CUCSA.157300, CUCSA.159020, CUCSA.162830, CUCSA.212920, CUCSA.235510, CUCSA.2…
GO:0009889	regulation of biosynthetic process	1222	241	195.28	0.00012	8.735e-03	P	Cucsa.005520, Cucsa.007820, Cucsa.012950, Cucsa.016370, Cucsa.016480, Cucsa.017410, Cucsa.018420, Cucsa.031350, Cucsa.032330, Cucsa.032500, Cucsa.033690, Cucsa.041490, Cucsa.043300, Cucsa.043420, Cucsa.044950, Cucsa.044980, Cucsa.045360, Cucsa.045690, Cucsa.046570, Cucsa.047280, Cucsa.047860, Cucsa.048000, Cucsa.048520, Cucsa.053890, Cucsa.055340, Cucsa.061700, Cucsa.061970, Cucsa.065640, Cucsa.0…	CUCSA.005520, CUCSA.007820, CUCSA.012950, CUCSA.016370, CUCSA.016480, CUCSA.017410, CUCSA.018420, CUCSA.031350, CUCSA.032330, CUCSA.032500, CUCSA.033690, CUCSA.041490, CUCSA.043300, CUCSA.043420, CUCSA.044950, CUCSA.044980, CUCSA.045360, CUCSA.045690, CUCSA.046570, CUCSA.047280, CUCSA.047860, CUCSA.048000, CUCSA.048520, CUCSA.053890, CUCSA.055340, CUCSA.061700, CUCSA.061970, CUCSA.065640, CUCSA.0…
GO:0042214	terpene metabolic process	15	9	2.4	0.00013	9.321e-03	P	Cucsa.074310, Cucsa.086400, Cucsa.094780, Cucsa.095380, Cucsa.108110, Cucsa.123350, Cucsa.250460, Cucsa.332260, Cucsa.338110	CUCSA.074310, CUCSA.086400, CUCSA.094780, CUCSA.095380, CUCSA.108110, CUCSA.123350, CUCSA.250460, CUCSA.332260, CUCSA.338110
GO:0010557	positive regulation of macromolecule biosynthetic process	137	39	21.89	0.00015	1.060e-02	P	Cucsa.005520, Cucsa.012950, Cucsa.043300, Cucsa.047860, Cucsa.048000, Cucsa.068360, Cucsa.087460, Cucsa.087530, Cucsa.087930, Cucsa.093380, Cucsa.098120, Cucsa.098430, Cucsa.101460, Cucsa.113280, Cucsa.123330, Cucsa.124610, Cucsa.125500, Cucsa.136710, Cucsa.137370, Cucsa.137630, Cucsa.144050, Cucsa.156040, Cucsa.157300, Cucsa.159020, Cucsa.162830, Cucsa.235510, Cucsa.239670, Cucsa.241090, Cucsa.2…	CUCSA.005520, CUCSA.012950, CUCSA.043300, CUCSA.047860, CUCSA.048000, CUCSA.068360, CUCSA.087460, CUCSA.087530, CUCSA.087930, CUCSA.093380, CUCSA.098120, CUCSA.098430, CUCSA.101460, CUCSA.113280, CUCSA.123330, CUCSA.124610, CUCSA.125500, CUCSA.136710, CUCSA.137370, CUCSA.137630, CUCSA.144050, CUCSA.156040, CUCSA.157300, CUCSA.159020, CUCSA.162830, CUCSA.235510, CUCSA.239670, CUCSA.241090, CUCSA.2…
GO:1903506	regulation of nucleic acid-templated transcription	1102	219	176.1	0.00016	1.098e-02	P	Cucsa.005520, Cucsa.007820, Cucsa.012950, Cucsa.016370, Cucsa.016480, Cucsa.017410, Cucsa.018420, Cucsa.031350, Cucsa.032330, Cucsa.032500, Cucsa.033690, Cucsa.041490, Cucsa.043300, Cucsa.043420, Cucsa.044950, Cucsa.045360, Cucsa.045690, Cucsa.046570, Cucsa.047280, Cucsa.047860, Cucsa.048000, Cucsa.048520, Cucsa.053890, Cucsa.055340, Cucsa.061700, Cucsa.061970, Cucsa.065640, Cucsa.066100, Cucsa.0…	CUCSA.005520, CUCSA.007820, CUCSA.012950, CUCSA.016370, CUCSA.016480, CUCSA.017410, CUCSA.018420, CUCSA.031350, CUCSA.032330, CUCSA.032500, CUCSA.033690, CUCSA.041490, CUCSA.043300, CUCSA.043420, CUCSA.044950, CUCSA.045360, CUCSA.045690, CUCSA.046570, CUCSA.047280, CUCSA.047860, CUCSA.048000, CUCSA.048520, CUCSA.053890, CUCSA.055340, CUCSA.061700, CUCSA.061970, CUCSA.065640, CUCSA.066100, CUCSA.0…
GO:2001141	regulation of RNA biosynthetic process	1102	219	176.1	0.00016	1.098e-02	P	Cucsa.005520, Cucsa.007820, Cucsa.012950, Cucsa.016370, Cucsa.016480, Cucsa.017410, Cucsa.018420, Cucsa.031350, Cucsa.032330, Cucsa.032500, Cucsa.033690, Cucsa.041490, Cucsa.043300, Cucsa.043420, Cucsa.044950, Cucsa.045360, Cucsa.045690, Cucsa.046570, Cucsa.047280, Cucsa.047860, Cucsa.048000, Cucsa.048520, Cucsa.053890, Cucsa.055340, Cucsa.061700, Cucsa.061970, Cucsa.065640, Cucsa.066100, Cucsa.0…	CUCSA.005520, CUCSA.007820, CUCSA.012950, CUCSA.016370, CUCSA.016480, CUCSA.017410, CUCSA.018420, CUCSA.031350, CUCSA.032330, CUCSA.032500, CUCSA.033690, CUCSA.041490, CUCSA.043300, CUCSA.043420, CUCSA.044950, CUCSA.045360, CUCSA.045690, CUCSA.046570, CUCSA.047280, CUCSA.047860, CUCSA.048000, CUCSA.048520, CUCSA.053890, CUCSA.055340, CUCSA.061700, CUCSA.061970, CUCSA.065640, CUCSA.066100, CUCSA.0…
GO:0006355	regulation of transcription, DNA-templated	1098	218	175.47	0.00018	1.218e-02	P	Cucsa.005520, Cucsa.007820, Cucsa.012950, Cucsa.016370, Cucsa.016480, Cucsa.017410, Cucsa.018420, Cucsa.031350, Cucsa.032330, Cucsa.032500, Cucsa.033690, Cucsa.041490, Cucsa.043300, Cucsa.043420, Cucsa.044950, Cucsa.045360, Cucsa.045690, Cucsa.046570, Cucsa.047280, Cucsa.048000, Cucsa.048520, Cucsa.053890, Cucsa.055340, Cucsa.061700, Cucsa.061970, Cucsa.065640, Cucsa.066100, Cucsa.066610, Cucsa.0…	CUCSA.005520, CUCSA.007820, CUCSA.012950, CUCSA.016370, CUCSA.016480, CUCSA.017410, CUCSA.018420, CUCSA.031350, CUCSA.032330, CUCSA.032500, CUCSA.033690, CUCSA.041490, CUCSA.043300, CUCSA.043420, CUCSA.044950, CUCSA.045360, CUCSA.045690, CUCSA.046570, CUCSA.047280, CUCSA.048000, CUCSA.048520, CUCSA.053890, CUCSA.055340, CUCSA.061700, CUCSA.061970, CUCSA.065640, CUCSA.066100, CUCSA.066610, CUCSA.0…
GO:0097659	nucleic acid-templated transcription	1207	237	192.88	0.00019	1.268e-02	P	Cucsa.005520, Cucsa.007820, Cucsa.012950, Cucsa.016370, Cucsa.016480, Cucsa.017410, Cucsa.018420, Cucsa.031350, Cucsa.032280, Cucsa.032330, Cucsa.032500, Cucsa.033690, Cucsa.041490, Cucsa.043300, Cucsa.043420, Cucsa.044470, Cucsa.044950, Cucsa.045360, Cucsa.045690, Cucsa.046570, Cucsa.047010, Cucsa.047280, Cucsa.047860, Cucsa.048000, Cucsa.048520, Cucsa.053890, Cucsa.055340, Cucsa.061700, Cucsa.0…	CUCSA.005520, CUCSA.007820, CUCSA.012950, CUCSA.016370, CUCSA.016480, CUCSA.017410, CUCSA.018420, CUCSA.031350, CUCSA.032280, CUCSA.032330, CUCSA.032500, CUCSA.033690, CUCSA.041490, CUCSA.043300, CUCSA.043420, CUCSA.044470, CUCSA.044950, CUCSA.045360, CUCSA.045690, CUCSA.046570, CUCSA.047010, CUCSA.047280, CUCSA.047860, CUCSA.048000, CUCSA.048520, CUCSA.053890, CUCSA.055340, CUCSA.061700, CUCSA.0…
GO:0046246	terpene biosynthetic process	10	7	1.6	0.0002	1.316e-02	P	Cucsa.074310, Cucsa.086400, Cucsa.094780, Cucsa.095380, Cucsa.250460, Cucsa.332260, Cucsa.338110	CUCSA.074310, CUCSA.086400, CUCSA.094780, CUCSA.095380, CUCSA.250460, CUCSA.332260, CUCSA.338110
GO:0031326	regulation of cellular biosynthetic process	1210	237	193.36	0.00022	1.391e-02	P	Cucsa.005520, Cucsa.007820, Cucsa.012950, Cucsa.016370, Cucsa.016480, Cucsa.017410, Cucsa.018420, Cucsa.031350, Cucsa.032330, Cucsa.032500, Cucsa.033690, Cucsa.041490, Cucsa.043300, Cucsa.043420, Cucsa.044950, Cucsa.044980, Cucsa.045360, Cucsa.045690, Cucsa.046570, Cucsa.047280, Cucsa.047860, Cucsa.048000, Cucsa.048520, Cucsa.053890, Cucsa.055340, Cucsa.061700, Cucsa.061970, Cucsa.065640, Cucsa.0…	CUCSA.005520, CUCSA.007820, CUCSA.012950, CUCSA.016370, CUCSA.016480, CUCSA.017410, CUCSA.018420, CUCSA.031350, CUCSA.032330, CUCSA.032500, CUCSA.033690, CUCSA.041490, CUCSA.043300, CUCSA.043420, CUCSA.044950, CUCSA.044980, CUCSA.045360, CUCSA.045690, CUCSA.046570, CUCSA.047280, CUCSA.047860, CUCSA.048000, CUCSA.048520, CUCSA.053890, CUCSA.055340, CUCSA.061700, CUCSA.061970, CUCSA.065640, CUCSA.0…
GO:0032774	RNA biosynthetic process	1210	237	193.36	0.00022	1.391e-02	P	Cucsa.005520, Cucsa.007820, Cucsa.012950, Cucsa.016370, Cucsa.016480, Cucsa.017410, Cucsa.018420, Cucsa.031350, Cucsa.032280, Cucsa.032330, Cucsa.032500, Cucsa.033690, Cucsa.041490, Cucsa.043300, Cucsa.043420, Cucsa.044470, Cucsa.044950, Cucsa.045360, Cucsa.045690, Cucsa.046570, Cucsa.047010, Cucsa.047280, Cucsa.047860, Cucsa.048000, Cucsa.048520, Cucsa.053890, Cucsa.055340, Cucsa.061700, Cucsa.0…	CUCSA.005520, CUCSA.007820, CUCSA.012950, CUCSA.016370, CUCSA.016480, CUCSA.017410, CUCSA.018420, CUCSA.031350, CUCSA.032280, CUCSA.032330, CUCSA.032500, CUCSA.033690, CUCSA.041490, CUCSA.043300, CUCSA.043420, CUCSA.044470, CUCSA.044950, CUCSA.045360, CUCSA.045690, CUCSA.046570, CUCSA.047010, CUCSA.047280, CUCSA.047860, CUCSA.048000, CUCSA.048520, CUCSA.053890, CUCSA.055340, CUCSA.061700, CUCSA.0…
GO:0006351	transcription, DNA-templated	1199	235	191.61	0.00022	1.391e-02	P	Cucsa.005520, Cucsa.007820, Cucsa.012950, Cucsa.016370, Cucsa.016480, Cucsa.017410, Cucsa.018420, Cucsa.031350, Cucsa.032280, Cucsa.032330, Cucsa.032500, Cucsa.033690, Cucsa.041490, Cucsa.043300, Cucsa.043420, Cucsa.044470, Cucsa.044950, Cucsa.045360, Cucsa.045690, Cucsa.046570, Cucsa.047010, Cucsa.047280, Cucsa.048000, Cucsa.048520, Cucsa.053890, Cucsa.055340, Cucsa.061700, Cucsa.061970, Cucsa.0…	CUCSA.005520, CUCSA.007820, CUCSA.012950, CUCSA.016370, CUCSA.016480, CUCSA.017410, CUCSA.018420, CUCSA.031350, CUCSA.032280, CUCSA.032330, CUCSA.032500, CUCSA.033690, CUCSA.041490, CUCSA.043300, CUCSA.043420, CUCSA.044470, CUCSA.044950, CUCSA.045360, CUCSA.045690, CUCSA.046570, CUCSA.047010, CUCSA.047280, CUCSA.048000, CUCSA.048520, CUCSA.053890, CUCSA.055340, CUCSA.061700, CUCSA.061970, CUCSA.0…
GO:0000413	protein peptidyl-prolyl isomerization	44	17	7.03	0.00024	1.497e-02	P	Cucsa.048960, Cucsa.074580, Cucsa.086950, Cucsa.095420, Cucsa.095730, Cucsa.104610, Cucsa.113610, Cucsa.121870, Cucsa.132690, Cucsa.236500, Cucsa.240710, Cucsa.259700, Cucsa.272310, Cucsa.339640, Cucsa.349450, Cucsa.374240, Cucsa.378750	CUCSA.048960, CUCSA.074580, CUCSA.086950, CUCSA.095420, CUCSA.095730, CUCSA.104610, CUCSA.113610, CUCSA.121870, CUCSA.132690, CUCSA.236500, CUCSA.240710, CUCSA.259700, CUCSA.272310, CUCSA.339640, CUCSA.349450, CUCSA.374240, CUCSA.378750
GO:0051656	establishment of organelle localization	13	8	2.08	0.00025	1.540e-02	P	Cucsa.042500, Cucsa.088010, Cucsa.272340, Cucsa.283960, Cucsa.304020, Cucsa.342150, Cucsa.356760, Cucsa.379620	CUCSA.042500, CUCSA.088010, CUCSA.272340, CUCSA.283960, CUCSA.304020, CUCSA.342150, CUCSA.356760, CUCSA.379620
GO:0045037	protein import into chloroplast stroma	16	9	2.56	0.00026	1.561e-02	P	Cucsa.120750, Cucsa.148030, Cucsa.151980, Cucsa.156930, Cucsa.173420, Cucsa.176680, Cucsa.198350, Cucsa.374320, Cucsa.385380	CUCSA.120750, CUCSA.148030, CUCSA.151980, CUCSA.156930, CUCSA.173420, CUCSA.176680, CUCSA.198350, CUCSA.374320, CUCSA.385380
GO:0051173	positive regulation of nitrogen compound metabolic process	150	41	23.97	0.00026	1.561e-02	P	Cucsa.005520, Cucsa.012950, Cucsa.043300, Cucsa.047860, Cucsa.048000, Cucsa.068360, Cucsa.087460, Cucsa.087530, Cucsa.087930, Cucsa.093380, Cucsa.098120, Cucsa.098430, Cucsa.101460, Cucsa.113280, Cucsa.123330, Cucsa.124610, Cucsa.125500, Cucsa.136710, Cucsa.137370, Cucsa.137630, Cucsa.144050, Cucsa.156040, Cucsa.157300, Cucsa.159020, Cucsa.162830, Cucsa.231800, Cucsa.235510, Cucsa.239670, Cucsa.2…	CUCSA.005520, CUCSA.012950, CUCSA.043300, CUCSA.047860, CUCSA.048000, CUCSA.068360, CUCSA.087460, CUCSA.087530, CUCSA.087930, CUCSA.093380, CUCSA.098120, CUCSA.098430, CUCSA.101460, CUCSA.113280, CUCSA.123330, CUCSA.124610, CUCSA.125500, CUCSA.136710, CUCSA.137370, CUCSA.137630, CUCSA.144050, CUCSA.156040, CUCSA.157300, CUCSA.159020, CUCSA.162830, CUCSA.231800, CUCSA.235510, CUCSA.239670, CUCSA.2…
GO:1902680	positive regulation of RNA biosynthetic process	122	35	19.5	0.00027	1.582e-02	P	Cucsa.005520, Cucsa.012950, Cucsa.043300, Cucsa.047860, Cucsa.048000, Cucsa.068360, Cucsa.087460, Cucsa.087530, Cucsa.087930, Cucsa.098120, Cucsa.098430, Cucsa.101460, Cucsa.113280, Cucsa.123330, Cucsa.124610, Cucsa.125500, Cucsa.136710, Cucsa.137370, Cucsa.137630, Cucsa.144050, Cucsa.156040, Cucsa.157300, Cucsa.159020, Cucsa.235510, Cucsa.239670, Cucsa.241090, Cucsa.248870, Cucsa.256420, Cucsa.2…	CUCSA.005520, CUCSA.012950, CUCSA.043300, CUCSA.047860, CUCSA.048000, CUCSA.068360, CUCSA.087460, CUCSA.087530, CUCSA.087930, CUCSA.098120, CUCSA.098430, CUCSA.101460, CUCSA.113280, CUCSA.123330, CUCSA.124610, CUCSA.125500, CUCSA.136710, CUCSA.137370, CUCSA.137630, CUCSA.144050, CUCSA.156040, CUCSA.157300, CUCSA.159020, CUCSA.235510, CUCSA.239670, CUCSA.241090, CUCSA.248870, CUCSA.256420, CUCSA.2…
GO:1903508	positive regulation of nucleic acid-templated transcription	122	35	19.5	0.00027	1.582e-02	P	Cucsa.005520, Cucsa.012950, Cucsa.043300, Cucsa.047860, Cucsa.048000, Cucsa.068360, Cucsa.087460, Cucsa.087530, Cucsa.087930, Cucsa.098120, Cucsa.098430, Cucsa.101460, Cucsa.113280, Cucsa.123330, Cucsa.124610, Cucsa.125500, Cucsa.136710, Cucsa.137370, Cucsa.137630, Cucsa.144050, Cucsa.156040, Cucsa.157300, Cucsa.159020, Cucsa.235510, Cucsa.239670, Cucsa.241090, Cucsa.248870, Cucsa.256420, Cucsa.2…	CUCSA.005520, CUCSA.012950, CUCSA.043300, CUCSA.047860, CUCSA.048000, CUCSA.068360, CUCSA.087460, CUCSA.087530, CUCSA.087930, CUCSA.098120, CUCSA.098430, CUCSA.101460, CUCSA.113280, CUCSA.123330, CUCSA.124610, CUCSA.125500, CUCSA.136710, CUCSA.137370, CUCSA.137630, CUCSA.144050, CUCSA.156040, CUCSA.157300, CUCSA.159020, CUCSA.235510, CUCSA.239670, CUCSA.241090, CUCSA.248870, CUCSA.256420, CUCSA.2…
GO:0034654	nucleobase-containing compound biosynthetic process	1354	261	216.38	0.0003	1.716e-02	P	Cucsa.005520, Cucsa.007820, Cucsa.011560, Cucsa.012950, Cucsa.016370, Cucsa.016480, Cucsa.017410, Cucsa.018420, Cucsa.031350, Cucsa.032280, Cucsa.032330, Cucsa.032500, Cucsa.033690, Cucsa.041490, Cucsa.043300, Cucsa.043420, Cucsa.044470, Cucsa.044950, Cucsa.045360, Cucsa.045690, Cucsa.046570, Cucsa.047010, Cucsa.047280, Cucsa.047860, Cucsa.048000, Cucsa.048520, Cucsa.053890, Cucsa.055340, Cucsa.0…	CUCSA.005520, CUCSA.007820, CUCSA.011560, CUCSA.012950, CUCSA.016370, CUCSA.016480, CUCSA.017410, CUCSA.018420, CUCSA.031350, CUCSA.032280, CUCSA.032330, CUCSA.032500, CUCSA.033690, CUCSA.041490, CUCSA.043300, CUCSA.043420, CUCSA.044470, CUCSA.044950, CUCSA.045360, CUCSA.045690, CUCSA.046570, CUCSA.047010, CUCSA.047280, CUCSA.047860, CUCSA.048000, CUCSA.048520, CUCSA.053890, CUCSA.055340, CUCSA.0…
GO:0009639	response to red or far red light	109	32	17.42	0.0003	1.716e-02	P	Cucsa.004570, Cucsa.012950, Cucsa.047860, Cucsa.048000, Cucsa.067110, Cucsa.078700, Cucsa.085900, Cucsa.100400, Cucsa.102530, Cucsa.113040, Cucsa.113550, Cucsa.117720, Cucsa.120390, Cucsa.127960, Cucsa.141900, Cucsa.158380, Cucsa.159630, Cucsa.162510, Cucsa.176010, Cucsa.198350, Cucsa.237870, Cucsa.242290, Cucsa.252540, Cucsa.265600, Cucsa.272510, Cucsa.275480, Cucsa.283540, Cucsa.362600, Cucsa.3…	CUCSA.004570, CUCSA.012950, CUCSA.047860, CUCSA.048000, CUCSA.067110, CUCSA.078700, CUCSA.085900, CUCSA.100400, CUCSA.102530, CUCSA.113040, CUCSA.113550, CUCSA.117720, CUCSA.120390, CUCSA.127960, CUCSA.141900, CUCSA.158380, CUCSA.159630, CUCSA.162510, CUCSA.176010, CUCSA.198350, CUCSA.237870, CUCSA.242290, CUCSA.252540, CUCSA.265600, CUCSA.272510, CUCSA.275480, CUCSA.283540, CUCSA.362600, CUCSA.3…
GO:0051252	regulation of RNA metabolic process	1125	221	179.78	0.00031	1.752e-02	P	Cucsa.005520, Cucsa.007820, Cucsa.012950, Cucsa.016370, Cucsa.016480, Cucsa.017410, Cucsa.018420, Cucsa.031350, Cucsa.032330, Cucsa.032500, Cucsa.033690, Cucsa.041490, Cucsa.043300, Cucsa.043420, Cucsa.044950, Cucsa.045360, Cucsa.045690, Cucsa.046570, Cucsa.047280, Cucsa.047860, Cucsa.048000, Cucsa.048520, Cucsa.053890, Cucsa.055340, Cucsa.061700, Cucsa.061970, Cucsa.065640, Cucsa.066100, Cucsa.0…	CUCSA.005520, CUCSA.007820, CUCSA.012950, CUCSA.016370, CUCSA.016480, CUCSA.017410, CUCSA.018420, CUCSA.031350, CUCSA.032330, CUCSA.032500, CUCSA.033690, CUCSA.041490, CUCSA.043300, CUCSA.043420, CUCSA.044950, CUCSA.045360, CUCSA.045690, CUCSA.046570, CUCSA.047280, CUCSA.047860, CUCSA.048000, CUCSA.048520, CUCSA.053890, CUCSA.055340, CUCSA.061700, CUCSA.061970, CUCSA.065640, CUCSA.066100, CUCSA.0…
GO:1901564	organonitrogen compound metabolic process	1161	227	185.53	0.00034	1.889e-02	P	Cucsa.006940, Cucsa.011460, Cucsa.011560, Cucsa.016380, Cucsa.018150, Cucsa.024080, Cucsa.025290, Cucsa.026460, Cucsa.031480, Cucsa.032540, Cucsa.034720, Cucsa.036420, Cucsa.042230, Cucsa.042710, Cucsa.044170, Cucsa.044980, Cucsa.045160, Cucsa.046280, Cucsa.046750, Cucsa.046900, Cucsa.048740, Cucsa.049590, Cucsa.054210, Cucsa.056030, Cucsa.057950, Cucsa.059080, Cucsa.059760, Cucsa.065540, Cucsa.0…	CUCSA.006940, CUCSA.011460, CUCSA.011560, CUCSA.016380, CUCSA.018150, CUCSA.024080, CUCSA.025290, CUCSA.026460, CUCSA.031480, CUCSA.032540, CUCSA.034720, CUCSA.036420, CUCSA.042230, CUCSA.042710, CUCSA.044170, CUCSA.044980, CUCSA.045160, CUCSA.046280, CUCSA.046750, CUCSA.046900, CUCSA.048740, CUCSA.049590, CUCSA.054210, CUCSA.056030, CUCSA.057950, CUCSA.059080, CUCSA.059760, CUCSA.065540, CUCSA.0…
GO:0010190	cytochrome b6f complex assembly	8	6	1.28	0.00035	1.889e-02	P	Cucsa.033620, Cucsa.111690, Cucsa.205420, Cucsa.250950, Cucsa.285630, Cucsa.335490	CUCSA.033620, CUCSA.111690, CUCSA.205420, CUCSA.250950, CUCSA.285630, CUCSA.335490
GO:0010206	photosystem II repair	8	6	1.28	0.00035	1.889e-02	P	Cucsa.011540, Cucsa.084660, Cucsa.091810, Cucsa.147810, Cucsa.195680, Cucsa.342950	CUCSA.011540, CUCSA.084660, CUCSA.091810, CUCSA.147810, CUCSA.195680, CUCSA.342950
GO:0048564	photosystem I assembly	8	6	1.28	0.00035	1.889e-02	P	Cucsa.049040, Cucsa.180670, Cucsa.195680, Cucsa.240930, Cucsa.271990, Cucsa.334650	CUCSA.049040, CUCSA.180670, CUCSA.195680, CUCSA.240930, CUCSA.271990, CUCSA.334650
GO:0009624	response to nematode	42	16	6.71	0.00044	2.349e-02	P	Cucsa.032390, Cucsa.059800, Cucsa.065540, Cucsa.067600, Cucsa.101640, Cucsa.103390, Cucsa.111400, Cucsa.112910, Cucsa.114400, Cucsa.144070, Cucsa.160900, Cucsa.176210, Cucsa.178240, Cucsa.205650, Cucsa.251420, Cucsa.398250	CUCSA.032390, CUCSA.059800, CUCSA.065540, CUCSA.067600, CUCSA.101640, CUCSA.103390, CUCSA.111400, CUCSA.112910, CUCSA.114400, CUCSA.144070, CUCSA.160900, CUCSA.176210, CUCSA.178240, CUCSA.205650, CUCSA.251420, CUCSA.398250
GO:0018208	peptidyl-proline modification	46	17	7.35	0.00045	2.376e-02	P	Cucsa.048960, Cucsa.074580, Cucsa.086950, Cucsa.095420, Cucsa.095730, Cucsa.104610, Cucsa.113610, Cucsa.121870, Cucsa.132690, Cucsa.236500, Cucsa.240710, Cucsa.259700, Cucsa.272310, Cucsa.339640, Cucsa.349450, Cucsa.374240, Cucsa.378750	CUCSA.048960, CUCSA.074580, CUCSA.086950, CUCSA.095420, CUCSA.095730, CUCSA.104610, CUCSA.113610, CUCSA.121870, CUCSA.132690, CUCSA.236500, CUCSA.240710, CUCSA.259700, CUCSA.272310, CUCSA.339640, CUCSA.349450, CUCSA.374240, CUCSA.378750
GO:0044699	single-organism process	5815	992	929.26	0.00046	2.402e-02	P	Cucsa.002320, Cucsa.002530, Cucsa.004190, Cucsa.004570, Cucsa.005170, Cucsa.005520, Cucsa.007390, Cucsa.011080, Cucsa.011370, Cucsa.011400, Cucsa.011560, Cucsa.011620, Cucsa.011990, Cucsa.012210, Cucsa.012930, Cucsa.016370, Cucsa.016380, Cucsa.016440, Cucsa.017040, Cucsa.017470, Cucsa.017550, Cucsa.018150, Cucsa.018220, Cucsa.018420, Cucsa.019330, Cucsa.021710, Cucsa.024050, Cucsa.024080, Cucsa.0…	CUCSA.002320, CUCSA.002530, CUCSA.004190, CUCSA.004570, CUCSA.005170, CUCSA.005520, CUCSA.007390, CUCSA.011080, CUCSA.011370, CUCSA.011400, CUCSA.011560, CUCSA.011620, CUCSA.011990, CUCSA.012210, CUCSA.012930, CUCSA.016370, CUCSA.016380, CUCSA.016440, CUCSA.017040, CUCSA.017470, CUCSA.017550, CUCSA.018150, CUCSA.018220, CUCSA.018420, CUCSA.019330, CUCSA.021710, CUCSA.024050, CUCSA.024080, CUCSA.0…
GO:0009902	chloroplast relocation	11	7	1.76	0.00048	2.402e-02	P	Cucsa.042500, Cucsa.088010, Cucsa.272340, Cucsa.283960, Cucsa.304020, Cucsa.342150, Cucsa.379620	CUCSA.042500, CUCSA.088010, CUCSA.272340, CUCSA.283960, CUCSA.304020, CUCSA.342150, CUCSA.379620
GO:0019750	chloroplast localization	11	7	1.76	0.00048	2.402e-02	P	Cucsa.042500, Cucsa.088010, Cucsa.272340, Cucsa.283960, Cucsa.304020, Cucsa.342150, Cucsa.379620	CUCSA.042500, CUCSA.088010, CUCSA.272340, CUCSA.283960, CUCSA.304020, CUCSA.342150, CUCSA.379620
GO:0051644	plastid localization	11	7	1.76	0.00048	2.402e-02	P	Cucsa.042500, Cucsa.088010, Cucsa.272340, Cucsa.283960, Cucsa.304020, Cucsa.342150, Cucsa.379620	CUCSA.042500, CUCSA.088010, CUCSA.272340, CUCSA.283960, CUCSA.304020, CUCSA.342150, CUCSA.379620
GO:0051667	establishment of plastid localization	11	7	1.76	0.00048	2.402e-02	P	Cucsa.042500, Cucsa.088010, Cucsa.272340, Cucsa.283960, Cucsa.304020, Cucsa.342150, Cucsa.379620	CUCSA.042500, CUCSA.088010, CUCSA.272340, CUCSA.283960, CUCSA.304020, CUCSA.342150, CUCSA.379620
GO:0045893	positive regulation of transcription, DNA-templated	121	34	19.34	0.00049	2.427e-02	P	Cucsa.005520, Cucsa.012950, Cucsa.043300, Cucsa.048000, Cucsa.068360, Cucsa.087460, Cucsa.087530, Cucsa.087930, Cucsa.098120, Cucsa.098430, Cucsa.101460, Cucsa.113280, Cucsa.123330, Cucsa.124610, Cucsa.125500, Cucsa.136710, Cucsa.137370, Cucsa.137630, Cucsa.144050, Cucsa.156040, Cucsa.157300, Cucsa.159020, Cucsa.235510, Cucsa.239670, Cucsa.241090, Cucsa.248870, Cucsa.256420, Cucsa.291770, Cucsa.3…	CUCSA.005520, CUCSA.012950, CUCSA.043300, CUCSA.048000, CUCSA.068360, CUCSA.087460, CUCSA.087530, CUCSA.087930, CUCSA.098120, CUCSA.098430, CUCSA.101460, CUCSA.113280, CUCSA.123330, CUCSA.124610, CUCSA.125500, CUCSA.136710, CUCSA.137370, CUCSA.137630, CUCSA.144050, CUCSA.156040, CUCSA.157300, CUCSA.159020, CUCSA.235510, CUCSA.239670, CUCSA.241090, CUCSA.248870, CUCSA.256420, CUCSA.291770, CUCSA.3…
GO:2000112	regulation of cellular macromolecule biosynthetic process	1164	226	186.01	0.00052	2.549e-02	P	Cucsa.005520, Cucsa.007820, Cucsa.012950, Cucsa.016370, Cucsa.016480, Cucsa.017410, Cucsa.018420, Cucsa.031350, Cucsa.032330, Cucsa.032500, Cucsa.033690, Cucsa.041490, Cucsa.043300, Cucsa.043420, Cucsa.044950, Cucsa.044980, Cucsa.045360, Cucsa.045690, Cucsa.046570, Cucsa.047280, Cucsa.048000, Cucsa.048520, Cucsa.053890, Cucsa.055340, Cucsa.061700, Cucsa.061970, Cucsa.065640, Cucsa.066100, Cucsa.0…	CUCSA.005520, CUCSA.007820, CUCSA.012950, CUCSA.016370, CUCSA.016480, CUCSA.017410, CUCSA.018420, CUCSA.031350, CUCSA.032330, CUCSA.032500, CUCSA.033690, CUCSA.041490, CUCSA.043300, CUCSA.043420, CUCSA.044950, CUCSA.044980, CUCSA.045360, CUCSA.045690, CUCSA.046570, CUCSA.047280, CUCSA.048000, CUCSA.048520, CUCSA.053890, CUCSA.055340, CUCSA.061700, CUCSA.061970, CUCSA.065640, CUCSA.066100, CUCSA.0…
GO:0010556	regulation of macromolecule biosynthetic process	1170	227	186.97	0.00053	2.572e-02	P	Cucsa.005520, Cucsa.007820, Cucsa.012950, Cucsa.016370, Cucsa.016480, Cucsa.017410, Cucsa.018420, Cucsa.031350, Cucsa.032330, Cucsa.032500, Cucsa.033690, Cucsa.041490, Cucsa.043300, Cucsa.043420, Cucsa.044950, Cucsa.044980, Cucsa.045360, Cucsa.045690, Cucsa.046570, Cucsa.047280, Cucsa.047860, Cucsa.048000, Cucsa.048520, Cucsa.053890, Cucsa.055340, Cucsa.061700, Cucsa.061970, Cucsa.065640, Cucsa.0…	CUCSA.005520, CUCSA.007820, CUCSA.012950, CUCSA.016370, CUCSA.016480, CUCSA.017410, CUCSA.018420, CUCSA.031350, CUCSA.032330, CUCSA.032500, CUCSA.033690, CUCSA.041490, CUCSA.043300, CUCSA.043420, CUCSA.044950, CUCSA.044980, CUCSA.045360, CUCSA.045690, CUCSA.046570, CUCSA.047280, CUCSA.047860, CUCSA.048000, CUCSA.048520, CUCSA.053890, CUCSA.055340, CUCSA.061700, CUCSA.061970, CUCSA.065640, CUCSA.0…
GO:0006457	protein folding	122	34	19.5	0.00058	2.786e-02	P	Cucsa.042740, Cucsa.048960, Cucsa.074580, Cucsa.095420, Cucsa.095730, Cucsa.096000, Cucsa.104610, Cucsa.113610, Cucsa.121870, Cucsa.132690, Cucsa.141990, Cucsa.142220, Cucsa.143380, Cucsa.217780, Cucsa.236500, Cucsa.240710, Cucsa.256920, Cucsa.259700, Cucsa.266110, Cucsa.272310, Cucsa.273080, Cucsa.284250, Cucsa.285500, Cucsa.336010, Cucsa.339640, Cucsa.348540, Cucsa.348550, Cucsa.349450, Cucsa.3…	CUCSA.042740, CUCSA.048960, CUCSA.074580, CUCSA.095420, CUCSA.095730, CUCSA.096000, CUCSA.104610, CUCSA.113610, CUCSA.121870, CUCSA.132690, CUCSA.141990, CUCSA.142220, CUCSA.143380, CUCSA.217780, CUCSA.236500, CUCSA.240710, CUCSA.256920, CUCSA.259700, CUCSA.266110, CUCSA.272310, CUCSA.273080, CUCSA.284250, CUCSA.285500, CUCSA.336010, CUCSA.339640, CUCSA.348540, CUCSA.348550, CUCSA.349450, CUCSA.3…
GO:0051254	positive regulation of RNA metabolic process	127	35	20.3	0.00061	2.901e-02	P	Cucsa.005520, Cucsa.012950, Cucsa.043300, Cucsa.047860, Cucsa.048000, Cucsa.068360, Cucsa.087460, Cucsa.087530, Cucsa.087930, Cucsa.098120, Cucsa.098430, Cucsa.101460, Cucsa.113280, Cucsa.123330, Cucsa.124610, Cucsa.125500, Cucsa.136710, Cucsa.137370, Cucsa.137630, Cucsa.144050, Cucsa.156040, Cucsa.157300, Cucsa.159020, Cucsa.235510, Cucsa.239670, Cucsa.241090, Cucsa.248870, Cucsa.256420, Cucsa.2…	CUCSA.005520, CUCSA.012950, CUCSA.043300, CUCSA.047860, CUCSA.048000, CUCSA.068360, CUCSA.087460, CUCSA.087530, CUCSA.087930, CUCSA.098120, CUCSA.098430, CUCSA.101460, CUCSA.113280, CUCSA.123330, CUCSA.124610, CUCSA.125500, CUCSA.136710, CUCSA.137370, CUCSA.137630, CUCSA.144050, CUCSA.156040, CUCSA.157300, CUCSA.159020, CUCSA.235510, CUCSA.239670, CUCSA.241090, CUCSA.248870, CUCSA.256420, CUCSA.2…
GO:0016120	carotene biosynthetic process	4	4	0.64	0.00065	2.991e-02	P	Cucsa.094780, Cucsa.095380, Cucsa.332260, Cucsa.338110	CUCSA.094780, CUCSA.095380, CUCSA.332260, CUCSA.338110
GO:0042549	photosystem II stabilization	4	4	0.64	0.00065	2.991e-02	P	Cucsa.101900, Cucsa.130580, Cucsa.236980, Cucsa.388680	CUCSA.101900, CUCSA.130580, CUCSA.236980, CUCSA.388680
GO:0045962	positive regulation of development, heterochronic	4	4	0.64	0.00065	2.991e-02	P	Cucsa.047860, Cucsa.198300, Cucsa.215290, Cucsa.273460	CUCSA.047860, CUCSA.198300, CUCSA.215290, CUCSA.273460
GO:0016108	tetraterpenoid metabolic process	28	12	4.47	0.00066	2.991e-02	P	Cucsa.004190, Cucsa.095380, Cucsa.106950, Cucsa.108110, Cucsa.117130, Cucsa.124950, Cucsa.242200, Cucsa.242350, Cucsa.258430, Cucsa.332260, Cucsa.338110, Cucsa.367060	CUCSA.004190, CUCSA.095380, CUCSA.106950, CUCSA.108110, CUCSA.117130, CUCSA.124950, CUCSA.242200, CUCSA.242350, CUCSA.258430, CUCSA.332260, CUCSA.338110, CUCSA.367060
GO:0016116	carotenoid metabolic process	28	12	4.47	0.00066	2.991e-02	P	Cucsa.004190, Cucsa.095380, Cucsa.106950, Cucsa.108110, Cucsa.117130, Cucsa.124950, Cucsa.242200, Cucsa.242350, Cucsa.258430, Cucsa.332260, Cucsa.338110, Cucsa.367060	CUCSA.004190, CUCSA.095380, CUCSA.106950, CUCSA.108110, CUCSA.117130, CUCSA.124950, CUCSA.242200, CUCSA.242350, CUCSA.258430, CUCSA.332260, CUCSA.338110, CUCSA.367060
GO:0045454	cell redox homeostasis	128	35	20.45	0.00071	3.188e-02	P	Cucsa.005170, Cucsa.018220, Cucsa.040120, Cucsa.045160, Cucsa.047880, Cucsa.050780, Cucsa.074740, Cucsa.077150, Cucsa.079290, Cucsa.087910, Cucsa.161660, Cucsa.164280, Cucsa.176530, Cucsa.199970, Cucsa.231850, Cucsa.232940, Cucsa.240950, Cucsa.241180, Cucsa.241630, Cucsa.252240, Cucsa.253450, Cucsa.259200, Cucsa.272110, Cucsa.276280, Cucsa.285490, Cucsa.304020, Cucsa.325740, Cucsa.325820, Cucsa.3…	CUCSA.005170, CUCSA.018220, CUCSA.040120, CUCSA.045160, CUCSA.047880, CUCSA.050780, CUCSA.074740, CUCSA.077150, CUCSA.079290, CUCSA.087910, CUCSA.161660, CUCSA.164280, CUCSA.176530, CUCSA.199970, CUCSA.231850, CUCSA.232940, CUCSA.240950, CUCSA.241180, CUCSA.241630, CUCSA.252240, CUCSA.253450, CUCSA.259200, CUCSA.272110, CUCSA.276280, CUCSA.285490, CUCSA.304020, CUCSA.325740, CUCSA.325820, CUCSA.3…
GO:0048440	carpel development	48	17	7.67	0.00079	3.514e-02	P	Cucsa.043300, Cucsa.044950, Cucsa.047280, Cucsa.049590, Cucsa.061700, Cucsa.099920, Cucsa.102530, Cucsa.139620, Cucsa.174510, Cucsa.253080, Cucsa.284430, Cucsa.303380, Cucsa.311610, Cucsa.312470, Cucsa.320930, Cucsa.341860, Cucsa.349640	CUCSA.043300, CUCSA.044950, CUCSA.047280, CUCSA.049590, CUCSA.061700, CUCSA.099920, CUCSA.102530, CUCSA.139620, CUCSA.174510, CUCSA.253080, CUCSA.284430, CUCSA.303380, CUCSA.311610, CUCSA.312470, CUCSA.320930, CUCSA.341860, CUCSA.349640
GO:0048645	organ formation	70	22	11.19	0.00094	4.143e-02	P	Cucsa.018420, Cucsa.077200, Cucsa.109770, Cucsa.112650, Cucsa.122890, Cucsa.131240, Cucsa.158380, Cucsa.160900, Cucsa.175830, Cucsa.176210, Cucsa.184950, Cucsa.185530, Cucsa.196600, Cucsa.242790, Cucsa.248470, Cucsa.250260, Cucsa.250850, Cucsa.272370, Cucsa.327940, Cucsa.342790, Cucsa.349640, Cucsa.368630	CUCSA.018420, CUCSA.077200, CUCSA.109770, CUCSA.112650, CUCSA.122890, CUCSA.131240, CUCSA.158380, CUCSA.160900, CUCSA.175830, CUCSA.176210, CUCSA.184950, CUCSA.185530, CUCSA.196600, CUCSA.242790, CUCSA.248470, CUCSA.250260, CUCSA.250850, CUCSA.272370, CUCSA.327940, CUCSA.342790, CUCSA.349640, CUCSA.368630
GO:0009853	photorespiration	12	7	1.92	0.00099	4.324e-02	P	Cucsa.004500, Cucsa.103570, Cucsa.103800, Cucsa.149780, Cucsa.283540, Cucsa.338340, Cucsa.370490	CUCSA.004500, CUCSA.103570, CUCSA.103800, CUCSA.149780, CUCSA.283540, CUCSA.338340, CUCSA.370490
GO:0031323	regulation of cellular metabolic process	1416	267	226.28	0.00103	4.458e-02	P	Cucsa.005520, Cucsa.007820, Cucsa.012950, Cucsa.016370, Cucsa.016480, Cucsa.017040, Cucsa.017410, Cucsa.018420, Cucsa.031350, Cucsa.032290, Cucsa.032330, Cucsa.032500, Cucsa.033690, Cucsa.033920, Cucsa.040120, Cucsa.041490, Cucsa.042230, Cucsa.043300, Cucsa.043420, Cucsa.044950, Cucsa.044980, Cucsa.045360, Cucsa.045690, Cucsa.046570, Cucsa.047280, Cucsa.047860, Cucsa.048000, Cucsa.048520, Cucsa.0…	CUCSA.005520, CUCSA.007820, CUCSA.012950, CUCSA.016370, CUCSA.016480, CUCSA.017040, CUCSA.017410, CUCSA.018420, CUCSA.031350, CUCSA.032290, CUCSA.032330, CUCSA.032500, CUCSA.033690, CUCSA.033920, CUCSA.040120, CUCSA.041490, CUCSA.042230, CUCSA.043300, CUCSA.043420, CUCSA.044950, CUCSA.044980, CUCSA.045360, CUCSA.045690, CUCSA.046570, CUCSA.047280, CUCSA.047860, CUCSA.048000, CUCSA.048520, CUCSA.0…
GO:0010628	positive regulation of gene expression	146	38	23.33	0.00119	5.104e-02	P	Cucsa.005520, Cucsa.012950, Cucsa.024050, Cucsa.043300, Cucsa.048000, Cucsa.068360, Cucsa.087460, Cucsa.087530, Cucsa.087930, Cucsa.093380, Cucsa.098120, Cucsa.098430, Cucsa.101460, Cucsa.113280, Cucsa.123330, Cucsa.124610, Cucsa.125500, Cucsa.136710, Cucsa.137370, Cucsa.137630, Cucsa.144050, Cucsa.156040, Cucsa.157300, Cucsa.159020, Cucsa.162830, Cucsa.235510, Cucsa.239670, Cucsa.241090, Cucsa.2…	CUCSA.005520, CUCSA.012950, CUCSA.024050, CUCSA.043300, CUCSA.048000, CUCSA.068360, CUCSA.087460, CUCSA.087530, CUCSA.087930, CUCSA.093380, CUCSA.098120, CUCSA.098430, CUCSA.101460, CUCSA.113280, CUCSA.123330, CUCSA.124610, CUCSA.125500, CUCSA.136710, CUCSA.137370, CUCSA.137630, CUCSA.144050, CUCSA.156040, CUCSA.157300, CUCSA.159020, CUCSA.162830, CUCSA.235510, CUCSA.239670, CUCSA.241090, CUCSA.2…
GO:0071482	cellular response to light stimulus	67	21	10.71	0.00127	5.399e-02	P	Cucsa.012950, Cucsa.048000, Cucsa.068360, Cucsa.073340, Cucsa.078700, Cucsa.124610, Cucsa.147810, Cucsa.174510, Cucsa.176010, Cucsa.218390, Cucsa.219540, Cucsa.248920, Cucsa.255710, Cucsa.265600, Cucsa.342150, Cucsa.353760, Cucsa.362600, Cucsa.370490, Cucsa.379620, Cucsa.385680, Cucsa.391810	CUCSA.012950, CUCSA.048000, CUCSA.068360, CUCSA.073340, CUCSA.078700, CUCSA.124610, CUCSA.147810, CUCSA.174510, CUCSA.176010, CUCSA.218390, CUCSA.219540, CUCSA.248920, CUCSA.255710, CUCSA.265600, CUCSA.342150, CUCSA.353760, CUCSA.362600, CUCSA.370490, CUCSA.379620, CUCSA.385680, CUCSA.391810
GO:0019219	regulation of nucleobase-containing compound metabolic process	1172	224	187.29	0.00134	5.647e-02	P	Cucsa.005520, Cucsa.007820, Cucsa.012950, Cucsa.016370, Cucsa.016480, Cucsa.017410, Cucsa.018420, Cucsa.031350, Cucsa.032330, Cucsa.032500, Cucsa.033690, Cucsa.041490, Cucsa.043300, Cucsa.043420, Cucsa.044950, Cucsa.045360, Cucsa.045690, Cucsa.046570, Cucsa.047280, Cucsa.047860, Cucsa.048000, Cucsa.048520, Cucsa.053890, Cucsa.055340, Cucsa.061700, Cucsa.061970, Cucsa.065640, Cucsa.066100, Cucsa.0…	CUCSA.005520, CUCSA.007820, CUCSA.012950, CUCSA.016370, CUCSA.016480, CUCSA.017410, CUCSA.018420, CUCSA.031350, CUCSA.032330, CUCSA.032500, CUCSA.033690, CUCSA.041490, CUCSA.043300, CUCSA.043420, CUCSA.044950, CUCSA.045360, CUCSA.045690, CUCSA.046570, CUCSA.047280, CUCSA.047860, CUCSA.048000, CUCSA.048520, CUCSA.053890, CUCSA.055340, CUCSA.061700, CUCSA.061970, CUCSA.065640, CUCSA.066100, CUCSA.0…
GO:0044743	intracellular protein transmembrane import	34	13	5.43	0.00144	6.015e-02	P	Cucsa.083420, Cucsa.107980, Cucsa.120750, Cucsa.148030, Cucsa.151980, Cucsa.156930, Cucsa.173420, Cucsa.176680, Cucsa.198350, Cucsa.213790, Cucsa.258140, Cucsa.374320, Cucsa.385380	CUCSA.083420, CUCSA.107980, CUCSA.120750, CUCSA.148030, CUCSA.151980, CUCSA.156930, CUCSA.173420, CUCSA.176680, CUCSA.198350, CUCSA.213790, CUCSA.258140, CUCSA.374320, CUCSA.385380
GO:0048467	gynoecium development	55	18	8.79	0.0016	6.611e-02	P	Cucsa.043300, Cucsa.044950, Cucsa.047280, Cucsa.049590, Cucsa.061700, Cucsa.099920, Cucsa.102530, Cucsa.139620, Cucsa.174510, Cucsa.253080, Cucsa.284430, Cucsa.303380, Cucsa.311610, Cucsa.312470, Cucsa.320930, Cucsa.341860, Cucsa.349640, Cucsa.357260	CUCSA.043300, CUCSA.044950, CUCSA.047280, CUCSA.049590, CUCSA.061700, CUCSA.099920, CUCSA.102530, CUCSA.139620, CUCSA.174510, CUCSA.253080, CUCSA.284430, CUCSA.303380, CUCSA.311610, CUCSA.312470, CUCSA.320930, CUCSA.341860, CUCSA.349640, CUCSA.357260
GO:0051171	regulation of nitrogen compound metabolic process	1234	234	197.2	0.00161	6.611e-02	P	Cucsa.005520, Cucsa.007820, Cucsa.012950, Cucsa.016370, Cucsa.016480, Cucsa.017410, Cucsa.018420, Cucsa.031350, Cucsa.032330, Cucsa.032500, Cucsa.033690, Cucsa.041490, Cucsa.043300, Cucsa.043420, Cucsa.044950, Cucsa.044980, Cucsa.045360, Cucsa.045690, Cucsa.046570, Cucsa.047280, Cucsa.047860, Cucsa.048000, Cucsa.048520, Cucsa.053890, Cucsa.055340, Cucsa.059080, Cucsa.061700, Cucsa.061970, Cucsa.0…	CUCSA.005520, CUCSA.007820, CUCSA.012950, CUCSA.016370, CUCSA.016480, CUCSA.017410, CUCSA.018420, CUCSA.031350, CUCSA.032330, CUCSA.032500, CUCSA.033690, CUCSA.041490, CUCSA.043300, CUCSA.043420, CUCSA.044950, CUCSA.044980, CUCSA.045360, CUCSA.045690, CUCSA.046570, CUCSA.047280, CUCSA.047860, CUCSA.048000, CUCSA.048520, CUCSA.053890, CUCSA.055340, CUCSA.059080, CUCSA.061700, CUCSA.061970, CUCSA.0…
GO:0010196	nonphotochemical quenching	7	5	1.12	0.00164	6.621e-02	P	Cucsa.050780, Cucsa.148060, Cucsa.172880, Cucsa.237870, Cucsa.363620	CUCSA.050780, CUCSA.148060, CUCSA.172880, CUCSA.237870, CUCSA.363620
GO:1990066	energy quenching	7	5	1.12	0.00164	6.621e-02	P	Cucsa.050780, Cucsa.148060, Cucsa.172880, Cucsa.237870, Cucsa.363620	CUCSA.050780, CUCSA.148060, CUCSA.172880, CUCSA.237870, CUCSA.363620
GO:0043038	amino acid activation	47	16	7.51	0.0018	7.146e-02	P	Cucsa.044980, Cucsa.048740, Cucsa.049590, Cucsa.099920, Cucsa.100510, Cucsa.119340, Cucsa.121010, Cucsa.124750, Cucsa.185270, Cucsa.253080, Cucsa.298550, Cucsa.310150, Cucsa.311610, Cucsa.312470, Cucsa.320930, Cucsa.383270	CUCSA.044980, CUCSA.048740, CUCSA.049590, CUCSA.099920, CUCSA.100510, CUCSA.119340, CUCSA.121010, CUCSA.124750, CUCSA.185270, CUCSA.253080, CUCSA.298550, CUCSA.310150, CUCSA.311610, CUCSA.312470, CUCSA.320930, CUCSA.383270
GO:0043039	tRNA aminoacylation	47	16	7.51	0.0018	7.146e-02	P	Cucsa.044980, Cucsa.048740, Cucsa.049590, Cucsa.099920, Cucsa.100510, Cucsa.119340, Cucsa.121010, Cucsa.124750, Cucsa.185270, Cucsa.253080, Cucsa.298550, Cucsa.310150, Cucsa.311610, Cucsa.312470, Cucsa.320930, Cucsa.383270	CUCSA.044980, CUCSA.048740, CUCSA.049590, CUCSA.099920, CUCSA.100510, CUCSA.119340, CUCSA.121010, CUCSA.124750, CUCSA.185270, CUCSA.253080, CUCSA.298550, CUCSA.310150, CUCSA.311610, CUCSA.312470, CUCSA.320930, CUCSA.383270
GO:1901463	regulation of tetrapyrrole biosynthetic process	13	7	2.08	0.00185	7.285e-02	P	Cucsa.087530, Cucsa.156930, Cucsa.164280, Cucsa.256630, Cucsa.321330, Cucsa.353330, Cucsa.397360	CUCSA.087530, CUCSA.156930, CUCSA.164280, CUCSA.256630, CUCSA.321330, CUCSA.353330, CUCSA.397360
GO:0010218	response to far red light	31	12	4.95	0.00192	7.394e-02	P	Cucsa.012950, Cucsa.048000, Cucsa.067110, Cucsa.100400, Cucsa.141900, Cucsa.158380, Cucsa.162510, Cucsa.237870, Cucsa.265600, Cucsa.272510, Cucsa.275480, Cucsa.283540	CUCSA.012950, CUCSA.048000, CUCSA.067110, CUCSA.100400, CUCSA.141900, CUCSA.158380, CUCSA.162510, CUCSA.237870, CUCSA.265600, CUCSA.272510, CUCSA.275480, CUCSA.283540
GO:0030091	protein repair	10	6	1.6	0.00194	7.394e-02	P	Cucsa.011540, Cucsa.084660, Cucsa.091810, Cucsa.147810, Cucsa.195680, Cucsa.342950	CUCSA.011540, CUCSA.084660, CUCSA.091810, CUCSA.147810, CUCSA.195680, CUCSA.342950
GO:0045935	positive regulation of nucleobase-containing compound metabolic process	135	35	21.57	0.00196	7.394e-02	P	Cucsa.005520, Cucsa.012950, Cucsa.043300, Cucsa.047860, Cucsa.048000, Cucsa.068360, Cucsa.087460, Cucsa.087530, Cucsa.087930, Cucsa.098120, Cucsa.098430, Cucsa.101460, Cucsa.113280, Cucsa.123330, Cucsa.124610, Cucsa.125500, Cucsa.136710, Cucsa.137370, Cucsa.137630, Cucsa.144050, Cucsa.156040, Cucsa.157300, Cucsa.159020, Cucsa.235510, Cucsa.239670, Cucsa.241090, Cucsa.248870, Cucsa.256420, Cucsa.2…	CUCSA.005520, CUCSA.012950, CUCSA.043300, CUCSA.047860, CUCSA.048000, CUCSA.068360, CUCSA.087460, CUCSA.087530, CUCSA.087930, CUCSA.098120, CUCSA.098430, CUCSA.101460, CUCSA.113280, CUCSA.123330, CUCSA.124610, CUCSA.125500, CUCSA.136710, CUCSA.137370, CUCSA.137630, CUCSA.144050, CUCSA.156040, CUCSA.157300, CUCSA.159020, CUCSA.235510, CUCSA.239670, CUCSA.241090, CUCSA.248870, CUCSA.256420, CUCSA.2…
GO:0065002	intracellular protein transmembrane transport	35	13	5.59	0.00196	7.394e-02	P	Cucsa.083420, Cucsa.107980, Cucsa.120750, Cucsa.148030, Cucsa.151980, Cucsa.156930, Cucsa.173420, Cucsa.176680, Cucsa.198350, Cucsa.213790, Cucsa.258140, Cucsa.374320, Cucsa.385380	CUCSA.083420, CUCSA.107980, CUCSA.120750, CUCSA.148030, CUCSA.151980, CUCSA.156930, CUCSA.173420, CUCSA.176680, CUCSA.198350, CUCSA.213790, CUCSA.258140, CUCSA.374320, CUCSA.385380
GO:0009144	purine nucleoside triphosphate metabolic process	92	26	14.7	0.00197	7.394e-02	P	Cucsa.081200, Cucsa.085810, Cucsa.109120, Cucsa.118520, Cucsa.154550, Cucsa.158480, Cucsa.162520, Cucsa.169250, Cucsa.173650, Cucsa.245320, Cucsa.245420, Cucsa.245760, Cucsa.245810, Cucsa.259470, Cucsa.280620, Cucsa.282940, Cucsa.293890, Cucsa.313430, Cucsa.333000, Cucsa.334200, Cucsa.358070, Cucsa.365910, Cucsa.368130, Cucsa.386720, Cucsa.391810, Cucsa.392430	CUCSA.081200, CUCSA.085810, CUCSA.109120, CUCSA.118520, CUCSA.154550, CUCSA.158480, CUCSA.162520, CUCSA.169250, CUCSA.173650, CUCSA.245320, CUCSA.245420, CUCSA.245760, CUCSA.245810, CUCSA.259470, CUCSA.280620, CUCSA.282940, CUCSA.293890, CUCSA.313430, CUCSA.333000, CUCSA.334200, CUCSA.358070, CUCSA.365910, CUCSA.368130, CUCSA.386720, CUCSA.391810, CUCSA.392430
GO:0009205	purine ribonucleoside triphosphate metabolic process	92	26	14.7	0.00197	7.394e-02	P	Cucsa.081200, Cucsa.085810, Cucsa.109120, Cucsa.118520, Cucsa.154550, Cucsa.158480, Cucsa.162520, Cucsa.169250, Cucsa.173650, Cucsa.245320, Cucsa.245420, Cucsa.245760, Cucsa.245810, Cucsa.259470, Cucsa.280620, Cucsa.282940, Cucsa.293890, Cucsa.313430, Cucsa.333000, Cucsa.334200, Cucsa.358070, Cucsa.365910, Cucsa.368130, Cucsa.386720, Cucsa.391810, Cucsa.392430	CUCSA.081200, CUCSA.085810, CUCSA.109120, CUCSA.118520, CUCSA.154550, CUCSA.158480, CUCSA.162520, CUCSA.169250, CUCSA.173650, CUCSA.245320, CUCSA.245420, CUCSA.245760, CUCSA.245810, CUCSA.259470, CUCSA.280620, CUCSA.282940, CUCSA.293890, CUCSA.313430, CUCSA.333000, CUCSA.334200, CUCSA.358070, CUCSA.365910, CUCSA.368130, CUCSA.386720, CUCSA.391810, CUCSA.392430
GO:0046034	ATP metabolic process	88	25	14.06	0.0022	8.193e-02	P	Cucsa.081200, Cucsa.085810, Cucsa.109120, Cucsa.118520, Cucsa.154550, Cucsa.158480, Cucsa.162520, Cucsa.169250, Cucsa.173650, Cucsa.245320, Cucsa.245420, Cucsa.245760, Cucsa.245810, Cucsa.259470, Cucsa.280620, Cucsa.282940, Cucsa.293890, Cucsa.313430, Cucsa.333000, Cucsa.334200, Cucsa.358070, Cucsa.365910, Cucsa.368130, Cucsa.386720, Cucsa.392430	CUCSA.081200, CUCSA.085810, CUCSA.109120, CUCSA.118520, CUCSA.154550, CUCSA.158480, CUCSA.162520, CUCSA.169250, CUCSA.173650, CUCSA.245320, CUCSA.245420, CUCSA.245760, CUCSA.245810, CUCSA.259470, CUCSA.280620, CUCSA.282940, CUCSA.293890, CUCSA.313430, CUCSA.333000, CUCSA.334200, CUCSA.358070, CUCSA.365910, CUCSA.368130, CUCSA.386720, CUCSA.392430
GO:0071478	cellular response to radiation	70	21	11.19	0.00234	8.647e-02	P	Cucsa.012950, Cucsa.048000, Cucsa.068360, Cucsa.073340, Cucsa.078700, Cucsa.124610, Cucsa.147810, Cucsa.174510, Cucsa.176010, Cucsa.218390, Cucsa.219540, Cucsa.248920, Cucsa.255710, Cucsa.265600, Cucsa.342150, Cucsa.353760, Cucsa.362600, Cucsa.370490, Cucsa.379620, Cucsa.385680, Cucsa.391810	CUCSA.012950, CUCSA.048000, CUCSA.068360, CUCSA.073340, CUCSA.078700, CUCSA.124610, CUCSA.147810, CUCSA.174510, CUCSA.176010, CUCSA.218390, CUCSA.219540, CUCSA.248920, CUCSA.255710, CUCSA.265600, CUCSA.342150, CUCSA.353760, CUCSA.362600, CUCSA.370490, CUCSA.379620, CUCSA.385680, CUCSA.391810
GO:1901566	organonitrogen compound biosynthetic process	829	162	132.48	0.00253	9.208e-02	P	Cucsa.006940, Cucsa.011460, Cucsa.011560, Cucsa.016380, Cucsa.025290, Cucsa.031480, Cucsa.032540, Cucsa.034720, Cucsa.036420, Cucsa.042710, Cucsa.044980, Cucsa.045160, Cucsa.046280, Cucsa.046750, Cucsa.046900, Cucsa.048740, Cucsa.049590, Cucsa.054210, Cucsa.056030, Cucsa.057950, Cucsa.059080, Cucsa.059760, Cucsa.066580, Cucsa.067170, Cucsa.067310, Cucsa.074330, Cucsa.075840, Cucsa.078360, Cucsa.0…	CUCSA.006940, CUCSA.011460, CUCSA.011560, CUCSA.016380, CUCSA.025290, CUCSA.031480, CUCSA.032540, CUCSA.034720, CUCSA.036420, CUCSA.042710, CUCSA.044980, CUCSA.045160, CUCSA.046280, CUCSA.046750, CUCSA.046900, CUCSA.048740, CUCSA.049590, CUCSA.054210, CUCSA.056030, CUCSA.057950, CUCSA.059080, CUCSA.059760, CUCSA.066580, CUCSA.067170, CUCSA.067310, CUCSA.074330, CUCSA.075840, CUCSA.078360, CUCSA.0…
GO:0031325	positive regulation of cellular metabolic process	182	44	29.08	0.00253	9.208e-02	P	Cucsa.005520, Cucsa.012950, Cucsa.043300, Cucsa.047860, Cucsa.048000, Cucsa.068360, Cucsa.084860, Cucsa.087460, Cucsa.087530, Cucsa.087930, Cucsa.093380, Cucsa.098120, Cucsa.098430, Cucsa.101460, Cucsa.113280, Cucsa.123330, Cucsa.124610, Cucsa.125500, Cucsa.136710, Cucsa.137370, Cucsa.137630, Cucsa.141990, Cucsa.144050, Cucsa.156040, Cucsa.157300, Cucsa.159020, Cucsa.162830, Cucsa.212920, Cucsa.2…	CUCSA.005520, CUCSA.012950, CUCSA.043300, CUCSA.047860, CUCSA.048000, CUCSA.068360, CUCSA.084860, CUCSA.087460, CUCSA.087530, CUCSA.087930, CUCSA.093380, CUCSA.098120, CUCSA.098430, CUCSA.101460, CUCSA.113280, CUCSA.123330, CUCSA.124610, CUCSA.125500, CUCSA.136710, CUCSA.137370, CUCSA.137630, CUCSA.141990, CUCSA.144050, CUCSA.156040, CUCSA.157300, CUCSA.159020, CUCSA.162830, CUCSA.212920, CUCSA.2…
GO:1901401	regulation of tetrapyrrole metabolic process	17	8	2.72	0.00262	9.464e-02	P	Cucsa.059080, Cucsa.087530, Cucsa.156930, Cucsa.164280, Cucsa.256630, Cucsa.321330, Cucsa.353330, Cucsa.397360	CUCSA.059080, CUCSA.087530, CUCSA.156930, CUCSA.164280, CUCSA.256630, CUCSA.321330, CUCSA.353330, CUCSA.397360
GO:0044802	single-organism membrane organization	71	21	11.35	0.00283	9.959e-02	P	Cucsa.025290, Cucsa.032280, Cucsa.065720, Cucsa.083420, Cucsa.092560, Cucsa.095400, Cucsa.107980, Cucsa.129050, Cucsa.134610, Cucsa.148030, Cucsa.153360, Cucsa.172880, Cucsa.184500, Cucsa.195680, Cucsa.213790, Cucsa.240670, Cucsa.258140, Cucsa.300770, Cucsa.310150, Cucsa.313360, Cucsa.334650	CUCSA.025290, CUCSA.032280, CUCSA.065720, CUCSA.083420, CUCSA.092560, CUCSA.095400, CUCSA.107980, CUCSA.129050, CUCSA.134610, CUCSA.148030, CUCSA.153360, CUCSA.172880, CUCSA.184500, CUCSA.195680, CUCSA.213790, CUCSA.240670, CUCSA.258140, CUCSA.300770, CUCSA.310150, CUCSA.313360, CUCSA.334650
GO:0003156	regulation of organ formation	5	4	0.8	0.00284	9.959e-02	P	Cucsa.122890, Cucsa.160900, Cucsa.242790, Cucsa.250260	CUCSA.122890, CUCSA.160900, CUCSA.242790, CUCSA.250260
GO:0006546	glycine catabolic process	5	4	0.8	0.00284	9.959e-02	P	Cucsa.085690, Cucsa.103800, Cucsa.313380, Cucsa.395120	CUCSA.085690, CUCSA.103800, CUCSA.313380, CUCSA.395120
GO:0016123	xanthophyll biosynthetic process	5	4	0.8	0.00284	9.959e-02	P	Cucsa.108110, Cucsa.117130, Cucsa.338110, Cucsa.367060	CUCSA.108110, CUCSA.117130, CUCSA.338110, CUCSA.367060
GO:0019725	cellular homeostasis	180	43	28.76	0.00357	1.243e-01	P	Cucsa.005170, Cucsa.018220, Cucsa.032100, Cucsa.040120, Cucsa.045160, Cucsa.047880, Cucsa.050780, Cucsa.074740, Cucsa.077150, Cucsa.079290, Cucsa.085900, Cucsa.087910, Cucsa.120030, Cucsa.161540, Cucsa.161660, Cucsa.164280, Cucsa.176530, Cucsa.180720, Cucsa.197910, Cucsa.199970, Cucsa.201780, Cucsa.231850, Cucsa.232940, Cucsa.240950, Cucsa.241180, Cucsa.241630, Cucsa.252240, Cucsa.253450, Cucsa.2…	CUCSA.005170, CUCSA.018220, CUCSA.032100, CUCSA.040120, CUCSA.045160, CUCSA.047880, CUCSA.050780, CUCSA.074740, CUCSA.077150, CUCSA.079290, CUCSA.085900, CUCSA.087910, CUCSA.120030, CUCSA.161540, CUCSA.161660, CUCSA.164280, CUCSA.176530, CUCSA.180720, CUCSA.197910, CUCSA.199970, CUCSA.201780, CUCSA.231850, CUCSA.232940, CUCSA.240950, CUCSA.241180, CUCSA.241630, CUCSA.252240, CUCSA.253450, CUCSA.2…
GO:0016119	carotene metabolic process	8	5	1.28	0.00379	1.289e-01	P	Cucsa.094780, Cucsa.095380, Cucsa.108110, Cucsa.332260, Cucsa.338110	CUCSA.094780, CUCSA.095380, CUCSA.108110, CUCSA.332260, CUCSA.338110
GO:2000027	regulation of organ morphogenesis	8	5	1.28	0.00379	1.289e-01	P	Cucsa.122890, Cucsa.160900, Cucsa.242790, Cucsa.250260, Cucsa.271080	CUCSA.122890, CUCSA.160900, CUCSA.242790, CUCSA.250260, CUCSA.271080
GO:0019222	regulation of metabolic process	1655	302	264.48	0.0038	1.289e-01	P	Cucsa.005520, Cucsa.007820, Cucsa.012950, Cucsa.016370, Cucsa.016480, Cucsa.017040, Cucsa.017410, Cucsa.018420, Cucsa.024050, Cucsa.031350, Cucsa.032290, Cucsa.032330, Cucsa.032500, Cucsa.033690, Cucsa.033920, Cucsa.040120, Cucsa.041490, Cucsa.042230, Cucsa.043300, Cucsa.043420, Cucsa.044470, Cucsa.044950, Cucsa.044980, Cucsa.045360, Cucsa.045380, Cucsa.045690, Cucsa.046570, Cucsa.047280, Cucsa.0…	CUCSA.005520, CUCSA.007820, CUCSA.012950, CUCSA.016370, CUCSA.016480, CUCSA.017040, CUCSA.017410, CUCSA.018420, CUCSA.024050, CUCSA.031350, CUCSA.032290, CUCSA.032330, CUCSA.032500, CUCSA.033690, CUCSA.033920, CUCSA.040120, CUCSA.041490, CUCSA.042230, CUCSA.043300, CUCSA.043420, CUCSA.044470, CUCSA.044950, CUCSA.044980, CUCSA.045360, CUCSA.045380, CUCSA.045690, CUCSA.046570, CUCSA.047280, CUCSA.0…
GO:0010468	regulation of gene expression	1272	237	203.27	0.00381	1.289e-01	P	Cucsa.005520, Cucsa.007820, Cucsa.012950, Cucsa.016370, Cucsa.016480, Cucsa.017410, Cucsa.018420, Cucsa.024050, Cucsa.031350, Cucsa.032330, Cucsa.032500, Cucsa.033690, Cucsa.041490, Cucsa.043300, Cucsa.043420, Cucsa.044470, Cucsa.044950, Cucsa.044980, Cucsa.045360, Cucsa.045690, Cucsa.046570, Cucsa.047280, Cucsa.048000, Cucsa.048520, Cucsa.053890, Cucsa.055340, Cucsa.061700, Cucsa.061970, Cucsa.0…	CUCSA.005520, CUCSA.007820, CUCSA.012950, CUCSA.016370, CUCSA.016480, CUCSA.017410, CUCSA.018420, CUCSA.024050, CUCSA.031350, CUCSA.032330, CUCSA.032500, CUCSA.033690, CUCSA.041490, CUCSA.043300, CUCSA.043420, CUCSA.044470, CUCSA.044950, CUCSA.044980, CUCSA.045360, CUCSA.045690, CUCSA.046570, CUCSA.047280, CUCSA.048000, CUCSA.048520, CUCSA.053890, CUCSA.055340, CUCSA.061700, CUCSA.061970, CUCSA.0…
GO:0051193	regulation of cofactor metabolic process	18	8	2.88	0.00406	1.348e-01	P	Cucsa.087530, Cucsa.156930, Cucsa.164280, Cucsa.256630, Cucsa.282940, Cucsa.321330, Cucsa.353330, Cucsa.397360	CUCSA.087530, CUCSA.156930, CUCSA.164280, CUCSA.256630, CUCSA.282940, CUCSA.321330, CUCSA.353330, CUCSA.397360
GO:0010270	photosystem II oxygen evolving complex assembly	3	3	0.48	0.00407	1.348e-01	P	Cucsa.097240, Cucsa.179820, Cucsa.303670	CUCSA.097240, CUCSA.179820, CUCSA.303670
GO:0045833	negative regulation of lipid metabolic process	3	3	0.48	0.00407	1.348e-01	P	Cucsa.017040, Cucsa.123690, Cucsa.338110	CUCSA.017040, CUCSA.123690, CUCSA.338110
GO:0009199	ribonucleoside triphosphate metabolic process	97	26	15.5	0.00436	1.435e-01	P	Cucsa.081200, Cucsa.085810, Cucsa.109120, Cucsa.118520, Cucsa.154550, Cucsa.158480, Cucsa.162520, Cucsa.169250, Cucsa.173650, Cucsa.245320, Cucsa.245420, Cucsa.245760, Cucsa.245810, Cucsa.259470, Cucsa.280620, Cucsa.282940, Cucsa.293890, Cucsa.313430, Cucsa.333000, Cucsa.334200, Cucsa.358070, Cucsa.365910, Cucsa.368130, Cucsa.386720, Cucsa.391810, Cucsa.392430	CUCSA.081200, CUCSA.085810, CUCSA.109120, CUCSA.118520, CUCSA.154550, CUCSA.158480, CUCSA.162520, CUCSA.169250, CUCSA.173650, CUCSA.245320, CUCSA.245420, CUCSA.245760, CUCSA.245810, CUCSA.259470, CUCSA.280620, CUCSA.282940, CUCSA.293890, CUCSA.313430, CUCSA.333000, CUCSA.334200, CUCSA.358070, CUCSA.365910, CUCSA.368130, CUCSA.386720, CUCSA.391810, CUCSA.392430
GO:0043094	cellular metabolic compound salvage	38	13	6.07	0.0045	1.471e-01	P	Cucsa.004500, Cucsa.032540, Cucsa.066580, Cucsa.103570, Cucsa.103800, Cucsa.103970, Cucsa.149780, Cucsa.162530, Cucsa.202370, Cucsa.283540, Cucsa.338340, Cucsa.370490, Cucsa.378830	CUCSA.004500, CUCSA.032540, CUCSA.066580, CUCSA.103570, CUCSA.103800, CUCSA.103970, CUCSA.149780, CUCSA.162530, CUCSA.202370, CUCSA.283540, CUCSA.338340, CUCSA.370490, CUCSA.378830
GO:0070271	protein complex biogenesis	178	42	28.45	0.00498	1.609e-01	P	Cucsa.012950, Cucsa.033620, Cucsa.049040, Cucsa.097240, Cucsa.101900, Cucsa.105920, Cucsa.111690, Cucsa.112650, Cucsa.118810, Cucsa.119260, Cucsa.128310, Cucsa.133480, Cucsa.134790, Cucsa.147810, Cucsa.148030, Cucsa.151350, Cucsa.179820, Cucsa.180670, Cucsa.195680, Cucsa.205420, Cucsa.236980, Cucsa.237870, Cucsa.240930, Cucsa.245640, Cucsa.250950, Cucsa.251420, Cucsa.251500, Cucsa.259700, Cucsa.2…	CUCSA.012950, CUCSA.033620, CUCSA.049040, CUCSA.097240, CUCSA.101900, CUCSA.105920, CUCSA.111690, CUCSA.112650, CUCSA.118810, CUCSA.119260, CUCSA.128310, CUCSA.133480, CUCSA.134790, CUCSA.147810, CUCSA.148030, CUCSA.151350, CUCSA.179820, CUCSA.180670, CUCSA.195680, CUCSA.205420, CUCSA.236980, CUCSA.237870, CUCSA.240930, CUCSA.245640, CUCSA.250950, CUCSA.251420, CUCSA.251500, CUCSA.259700, CUCSA.2…
GO:0006855	drug transmembrane transport	47	15	7.51	0.00499	1.609e-01	P	Cucsa.065560, Cucsa.089650, Cucsa.104130, Cucsa.109220, Cucsa.111390, Cucsa.111400, Cucsa.111410, Cucsa.126010, Cucsa.148500, Cucsa.148520, Cucsa.160900, Cucsa.164000, Cucsa.196420, Cucsa.283160, Cucsa.283170	CUCSA.065560, CUCSA.089650, CUCSA.104130, CUCSA.109220, CUCSA.111390, CUCSA.111400, CUCSA.111410, CUCSA.126010, CUCSA.148500, CUCSA.148520, CUCSA.160900, CUCSA.164000, CUCSA.196420, CUCSA.283160, CUCSA.283170
GO:0017004	cytochrome complex assembly	15	7	2.4	0.00516	1.653e-01	P	Cucsa.033620, Cucsa.111690, Cucsa.205420, Cucsa.245640, Cucsa.250950, Cucsa.285630, Cucsa.335490	CUCSA.033620, CUCSA.111690, CUCSA.205420, CUCSA.245640, CUCSA.250950, CUCSA.285630, CUCSA.335490
GO:0034645	cellular macromolecule biosynthetic process	1910	343	305.23	0.00549	1.739e-01	P	Cucsa.005520, Cucsa.006940, Cucsa.007820, Cucsa.011460, Cucsa.012950, Cucsa.016370, Cucsa.016480, Cucsa.017410, Cucsa.018420, Cucsa.025290, Cucsa.031350, Cucsa.031480, Cucsa.032280, Cucsa.032330, Cucsa.032500, Cucsa.033690, Cucsa.036420, Cucsa.041490, Cucsa.043300, Cucsa.043420, Cucsa.044470, Cucsa.044950, Cucsa.044980, Cucsa.045360, Cucsa.045690, Cucsa.046280, Cucsa.046570, Cucsa.046900, Cucsa.0…	CUCSA.005520, CUCSA.006940, CUCSA.007820, CUCSA.011460, CUCSA.012950, CUCSA.016370, CUCSA.016480, CUCSA.017410, CUCSA.018420, CUCSA.025290, CUCSA.031350, CUCSA.031480, CUCSA.032280, CUCSA.032330, CUCSA.032500, CUCSA.033690, CUCSA.036420, CUCSA.041490, CUCSA.043300, CUCSA.043420, CUCSA.044470, CUCSA.044950, CUCSA.044980, CUCSA.045360, CUCSA.045690, CUCSA.046280, CUCSA.046570, CUCSA.046900, CUCSA.0…
GO:0009725	response to hormone	822	158	131.36	0.00553	1.739e-01	P	Cucsa.002250, Cucsa.004570, Cucsa.011540, Cucsa.016370, Cucsa.017040, Cucsa.031220, Cucsa.043470, Cucsa.046570, Cucsa.046640, Cucsa.046750, Cucsa.047810, Cucsa.053630, Cucsa.055340, Cucsa.057950, Cucsa.061990, Cucsa.066930, Cucsa.067110, Cucsa.067320, Cucsa.074470, Cucsa.074740, Cucsa.075840, Cucsa.077200, Cucsa.078700, Cucsa.078800, Cucsa.079190, Cucsa.085670, Cucsa.086950, Cucsa.087040, Cucsa.0…	CUCSA.002250, CUCSA.004570, CUCSA.011540, CUCSA.016370, CUCSA.017040, CUCSA.031220, CUCSA.043470, CUCSA.046570, CUCSA.046640, CUCSA.046750, CUCSA.047810, CUCSA.053630, CUCSA.055340, CUCSA.057950, CUCSA.061990, CUCSA.066930, CUCSA.067110, CUCSA.067320, CUCSA.074470, CUCSA.074740, CUCSA.075840, CUCSA.077200, CUCSA.078700, CUCSA.078800, CUCSA.079190, CUCSA.085670, CUCSA.086950, CUCSA.087040, CUCSA.0…
GO:0009734	auxin-activated signaling pathway	89	24	14.22	0.00554	1.739e-01	P	Cucsa.016370, Cucsa.046570, Cucsa.078800, Cucsa.103730, Cucsa.114840, Cucsa.162510, Cucsa.178590, Cucsa.187490, Cucsa.231800, Cucsa.254860, Cucsa.260270, Cucsa.278520, Cucsa.280550, Cucsa.282030, Cucsa.286990, Cucsa.291640, Cucsa.310300, Cucsa.312460, Cucsa.340830, Cucsa.342870, Cucsa.386640, Cucsa.388750, Cucsa.388760, Cucsa.391810	CUCSA.016370, CUCSA.046570, CUCSA.078800, CUCSA.103730, CUCSA.114840, CUCSA.162510, CUCSA.178590, CUCSA.187490, CUCSA.231800, CUCSA.254860, CUCSA.260270, CUCSA.278520, CUCSA.280550, CUCSA.282030, CUCSA.286990, CUCSA.291640, CUCSA.310300, CUCSA.312460, CUCSA.340830, CUCSA.342870, CUCSA.386640, CUCSA.388750, CUCSA.388760, CUCSA.391810
GO:0009141	nucleoside triphosphate metabolic process	99	26	15.82	0.00583	1.819e-01	P	Cucsa.081200, Cucsa.085810, Cucsa.109120, Cucsa.118520, Cucsa.154550, Cucsa.158480, Cucsa.162520, Cucsa.169250, Cucsa.173650, Cucsa.245320, Cucsa.245420, Cucsa.245760, Cucsa.245810, Cucsa.259470, Cucsa.280620, Cucsa.282940, Cucsa.293890, Cucsa.313430, Cucsa.333000, Cucsa.334200, Cucsa.358070, Cucsa.365910, Cucsa.368130, Cucsa.386720, Cucsa.391810, Cucsa.392430	CUCSA.081200, CUCSA.085810, CUCSA.109120, CUCSA.118520, CUCSA.154550, CUCSA.158480, CUCSA.162520, CUCSA.169250, CUCSA.173650, CUCSA.245320, CUCSA.245420, CUCSA.245760, CUCSA.245810, CUCSA.259470, CUCSA.280620, CUCSA.282940, CUCSA.293890, CUCSA.313430, CUCSA.333000, CUCSA.334200, CUCSA.358070, CUCSA.365910, CUCSA.368130, CUCSA.386720, CUCSA.391810, CUCSA.392430
GO:0005985	sucrose metabolic process	19	8	3.04	0.00604	1.869e-01	P	Cucsa.066930, Cucsa.088480, Cucsa.096950, Cucsa.142060, Cucsa.164600, Cucsa.173660, Cucsa.266070, Cucsa.339920	CUCSA.066930, CUCSA.088480, CUCSA.096950, CUCSA.142060, CUCSA.164600, CUCSA.173660, CUCSA.266070, CUCSA.339920
GO:0048438	floral whorl development	114	29	18.22	0.00607	1.869e-01	P	Cucsa.043300, Cucsa.043520, Cucsa.044950, Cucsa.047280, Cucsa.049590, Cucsa.061700, Cucsa.087910, Cucsa.096250, Cucsa.099920, Cucsa.102530, Cucsa.139620, Cucsa.157230, Cucsa.158380, Cucsa.174510, Cucsa.175830, Cucsa.242790, Cucsa.250570, Cucsa.250850, Cucsa.253080, Cucsa.265990, Cucsa.284430, Cucsa.303380, Cucsa.311610, Cucsa.312470, Cucsa.320930, Cucsa.341860, Cucsa.349640, Cucsa.357260, Cucsa.3…	CUCSA.043300, CUCSA.043520, CUCSA.044950, CUCSA.047280, CUCSA.049590, CUCSA.061700, CUCSA.087910, CUCSA.096250, CUCSA.099920, CUCSA.102530, CUCSA.139620, CUCSA.157230, CUCSA.158380, CUCSA.174510, CUCSA.175830, CUCSA.242790, CUCSA.250570, CUCSA.250850, CUCSA.253080, CUCSA.265990, CUCSA.284430, CUCSA.303380, CUCSA.311610, CUCSA.312470, CUCSA.320930, CUCSA.341860, CUCSA.349640, CUCSA.357260, CUCSA.3…
GO:0015893	drug transport	48	15	7.67	0.00621	1.888e-01	P	Cucsa.065560, Cucsa.089650, Cucsa.104130, Cucsa.109220, Cucsa.111390, Cucsa.111400, Cucsa.111410, Cucsa.126010, Cucsa.148500, Cucsa.148520, Cucsa.160900, Cucsa.164000, Cucsa.196420, Cucsa.283160, Cucsa.283170	CUCSA.065560, CUCSA.089650, CUCSA.104130, CUCSA.109220, CUCSA.111390, CUCSA.111400, CUCSA.111410, CUCSA.126010, CUCSA.148500, CUCSA.148520, CUCSA.160900, CUCSA.164000, CUCSA.196420, CUCSA.283160, CUCSA.283170
GO:0042493	response to drug	48	15	7.67	0.00621	1.888e-01	P	Cucsa.065560, Cucsa.089650, Cucsa.104130, Cucsa.109220, Cucsa.111390, Cucsa.111400, Cucsa.111410, Cucsa.126010, Cucsa.148500, Cucsa.148520, Cucsa.160900, Cucsa.164000, Cucsa.196420, Cucsa.283160, Cucsa.283170	CUCSA.065560, CUCSA.089650, CUCSA.104130, CUCSA.109220, CUCSA.111390, CUCSA.111400, CUCSA.111410, CUCSA.126010, CUCSA.148500, CUCSA.148520, CUCSA.160900, CUCSA.164000, CUCSA.196420, CUCSA.283160, CUCSA.283170
GO:0010380	regulation of chlorophyll biosynthetic process	12	6	1.92	0.00638	1.919e-01	P	Cucsa.087530, Cucsa.156930, Cucsa.164280, Cucsa.321330, Cucsa.353330, Cucsa.397360	CUCSA.087530, CUCSA.156930, CUCSA.164280, CUCSA.321330, CUCSA.353330, CUCSA.397360
GO:0090376	seed trichome differentiation	31	11	4.95	0.00639	1.919e-01	P	Cucsa.046650, Cucsa.061700, Cucsa.116730, Cucsa.124280, Cucsa.139620, Cucsa.166320, Cucsa.207270, Cucsa.219020, Cucsa.232080, Cucsa.307090, Cucsa.343270	CUCSA.046650, CUCSA.061700, CUCSA.116730, CUCSA.124280, CUCSA.139620, CUCSA.166320, CUCSA.207270, CUCSA.219020, CUCSA.232080, CUCSA.307090, CUCSA.343270
GO:0042181	ketone biosynthetic process	23	9	3.68	0.00644	1.922e-01	P	Cucsa.016440, Cucsa.048280, Cucsa.118880, Cucsa.155940, Cucsa.218130, Cucsa.242350, Cucsa.284260, Cucsa.286130, Cucsa.353760	CUCSA.016440, CUCSA.048280, CUCSA.118880, CUCSA.155940, CUCSA.218130, CUCSA.242350, CUCSA.284260, CUCSA.286130, CUCSA.353760
GO:0010075	regulation of meristem growth	27	10	4.31	0.00653	1.936e-01	P	Cucsa.046640, Cucsa.095680, Cucsa.194300, Cucsa.242290, Cucsa.250260, Cucsa.260270, Cucsa.280550, Cucsa.327940, Cucsa.363990, Cucsa.394720	CUCSA.046640, CUCSA.095680, CUCSA.194300, CUCSA.242290, CUCSA.250260, CUCSA.260270, CUCSA.280550, CUCSA.327940, CUCSA.363990, CUCSA.394720
GO:0071365	cellular response to auxin stimulus	100	26	15.98	0.00671	1.978e-01	P	Cucsa.016370, Cucsa.046570, Cucsa.077200, Cucsa.078800, Cucsa.103730, Cucsa.114840, Cucsa.162510, Cucsa.178590, Cucsa.187490, Cucsa.231800, Cucsa.248870, Cucsa.254860, Cucsa.260270, Cucsa.278520, Cucsa.280550, Cucsa.282030, Cucsa.286990, Cucsa.291640, Cucsa.310300, Cucsa.312460, Cucsa.340830, Cucsa.342870, Cucsa.386640, Cucsa.388750, Cucsa.388760, Cucsa.391810	CUCSA.016370, CUCSA.046570, CUCSA.077200, CUCSA.078800, CUCSA.103730, CUCSA.114840, CUCSA.162510, CUCSA.178590, CUCSA.187490, CUCSA.231800, CUCSA.248870, CUCSA.254860, CUCSA.260270, CUCSA.278520, CUCSA.280550, CUCSA.282030, CUCSA.286990, CUCSA.291640, CUCSA.310300, CUCSA.312460, CUCSA.340830, CUCSA.342870, CUCSA.386640, CUCSA.388750, CUCSA.388760, CUCSA.391810
GO:0006418	tRNA aminoacylation for protein translation	44	14	7.03	0.00677	1.983e-01	P	Cucsa.044980, Cucsa.048740, Cucsa.049590, Cucsa.099920, Cucsa.100510, Cucsa.119340, Cucsa.121010, Cucsa.124750, Cucsa.253080, Cucsa.298550, Cucsa.310150, Cucsa.311610, Cucsa.312470, Cucsa.320930	CUCSA.044980, CUCSA.048740, CUCSA.049590, CUCSA.099920, CUCSA.100510, CUCSA.119340, CUCSA.121010, CUCSA.124750, CUCSA.253080, CUCSA.298550, CUCSA.310150, CUCSA.311610, CUCSA.312470, CUCSA.320930
GO:0009059	macromolecule biosynthetic process	1947	348	311.14	0.00687	2.000e-01	P	Cucsa.005520, Cucsa.006940, Cucsa.007820, Cucsa.011460, Cucsa.012950, Cucsa.016370, Cucsa.016480, Cucsa.017410, Cucsa.018420, Cucsa.025290, Cucsa.031350, Cucsa.031480, Cucsa.032280, Cucsa.032330, Cucsa.032500, Cucsa.033690, Cucsa.036420, Cucsa.041490, Cucsa.043300, Cucsa.043420, Cucsa.044470, Cucsa.044950, Cucsa.044980, Cucsa.045360, Cucsa.045690, Cucsa.046280, Cucsa.046570, Cucsa.046900, Cucsa.0…	CUCSA.005520, CUCSA.006940, CUCSA.007820, CUCSA.011460, CUCSA.012950, CUCSA.016370, CUCSA.016480, CUCSA.017410, CUCSA.018420, CUCSA.025290, CUCSA.031350, CUCSA.031480, CUCSA.032280, CUCSA.032330, CUCSA.032500, CUCSA.033690, CUCSA.036420, CUCSA.041490, CUCSA.043300, CUCSA.043420, CUCSA.044470, CUCSA.044950, CUCSA.044980, CUCSA.045360, CUCSA.045690, CUCSA.046280, CUCSA.046570, CUCSA.046900, CUCSA.0…
GO:0071806	protein transmembrane transport	40	13	6.39	0.00734	2.100e-01	P	Cucsa.083420, Cucsa.107980, Cucsa.120750, Cucsa.148030, Cucsa.151980, Cucsa.156930, Cucsa.173420, Cucsa.176680, Cucsa.198350, Cucsa.213790, Cucsa.258140, Cucsa.374320, Cucsa.385380	CUCSA.083420, CUCSA.107980, CUCSA.120750, CUCSA.148030, CUCSA.151980, CUCSA.156930, CUCSA.173420, CUCSA.176680, CUCSA.198350, CUCSA.213790, CUCSA.258140, CUCSA.374320, CUCSA.385380
GO:0010160	formation of organ boundary	9	5	1.44	0.00742	2.100e-01	P	Cucsa.122890, Cucsa.158380, Cucsa.184950, Cucsa.196600, Cucsa.272370	CUCSA.122890, CUCSA.158380, CUCSA.184950, CUCSA.196600, CUCSA.272370
GO:0048859	formation of anatomical boundary	9	5	1.44	0.00742	2.100e-01	P	Cucsa.122890, Cucsa.158380, Cucsa.184950, Cucsa.196600, Cucsa.272370	CUCSA.122890, CUCSA.158380, CUCSA.184950, CUCSA.196600, CUCSA.272370
GO:0009071	serine family amino acid catabolic process	6	4	0.96	0.00743	2.100e-01	P	Cucsa.085690, Cucsa.103800, Cucsa.313380, Cucsa.395120	CUCSA.085690, CUCSA.103800, CUCSA.313380, CUCSA.395120
GO:0018904	ether metabolic process	6	4	0.96	0.00743	2.100e-01	P	Cucsa.074740, Cucsa.077150, Cucsa.149840, Cucsa.325740	CUCSA.074740, CUCSA.077150, CUCSA.149840, CUCSA.325740
GO:0048481	ovule development	36	12	5.75	0.00788	2.214e-01	P	Cucsa.049590, Cucsa.061700, Cucsa.099920, Cucsa.139620, Cucsa.174510, Cucsa.253080, Cucsa.303380, Cucsa.311610, Cucsa.312470, Cucsa.320930, Cucsa.341860, Cucsa.349640	CUCSA.049590, CUCSA.061700, CUCSA.099920, CUCSA.139620, CUCSA.174510, CUCSA.253080, CUCSA.303380, CUCSA.311610, CUCSA.312470, CUCSA.320930, CUCSA.341860, CUCSA.349640
GO:0044281	small molecule metabolic process	1023	191	163.48	0.00847	2.366e-01	P	Cucsa.004570, Cucsa.011080, Cucsa.011560, Cucsa.016380, Cucsa.016440, Cucsa.017040, Cucsa.024080, Cucsa.026460, Cucsa.029470, Cucsa.031960, Cucsa.032540, Cucsa.034720, Cucsa.037150, Cucsa.042230, Cucsa.042710, Cucsa.043720, Cucsa.043950, Cucsa.044980, Cucsa.045160, Cucsa.048280, Cucsa.048740, Cucsa.048760, Cucsa.049590, Cucsa.056030, Cucsa.059760, Cucsa.065540, Cucsa.066580, Cucsa.066930, Cucsa.0…	CUCSA.004570, CUCSA.011080, CUCSA.011560, CUCSA.016380, CUCSA.016440, CUCSA.017040, CUCSA.024080, CUCSA.026460, CUCSA.029470, CUCSA.031960, CUCSA.032540, CUCSA.034720, CUCSA.037150, CUCSA.042230, CUCSA.042710, CUCSA.043720, CUCSA.043950, CUCSA.044980, CUCSA.045160, CUCSA.048280, CUCSA.048740, CUCSA.048760, CUCSA.049590, CUCSA.056030, CUCSA.059760, CUCSA.065540, CUCSA.066580, CUCSA.066930, CUCSA.0…
GO:0051640	organelle localization	20	8	3.2	0.00867	2.408e-01	P	Cucsa.042500, Cucsa.088010, Cucsa.272340, Cucsa.283960, Cucsa.304020, Cucsa.342150, Cucsa.356760, Cucsa.379620	CUCSA.042500, CUCSA.088010, CUCSA.272340, CUCSA.283960, CUCSA.304020, CUCSA.342150, CUCSA.356760, CUCSA.379620
GO:0040034	regulation of development, heterochronic	28	10	4.47	0.00872	2.408e-01	P	Cucsa.047860, Cucsa.087460, Cucsa.117020, Cucsa.122890, Cucsa.198300, Cucsa.215290, Cucsa.250260, Cucsa.273460, Cucsa.302640, Cucsa.322370	CUCSA.047860, CUCSA.087460, CUCSA.117020, CUCSA.122890, CUCSA.198300, CUCSA.215290, CUCSA.250260, CUCSA.273460, CUCSA.302640, CUCSA.322370
GO:0009791	post-embryonic development	879	166	140.47	0.009	2.471e-01	P	Cucsa.007390, Cucsa.011080, Cucsa.011620, Cucsa.012930, Cucsa.017040, Cucsa.018420, Cucsa.021710, Cucsa.027390, Cucsa.029470, Cucsa.032390, Cucsa.033690, Cucsa.043300, Cucsa.043520, Cucsa.044950, Cucsa.044980, Cucsa.046570, Cucsa.046640, Cucsa.046650, Cucsa.046850, Cucsa.047280, Cucsa.047860, Cucsa.049590, Cucsa.053630, Cucsa.061700, Cucsa.065720, Cucsa.066010, Cucsa.067320, Cucsa.072910, Cucsa.0…	CUCSA.007390, CUCSA.011080, CUCSA.011620, CUCSA.012930, CUCSA.017040, CUCSA.018420, CUCSA.021710, CUCSA.027390, CUCSA.029470, CUCSA.032390, CUCSA.033690, CUCSA.043300, CUCSA.043520, CUCSA.044950, CUCSA.044980, CUCSA.046570, CUCSA.046640, CUCSA.046650, CUCSA.046850, CUCSA.047280, CUCSA.047860, CUCSA.049590, CUCSA.053630, CUCSA.061700, CUCSA.065720, CUCSA.066010, CUCSA.067320, CUCSA.072910, CUCSA.0…
GO:0006461	protein complex assembly	174	40	27.81	0.0095	2.593e-01	P	Cucsa.012950, Cucsa.033620, Cucsa.049040, Cucsa.097240, Cucsa.101900, Cucsa.105920, Cucsa.111690, Cucsa.112650, Cucsa.118810, Cucsa.119260, Cucsa.128310, Cucsa.133480, Cucsa.134790, Cucsa.147810, Cucsa.148030, Cucsa.151350, Cucsa.179820, Cucsa.180670, Cucsa.195680, Cucsa.205420, Cucsa.236980, Cucsa.237870, Cucsa.240930, Cucsa.245640, Cucsa.250950, Cucsa.251420, Cucsa.251500, Cucsa.259700, Cucsa.2…	CUCSA.012950, CUCSA.033620, CUCSA.049040, CUCSA.097240, CUCSA.101900, CUCSA.105920, CUCSA.111690, CUCSA.112650, CUCSA.118810, CUCSA.119260, CUCSA.128310, CUCSA.133480, CUCSA.134790, CUCSA.147810, CUCSA.148030, CUCSA.151350, CUCSA.179820, CUCSA.180670, CUCSA.195680, CUCSA.205420, CUCSA.236980, CUCSA.237870, CUCSA.240930, CUCSA.245640, CUCSA.250950, CUCSA.251420, CUCSA.251500, CUCSA.259700, CUCSA.2…
GO:0009887	organ morphogenesis	138	33	22.05	0.00968	2.627e-01	P	Cucsa.018420, Cucsa.047860, Cucsa.077200, Cucsa.109770, Cucsa.112650, Cucsa.122890, Cucsa.131240, Cucsa.158380, Cucsa.159020, Cucsa.160900, Cucsa.175830, Cucsa.176210, Cucsa.184950, Cucsa.185530, Cucsa.196600, Cucsa.198300, Cucsa.212940, Cucsa.215290, Cucsa.242790, Cucsa.248320, Cucsa.248470, Cucsa.250260, Cucsa.250570, Cucsa.250850, Cucsa.271080, Cucsa.272370, Cucsa.273460, Cucsa.327940, Cucsa.3…	CUCSA.018420, CUCSA.047860, CUCSA.077200, CUCSA.109770, CUCSA.112650, CUCSA.122890, CUCSA.131240, CUCSA.158380, CUCSA.159020, CUCSA.160900, CUCSA.175830, CUCSA.176210, CUCSA.184950, CUCSA.185530, CUCSA.196600, CUCSA.198300, CUCSA.212940, CUCSA.215290, CUCSA.242790, CUCSA.248320, CUCSA.248470, CUCSA.250260, CUCSA.250570, CUCSA.250850, CUCSA.271080, CUCSA.272370, CUCSA.273460, CUCSA.327940, CUCSA.3…
GO:0035670	plant-type ovary development	37	12	5.91	0.01	2.699e-01	P	Cucsa.049590, Cucsa.061700, Cucsa.099920, Cucsa.139620, Cucsa.174510, Cucsa.253080, Cucsa.303380, Cucsa.311610, Cucsa.312470, Cucsa.320930, Cucsa.341860, Cucsa.349640	CUCSA.049590, CUCSA.061700, CUCSA.099920, CUCSA.139620, CUCSA.174510, CUCSA.253080, CUCSA.303380, CUCSA.311610, CUCSA.312470, CUCSA.320930, CUCSA.341860, CUCSA.349640
GO:0044435	plastid part	922	505	145.91	1e-30	2.896e-29	C	Cucsa.002560, Cucsa.004500, Cucsa.005240, Cucsa.005520, Cucsa.006940, Cucsa.007150, Cucsa.009150, Cucsa.011460, Cucsa.011540, Cucsa.016440, Cucsa.017040, Cucsa.027400, Cucsa.027640, Cucsa.027720, Cucsa.031220, Cucsa.031480, Cucsa.031960, Cucsa.032280, Cucsa.032290, Cucsa.032310, Cucsa.032370, Cucsa.032450, Cucsa.036100, Cucsa.036420, Cucsa.040120, Cucsa.042030, Cucsa.042230, Cucsa.042500, Cucsa.0…	CUCSA.002560, CUCSA.004500, CUCSA.005240, CUCSA.005520, CUCSA.006940, CUCSA.007150, CUCSA.009150, CUCSA.011460, CUCSA.011540, CUCSA.016440, CUCSA.017040, CUCSA.027400, CUCSA.027640, CUCSA.027720, CUCSA.031220, CUCSA.031480, CUCSA.031960, CUCSA.032280, CUCSA.032290, CUCSA.032310, CUCSA.032370, CUCSA.032450, CUCSA.036100, CUCSA.036420, CUCSA.040120, CUCSA.042030, CUCSA.042230, CUCSA.042500, CUCSA.0…
GO:0009507	chloroplast	1513	664	239.44	1e-30	2.896e-29	C	Cucsa.002560, Cucsa.004500, Cucsa.005170, Cucsa.005240, Cucsa.005520, Cucsa.006940, Cucsa.007150, Cucsa.007390, Cucsa.009150, Cucsa.009190, Cucsa.011460, Cucsa.011540, Cucsa.011560, Cucsa.012950, Cucsa.016440, Cucsa.017040, Cucsa.021710, Cucsa.024050, Cucsa.025290, Cucsa.027400, Cucsa.027550, Cucsa.027640, Cucsa.031220, Cucsa.031480, Cucsa.031960, Cucsa.032280, Cucsa.032290, Cucsa.032310, Cucsa.0…	CUCSA.002560, CUCSA.004500, CUCSA.005170, CUCSA.005240, CUCSA.005520, CUCSA.006940, CUCSA.007150, CUCSA.007390, CUCSA.009150, CUCSA.009190, CUCSA.011460, CUCSA.011540, CUCSA.011560, CUCSA.012950, CUCSA.016440, CUCSA.017040, CUCSA.021710, CUCSA.024050, CUCSA.025290, CUCSA.027400, CUCSA.027550, CUCSA.027640, CUCSA.031220, CUCSA.031480, CUCSA.031960, CUCSA.032280, CUCSA.032290, CUCSA.032310, CUCSA.0…
GO:0044434	chloroplast part	904	495	143.06	1e-30	2.896e-29	C	Cucsa.002560, Cucsa.004500, Cucsa.005240, Cucsa.005520, Cucsa.006940, Cucsa.007150, Cucsa.009150, Cucsa.011460, Cucsa.011540, Cucsa.016440, Cucsa.017040, Cucsa.027400, Cucsa.027640, Cucsa.031220, Cucsa.031480, Cucsa.031960, Cucsa.032290, Cucsa.032310, Cucsa.032370, Cucsa.032450, Cucsa.036100, Cucsa.036420, Cucsa.040120, Cucsa.042030, Cucsa.042230, Cucsa.042500, Cucsa.042740, Cucsa.043500, Cucsa.0…	CUCSA.002560, CUCSA.004500, CUCSA.005240, CUCSA.005520, CUCSA.006940, CUCSA.007150, CUCSA.009150, CUCSA.011460, CUCSA.011540, CUCSA.016440, CUCSA.017040, CUCSA.027400, CUCSA.027640, CUCSA.031220, CUCSA.031480, CUCSA.031960, CUCSA.032290, CUCSA.032310, CUCSA.032370, CUCSA.032450, CUCSA.036100, CUCSA.036420, CUCSA.040120, CUCSA.042030, CUCSA.042230, CUCSA.042500, CUCSA.042740, CUCSA.043500, CUCSA.0…
GO:0009536	plastid	1594	677	252.26	1e-30	2.896e-29	C	Cucsa.002560, Cucsa.004500, Cucsa.005170, Cucsa.005240, Cucsa.005520, Cucsa.006940, Cucsa.007150, Cucsa.007390, Cucsa.009150, Cucsa.009190, Cucsa.011460, Cucsa.011540, Cucsa.011560, Cucsa.012950, Cucsa.016440, Cucsa.017040, Cucsa.021710, Cucsa.024050, Cucsa.025290, Cucsa.027400, Cucsa.027550, Cucsa.027640, Cucsa.027720, Cucsa.031220, Cucsa.031480, Cucsa.031960, Cucsa.032280, Cucsa.032290, Cucsa.0…	CUCSA.002560, CUCSA.004500, CUCSA.005170, CUCSA.005240, CUCSA.005520, CUCSA.006940, CUCSA.007150, CUCSA.007390, CUCSA.009150, CUCSA.009190, CUCSA.011460, CUCSA.011540, CUCSA.011560, CUCSA.012950, CUCSA.016440, CUCSA.017040, CUCSA.021710, CUCSA.024050, CUCSA.025290, CUCSA.027400, CUCSA.027550, CUCSA.027640, CUCSA.027720, CUCSA.031220, CUCSA.031480, CUCSA.031960, CUCSA.032280, CUCSA.032290, CUCSA.0…
GO:0009579	thylakoid	401	302	63.46	1e-30	2.896e-29	C	Cucsa.002560, Cucsa.005170, Cucsa.005240, Cucsa.011460, Cucsa.011540, Cucsa.017040, Cucsa.027640, Cucsa.031480, Cucsa.031960, Cucsa.032290, Cucsa.032310, Cucsa.032370, Cucsa.032450, Cucsa.033920, Cucsa.036100, Cucsa.040120, Cucsa.042030, Cucsa.042230, Cucsa.042500, Cucsa.043500, Cucsa.046280, Cucsa.046490, Cucsa.047540, Cucsa.047550, Cucsa.048130, Cucsa.048840, Cucsa.048960, Cucsa.049040, Cucsa.0…	CUCSA.002560, CUCSA.005170, CUCSA.005240, CUCSA.011460, CUCSA.011540, CUCSA.017040, CUCSA.027640, CUCSA.031480, CUCSA.031960, CUCSA.032290, CUCSA.032310, CUCSA.032370, CUCSA.032450, CUCSA.033920, CUCSA.036100, CUCSA.040120, CUCSA.042030, CUCSA.042230, CUCSA.042500, CUCSA.043500, CUCSA.046280, CUCSA.046490, CUCSA.047540, CUCSA.047550, CUCSA.048130, CUCSA.048840, CUCSA.048960, CUCSA.049040, CUCSA.0…
GO:0009534	chloroplast thylakoid	331	257	52.38	1e-30	2.896e-29	C	Cucsa.002560, Cucsa.005240, Cucsa.011460, Cucsa.011540, Cucsa.017040, Cucsa.027640, Cucsa.031480, Cucsa.031960, Cucsa.032310, Cucsa.032370, Cucsa.032450, Cucsa.036100, Cucsa.040120, Cucsa.042030, Cucsa.042230, Cucsa.042500, Cucsa.043500, Cucsa.046280, Cucsa.046490, Cucsa.047540, Cucsa.047550, Cucsa.048130, Cucsa.048840, Cucsa.048960, Cucsa.049040, Cucsa.050070, Cucsa.050780, Cucsa.054210, Cucsa.0…	CUCSA.002560, CUCSA.005240, CUCSA.011460, CUCSA.011540, CUCSA.017040, CUCSA.027640, CUCSA.031480, CUCSA.031960, CUCSA.032310, CUCSA.032370, CUCSA.032450, CUCSA.036100, CUCSA.040120, CUCSA.042030, CUCSA.042230, CUCSA.042500, CUCSA.043500, CUCSA.046280, CUCSA.046490, CUCSA.047540, CUCSA.047550, CUCSA.048130, CUCSA.048840, CUCSA.048960, CUCSA.049040, CUCSA.050070, CUCSA.050780, CUCSA.054210, CUCSA.0…
GO:0031976	plastid thylakoid	331	257	52.38	1e-30	2.896e-29	C	Cucsa.002560, Cucsa.005240, Cucsa.011460, Cucsa.011540, Cucsa.017040, Cucsa.027640, Cucsa.031480, Cucsa.031960, Cucsa.032310, Cucsa.032370, Cucsa.032450, Cucsa.036100, Cucsa.040120, Cucsa.042030, Cucsa.042230, Cucsa.042500, Cucsa.043500, Cucsa.046280, Cucsa.046490, Cucsa.047540, Cucsa.047550, Cucsa.048130, Cucsa.048840, Cucsa.048960, Cucsa.049040, Cucsa.050070, Cucsa.050780, Cucsa.054210, Cucsa.0…	CUCSA.002560, CUCSA.005240, CUCSA.011460, CUCSA.011540, CUCSA.017040, CUCSA.027640, CUCSA.031480, CUCSA.031960, CUCSA.032310, CUCSA.032370, CUCSA.032450, CUCSA.036100, CUCSA.040120, CUCSA.042030, CUCSA.042230, CUCSA.042500, CUCSA.043500, CUCSA.046280, CUCSA.046490, CUCSA.047540, CUCSA.047550, CUCSA.048130, CUCSA.048840, CUCSA.048960, CUCSA.049040, CUCSA.050070, CUCSA.050780, CUCSA.054210, CUCSA.0…
GO:0044436	thylakoid part	307	240	48.58	1e-30	2.896e-29	C	Cucsa.002560, Cucsa.005240, Cucsa.011460, Cucsa.011540, Cucsa.017040, Cucsa.027640, Cucsa.031480, Cucsa.031960, Cucsa.032310, Cucsa.032370, Cucsa.032450, Cucsa.033920, Cucsa.036100, Cucsa.040120, Cucsa.042030, Cucsa.042230, Cucsa.042500, Cucsa.043500, Cucsa.046280, Cucsa.047540, Cucsa.047550, Cucsa.048130, Cucsa.048840, Cucsa.048960, Cucsa.049040, Cucsa.050070, Cucsa.050250, Cucsa.050780, Cucsa.0…	CUCSA.002560, CUCSA.005240, CUCSA.011460, CUCSA.011540, CUCSA.017040, CUCSA.027640, CUCSA.031480, CUCSA.031960, CUCSA.032310, CUCSA.032370, CUCSA.032450, CUCSA.033920, CUCSA.036100, CUCSA.040120, CUCSA.042030, CUCSA.042230, CUCSA.042500, CUCSA.043500, CUCSA.046280, CUCSA.047540, CUCSA.047550, CUCSA.048130, CUCSA.048840, CUCSA.048960, CUCSA.049040, CUCSA.050070, CUCSA.050250, CUCSA.050780, CUCSA.0…
GO:0034357	photosynthetic membrane	291	230	46.05	1e-30	2.896e-29	C	Cucsa.002560, Cucsa.005240, Cucsa.011460, Cucsa.011540, Cucsa.017040, Cucsa.027640, Cucsa.031480, Cucsa.031960, Cucsa.032370, Cucsa.032450, Cucsa.033920, Cucsa.036100, Cucsa.040120, Cucsa.042030, Cucsa.042230, Cucsa.042500, Cucsa.043500, Cucsa.046280, Cucsa.047540, Cucsa.047550, Cucsa.048130, Cucsa.048840, Cucsa.049040, Cucsa.050070, Cucsa.050250, Cucsa.050780, Cucsa.056050, Cucsa.059080, Cucsa.0…	CUCSA.002560, CUCSA.005240, CUCSA.011460, CUCSA.011540, CUCSA.017040, CUCSA.027640, CUCSA.031480, CUCSA.031960, CUCSA.032370, CUCSA.032450, CUCSA.033920, CUCSA.036100, CUCSA.040120, CUCSA.042030, CUCSA.042230, CUCSA.042500, CUCSA.043500, CUCSA.046280, CUCSA.047540, CUCSA.047550, CUCSA.048130, CUCSA.048840, CUCSA.049040, CUCSA.050070, CUCSA.050250, CUCSA.050780, CUCSA.056050, CUCSA.059080, CUCSA.0…
GO:0042651	thylakoid membrane	281	225	44.47	1e-30	2.896e-29	C	Cucsa.002560, Cucsa.005240, Cucsa.011460, Cucsa.011540, Cucsa.017040, Cucsa.027640, Cucsa.031480, Cucsa.031960, Cucsa.032370, Cucsa.032450, Cucsa.033920, Cucsa.036100, Cucsa.040120, Cucsa.042030, Cucsa.042230, Cucsa.042500, Cucsa.043500, Cucsa.046280, Cucsa.047540, Cucsa.047550, Cucsa.048130, Cucsa.048840, Cucsa.049040, Cucsa.050070, Cucsa.050250, Cucsa.050780, Cucsa.056050, Cucsa.059080, Cucsa.0…	CUCSA.002560, CUCSA.005240, CUCSA.011460, CUCSA.011540, CUCSA.017040, CUCSA.027640, CUCSA.031480, CUCSA.031960, CUCSA.032370, CUCSA.032450, CUCSA.033920, CUCSA.036100, CUCSA.040120, CUCSA.042030, CUCSA.042230, CUCSA.042500, CUCSA.043500, CUCSA.046280, CUCSA.047540, CUCSA.047550, CUCSA.048130, CUCSA.048840, CUCSA.049040, CUCSA.050070, CUCSA.050250, CUCSA.050780, CUCSA.056050, CUCSA.059080, CUCSA.0…
GO:0055035	plastid thylakoid membrane	263	212	41.62	1e-30	2.896e-29	C	Cucsa.002560, Cucsa.005240, Cucsa.011460, Cucsa.011540, Cucsa.017040, Cucsa.027640, Cucsa.031480, Cucsa.031960, Cucsa.032370, Cucsa.032450, Cucsa.036100, Cucsa.040120, Cucsa.042030, Cucsa.042230, Cucsa.042500, Cucsa.043500, Cucsa.046280, Cucsa.047540, Cucsa.047550, Cucsa.048130, Cucsa.048840, Cucsa.049040, Cucsa.050070, Cucsa.056050, Cucsa.059080, Cucsa.061990, Cucsa.065720, Cucsa.067050, Cucsa.0…	CUCSA.002560, CUCSA.005240, CUCSA.011460, CUCSA.011540, CUCSA.017040, CUCSA.027640, CUCSA.031480, CUCSA.031960, CUCSA.032370, CUCSA.032450, CUCSA.036100, CUCSA.040120, CUCSA.042030, CUCSA.042230, CUCSA.042500, CUCSA.043500, CUCSA.046280, CUCSA.047540, CUCSA.047550, CUCSA.048130, CUCSA.048840, CUCSA.049040, CUCSA.050070, CUCSA.056050, CUCSA.059080, CUCSA.061990, CUCSA.065720, CUCSA.067050, CUCSA.0…
GO:0009535	chloroplast thylakoid membrane	261	211	41.3	1e-30	2.896e-29	C	Cucsa.002560, Cucsa.005240, Cucsa.011460, Cucsa.011540, Cucsa.017040, Cucsa.027640, Cucsa.031480, Cucsa.031960, Cucsa.032370, Cucsa.032450, Cucsa.036100, Cucsa.040120, Cucsa.042030, Cucsa.042230, Cucsa.042500, Cucsa.043500, Cucsa.046280, Cucsa.047540, Cucsa.047550, Cucsa.048130, Cucsa.048840, Cucsa.049040, Cucsa.050070, Cucsa.056050, Cucsa.059080, Cucsa.061990, Cucsa.065720, Cucsa.067050, Cucsa.0…	CUCSA.002560, CUCSA.005240, CUCSA.011460, CUCSA.011540, CUCSA.017040, CUCSA.027640, CUCSA.031480, CUCSA.031960, CUCSA.032370, CUCSA.032450, CUCSA.036100, CUCSA.040120, CUCSA.042030, CUCSA.042230, CUCSA.042500, CUCSA.043500, CUCSA.046280, CUCSA.047540, CUCSA.047550, CUCSA.048130, CUCSA.048840, CUCSA.049040, CUCSA.050070, CUCSA.056050, CUCSA.059080, CUCSA.061990, CUCSA.065720, CUCSA.067050, CUCSA.0…
GO:0009532	plastid stroma	502	280	79.44	1e-30	2.896e-29	C	Cucsa.004500, Cucsa.005520, Cucsa.006940, Cucsa.007150, Cucsa.009150, Cucsa.011460, Cucsa.027640, Cucsa.027720, Cucsa.031220, Cucsa.031480, Cucsa.031960, Cucsa.032280, Cucsa.032290, Cucsa.036420, Cucsa.040120, Cucsa.042500, Cucsa.042740, Cucsa.044980, Cucsa.046280, Cucsa.046750, Cucsa.047810, Cucsa.048000, Cucsa.048740, Cucsa.049590, Cucsa.050070, Cucsa.050780, Cucsa.051030, Cucsa.054210, Cucsa.0…	CUCSA.004500, CUCSA.005520, CUCSA.006940, CUCSA.007150, CUCSA.009150, CUCSA.011460, CUCSA.027640, CUCSA.027720, CUCSA.031220, CUCSA.031480, CUCSA.031960, CUCSA.032280, CUCSA.032290, CUCSA.036420, CUCSA.040120, CUCSA.042500, CUCSA.042740, CUCSA.044980, CUCSA.046280, CUCSA.046750, CUCSA.047810, CUCSA.048000, CUCSA.048740, CUCSA.049590, CUCSA.050070, CUCSA.050780, CUCSA.051030, CUCSA.054210, CUCSA.0…
GO:0009570	chloroplast stroma	488	268	77.23	1e-30	2.896e-29	C	Cucsa.004500, Cucsa.005520, Cucsa.006940, Cucsa.007150, Cucsa.009150, Cucsa.011460, Cucsa.027640, Cucsa.031220, Cucsa.031480, Cucsa.031960, Cucsa.032290, Cucsa.036420, Cucsa.040120, Cucsa.042500, Cucsa.042740, Cucsa.044980, Cucsa.046280, Cucsa.046750, Cucsa.047810, Cucsa.048740, Cucsa.049590, Cucsa.050070, Cucsa.050780, Cucsa.051030, Cucsa.054210, Cucsa.055380, Cucsa.057950, Cucsa.058950, Cucsa.0…	CUCSA.004500, CUCSA.005520, CUCSA.006940, CUCSA.007150, CUCSA.009150, CUCSA.011460, CUCSA.027640, CUCSA.031220, CUCSA.031480, CUCSA.031960, CUCSA.032290, CUCSA.036420, CUCSA.040120, CUCSA.042500, CUCSA.042740, CUCSA.044980, CUCSA.046280, CUCSA.046750, CUCSA.047810, CUCSA.048740, CUCSA.049590, CUCSA.050070, CUCSA.050780, CUCSA.051030, CUCSA.054210, CUCSA.055380, CUCSA.057950, CUCSA.058950, CUCSA.0…
GO:0031984	organelle subcompartment	514	263	81.34	1e-30	2.896e-29	C	Cucsa.002560, Cucsa.005240, Cucsa.011460, Cucsa.011540, Cucsa.017040, Cucsa.027640, Cucsa.031480, Cucsa.031960, Cucsa.032310, Cucsa.032370, Cucsa.032450, Cucsa.036100, Cucsa.040120, Cucsa.042030, Cucsa.042230, Cucsa.042500, Cucsa.043500, Cucsa.046280, Cucsa.046490, Cucsa.047540, Cucsa.047550, Cucsa.048130, Cucsa.048840, Cucsa.048960, Cucsa.049040, Cucsa.050070, Cucsa.050780, Cucsa.054210, Cucsa.0…	CUCSA.002560, CUCSA.005240, CUCSA.011460, CUCSA.011540, CUCSA.017040, CUCSA.027640, CUCSA.031480, CUCSA.031960, CUCSA.032310, CUCSA.032370, CUCSA.032450, CUCSA.036100, CUCSA.040120, CUCSA.042030, CUCSA.042230, CUCSA.042500, CUCSA.043500, CUCSA.046280, CUCSA.046490, CUCSA.047540, CUCSA.047550, CUCSA.048130, CUCSA.048840, CUCSA.048960, CUCSA.049040, CUCSA.050070, CUCSA.050780, CUCSA.054210, CUCSA.0…
GO:0009526	plastid envelope	428	232	67.73	1e-30	2.896e-29	C	Cucsa.004500, Cucsa.006940, Cucsa.011460, Cucsa.016440, Cucsa.027400, Cucsa.031220, Cucsa.031960, Cucsa.032370, Cucsa.036420, Cucsa.042230, Cucsa.042740, Cucsa.046490, Cucsa.050070, Cucsa.051030, Cucsa.057950, Cucsa.059080, Cucsa.059760, Cucsa.059810, Cucsa.065540, Cucsa.065870, Cucsa.066930, Cucsa.067110, Cucsa.067140, Cucsa.067170, Cucsa.072660, Cucsa.074330, Cucsa.074740, Cucsa.075840, Cucsa.0…	CUCSA.004500, CUCSA.006940, CUCSA.011460, CUCSA.016440, CUCSA.027400, CUCSA.031220, CUCSA.031960, CUCSA.032370, CUCSA.036420, CUCSA.042230, CUCSA.042740, CUCSA.046490, CUCSA.050070, CUCSA.051030, CUCSA.057950, CUCSA.059080, CUCSA.059760, CUCSA.059810, CUCSA.065540, CUCSA.065870, CUCSA.066930, CUCSA.067110, CUCSA.067140, CUCSA.067170, CUCSA.072660, CUCSA.074330, CUCSA.074740, CUCSA.075840, CUCSA.0…
GO:0009941	chloroplast envelope	412	225	65.2	1e-30	2.896e-29	C	Cucsa.004500, Cucsa.006940, Cucsa.011460, Cucsa.016440, Cucsa.027400, Cucsa.031220, Cucsa.031960, Cucsa.032370, Cucsa.036420, Cucsa.042230, Cucsa.042740, Cucsa.046490, Cucsa.050070, Cucsa.051030, Cucsa.057950, Cucsa.059080, Cucsa.059760, Cucsa.059810, Cucsa.065540, Cucsa.065870, Cucsa.067110, Cucsa.067140, Cucsa.067170, Cucsa.072660, Cucsa.074330, Cucsa.074740, Cucsa.075840, Cucsa.077410, Cucsa.0…	CUCSA.004500, CUCSA.006940, CUCSA.011460, CUCSA.016440, CUCSA.027400, CUCSA.031220, CUCSA.031960, CUCSA.032370, CUCSA.036420, CUCSA.042230, CUCSA.042740, CUCSA.046490, CUCSA.050070, CUCSA.051030, CUCSA.057950, CUCSA.059080, CUCSA.059760, CUCSA.059810, CUCSA.065540, CUCSA.065870, CUCSA.067110, CUCSA.067140, CUCSA.067170, CUCSA.072660, CUCSA.074330, CUCSA.074740, CUCSA.075840, CUCSA.077410, CUCSA.0…
GO:0031967	organelle envelope	619	241	97.96	1e-30	2.896e-29	C	Cucsa.004500, Cucsa.006940, Cucsa.011460, Cucsa.016440, Cucsa.027400, Cucsa.031220, Cucsa.031960, Cucsa.032370, Cucsa.036420, Cucsa.042230, Cucsa.042740, Cucsa.046490, Cucsa.049000, Cucsa.050070, Cucsa.051030, Cucsa.057950, Cucsa.059080, Cucsa.059760, Cucsa.059810, Cucsa.065540, Cucsa.065870, Cucsa.066930, Cucsa.067110, Cucsa.067140, Cucsa.067170, Cucsa.072660, Cucsa.074330, Cucsa.074740, Cucsa.0…	CUCSA.004500, CUCSA.006940, CUCSA.011460, CUCSA.016440, CUCSA.027400, CUCSA.031220, CUCSA.031960, CUCSA.032370, CUCSA.036420, CUCSA.042230, CUCSA.042740, CUCSA.046490, CUCSA.049000, CUCSA.050070, CUCSA.051030, CUCSA.057950, CUCSA.059080, CUCSA.059760, CUCSA.059810, CUCSA.065540, CUCSA.065870, CUCSA.066930, CUCSA.067110, CUCSA.067140, CUCSA.067170, CUCSA.072660, CUCSA.074330, CUCSA.074740, CUCSA.0…
GO:0031975	envelope	620	241	98.12	1e-30	2.896e-29	C	Cucsa.004500, Cucsa.006940, Cucsa.011460, Cucsa.016440, Cucsa.027400, Cucsa.031220, Cucsa.031960, Cucsa.032370, Cucsa.036420, Cucsa.042230, Cucsa.042740, Cucsa.046490, Cucsa.049000, Cucsa.050070, Cucsa.051030, Cucsa.057950, Cucsa.059080, Cucsa.059760, Cucsa.059810, Cucsa.065540, Cucsa.065870, Cucsa.066930, Cucsa.067110, Cucsa.067140, Cucsa.067170, Cucsa.072660, Cucsa.074330, Cucsa.074740, Cucsa.0…	CUCSA.004500, CUCSA.006940, CUCSA.011460, CUCSA.016440, CUCSA.027400, CUCSA.031220, CUCSA.031960, CUCSA.032370, CUCSA.036420, CUCSA.042230, CUCSA.042740, CUCSA.046490, CUCSA.049000, CUCSA.050070, CUCSA.051030, CUCSA.057950, CUCSA.059080, CUCSA.059760, CUCSA.059810, CUCSA.065540, CUCSA.065870, CUCSA.066930, CUCSA.067110, CUCSA.067140, CUCSA.067170, CUCSA.072660, CUCSA.074330, CUCSA.074740, CUCSA.0…
GO:0009521	photosystem	62	54	9.81	1e-30	2.896e-29	C	Cucsa.002560, Cucsa.005240, Cucsa.040120, Cucsa.042230, Cucsa.047540, Cucsa.047550, Cucsa.048130, Cucsa.050250, Cucsa.061990, Cucsa.067110, Cucsa.074470, Cucsa.075700, Cucsa.079130, Cucsa.086350, Cucsa.100400, Cucsa.100880, Cucsa.101900, Cucsa.112850, Cucsa.117230, Cucsa.118220, Cucsa.133180, Cucsa.141580, Cucsa.141900, Cucsa.161970, Cucsa.168030, Cucsa.173440, Cucsa.178170, Cucsa.178540, Cucsa.1…	CUCSA.002560, CUCSA.005240, CUCSA.040120, CUCSA.042230, CUCSA.047540, CUCSA.047550, CUCSA.048130, CUCSA.050250, CUCSA.061990, CUCSA.067110, CUCSA.074470, CUCSA.075700, CUCSA.079130, CUCSA.086350, CUCSA.100400, CUCSA.100880, CUCSA.101900, CUCSA.112850, CUCSA.117230, CUCSA.118220, CUCSA.133180, CUCSA.141580, CUCSA.141900, CUCSA.161970, CUCSA.168030, CUCSA.173440, CUCSA.178170, CUCSA.178540, CUCSA.1…
GO:0043227	membrane-bounded organelle	5061	1021	800.93	1e-30	2.896e-29	C	Cucsa.002320, Cucsa.002560, Cucsa.004500, Cucsa.005170, Cucsa.005240, Cucsa.005520, Cucsa.006940, Cucsa.007150, Cucsa.007390, Cucsa.009150, Cucsa.009190, Cucsa.011370, Cucsa.011460, Cucsa.011540, Cucsa.011560, Cucsa.012210, Cucsa.012930, Cucsa.012950, Cucsa.016370, Cucsa.016440, Cucsa.016480, Cucsa.017040, Cucsa.017410, Cucsa.018150, Cucsa.018420, Cucsa.021710, Cucsa.024050, Cucsa.024080, Cucsa.0…	CUCSA.002320, CUCSA.002560, CUCSA.004500, CUCSA.005170, CUCSA.005240, CUCSA.005520, CUCSA.006940, CUCSA.007150, CUCSA.007390, CUCSA.009150, CUCSA.009190, CUCSA.011370, CUCSA.011460, CUCSA.011540, CUCSA.011560, CUCSA.012210, CUCSA.012930, CUCSA.012950, CUCSA.016370, CUCSA.016440, CUCSA.016480, CUCSA.017040, CUCSA.017410, CUCSA.018150, CUCSA.018420, CUCSA.021710, CUCSA.024050, CUCSA.024080, CUCSA.0…
GO:0044422	organelle part	2411	578	381.55	1e-30	2.896e-29	C	Cucsa.002560, Cucsa.004500, Cucsa.005240, Cucsa.005520, Cucsa.006940, Cucsa.007150, Cucsa.009150, Cucsa.011460, Cucsa.011540, Cucsa.016440, Cucsa.017040, Cucsa.027400, Cucsa.027640, Cucsa.027720, Cucsa.031220, Cucsa.031480, Cucsa.031960, Cucsa.032280, Cucsa.032290, Cucsa.032310, Cucsa.032370, Cucsa.032450, Cucsa.036100, Cucsa.036420, Cucsa.040120, Cucsa.042030, Cucsa.042230, Cucsa.042500, Cucsa.0…	CUCSA.002560, CUCSA.004500, CUCSA.005240, CUCSA.005520, CUCSA.006940, CUCSA.007150, CUCSA.009150, CUCSA.011460, CUCSA.011540, CUCSA.016440, CUCSA.017040, CUCSA.027400, CUCSA.027640, CUCSA.027720, CUCSA.031220, CUCSA.031480, CUCSA.031960, CUCSA.032280, CUCSA.032290, CUCSA.032310, CUCSA.032370, CUCSA.032450, CUCSA.036100, CUCSA.036420, CUCSA.040120, CUCSA.042030, CUCSA.042230, CUCSA.042500, CUCSA.0…
GO:0043231	intracellular membrane-bounded organelle	5057	1019	800.29	1e-30	2.896e-29	C	Cucsa.002320, Cucsa.002560, Cucsa.004500, Cucsa.005170, Cucsa.005240, Cucsa.005520, Cucsa.006940, Cucsa.007150, Cucsa.007390, Cucsa.009150, Cucsa.009190, Cucsa.011370, Cucsa.011460, Cucsa.011540, Cucsa.011560, Cucsa.012210, Cucsa.012930, Cucsa.012950, Cucsa.016370, Cucsa.016440, Cucsa.016480, Cucsa.017040, Cucsa.017410, Cucsa.018150, Cucsa.018420, Cucsa.021710, Cucsa.024050, Cucsa.024080, Cucsa.0…	CUCSA.002320, CUCSA.002560, CUCSA.004500, CUCSA.005170, CUCSA.005240, CUCSA.005520, CUCSA.006940, CUCSA.007150, CUCSA.007390, CUCSA.009150, CUCSA.009190, CUCSA.011370, CUCSA.011460, CUCSA.011540, CUCSA.011560, CUCSA.012210, CUCSA.012930, CUCSA.012950, CUCSA.016370, CUCSA.016440, CUCSA.016480, CUCSA.017040, CUCSA.017410, CUCSA.018150, CUCSA.018420, CUCSA.021710, CUCSA.024050, CUCSA.024080, CUCSA.0…
GO:0044446	intracellular organelle part	2409	576	381.24	1e-30	2.896e-29	C	Cucsa.002560, Cucsa.004500, Cucsa.005240, Cucsa.005520, Cucsa.006940, Cucsa.007150, Cucsa.009150, Cucsa.011460, Cucsa.011540, Cucsa.016440, Cucsa.017040, Cucsa.027400, Cucsa.027640, Cucsa.027720, Cucsa.031220, Cucsa.031480, Cucsa.031960, Cucsa.032280, Cucsa.032290, Cucsa.032310, Cucsa.032370, Cucsa.032450, Cucsa.036100, Cucsa.036420, Cucsa.040120, Cucsa.042030, Cucsa.042230, Cucsa.042500, Cucsa.0…	CUCSA.002560, CUCSA.004500, CUCSA.005240, CUCSA.005520, CUCSA.006940, CUCSA.007150, CUCSA.009150, CUCSA.011460, CUCSA.011540, CUCSA.016440, CUCSA.017040, CUCSA.027400, CUCSA.027640, CUCSA.027720, CUCSA.031220, CUCSA.031480, CUCSA.031960, CUCSA.032280, CUCSA.032290, CUCSA.032310, CUCSA.032370, CUCSA.032450, CUCSA.036100, CUCSA.036420, CUCSA.040120, CUCSA.042030, CUCSA.042230, CUCSA.042500, CUCSA.0…
GO:0009523	photosystem II	46	41	7.28	5.8e-28	1.612e-26	C	Cucsa.002560, Cucsa.005240, Cucsa.040120, Cucsa.047540, Cucsa.047550, Cucsa.050250, Cucsa.067110, Cucsa.074470, Cucsa.075700, Cucsa.079130, Cucsa.086350, Cucsa.100400, Cucsa.101900, Cucsa.112850, Cucsa.117230, Cucsa.118220, Cucsa.133180, Cucsa.141580, Cucsa.141900, Cucsa.161970, Cucsa.168030, Cucsa.173440, Cucsa.179820, Cucsa.179900, Cucsa.180670, Cucsa.192480, Cucsa.197770, Cucsa.207420, Cucsa.2…	CUCSA.002560, CUCSA.005240, CUCSA.040120, CUCSA.047540, CUCSA.047550, CUCSA.050250, CUCSA.067110, CUCSA.074470, CUCSA.075700, CUCSA.079130, CUCSA.086350, CUCSA.100400, CUCSA.101900, CUCSA.112850, CUCSA.117230, CUCSA.118220, CUCSA.133180, CUCSA.141580, CUCSA.141900, CUCSA.161970, CUCSA.168030, CUCSA.173440, CUCSA.179820, CUCSA.179900, CUCSA.180670, CUCSA.192480, CUCSA.197770, CUCSA.207420, CUCSA.2…
GO:0031977	thylakoid lumen	49	41	7.75	1.2e-25	3.208e-24	C	Cucsa.002560, Cucsa.005240, Cucsa.011540, Cucsa.017040, Cucsa.032310, Cucsa.048960, Cucsa.074580, Cucsa.079130, Cucsa.086350, Cucsa.091810, Cucsa.095420, Cucsa.095730, Cucsa.100880, Cucsa.101900, Cucsa.104610, Cucsa.116500, Cucsa.124650, Cucsa.128310, Cucsa.132190, Cucsa.132690, Cucsa.136180, Cucsa.147810, Cucsa.161970, Cucsa.168030, Cucsa.179900, Cucsa.180670, Cucsa.195680, Cucsa.207420, Cucsa.2…	CUCSA.002560, CUCSA.005240, CUCSA.011540, CUCSA.017040, CUCSA.032310, CUCSA.048960, CUCSA.074580, CUCSA.079130, CUCSA.086350, CUCSA.091810, CUCSA.095420, CUCSA.095730, CUCSA.100880, CUCSA.101900, CUCSA.104610, CUCSA.116500, CUCSA.124650, CUCSA.128310, CUCSA.132190, CUCSA.132690, CUCSA.136180, CUCSA.147810, CUCSA.161970, CUCSA.168030, CUCSA.179900, CUCSA.180670, CUCSA.195680, CUCSA.207420, CUCSA.2…
GO:0043226	organelle	5431	1037	859.48	3.1e-23	7.980e-22	C	Cucsa.002320, Cucsa.002560, Cucsa.004500, Cucsa.005170, Cucsa.005240, Cucsa.005520, Cucsa.006940, Cucsa.007150, Cucsa.007390, Cucsa.009150, Cucsa.009190, Cucsa.011370, Cucsa.011460, Cucsa.011540, Cucsa.011560, Cucsa.012210, Cucsa.012930, Cucsa.012950, Cucsa.016370, Cucsa.016440, Cucsa.016480, Cucsa.017040, Cucsa.017410, Cucsa.018150, Cucsa.018420, Cucsa.021710, Cucsa.024050, Cucsa.024080, Cucsa.0…	CUCSA.002320, CUCSA.002560, CUCSA.004500, CUCSA.005170, CUCSA.005240, CUCSA.005520, CUCSA.006940, CUCSA.007150, CUCSA.007390, CUCSA.009150, CUCSA.009190, CUCSA.011370, CUCSA.011460, CUCSA.011540, CUCSA.011560, CUCSA.012210, CUCSA.012930, CUCSA.012950, CUCSA.016370, CUCSA.016440, CUCSA.016480, CUCSA.017040, CUCSA.017410, CUCSA.018150, CUCSA.018420, CUCSA.021710, CUCSA.024050, CUCSA.024080, CUCSA.0…
GO:0043229	intracellular organelle	5424	1035	858.37	5.2e-23	1.291e-21	C	Cucsa.002320, Cucsa.002560, Cucsa.004500, Cucsa.005170, Cucsa.005240, Cucsa.005520, Cucsa.006940, Cucsa.007150, Cucsa.007390, Cucsa.009150, Cucsa.009190, Cucsa.011370, Cucsa.011460, Cucsa.011540, Cucsa.011560, Cucsa.012210, Cucsa.012930, Cucsa.012950, Cucsa.016370, Cucsa.016440, Cucsa.016480, Cucsa.017040, Cucsa.017410, Cucsa.018150, Cucsa.018420, Cucsa.021710, Cucsa.024050, Cucsa.024080, Cucsa.0…	CUCSA.002320, CUCSA.002560, CUCSA.004500, CUCSA.005170, CUCSA.005240, CUCSA.005520, CUCSA.006940, CUCSA.007150, CUCSA.007390, CUCSA.009150, CUCSA.009190, CUCSA.011370, CUCSA.011460, CUCSA.011540, CUCSA.011560, CUCSA.012210, CUCSA.012930, CUCSA.012950, CUCSA.016370, CUCSA.016440, CUCSA.016480, CUCSA.017040, CUCSA.017410, CUCSA.018150, CUCSA.018420, CUCSA.021710, CUCSA.024050, CUCSA.024080, CUCSA.0…
GO:0009522	photosystem I	34	31	5.38	4.3e-22	1.031e-20	C	Cucsa.042230, Cucsa.047540, Cucsa.047550, Cucsa.048130, Cucsa.061990, Cucsa.067110, Cucsa.074470, Cucsa.075700, Cucsa.100400, Cucsa.100880, Cucsa.112850, Cucsa.118220, Cucsa.141900, Cucsa.178170, Cucsa.178540, Cucsa.192480, Cucsa.197770, Cucsa.212260, Cucsa.219060, Cucsa.232950, Cucsa.235110, Cucsa.236610, Cucsa.237870, Cucsa.254240, Cucsa.272510, Cucsa.275480, Cucsa.319700, Cucsa.349790, Cucsa.3…	CUCSA.042230, CUCSA.047540, CUCSA.047550, CUCSA.048130, CUCSA.061990, CUCSA.067110, CUCSA.074470, CUCSA.075700, CUCSA.100400, CUCSA.100880, CUCSA.112850, CUCSA.118220, CUCSA.141900, CUCSA.178170, CUCSA.178540, CUCSA.192480, CUCSA.197770, CUCSA.212260, CUCSA.219060, CUCSA.232950, CUCSA.235110, CUCSA.236610, CUCSA.237870, CUCSA.254240, CUCSA.272510, CUCSA.275480, CUCSA.319700, CUCSA.349790, CUCSA.3…
GO:0009543	chloroplast thylakoid lumen	38	33	6.01	6.3e-22	1.412e-20	C	Cucsa.002560, Cucsa.005240, Cucsa.011540, Cucsa.032310, Cucsa.048960, Cucsa.074580, Cucsa.079130, Cucsa.086350, Cucsa.091810, Cucsa.095420, Cucsa.095730, Cucsa.100880, Cucsa.101900, Cucsa.104610, Cucsa.124650, Cucsa.128310, Cucsa.132190, Cucsa.136180, Cucsa.147810, Cucsa.168030, Cucsa.179900, Cucsa.180670, Cucsa.207420, Cucsa.212480, Cucsa.259700, Cucsa.267240, Cucsa.272310, Cucsa.311620, Cucsa.3…	CUCSA.002560, CUCSA.005240, CUCSA.011540, CUCSA.032310, CUCSA.048960, CUCSA.074580, CUCSA.079130, CUCSA.086350, CUCSA.091810, CUCSA.095420, CUCSA.095730, CUCSA.100880, CUCSA.101900, CUCSA.104610, CUCSA.124650, CUCSA.128310, CUCSA.132190, CUCSA.136180, CUCSA.147810, CUCSA.168030, CUCSA.179900, CUCSA.180670, CUCSA.207420, CUCSA.212480, CUCSA.259700, CUCSA.267240, CUCSA.272310, CUCSA.311620, CUCSA.3…
GO:0031978	plastid thylakoid lumen	38	33	6.01	6.3e-22	1.412e-20	C	Cucsa.002560, Cucsa.005240, Cucsa.011540, Cucsa.032310, Cucsa.048960, Cucsa.074580, Cucsa.079130, Cucsa.086350, Cucsa.091810, Cucsa.095420, Cucsa.095730, Cucsa.100880, Cucsa.101900, Cucsa.104610, Cucsa.124650, Cucsa.128310, Cucsa.132190, Cucsa.136180, Cucsa.147810, Cucsa.168030, Cucsa.179900, Cucsa.180670, Cucsa.207420, Cucsa.212480, Cucsa.259700, Cucsa.267240, Cucsa.272310, Cucsa.311620, Cucsa.3…	CUCSA.002560, CUCSA.005240, CUCSA.011540, CUCSA.032310, CUCSA.048960, CUCSA.074580, CUCSA.079130, CUCSA.086350, CUCSA.091810, CUCSA.095420, CUCSA.095730, CUCSA.100880, CUCSA.101900, CUCSA.104610, CUCSA.124650, CUCSA.128310, CUCSA.132190, CUCSA.136180, CUCSA.147810, CUCSA.168030, CUCSA.179900, CUCSA.180670, CUCSA.207420, CUCSA.212480, CUCSA.259700, CUCSA.267240, CUCSA.272310, CUCSA.311620, CUCSA.3…
GO:0044444	cytoplasmic part	4234	840	670.05	3.8e-21	8.253e-20	C	Cucsa.002320, Cucsa.002560, Cucsa.004500, Cucsa.005170, Cucsa.005240, Cucsa.005520, Cucsa.006940, Cucsa.007150, Cucsa.007390, Cucsa.009150, Cucsa.009190, Cucsa.011460, Cucsa.011540, Cucsa.011560, Cucsa.012950, Cucsa.016440, Cucsa.016570, Cucsa.017040, Cucsa.018150, Cucsa.020770, Cucsa.021710, Cucsa.024050, Cucsa.024080, Cucsa.025290, Cucsa.027400, Cucsa.027550, Cucsa.027640, Cucsa.027720, Cucsa.0…	CUCSA.002320, CUCSA.002560, CUCSA.004500, CUCSA.005170, CUCSA.005240, CUCSA.005520, CUCSA.006940, CUCSA.007150, CUCSA.007390, CUCSA.009150, CUCSA.009190, CUCSA.011460, CUCSA.011540, CUCSA.011560, CUCSA.012950, CUCSA.016440, CUCSA.016570, CUCSA.017040, CUCSA.018150, CUCSA.020770, CUCSA.021710, CUCSA.024050, CUCSA.024080, CUCSA.025290, CUCSA.027400, CUCSA.027550, CUCSA.027640, CUCSA.027720, CUCSA.0…
GO:0005737	cytoplasm	4568	883	722.91	7.8e-19	1.643e-17	C	Cucsa.002320, Cucsa.002560, Cucsa.004500, Cucsa.005170, Cucsa.005240, Cucsa.005520, Cucsa.006310, Cucsa.006940, Cucsa.007150, Cucsa.007390, Cucsa.009150, Cucsa.009190, Cucsa.011460, Cucsa.011540, Cucsa.011560, Cucsa.012210, Cucsa.012950, Cucsa.016440, Cucsa.016570, Cucsa.017040, Cucsa.018150, Cucsa.018420, Cucsa.020770, Cucsa.021710, Cucsa.024050, Cucsa.024080, Cucsa.025290, Cucsa.027400, Cucsa.0…	CUCSA.002320, CUCSA.002560, CUCSA.004500, CUCSA.005170, CUCSA.005240, CUCSA.005520, CUCSA.006310, CUCSA.006940, CUCSA.007150, CUCSA.007390, CUCSA.009150, CUCSA.009190, CUCSA.011460, CUCSA.011540, CUCSA.011560, CUCSA.012210, CUCSA.012950, CUCSA.016440, CUCSA.016570, CUCSA.017040, CUCSA.018150, CUCSA.018420, CUCSA.020770, CUCSA.021710, CUCSA.024050, CUCSA.024080, CUCSA.025290, CUCSA.027400, CUCSA.0…
GO:0010287	plastoglobule	53	35	8.39	2.3e-16	4.701e-15	C	Cucsa.007150, Cucsa.027640, Cucsa.061990, Cucsa.096480, Cucsa.100400, Cucsa.101900, Cucsa.109120, Cucsa.112550, Cucsa.132760, Cucsa.136160, Cucsa.137370, Cucsa.178170, Cucsa.178540, Cucsa.197770, Cucsa.212260, Cucsa.236610, Cucsa.237870, Cucsa.242700, Cucsa.255550, Cucsa.258950, Cucsa.275480, Cucsa.280620, Cucsa.302360, Cucsa.322030, Cucsa.325820, Cucsa.347510, Cucsa.353760, Cucsa.353920, Cucsa.3…	CUCSA.007150, CUCSA.027640, CUCSA.061990, CUCSA.096480, CUCSA.100400, CUCSA.101900, CUCSA.109120, CUCSA.112550, CUCSA.132760, CUCSA.136160, CUCSA.137370, CUCSA.178170, CUCSA.178540, CUCSA.197770, CUCSA.212260, CUCSA.236610, CUCSA.237870, CUCSA.242700, CUCSA.255550, CUCSA.258950, CUCSA.275480, CUCSA.280620, CUCSA.302360, CUCSA.322030, CUCSA.325820, CUCSA.347510, CUCSA.353760, CUCSA.353920, CUCSA.3…
GO:0009295	nucleoid	32	25	5.06	8.8e-15	1.747e-13	C	Cucsa.005170, Cucsa.005520, Cucsa.011460, Cucsa.027720, Cucsa.032280, Cucsa.048000, Cucsa.066940, Cucsa.095400, Cucsa.096100, Cucsa.098120, Cucsa.125500, Cucsa.134610, Cucsa.138920, Cucsa.157490, Cucsa.163650, Cucsa.176030, Cucsa.196490, Cucsa.256360, Cucsa.273030, Cucsa.285770, Cucsa.303230, Cucsa.349790, Cucsa.357220, Cucsa.357500, Cucsa.358980	CUCSA.005170, CUCSA.005520, CUCSA.011460, CUCSA.027720, CUCSA.032280, CUCSA.048000, CUCSA.066940, CUCSA.095400, CUCSA.096100, CUCSA.098120, CUCSA.125500, CUCSA.134610, CUCSA.138920, CUCSA.157490, CUCSA.163650, CUCSA.176030, CUCSA.196490, CUCSA.256360, CUCSA.273030, CUCSA.285770, CUCSA.303230, CUCSA.349790, CUCSA.357220, CUCSA.357500, CUCSA.358980
GO:0005622	intracellular	6339	1125	1003.18	1e-12	1.931e-11	C	Cucsa.002320, Cucsa.002560, Cucsa.004500, Cucsa.005170, Cucsa.005240, Cucsa.005520, Cucsa.006310, Cucsa.006940, Cucsa.007150, Cucsa.007390, Cucsa.009150, Cucsa.009190, Cucsa.011370, Cucsa.011460, Cucsa.011540, Cucsa.011560, Cucsa.012210, Cucsa.012930, Cucsa.012950, Cucsa.016370, Cucsa.016440, Cucsa.016480, Cucsa.016570, Cucsa.017040, Cucsa.017410, Cucsa.018150, Cucsa.018420, Cucsa.020770, Cucsa.0…	CUCSA.002320, CUCSA.002560, CUCSA.004500, CUCSA.005170, CUCSA.005240, CUCSA.005520, CUCSA.006310, CUCSA.006940, CUCSA.007150, CUCSA.007390, CUCSA.009150, CUCSA.009190, CUCSA.011370, CUCSA.011460, CUCSA.011540, CUCSA.011560, CUCSA.012210, CUCSA.012930, CUCSA.012950, CUCSA.016370, CUCSA.016440, CUCSA.016480, CUCSA.016570, CUCSA.017040, CUCSA.017410, CUCSA.018150, CUCSA.018420, CUCSA.020770, CUCSA.0…
GO:0009654	photosystem II oxygen evolving complex	17	16	2.69	2.1e-12	3.945e-11	C	Cucsa.002560, Cucsa.005240, Cucsa.050250, Cucsa.079130, Cucsa.086350, Cucsa.101900, Cucsa.161970, Cucsa.168030, Cucsa.173440, Cucsa.179820, Cucsa.179900, Cucsa.180670, Cucsa.207420, Cucsa.259150, Cucsa.267240, Cucsa.348850	CUCSA.002560, CUCSA.005240, CUCSA.050250, CUCSA.079130, CUCSA.086350, CUCSA.101900, CUCSA.161970, CUCSA.168030, CUCSA.173440, CUCSA.179820, CUCSA.179900, CUCSA.180670, CUCSA.207420, CUCSA.259150, CUCSA.267240, CUCSA.348850
GO:0044424	intracellular part	6167	1097	975.96	2.4e-12	4.389e-11	C	Cucsa.002320, Cucsa.002560, Cucsa.004500, Cucsa.005170, Cucsa.005240, Cucsa.005520, Cucsa.006310, Cucsa.006940, Cucsa.007150, Cucsa.007390, Cucsa.009150, Cucsa.009190, Cucsa.011370, Cucsa.011460, Cucsa.011540, Cucsa.011560, Cucsa.012210, Cucsa.012930, Cucsa.012950, Cucsa.016370, Cucsa.016440, Cucsa.016480, Cucsa.016570, Cucsa.017040, Cucsa.017410, Cucsa.018150, Cucsa.018420, Cucsa.020770, Cucsa.0…	CUCSA.002320, CUCSA.002560, CUCSA.004500, CUCSA.005170, CUCSA.005240, CUCSA.005520, CUCSA.006310, CUCSA.006940, CUCSA.007150, CUCSA.007390, CUCSA.009150, CUCSA.009190, CUCSA.011370, CUCSA.011460, CUCSA.011540, CUCSA.011560, CUCSA.012210, CUCSA.012930, CUCSA.012950, CUCSA.016370, CUCSA.016440, CUCSA.016480, CUCSA.016570, CUCSA.017040, CUCSA.017410, CUCSA.018150, CUCSA.018420, CUCSA.020770, CUCSA.0…
GO:0042646	plastid nucleoid	26	20	4.11	7.7e-12	1.372e-10	C	Cucsa.005520, Cucsa.027720, Cucsa.032280, Cucsa.048000, Cucsa.066940, Cucsa.095400, Cucsa.096100, Cucsa.098120, Cucsa.125500, Cucsa.134610, Cucsa.138920, Cucsa.157490, Cucsa.163650, Cucsa.176030, Cucsa.256360, Cucsa.285770, Cucsa.349790, Cucsa.357220, Cucsa.357500, Cucsa.358980	CUCSA.005520, CUCSA.027720, CUCSA.032280, CUCSA.048000, CUCSA.066940, CUCSA.095400, CUCSA.096100, CUCSA.098120, CUCSA.125500, CUCSA.134610, CUCSA.138920, CUCSA.157490, CUCSA.163650, CUCSA.176030, CUCSA.256360, CUCSA.285770, CUCSA.349790, CUCSA.357220, CUCSA.357500, CUCSA.358980
GO:0010319	stromule	29	21	4.59	1.6e-11	2.780e-10	C	Cucsa.031960, Cucsa.059760, Cucsa.066930, Cucsa.103800, Cucsa.112910, Cucsa.116500, Cucsa.136160, Cucsa.142220, Cucsa.143430, Cucsa.148030, Cucsa.149770, Cucsa.177430, Cucsa.241630, Cucsa.272110, Cucsa.272290, Cucsa.286040, Cucsa.306870, Cucsa.339710, Cucsa.353920, Cucsa.358070, Cucsa.365910	CUCSA.031960, CUCSA.059760, CUCSA.066930, CUCSA.103800, CUCSA.112910, CUCSA.116500, CUCSA.136160, CUCSA.142220, CUCSA.143430, CUCSA.148030, CUCSA.149770, CUCSA.177430, CUCSA.241630, CUCSA.272110, CUCSA.272290, CUCSA.286040, CUCSA.306870, CUCSA.339710, CUCSA.353920, CUCSA.358070, CUCSA.365910
GO:0009508	plastid chromosome	15	14	2.37	7.5e-11	1.271e-09	C	Cucsa.005520, Cucsa.027720, Cucsa.032280, Cucsa.048000, Cucsa.066940, Cucsa.095400, Cucsa.096100, Cucsa.098120, Cucsa.125500, Cucsa.134610, Cucsa.138920, Cucsa.157490, Cucsa.256360, Cucsa.349790	CUCSA.005520, CUCSA.027720, CUCSA.032280, CUCSA.048000, CUCSA.066940, CUCSA.095400, CUCSA.096100, CUCSA.098120, CUCSA.125500, CUCSA.134610, CUCSA.138920, CUCSA.157490, CUCSA.256360, CUCSA.349790
GO:0048046	apoplast	191	65	30.23	3.1e-10	5.130e-09	C	Cucsa.002240, Cucsa.002250, Cucsa.031960, Cucsa.036100, Cucsa.043950, Cucsa.045190, Cucsa.047810, Cucsa.055380, Cucsa.065390, Cucsa.066930, Cucsa.075840, Cucsa.085690, Cucsa.086350, Cucsa.092380, Cucsa.100080, Cucsa.103800, Cucsa.104920, Cucsa.106070, Cucsa.106630, Cucsa.109120, Cucsa.112910, Cucsa.116730, Cucsa.124400, Cucsa.129590, Cucsa.136160, Cucsa.136790, Cucsa.137370, Cucsa.141690, Cucsa.1…	CUCSA.002240, CUCSA.002250, CUCSA.031960, CUCSA.036100, CUCSA.043950, CUCSA.045190, CUCSA.047810, CUCSA.055380, CUCSA.065390, CUCSA.066930, CUCSA.075840, CUCSA.085690, CUCSA.086350, CUCSA.092380, CUCSA.100080, CUCSA.103800, CUCSA.104920, CUCSA.106070, CUCSA.106630, CUCSA.109120, CUCSA.112910, CUCSA.116730, CUCSA.124400, CUCSA.129590, CUCSA.136160, CUCSA.136790, CUCSA.137370, CUCSA.141690, CUCSA.1…
GO:0000229	cytoplasmic chromosome	16	14	2.53	5.1e-10	8.243e-09	C	Cucsa.005520, Cucsa.027720, Cucsa.032280, Cucsa.048000, Cucsa.066940, Cucsa.095400, Cucsa.096100, Cucsa.098120, Cucsa.125500, Cucsa.134610, Cucsa.138920, Cucsa.157490, Cucsa.256360, Cucsa.349790	CUCSA.005520, CUCSA.027720, CUCSA.032280, CUCSA.048000, CUCSA.066940, CUCSA.095400, CUCSA.096100, CUCSA.098120, CUCSA.125500, CUCSA.134610, CUCSA.138920, CUCSA.157490, CUCSA.256360, CUCSA.349790
GO:0098796	membrane protein complex	259	79	40.99	1.5e-09	2.369e-08	C	Cucsa.002560, Cucsa.005240, Cucsa.040120, Cucsa.042230, Cucsa.047540, Cucsa.047550, Cucsa.048130, Cucsa.049000, Cucsa.050250, Cucsa.061990, Cucsa.067110, Cucsa.067140, Cucsa.074470, Cucsa.075700, Cucsa.079130, Cucsa.085810, Cucsa.086350, Cucsa.100400, Cucsa.100880, Cucsa.101900, Cucsa.105910, Cucsa.107980, Cucsa.111820, Cucsa.112850, Cucsa.114990, Cucsa.117230, Cucsa.118220, Cucsa.121800, Cucsa.1…	CUCSA.002560, CUCSA.005240, CUCSA.040120, CUCSA.042230, CUCSA.047540, CUCSA.047550, CUCSA.048130, CUCSA.049000, CUCSA.050250, CUCSA.061990, CUCSA.067110, CUCSA.067140, CUCSA.074470, CUCSA.075700, CUCSA.079130, CUCSA.085810, CUCSA.086350, CUCSA.100400, CUCSA.100880, CUCSA.101900, CUCSA.105910, CUCSA.107980, CUCSA.111820, CUCSA.112850, CUCSA.114990, CUCSA.117230, CUCSA.118220, CUCSA.121800, CUCSA.1…
GO:0044464	cell part	7128	1222	1128.04	3.2e-09	4.942e-08	C	Cucsa.002240, Cucsa.002250, Cucsa.002320, Cucsa.002560, Cucsa.004500, Cucsa.005170, Cucsa.005240, Cucsa.005520, Cucsa.006310, Cucsa.006940, Cucsa.007150, Cucsa.007390, Cucsa.009150, Cucsa.009190, Cucsa.010910, Cucsa.011370, Cucsa.011460, Cucsa.011540, Cucsa.011560, Cucsa.012210, Cucsa.012930, Cucsa.012950, Cucsa.016370, Cucsa.016440, Cucsa.016480, Cucsa.016570, Cucsa.017040, Cucsa.017410, Cucsa.0…	CUCSA.002240, CUCSA.002250, CUCSA.002320, CUCSA.002560, CUCSA.004500, CUCSA.005170, CUCSA.005240, CUCSA.005520, CUCSA.006310, CUCSA.006940, CUCSA.007150, CUCSA.007390, CUCSA.009150, CUCSA.009190, CUCSA.010910, CUCSA.011370, CUCSA.011460, CUCSA.011540, CUCSA.011560, CUCSA.012210, CUCSA.012930, CUCSA.012950, CUCSA.016370, CUCSA.016440, CUCSA.016480, CUCSA.016570, CUCSA.017040, CUCSA.017410, CUCSA.0…
GO:0009528	plastid inner membrane	44	24	6.96	3.6e-09	5.439e-08	C	Cucsa.059080, Cucsa.072660, Cucsa.097960, Cucsa.106650, Cucsa.114910, Cucsa.120750, Cucsa.142540, Cucsa.148030, Cucsa.149780, Cucsa.156930, Cucsa.173420, Cucsa.175810, Cucsa.176680, Cucsa.184610, Cucsa.184720, Cucsa.188130, Cucsa.193090, Cucsa.198350, Cucsa.253260, Cucsa.256120, Cucsa.258430, Cucsa.259480, Cucsa.356610, Cucsa.385380	CUCSA.059080, CUCSA.072660, CUCSA.097960, CUCSA.106650, CUCSA.114910, CUCSA.120750, CUCSA.142540, CUCSA.148030, CUCSA.149780, CUCSA.156930, CUCSA.173420, CUCSA.175810, CUCSA.176680, CUCSA.184610, CUCSA.184720, CUCSA.188130, CUCSA.193090, CUCSA.198350, CUCSA.253260, CUCSA.256120, CUCSA.258430, CUCSA.259480, CUCSA.356610, CUCSA.385380
GO:0009706	chloroplast inner membrane	41	23	6.49	3.7e-09	5.471e-08	C	Cucsa.059080, Cucsa.072660, Cucsa.097960, Cucsa.106650, Cucsa.114910, Cucsa.120750, Cucsa.142540, Cucsa.149780, Cucsa.156930, Cucsa.173420, Cucsa.175810, Cucsa.176680, Cucsa.184610, Cucsa.184720, Cucsa.188130, Cucsa.193090, Cucsa.198350, Cucsa.253260, Cucsa.256120, Cucsa.258430, Cucsa.259480, Cucsa.356610, Cucsa.385380	CUCSA.059080, CUCSA.072660, CUCSA.097960, CUCSA.106650, CUCSA.114910, CUCSA.120750, CUCSA.142540, CUCSA.149780, CUCSA.156930, CUCSA.173420, CUCSA.175810, CUCSA.176680, CUCSA.184610, CUCSA.184720, CUCSA.188130, CUCSA.193090, CUCSA.198350, CUCSA.253260, CUCSA.256120, CUCSA.258430, CUCSA.259480, CUCSA.356610, CUCSA.385380
GO:0005623	cell	7193	1231	1138.33	3.9e-09	5.647e-08	C	Cucsa.002240, Cucsa.002250, Cucsa.002320, Cucsa.002560, Cucsa.004500, Cucsa.005170, Cucsa.005240, Cucsa.005520, Cucsa.006310, Cucsa.006940, Cucsa.007150, Cucsa.007390, Cucsa.009150, Cucsa.009190, Cucsa.010910, Cucsa.011370, Cucsa.011460, Cucsa.011540, Cucsa.011560, Cucsa.012210, Cucsa.012930, Cucsa.012950, Cucsa.016370, Cucsa.016440, Cucsa.016480, Cucsa.016570, Cucsa.017040, Cucsa.017410, Cucsa.0…	CUCSA.002240, CUCSA.002250, CUCSA.002320, CUCSA.002560, CUCSA.004500, CUCSA.005170, CUCSA.005240, CUCSA.005520, CUCSA.006310, CUCSA.006940, CUCSA.007150, CUCSA.007390, CUCSA.009150, CUCSA.009190, CUCSA.010910, CUCSA.011370, CUCSA.011460, CUCSA.011540, CUCSA.011560, CUCSA.012210, CUCSA.012930, CUCSA.012950, CUCSA.016370, CUCSA.016440, CUCSA.016480, CUCSA.016570, CUCSA.017040, CUCSA.017410, CUCSA.0…
GO:0031969	chloroplast membrane	69	30	10.92	4.2e-08	5.957e-07	C	Cucsa.059080, Cucsa.072660, Cucsa.097220, Cucsa.097960, Cucsa.106650, Cucsa.114910, Cucsa.120750, Cucsa.123350, Cucsa.142540, Cucsa.146900, Cucsa.149780, Cucsa.156930, Cucsa.173420, Cucsa.175810, Cucsa.176680, Cucsa.184500, Cucsa.184610, Cucsa.184720, Cucsa.188130, Cucsa.193090, Cucsa.198350, Cucsa.252540, Cucsa.253260, Cucsa.256120, Cucsa.258430, Cucsa.259480, Cucsa.283960, Cucsa.316080, Cucsa.3…	CUCSA.059080, CUCSA.072660, CUCSA.097220, CUCSA.097960, CUCSA.106650, CUCSA.114910, CUCSA.120750, CUCSA.123350, CUCSA.142540, CUCSA.146900, CUCSA.149780, CUCSA.156930, CUCSA.173420, CUCSA.175810, CUCSA.176680, CUCSA.184500, CUCSA.184610, CUCSA.184720, CUCSA.188130, CUCSA.193090, CUCSA.198350, CUCSA.252540, CUCSA.253260, CUCSA.256120, CUCSA.258430, CUCSA.259480, CUCSA.283960, CUCSA.316080, CUCSA.3…
GO:0042170	plastid membrane	74	31	11.71	7.1e-08	9.869e-07	C	Cucsa.059080, Cucsa.072660, Cucsa.097220, Cucsa.097960, Cucsa.106650, Cucsa.114910, Cucsa.120750, Cucsa.123350, Cucsa.142540, Cucsa.146900, Cucsa.148030, Cucsa.149780, Cucsa.156930, Cucsa.173420, Cucsa.175810, Cucsa.176680, Cucsa.184500, Cucsa.184610, Cucsa.184720, Cucsa.188130, Cucsa.193090, Cucsa.198350, Cucsa.252540, Cucsa.253260, Cucsa.256120, Cucsa.258430, Cucsa.259480, Cucsa.283960, Cucsa.3…	CUCSA.059080, CUCSA.072660, CUCSA.097220, CUCSA.097960, CUCSA.106650, CUCSA.114910, CUCSA.120750, CUCSA.123350, CUCSA.142540, CUCSA.146900, CUCSA.148030, CUCSA.149780, CUCSA.156930, CUCSA.173420, CUCSA.175810, CUCSA.176680, CUCSA.184500, CUCSA.184610, CUCSA.184720, CUCSA.188130, CUCSA.193090, CUCSA.198350, CUCSA.252540, CUCSA.253260, CUCSA.256120, CUCSA.258430, CUCSA.259480, CUCSA.283960, CUCSA.3…
GO:0010598	NAD(P)H dehydrogenase complex (plastoquinone)	9	8	1.42	3e-06	4.088e-05	C	Cucsa.105910, Cucsa.114990, Cucsa.121800, Cucsa.197790, Cucsa.280300, Cucsa.299780, Cucsa.340540, Cucsa.359350	CUCSA.105910, CUCSA.114990, CUCSA.121800, CUCSA.197790, CUCSA.280300, CUCSA.299780, CUCSA.340540, CUCSA.359350
GO:0009533	chloroplast stromal thylakoid	8	7	1.27	1.7e-05	2.272e-04	C	Cucsa.040120, Cucsa.084660, Cucsa.128310, Cucsa.237870, Cucsa.325820, Cucsa.349450, Cucsa.394660	CUCSA.040120, CUCSA.084660, CUCSA.128310, CUCSA.237870, CUCSA.325820, CUCSA.349450, CUCSA.394660
GO:0019898	extrinsic component of membrane	37	16	5.86	6.7e-05	8.786e-04	C	Cucsa.002560, Cucsa.005240, Cucsa.050250, Cucsa.079130, Cucsa.086350, Cucsa.101900, Cucsa.161970, Cucsa.168030, Cucsa.173440, Cucsa.179900, Cucsa.180670, Cucsa.182640, Cucsa.207420, Cucsa.254740, Cucsa.259150, Cucsa.267240	CUCSA.002560, CUCSA.005240, CUCSA.050250, CUCSA.079130, CUCSA.086350, CUCSA.101900, CUCSA.161970, CUCSA.168030, CUCSA.173440, CUCSA.179900, CUCSA.180670, CUCSA.182640, CUCSA.207420, CUCSA.254740, CUCSA.259150, CUCSA.267240
GO:0009538	photosystem I reaction center	5	5	0.79	9.9e-05	1.274e-03	C	Cucsa.061990, Cucsa.178170, Cucsa.178540, Cucsa.236610, Cucsa.254240	CUCSA.061990, CUCSA.178170, CUCSA.178540, CUCSA.236610, CUCSA.254240
GO:0005576	extracellular region	399	89	63.14	0.00033	4.170e-03	C	Cucsa.002240, Cucsa.002250, Cucsa.005550, Cucsa.010910, Cucsa.031960, Cucsa.036100, Cucsa.043200, Cucsa.043950, Cucsa.045190, Cucsa.047810, Cucsa.055380, Cucsa.065390, Cucsa.066930, Cucsa.075840, Cucsa.083340, Cucsa.085690, Cucsa.086350, Cucsa.092230, Cucsa.092380, Cucsa.099300, Cucsa.099870, Cucsa.100080, Cucsa.103800, Cucsa.104920, Cucsa.106070, Cucsa.106630, Cucsa.109120, Cucsa.112910, Cucsa.1…	CUCSA.002240, CUCSA.002250, CUCSA.005550, CUCSA.010910, CUCSA.031960, CUCSA.036100, CUCSA.043200, CUCSA.043950, CUCSA.045190, CUCSA.047810, CUCSA.055380, CUCSA.065390, CUCSA.066930, CUCSA.075840, CUCSA.083340, CUCSA.085690, CUCSA.086350, CUCSA.092230, CUCSA.092380, CUCSA.099300, CUCSA.099870, CUCSA.100080, CUCSA.103800, CUCSA.104920, CUCSA.106070, CUCSA.106630, CUCSA.109120, CUCSA.112910, CUCSA.1…
GO:0098807	chloroplast thylakoid membrane protein complex	6	5	0.95	0.00051	6.329e-03	C	Cucsa.042230, Cucsa.067110, Cucsa.100880, Cucsa.237870, Cucsa.349790	CUCSA.042230, CUCSA.067110, CUCSA.100880, CUCSA.237870, CUCSA.349790
GO:0000427	plastid-encoded plastid RNA polymerase complex	3	3	0.47	0.00396	4.745e-02	C	Cucsa.032280, Cucsa.048000, Cucsa.134610	CUCSA.032280, CUCSA.048000, CUCSA.134610
GO:0030093	chloroplast photosystem I	3	3	0.47	0.00396	4.745e-02	C	Cucsa.042230, Cucsa.100880, Cucsa.349790	CUCSA.042230, CUCSA.100880, CUCSA.349790
GO:1990204	oxidoreductase complex	81	22	12.82	0.00626	7.374e-02	C	Cucsa.002560, Cucsa.005240, Cucsa.049000, Cucsa.050250, Cucsa.079130, Cucsa.086350, Cucsa.101900, Cucsa.111820, Cucsa.161970, Cucsa.168030, Cucsa.173440, Cucsa.179820, Cucsa.179900, Cucsa.180670, Cucsa.207420, Cucsa.245420, Cucsa.245810, Cucsa.259150, Cucsa.267240, Cucsa.313380, Cucsa.348850, Cucsa.366180	CUCSA.002560, CUCSA.005240, CUCSA.049000, CUCSA.050250, CUCSA.079130, CUCSA.086350, CUCSA.101900, CUCSA.111820, CUCSA.161970, CUCSA.168030, CUCSA.173440, CUCSA.179820, CUCSA.179900, CUCSA.180670, CUCSA.207420, CUCSA.245420, CUCSA.245810, CUCSA.259150, CUCSA.267240, CUCSA.313380, CUCSA.348850, CUCSA.366180
GO:0042644	chloroplast nucleoid	9	5	1.42	0.0071	8.224e-02	C	Cucsa.138920, Cucsa.163650, Cucsa.176030, Cucsa.357220, Cucsa.357500	CUCSA.138920, CUCSA.163650, CUCSA.176030, CUCSA.357220, CUCSA.357500
GO:0016168	chlorophyll binding	23	20	3.35	1.9e-14	4.438e-11	F	Cucsa.042230, Cucsa.047540, Cucsa.047550, Cucsa.048130, Cucsa.067110, Cucsa.074470, Cucsa.075700, Cucsa.100400, Cucsa.112850, Cucsa.118220, Cucsa.141900, Cucsa.192480, Cucsa.197770, Cucsa.212260, Cucsa.232950, Cucsa.237870, Cucsa.272510, Cucsa.275480, Cucsa.355830, Cucsa.363620	CUCSA.042230, CUCSA.047540, CUCSA.047550, CUCSA.048130, CUCSA.067110, CUCSA.074470, CUCSA.075700, CUCSA.100400, CUCSA.112850, CUCSA.118220, CUCSA.141900, CUCSA.192480, CUCSA.197770, CUCSA.212260, CUCSA.232950, CUCSA.237870, CUCSA.272510, CUCSA.275480, CUCSA.355830, CUCSA.363620
GO:0016491	oxidoreductase activity	1216	267	176.99	1.7e-13	1.986e-10	F	Cucsa.004190, Cucsa.004570, Cucsa.005170, Cucsa.011080, Cucsa.011560, Cucsa.018150, Cucsa.018220, Cucsa.019330, Cucsa.024080, Cucsa.029840, Cucsa.031220, Cucsa.031960, Cucsa.035240, Cucsa.037400, Cucsa.043200, Cucsa.043380, Cucsa.043770, Cucsa.044560, Cucsa.044880, Cucsa.045160, Cucsa.045690, Cucsa.045940, Cucsa.047810, Cucsa.047880, Cucsa.048430, Cucsa.048480, Cucsa.050150, Cucsa.051640, Cucsa.0…	CUCSA.004190, CUCSA.004570, CUCSA.005170, CUCSA.011080, CUCSA.011560, CUCSA.018150, CUCSA.018220, CUCSA.019330, CUCSA.024080, CUCSA.029840, CUCSA.031220, CUCSA.031960, CUCSA.035240, CUCSA.037400, CUCSA.043200, CUCSA.043380, CUCSA.043770, CUCSA.044560, CUCSA.044880, CUCSA.045160, CUCSA.045690, CUCSA.045940, CUCSA.047810, CUCSA.047880, CUCSA.048430, CUCSA.048480, CUCSA.050150, CUCSA.051640, CUCSA.0…
GO:0046906	tetrapyrrole binding	363	94	52.84	6.8e-09	5.295e-06	F	Cucsa.011080, Cucsa.042230, Cucsa.043200, Cucsa.043380, Cucsa.043770, Cucsa.047540, Cucsa.047550, Cucsa.048130, Cucsa.048900, Cucsa.050150, Cucsa.051640, Cucsa.058130, Cucsa.067110, Cucsa.073070, Cucsa.074470, Cucsa.075700, Cucsa.077510, Cucsa.079040, Cucsa.098900, Cucsa.098910, Cucsa.100400, Cucsa.101570, Cucsa.101580, Cucsa.101620, Cucsa.101630, Cucsa.102750, Cucsa.104810, Cucsa.112850, Cucsa.1…	CUCSA.011080, CUCSA.042230, CUCSA.043200, CUCSA.043380, CUCSA.043770, CUCSA.047540, CUCSA.047550, CUCSA.048130, CUCSA.048900, CUCSA.050150, CUCSA.051640, CUCSA.058130, CUCSA.067110, CUCSA.073070, CUCSA.074470, CUCSA.075700, CUCSA.077510, CUCSA.079040, CUCSA.098900, CUCSA.098910, CUCSA.100400, CUCSA.101570, CUCSA.101580, CUCSA.101620, CUCSA.101630, CUCSA.102750, CUCSA.104810, CUCSA.112850, CUCSA.1…
GO:0004497	monooxygenase activity	174	52	25.33	1.4e-07	8.176e-05	F	Cucsa.011080, Cucsa.037400, Cucsa.043380, Cucsa.050150, Cucsa.059080, Cucsa.073070, Cucsa.079040, Cucsa.101570, Cucsa.101580, Cucsa.101620, Cucsa.101630, Cucsa.102750, Cucsa.104810, Cucsa.108110, Cucsa.113000, Cucsa.113360, Cucsa.117720, Cucsa.118880, Cucsa.123350, Cucsa.124950, Cucsa.135370, Cucsa.142420, Cucsa.148720, Cucsa.161450, Cucsa.180100, Cucsa.188130, Cucsa.195050, Cucsa.200390, Cucsa.2…	CUCSA.011080, CUCSA.037400, CUCSA.043380, CUCSA.050150, CUCSA.059080, CUCSA.073070, CUCSA.079040, CUCSA.101570, CUCSA.101580, CUCSA.101620, CUCSA.101630, CUCSA.102750, CUCSA.104810, CUCSA.108110, CUCSA.113000, CUCSA.113360, CUCSA.117720, CUCSA.118880, CUCSA.123350, CUCSA.124950, CUCSA.135370, CUCSA.142420, CUCSA.148720, CUCSA.161450, CUCSA.180100, CUCSA.188130, CUCSA.195050, CUCSA.200390, CUCSA.2…
GO:0045156	electron transporter, transferring electrons within the cyclic electron transport pathway of photosynthesis activity	8	8	1.16	2e-07	9.344e-05	F	Cucsa.173440, Cucsa.259150, Cucsa.267240, Cucsa.322640, Cucsa.347510, Cucsa.354360, Cucsa.355160, Cucsa.390430	CUCSA.173440, CUCSA.259150, CUCSA.267240, CUCSA.322640, CUCSA.347510, CUCSA.354360, CUCSA.355160, CUCSA.390430
GO:0008187	poly-pyrimidine tract binding	11	9	1.6	1.2e-06	4.005e-04	F	Cucsa.101900, Cucsa.103800, Cucsa.137370, Cucsa.139100, Cucsa.179900, Cucsa.196330, Cucsa.306870, Cucsa.322640, Cucsa.370490	CUCSA.101900, CUCSA.103800, CUCSA.137370, CUCSA.139100, CUCSA.179900, CUCSA.196330, CUCSA.306870, CUCSA.322640, CUCSA.370490
GO:0008266	poly(U) RNA binding	11	9	1.6	1.2e-06	4.005e-04	F	Cucsa.101900, Cucsa.103800, Cucsa.137370, Cucsa.139100, Cucsa.179900, Cucsa.196330, Cucsa.306870, Cucsa.322640, Cucsa.370490	CUCSA.101900, CUCSA.103800, CUCSA.137370, CUCSA.139100, CUCSA.179900, CUCSA.196330, CUCSA.306870, CUCSA.322640, CUCSA.370490
GO:0003727	single-stranded RNA binding	19	12	2.77	1.6e-06	4.672e-04	F	Cucsa.100000, Cucsa.101900, Cucsa.103800, Cucsa.137370, Cucsa.139100, Cucsa.161340, Cucsa.179900, Cucsa.196330, Cucsa.252540, Cucsa.306870, Cucsa.322640, Cucsa.370490	CUCSA.100000, CUCSA.101900, CUCSA.103800, CUCSA.137370, CUCSA.139100, CUCSA.161340, CUCSA.179900, CUCSA.196330, CUCSA.252540, CUCSA.306870, CUCSA.322640, CUCSA.370490
GO:0016859	cis-trans isomerase activity	47	20	6.84	3.1e-06	8.046e-04	F	Cucsa.048960, Cucsa.074580, Cucsa.086950, Cucsa.094780, Cucsa.095420, Cucsa.095730, Cucsa.104610, Cucsa.113610, Cucsa.121870, Cucsa.132690, Cucsa.139100, Cucsa.236500, Cucsa.240710, Cucsa.242200, Cucsa.259700, Cucsa.272310, Cucsa.339640, Cucsa.349450, Cucsa.374240, Cucsa.378750	CUCSA.048960, CUCSA.074580, CUCSA.086950, CUCSA.094780, CUCSA.095420, CUCSA.095730, CUCSA.104610, CUCSA.113610, CUCSA.121870, CUCSA.132690, CUCSA.139100, CUCSA.236500, CUCSA.240710, CUCSA.242200, CUCSA.259700, CUCSA.272310, CUCSA.339640, CUCSA.349450, CUCSA.374240, CUCSA.378750
GO:0003755	peptidyl-prolyl cis-trans isomerase activity	44	18	6.4	1.8e-05	4.205e-03	F	Cucsa.048960, Cucsa.074580, Cucsa.086950, Cucsa.095420, Cucsa.095730, Cucsa.104610, Cucsa.113610, Cucsa.121870, Cucsa.132690, Cucsa.139100, Cucsa.236500, Cucsa.240710, Cucsa.259700, Cucsa.272310, Cucsa.339640, Cucsa.349450, Cucsa.374240, Cucsa.378750	CUCSA.048960, CUCSA.074580, CUCSA.086950, CUCSA.095420, CUCSA.095730, CUCSA.104610, CUCSA.113610, CUCSA.121870, CUCSA.132690, CUCSA.139100, CUCSA.236500, CUCSA.240710, CUCSA.259700, CUCSA.272310, CUCSA.339640, CUCSA.349450, CUCSA.374240, CUCSA.378750
GO:0005215	transporter activity	740	147	107.71	3e-05	6.371e-03	F	Cucsa.002320, Cucsa.002530, Cucsa.011400, Cucsa.012620, Cucsa.025380, Cucsa.029460, Cucsa.032390, Cucsa.042070, Cucsa.044320, Cucsa.045760, Cucsa.046490, Cucsa.055890, Cucsa.059800, Cucsa.065540, Cucsa.065560, Cucsa.067600, Cucsa.074240, Cucsa.075050, Cucsa.077960, Cucsa.077970, Cucsa.081200, Cucsa.085810, Cucsa.085900, Cucsa.087700, Cucsa.089100, Cucsa.089650, Cucsa.092560, Cucsa.095810, Cucsa.0…	CUCSA.002320, CUCSA.002530, CUCSA.011400, CUCSA.012620, CUCSA.025380, CUCSA.029460, CUCSA.032390, CUCSA.042070, CUCSA.044320, CUCSA.045760, CUCSA.046490, CUCSA.055890, CUCSA.059800, CUCSA.065540, CUCSA.065560, CUCSA.067600, CUCSA.074240, CUCSA.075050, CUCSA.077960, CUCSA.077970, CUCSA.081200, CUCSA.085810, CUCSA.085900, CUCSA.087700, CUCSA.089100, CUCSA.089650, CUCSA.092560, CUCSA.095810, CUCSA.0…
GO:0022804	active transmembrane transporter activity	240	58	34.93	4.7e-05	9.149e-03	F	Cucsa.002530, Cucsa.011400, Cucsa.029460, Cucsa.059800, Cucsa.065560, Cucsa.067600, Cucsa.081200, Cucsa.085810, Cucsa.085900, Cucsa.087700, Cucsa.089100, Cucsa.089650, Cucsa.092560, Cucsa.097190, Cucsa.104130, Cucsa.107090, Cucsa.107120, Cucsa.107980, Cucsa.109220, Cucsa.109770, Cucsa.111390, Cucsa.111400, Cucsa.111410, Cucsa.118760, Cucsa.126010, Cucsa.132490, Cucsa.147040, Cucsa.148500, Cucsa.1…	CUCSA.002530, CUCSA.011400, CUCSA.029460, CUCSA.059800, CUCSA.065560, CUCSA.067600, CUCSA.081200, CUCSA.085810, CUCSA.085900, CUCSA.087700, CUCSA.089100, CUCSA.089650, CUCSA.092560, CUCSA.097190, CUCSA.104130, CUCSA.107090, CUCSA.107120, CUCSA.107980, CUCSA.109220, CUCSA.109770, CUCSA.111390, CUCSA.111400, CUCSA.111410, CUCSA.118760, CUCSA.126010, CUCSA.132490, CUCSA.147040, CUCSA.148500, CUCSA.1…
GO:0016853	isomerase activity	184	47	26.78	5.8e-05	1.018e-02	F	Cucsa.004190, Cucsa.009150, Cucsa.011160, Cucsa.029470, Cucsa.033950, Cucsa.048960, Cucsa.074580, Cucsa.086950, Cucsa.094780, Cucsa.095420, Cucsa.095730, Cucsa.104560, Cucsa.104610, Cucsa.106630, Cucsa.112910, Cucsa.113610, Cucsa.121870, Cucsa.129240, Cucsa.132690, Cucsa.133370, Cucsa.133690, Cucsa.137470, Cucsa.139100, Cucsa.143940, Cucsa.154550, Cucsa.167550, Cucsa.169250, Cucsa.182640, Cucsa.1…	CUCSA.004190, CUCSA.009150, CUCSA.011160, CUCSA.029470, CUCSA.033950, CUCSA.048960, CUCSA.074580, CUCSA.086950, CUCSA.094780, CUCSA.095420, CUCSA.095730, CUCSA.104560, CUCSA.104610, CUCSA.106630, CUCSA.112910, CUCSA.113610, CUCSA.121870, CUCSA.129240, CUCSA.132690, CUCSA.133370, CUCSA.133690, CUCSA.137470, CUCSA.139100, CUCSA.143940, CUCSA.154550, CUCSA.167550, CUCSA.169250, CUCSA.182640, CUCSA.1…
GO:0009055	electron carrier activity	139	38	20.23	6.1e-05	1.018e-02	F	Cucsa.018220, Cucsa.032940, Cucsa.032950, Cucsa.047880, Cucsa.048900, Cucsa.071940, Cucsa.086810, Cucsa.087690, Cucsa.087910, Cucsa.089450, Cucsa.142760, Cucsa.148060, Cucsa.152810, Cucsa.162010, Cucsa.173440, Cucsa.176530, Cucsa.180050, Cucsa.241180, Cucsa.245420, Cucsa.245760, Cucsa.245770, Cucsa.253450, Cucsa.254290, Cucsa.255710, Cucsa.259150, Cucsa.267240, Cucsa.304020, Cucsa.313300, Cucsa.3…	CUCSA.018220, CUCSA.032940, CUCSA.032950, CUCSA.047880, CUCSA.048900, CUCSA.071940, CUCSA.086810, CUCSA.087690, CUCSA.087910, CUCSA.089450, CUCSA.142760, CUCSA.148060, CUCSA.152810, CUCSA.162010, CUCSA.173440, CUCSA.176530, CUCSA.180050, CUCSA.241180, CUCSA.245420, CUCSA.245760, CUCSA.245770, CUCSA.253450, CUCSA.254290, CUCSA.255710, CUCSA.259150, CUCSA.267240, CUCSA.304020, CUCSA.313300, CUCSA.3…
GO:0005506	iron ion binding	292	66	42.5	0.00013	2.025e-02	F	Cucsa.011080, Cucsa.043380, Cucsa.050150, Cucsa.058130, Cucsa.073070, Cucsa.079040, Cucsa.089170, Cucsa.089450, Cucsa.097340, Cucsa.098900, Cucsa.098910, Cucsa.101570, Cucsa.101580, Cucsa.101620, Cucsa.101630, Cucsa.102750, Cucsa.104810, Cucsa.108110, Cucsa.113360, Cucsa.117720, Cucsa.118880, Cucsa.123350, Cucsa.124950, Cucsa.128980, Cucsa.133480, Cucsa.135370, Cucsa.148720, Cucsa.152810, Cucsa.1…	CUCSA.011080, CUCSA.043380, CUCSA.050150, CUCSA.058130, CUCSA.073070, CUCSA.079040, CUCSA.089170, CUCSA.089450, CUCSA.097340, CUCSA.098900, CUCSA.098910, CUCSA.101570, CUCSA.101580, CUCSA.101620, CUCSA.101630, CUCSA.102750, CUCSA.104810, CUCSA.108110, CUCSA.113360, CUCSA.117720, CUCSA.118880, CUCSA.123350, CUCSA.124950, CUCSA.128980, CUCSA.133480, CUCSA.135370, CUCSA.148720, CUCSA.152810, CUCSA.1…
GO:0022857	transmembrane transporter activity	584	117	85	0.00014	2.044e-02	F	Cucsa.002320, Cucsa.002530, Cucsa.011400, Cucsa.025380, Cucsa.029460, Cucsa.032390, Cucsa.044320, Cucsa.045760, Cucsa.046490, Cucsa.055890, Cucsa.059800, Cucsa.065540, Cucsa.065560, Cucsa.067600, Cucsa.074240, Cucsa.077960, Cucsa.077970, Cucsa.081200, Cucsa.085810, Cucsa.085900, Cucsa.087700, Cucsa.089100, Cucsa.089650, Cucsa.092560, Cucsa.095900, Cucsa.097190, Cucsa.104130, Cucsa.107090, Cucsa.1…	CUCSA.002320, CUCSA.002530, CUCSA.011400, CUCSA.025380, CUCSA.029460, CUCSA.032390, CUCSA.044320, CUCSA.045760, CUCSA.046490, CUCSA.055890, CUCSA.059800, CUCSA.065540, CUCSA.065560, CUCSA.067600, CUCSA.074240, CUCSA.077960, CUCSA.077970, CUCSA.081200, CUCSA.085810, CUCSA.085900, CUCSA.087700, CUCSA.089100, CUCSA.089650, CUCSA.092560, CUCSA.095900, CUCSA.097190, CUCSA.104130, CUCSA.107090, CUCSA.1…
GO:0051536	iron-sulfur cluster binding	77	24	11.21	0.00016	2.076e-02	F	Cucsa.032940, Cucsa.032950, Cucsa.043950, Cucsa.089170, Cucsa.115610, Cucsa.142420, Cucsa.143430, Cucsa.148060, Cucsa.152810, Cucsa.162010, Cucsa.184640, Cucsa.188130, Cucsa.200390, Cucsa.226910, Cucsa.235770, Cucsa.236980, Cucsa.254290, Cucsa.313300, Cucsa.313660, Cucsa.347710, Cucsa.359350, Cucsa.364660, Cucsa.385370, Cucsa.391100	CUCSA.032940, CUCSA.032950, CUCSA.043950, CUCSA.089170, CUCSA.115610, CUCSA.142420, CUCSA.143430, CUCSA.148060, CUCSA.152810, CUCSA.162010, CUCSA.184640, CUCSA.188130, CUCSA.200390, CUCSA.226910, CUCSA.235770, CUCSA.236980, CUCSA.254290, CUCSA.313300, CUCSA.313660, CUCSA.347710, CUCSA.359350, CUCSA.364660, CUCSA.385370, CUCSA.391100
GO:0051540	metal cluster binding	77	24	11.21	0.00016	2.076e-02	F	Cucsa.032940, Cucsa.032950, Cucsa.043950, Cucsa.089170, Cucsa.115610, Cucsa.142420, Cucsa.143430, Cucsa.148060, Cucsa.152810, Cucsa.162010, Cucsa.184640, Cucsa.188130, Cucsa.200390, Cucsa.226910, Cucsa.235770, Cucsa.236980, Cucsa.254290, Cucsa.313300, Cucsa.313660, Cucsa.347710, Cucsa.359350, Cucsa.364660, Cucsa.385370, Cucsa.391100	CUCSA.032940, CUCSA.032950, CUCSA.043950, CUCSA.089170, CUCSA.115610, CUCSA.142420, CUCSA.143430, CUCSA.148060, CUCSA.152810, CUCSA.162010, CUCSA.184640, CUCSA.188130, CUCSA.200390, CUCSA.226910, CUCSA.235770, CUCSA.236980, CUCSA.254290, CUCSA.313300, CUCSA.313660, CUCSA.347710, CUCSA.359350, CUCSA.364660, CUCSA.385370, CUCSA.391100
GO:0016705	oxidoreductase activity, acting on paired donors, with incorporation or reduction of molecular oxygen	306	68	44.54	0.00018	2.213e-02	F	Cucsa.004190, Cucsa.004570, Cucsa.011080, Cucsa.037400, Cucsa.043380, Cucsa.050150, Cucsa.058130, Cucsa.059080, Cucsa.073070, Cucsa.079040, Cucsa.086080, Cucsa.095380, Cucsa.096340, Cucsa.096350, Cucsa.098900, Cucsa.098910, Cucsa.101570, Cucsa.101580, Cucsa.101620, Cucsa.101630, Cucsa.102750, Cucsa.104810, Cucsa.113000, Cucsa.113360, Cucsa.117130, Cucsa.117720, Cucsa.118880, Cucsa.123350, Cucsa.1…	CUCSA.004190, CUCSA.004570, CUCSA.011080, CUCSA.037400, CUCSA.043380, CUCSA.050150, CUCSA.058130, CUCSA.059080, CUCSA.073070, CUCSA.079040, CUCSA.086080, CUCSA.095380, CUCSA.096340, CUCSA.096350, CUCSA.098900, CUCSA.098910, CUCSA.101570, CUCSA.101580, CUCSA.101620, CUCSA.101630, CUCSA.102750, CUCSA.104810, CUCSA.113000, CUCSA.113360, CUCSA.117130, CUCSA.117720, CUCSA.118880, CUCSA.123350, CUCSA.1…
GO:0020037	heme binding	338	73	49.2	0.00026	3.037e-02	F	Cucsa.011080, Cucsa.043200, Cucsa.043380, Cucsa.043770, Cucsa.048900, Cucsa.050150, Cucsa.051640, Cucsa.058130, Cucsa.073070, Cucsa.077510, Cucsa.079040, Cucsa.098900, Cucsa.098910, Cucsa.101570, Cucsa.101580, Cucsa.101620, Cucsa.101630, Cucsa.102750, Cucsa.104810, Cucsa.113360, Cucsa.117720, Cucsa.118880, Cucsa.120800, Cucsa.123350, Cucsa.124950, Cucsa.135370, Cucsa.143430, Cucsa.148720, Cucsa.1…	CUCSA.011080, CUCSA.043200, CUCSA.043380, CUCSA.043770, CUCSA.048900, CUCSA.050150, CUCSA.051640, CUCSA.058130, CUCSA.073070, CUCSA.077510, CUCSA.079040, CUCSA.098900, CUCSA.098910, CUCSA.101570, CUCSA.101580, CUCSA.101620, CUCSA.101630, CUCSA.102750, CUCSA.104810, CUCSA.113360, CUCSA.117720, CUCSA.118880, CUCSA.120800, CUCSA.123350, CUCSA.124950, CUCSA.135370, CUCSA.143430, CUCSA.148720, CUCSA.1…
GO:0000990	transcription factor activity, core RNA polymerase binding	6	5	0.87	0.00034	3.309e-02	F	Cucsa.012950, Cucsa.073340, Cucsa.124610, Cucsa.248920, Cucsa.362600	CUCSA.012950, CUCSA.073340, CUCSA.124610, CUCSA.248920, CUCSA.362600
GO:0000996	core DNA-dependent RNA polymerase binding promoter specificity activity	6	5	0.87	0.00034	3.309e-02	F	Cucsa.012950, Cucsa.073340, Cucsa.124610, Cucsa.248920, Cucsa.362600	CUCSA.012950, CUCSA.073340, CUCSA.124610, CUCSA.248920, CUCSA.362600
GO:0001053	plastid sigma factor activity	6	5	0.87	0.00034	3.309e-02	F	Cucsa.012950, Cucsa.073340, Cucsa.124610, Cucsa.248920, Cucsa.362600	CUCSA.012950, CUCSA.073340, CUCSA.124610, CUCSA.248920, CUCSA.362600
GO:0016987	sigma factor activity	6	5	0.87	0.00034	3.309e-02	F	Cucsa.012950, Cucsa.073340, Cucsa.124610, Cucsa.248920, Cucsa.362600	CUCSA.012950, CUCSA.073340, CUCSA.124610, CUCSA.248920, CUCSA.362600
GO:0051537	2 iron, 2 sulfur cluster binding	29	12	4.22	0.00041	3.831e-02	F	Cucsa.032940, Cucsa.032950, Cucsa.115610, Cucsa.142420, Cucsa.148060, Cucsa.152810, Cucsa.188130, Cucsa.200390, Cucsa.236980, Cucsa.254290, Cucsa.313300, Cucsa.364660	CUCSA.032940, CUCSA.032950, CUCSA.115610, CUCSA.142420, CUCSA.148060, CUCSA.152810, CUCSA.188130, CUCSA.200390, CUCSA.236980, CUCSA.254290, CUCSA.313300, CUCSA.364660
GO:0016667	oxidoreductase activity, acting on a sulfur group of donors	83	24	12.08	0.00055	4.942e-02	F	Cucsa.005170, Cucsa.018220, Cucsa.031220, Cucsa.045160, Cucsa.047880, Cucsa.074740, Cucsa.077150, Cucsa.087910, Cucsa.143430, Cucsa.164280, Cucsa.165630, Cucsa.176530, Cucsa.196260, Cucsa.218650, Cucsa.241180, Cucsa.253450, Cucsa.259200, Cucsa.285490, Cucsa.304020, Cucsa.325740, Cucsa.339000, Cucsa.388700, Cucsa.394020, Cucsa.395070	CUCSA.005170, CUCSA.018220, CUCSA.031220, CUCSA.045160, CUCSA.047880, CUCSA.074740, CUCSA.077150, CUCSA.087910, CUCSA.143430, CUCSA.164280, CUCSA.165630, CUCSA.176530, CUCSA.196260, CUCSA.218650, CUCSA.241180, CUCSA.253450, CUCSA.259200, CUCSA.285490, CUCSA.304020, CUCSA.325740, CUCSA.339000, CUCSA.388700, CUCSA.394020, CUCSA.395070
GO:0016671	oxidoreductase activity, acting on a sulfur group of donors, disulfide as acceptor	19	9	2.77	0.00067	5.797e-02	F	Cucsa.045160, Cucsa.077150, Cucsa.164280, Cucsa.196260, Cucsa.218650, Cucsa.259200, Cucsa.285490, Cucsa.325740, Cucsa.394020	CUCSA.045160, CUCSA.077150, CUCSA.164280, CUCSA.196260, CUCSA.218650, CUCSA.259200, CUCSA.285490, CUCSA.325740, CUCSA.394020
GO:0016157	sucrose synthase activity	7	5	1.02	0.00106	8.700e-02	F	Cucsa.088480, Cucsa.096950, Cucsa.142060, Cucsa.173660, Cucsa.266070	CUCSA.088480, CUCSA.096950, CUCSA.142060, CUCSA.173660, CUCSA.266070
GO:0015238	drug transmembrane transporter activity	49	16	7.13	0.00108	8.700e-02	F	Cucsa.065560, Cucsa.089650, Cucsa.104130, Cucsa.109220, Cucsa.111390, Cucsa.111400, Cucsa.111410, Cucsa.126010, Cucsa.148500, Cucsa.148520, Cucsa.160900, Cucsa.164000, Cucsa.196420, Cucsa.283160, Cucsa.283170, Cucsa.359100	CUCSA.065560, CUCSA.089650, CUCSA.104130, CUCSA.109220, CUCSA.111390, CUCSA.111400, CUCSA.111410, CUCSA.126010, CUCSA.148500, CUCSA.148520, CUCSA.160900, CUCSA.164000, CUCSA.196420, CUCSA.283160, CUCSA.283170, CUCSA.359100
GO:0015291	secondary active transmembrane transporter activity	144	35	20.96	0.00127	9.889e-02	F	Cucsa.002530, Cucsa.011400, Cucsa.029460, Cucsa.059800, Cucsa.065560, Cucsa.087700, Cucsa.089650, Cucsa.104130, Cucsa.107090, Cucsa.107120, Cucsa.107980, Cucsa.109220, Cucsa.109770, Cucsa.111390, Cucsa.111400, Cucsa.111410, Cucsa.126010, Cucsa.132490, Cucsa.147040, Cucsa.148500, Cucsa.148520, Cucsa.151820, Cucsa.160900, Cucsa.164000, Cucsa.196420, Cucsa.213410, Cucsa.217790, Cucsa.218640, Cucsa.2…	CUCSA.002530, CUCSA.011400, CUCSA.029460, CUCSA.059800, CUCSA.065560, CUCSA.087700, CUCSA.089650, CUCSA.104130, CUCSA.107090, CUCSA.107120, CUCSA.107980, CUCSA.109220, CUCSA.109770, CUCSA.111390, CUCSA.111400, CUCSA.111410, CUCSA.126010, CUCSA.132490, CUCSA.147040, CUCSA.148500, CUCSA.148520, CUCSA.151820, CUCSA.160900, CUCSA.164000, CUCSA.196420, CUCSA.213410, CUCSA.217790, CUCSA.218640, CUCSA.2…
GO:0048037	cofactor binding	369	75	53.71	0.00138	1.040e-01	F	Cucsa.018150, Cucsa.026460, Cucsa.031960, Cucsa.035240, Cucsa.037400, Cucsa.045690, Cucsa.046790, Cucsa.047810, Cucsa.048430, Cucsa.048480, Cucsa.074340, Cucsa.083900, Cucsa.089560, Cucsa.090050, Cucsa.103800, Cucsa.109910, Cucsa.113000, Cucsa.118530, Cucsa.120030, Cucsa.124970, Cucsa.124990, Cucsa.128070, Cucsa.135770, Cucsa.137370, Cucsa.152810, Cucsa.160890, Cucsa.161450, Cucsa.166720, Cucsa.1…	CUCSA.018150, CUCSA.026460, CUCSA.031960, CUCSA.035240, CUCSA.037400, CUCSA.045690, CUCSA.046790, CUCSA.047810, CUCSA.048430, CUCSA.048480, CUCSA.074340, CUCSA.083900, CUCSA.089560, CUCSA.090050, CUCSA.103800, CUCSA.109910, CUCSA.113000, CUCSA.118530, CUCSA.120030, CUCSA.124970, CUCSA.124990, CUCSA.128070, CUCSA.135770, CUCSA.137370, CUCSA.152810, CUCSA.160890, CUCSA.161450, CUCSA.166720, CUCSA.1…
GO:0016758	transferase activity, transferring hexosyl groups	312	65	45.41	0.00148	1.062e-01	F	Cucsa.002240, Cucsa.002250, Cucsa.058340, Cucsa.058360, Cucsa.058370, Cucsa.066730, Cucsa.072580, Cucsa.083080, Cucsa.085780, Cucsa.085800, Cucsa.088480, Cucsa.091510, Cucsa.092380, Cucsa.096950, Cucsa.098060, Cucsa.114770, Cucsa.114810, Cucsa.114820, Cucsa.115600, Cucsa.120500, Cucsa.120510, Cucsa.120520, Cucsa.121580, Cucsa.124930, Cucsa.139470, Cucsa.142060, Cucsa.146660, Cucsa.146680, Cucsa.1…	CUCSA.002240, CUCSA.002250, CUCSA.058340, CUCSA.058360, CUCSA.058370, CUCSA.066730, CUCSA.072580, CUCSA.083080, CUCSA.085780, CUCSA.085800, CUCSA.088480, CUCSA.091510, CUCSA.092380, CUCSA.096950, CUCSA.098060, CUCSA.114770, CUCSA.114810, CUCSA.114820, CUCSA.115600, CUCSA.120500, CUCSA.120510, CUCSA.120520, CUCSA.121580, CUCSA.124930, CUCSA.139470, CUCSA.142060, CUCSA.146660, CUCSA.146680, CUCSA.1…
GO:0016874	ligase activity	156	37	22.71	0.0015	1.062e-01	F	Cucsa.017470, Cucsa.034720, Cucsa.044980, Cucsa.046750, Cucsa.048280, Cucsa.048740, Cucsa.049590, Cucsa.056030, Cucsa.099920, Cucsa.100510, Cucsa.108380, Cucsa.119340, Cucsa.121010, Cucsa.123990, Cucsa.124750, Cucsa.129590, Cucsa.132870, Cucsa.139320, Cucsa.162790, Cucsa.173540, Cucsa.177420, Cucsa.185270, Cucsa.191410, Cucsa.252650, Cucsa.253080, Cucsa.253880, Cucsa.286990, Cucsa.298550, Cucsa.3…	CUCSA.017470, CUCSA.034720, CUCSA.044980, CUCSA.046750, CUCSA.048280, CUCSA.048740, CUCSA.049590, CUCSA.056030, CUCSA.099920, CUCSA.100510, CUCSA.108380, CUCSA.119340, CUCSA.121010, CUCSA.123990, CUCSA.124750, CUCSA.129590, CUCSA.132870, CUCSA.139320, CUCSA.162790, CUCSA.173540, CUCSA.177420, CUCSA.185270, CUCSA.191410, CUCSA.252650, CUCSA.253080, CUCSA.253880, CUCSA.286990, CUCSA.298550, CUCSA.3…
GO:0031072	heat shock protein binding	29	11	4.22	0.00166	1.141e-01	F	Cucsa.042300, Cucsa.069760, Cucsa.096000, Cucsa.109840, Cucsa.132080, Cucsa.153360, Cucsa.161570, Cucsa.175580, Cucsa.256360, Cucsa.273080, Cucsa.342950	CUCSA.042300, CUCSA.069760, CUCSA.096000, CUCSA.109840, CUCSA.132080, CUCSA.153360, CUCSA.161570, CUCSA.175580, CUCSA.256360, CUCSA.273080, CUCSA.342950
GO:0090484	drug transporter activity	51	16	7.42	0.00175	1.168e-01	F	Cucsa.065560, Cucsa.089650, Cucsa.104130, Cucsa.109220, Cucsa.111390, Cucsa.111400, Cucsa.111410, Cucsa.126010, Cucsa.148500, Cucsa.148520, Cucsa.160900, Cucsa.164000, Cucsa.196420, Cucsa.283160, Cucsa.283170, Cucsa.359100	CUCSA.065560, CUCSA.089650, CUCSA.104130, CUCSA.109220, CUCSA.111390, CUCSA.111400, CUCSA.111410, CUCSA.126010, CUCSA.148500, CUCSA.148520, CUCSA.160900, CUCSA.164000, CUCSA.196420, CUCSA.283160, CUCSA.283170, CUCSA.359100
GO:0042802	identical protein binding	161	37	23.43	0.00271	1.656e-01	F	Cucsa.011620, Cucsa.027390, Cucsa.042500, Cucsa.059760, Cucsa.078700, Cucsa.079190, Cucsa.083370, Cucsa.085800, Cucsa.087040, Cucsa.090650, Cucsa.099260, Cucsa.118880, Cucsa.120030, Cucsa.122030, Cucsa.156880, Cucsa.159020, Cucsa.161340, Cucsa.161540, Cucsa.164280, Cucsa.188130, Cucsa.232950, Cucsa.238410, Cucsa.242270, Cucsa.248870, Cucsa.251670, Cucsa.258040, Cucsa.288510, Cucsa.299500, Cucsa.3…	CUCSA.011620, CUCSA.027390, CUCSA.042500, CUCSA.059760, CUCSA.078700, CUCSA.079190, CUCSA.083370, CUCSA.085800, CUCSA.087040, CUCSA.090650, CUCSA.099260, CUCSA.118880, CUCSA.120030, CUCSA.122030, CUCSA.156880, CUCSA.159020, CUCSA.161340, CUCSA.161540, CUCSA.164280, CUCSA.188130, CUCSA.232950, CUCSA.238410, CUCSA.242270, CUCSA.248870, CUCSA.251670, CUCSA.258040, CUCSA.288510, CUCSA.299500, CUCSA.3…
GO:0004812	aminoacyl-tRNA ligase activity	44	14	6.4	0.00287	1.656e-01	F	Cucsa.044980, Cucsa.048740, Cucsa.049590, Cucsa.099920, Cucsa.100510, Cucsa.119340, Cucsa.121010, Cucsa.124750, Cucsa.253080, Cucsa.298550, Cucsa.310150, Cucsa.311610, Cucsa.312470, Cucsa.320930	CUCSA.044980, CUCSA.048740, CUCSA.049590, CUCSA.099920, CUCSA.100510, CUCSA.119340, CUCSA.121010, CUCSA.124750, CUCSA.253080, CUCSA.298550, CUCSA.310150, CUCSA.311610, CUCSA.312470, CUCSA.320930
GO:0015140	malate transmembrane transporter activity	3	3	0.44	0.00308	1.656e-01	F	Cucsa.002320, Cucsa.065540, Cucsa.398250	CUCSA.002320, CUCSA.065540, CUCSA.398250
GO:0016851	magnesium chelatase activity	3	3	0.44	0.00308	1.656e-01	F	Cucsa.046750, Cucsa.123990, Cucsa.191410	CUCSA.046750, CUCSA.123990, CUCSA.191410
GO:0051002	ligase activity, forming nitrogen-metal bonds	3	3	0.44	0.00308	1.656e-01	F	Cucsa.046750, Cucsa.123990, Cucsa.191410	CUCSA.046750, CUCSA.123990, CUCSA.191410
GO:0051003	ligase activity, forming nitrogen-metal bonds, forming coordination complexes	3	3	0.44	0.00308	1.656e-01	F	Cucsa.046750, Cucsa.123990, Cucsa.191410	CUCSA.046750, CUCSA.123990, CUCSA.191410
GO:0051920	peroxiredoxin activity	3	3	0.44	0.00308	1.656e-01	F	Cucsa.241630, Cucsa.252240, Cucsa.325820	CUCSA.241630, CUCSA.252240, CUCSA.325820
GO:0052592	oxidoreductase activity, acting on CH or CH2 groups, with an iron-sulfur protein as acceptor	3	3	0.44	0.00308	1.656e-01	F	Cucsa.220370, Cucsa.226910, Cucsa.255990	CUCSA.220370, CUCSA.226910, CUCSA.255990
GO:0003824	catalytic activity	6112	944	889.63	0.00314	1.656e-01	F	Cucsa.002240, Cucsa.002250, Cucsa.004190, Cucsa.004500, Cucsa.004570, Cucsa.005170, Cucsa.005440, Cucsa.007390, Cucsa.009150, Cucsa.011080, Cucsa.011160, Cucsa.011540, Cucsa.011560, Cucsa.012950, Cucsa.014940, Cucsa.016380, Cucsa.016440, Cucsa.016570, Cucsa.017470, Cucsa.017550, Cucsa.018150, Cucsa.018220, Cucsa.019330, Cucsa.019390, Cucsa.020150, Cucsa.024050, Cucsa.024080, Cucsa.026460, Cucsa.0…	CUCSA.002240, CUCSA.002250, CUCSA.004190, CUCSA.004500, CUCSA.004570, CUCSA.005170, CUCSA.005440, CUCSA.007390, CUCSA.009150, CUCSA.011080, CUCSA.011160, CUCSA.011540, CUCSA.011560, CUCSA.012950, CUCSA.014940, CUCSA.016380, CUCSA.016440, CUCSA.016570, CUCSA.017470, CUCSA.017550, CUCSA.018150, CUCSA.018220, CUCSA.019330, CUCSA.019390, CUCSA.020150, CUCSA.024050, CUCSA.024080, CUCSA.026460, CUCSA.0…
GO:0046983	protein dimerization activity	410	80	59.68	0.00319	1.656e-01	F	Cucsa.011620, Cucsa.012930, Cucsa.018420, Cucsa.027390, Cucsa.041900, Cucsa.043300, Cucsa.047280, Cucsa.058710, Cucsa.059760, Cucsa.061700, Cucsa.061950, Cucsa.078700, Cucsa.079190, Cucsa.087040, Cucsa.090650, Cucsa.091670, Cucsa.095280, Cucsa.101020, Cucsa.102530, Cucsa.103760, Cucsa.113040, Cucsa.113420, Cucsa.120240, Cucsa.120670, Cucsa.120830, Cucsa.123690, Cucsa.126730, Cucsa.127980, Cucsa.1…	CUCSA.011620, CUCSA.012930, CUCSA.018420, CUCSA.027390, CUCSA.041900, CUCSA.043300, CUCSA.047280, CUCSA.058710, CUCSA.059760, CUCSA.061700, CUCSA.061950, CUCSA.078700, CUCSA.079190, CUCSA.087040, CUCSA.090650, CUCSA.091670, CUCSA.095280, CUCSA.101020, CUCSA.102530, CUCSA.103760, CUCSA.113040, CUCSA.113420, CUCSA.120240, CUCSA.120670, CUCSA.120830, CUCSA.123690, CUCSA.126730, CUCSA.127980, CUCSA.1…
GO:0016875	ligase activity, forming carbon-oxygen bonds	45	14	6.55	0.00362	1.799e-01	F	Cucsa.044980, Cucsa.048740, Cucsa.049590, Cucsa.099920, Cucsa.100510, Cucsa.119340, Cucsa.121010, Cucsa.124750, Cucsa.253080, Cucsa.298550, Cucsa.310150, Cucsa.311610, Cucsa.312470, Cucsa.320930	CUCSA.044980, CUCSA.048740, CUCSA.049590, CUCSA.099920, CUCSA.100510, CUCSA.119340, CUCSA.121010, CUCSA.124750, CUCSA.253080, CUCSA.298550, CUCSA.310150, CUCSA.311610, CUCSA.312470, CUCSA.320930
GO:0016876	ligase activity, forming aminoacyl-tRNA and related compounds	45	14	6.55	0.00362	1.799e-01	F	Cucsa.044980, Cucsa.048740, Cucsa.049590, Cucsa.099920, Cucsa.100510, Cucsa.119340, Cucsa.121010, Cucsa.124750, Cucsa.253080, Cucsa.298550, Cucsa.310150, Cucsa.311610, Cucsa.312470, Cucsa.320930	CUCSA.044980, CUCSA.048740, CUCSA.049590, CUCSA.099920, CUCSA.100510, CUCSA.119340, CUCSA.121010, CUCSA.124750, CUCSA.253080, CUCSA.298550, CUCSA.310150, CUCSA.311610, CUCSA.312470, CUCSA.320930
GO:0015036	disulfide oxidoreductase activity	55	16	8.01	0.0041	1.955e-01	F	Cucsa.005170, Cucsa.018220, Cucsa.031220, Cucsa.047880, Cucsa.074740, Cucsa.077150, Cucsa.087910, Cucsa.165630, Cucsa.176530, Cucsa.241180, Cucsa.253450, Cucsa.304020, Cucsa.325740, Cucsa.339000, Cucsa.388700, Cucsa.395070	CUCSA.005170, CUCSA.018220, CUCSA.031220, CUCSA.047880, CUCSA.074740, CUCSA.077150, CUCSA.087910, CUCSA.165630, CUCSA.176530, CUCSA.241180, CUCSA.253450, CUCSA.304020, CUCSA.325740, CUCSA.339000, CUCSA.388700, CUCSA.395070
GO:0016651	oxidoreductase activity, acting on NAD(P)H	55	16	8.01	0.0041	1.955e-01	F	Cucsa.005170, Cucsa.043380, Cucsa.118810, Cucsa.151350, Cucsa.164280, Cucsa.181960, Cucsa.245680, Cucsa.245810, Cucsa.280300, Cucsa.308780, Cucsa.322640, Cucsa.347710, Cucsa.353760, Cucsa.379660, Cucsa.388700, Cucsa.391100	CUCSA.005170, CUCSA.043380, CUCSA.118810, CUCSA.151350, CUCSA.164280, CUCSA.181960, CUCSA.245680, CUCSA.245810, CUCSA.280300, CUCSA.308780, CUCSA.322640, CUCSA.347710, CUCSA.353760, CUCSA.379660, CUCSA.388700, CUCSA.391100
GO:0016655	oxidoreductase activity, acting on NAD(P)H, quinone or similar compound as acceptor	20	8	2.91	0.00487	2.164e-01	F	Cucsa.118810, Cucsa.151350, Cucsa.245680, Cucsa.245810, Cucsa.280300, Cucsa.347710, Cucsa.353760, Cucsa.391100	CUCSA.118810, CUCSA.151350, CUCSA.245680, CUCSA.245810, CUCSA.280300, CUCSA.347710, CUCSA.353760, CUCSA.391100
GO:0008236	serine-type peptidase activity	139	32	20.23	0.0049	2.164e-01	F	Cucsa.011540, Cucsa.019390, Cucsa.047300, Cucsa.084660, Cucsa.096670, Cucsa.100090, Cucsa.109720, Cucsa.126440, Cucsa.128210, Cucsa.128260, Cucsa.132570, Cucsa.140670, Cucsa.164950, Cucsa.175490, Cucsa.198480, Cucsa.199930, Cucsa.212480, Cucsa.213690, Cucsa.234900, Cucsa.241450, Cucsa.251250, Cucsa.273120, Cucsa.302360, Cucsa.308250, Cucsa.321320, Cucsa.322370, Cucsa.332670, Cucsa.381310, Cucsa.3…	CUCSA.011540, CUCSA.019390, CUCSA.047300, CUCSA.084660, CUCSA.096670, CUCSA.100090, CUCSA.109720, CUCSA.126440, CUCSA.128210, CUCSA.128260, CUCSA.132570, CUCSA.140670, CUCSA.164950, CUCSA.175490, CUCSA.198480, CUCSA.199930, CUCSA.212480, CUCSA.213690, CUCSA.234900, CUCSA.241450, CUCSA.251250, CUCSA.273120, CUCSA.302360, CUCSA.308250, CUCSA.321320, CUCSA.322370, CUCSA.332670, CUCSA.381310, CUCSA.3…
GO:0017171	serine hydrolase activity	139	32	20.23	0.0049	2.164e-01	F	Cucsa.011540, Cucsa.019390, Cucsa.047300, Cucsa.084660, Cucsa.096670, Cucsa.100090, Cucsa.109720, Cucsa.126440, Cucsa.128210, Cucsa.128260, Cucsa.132570, Cucsa.140670, Cucsa.164950, Cucsa.175490, Cucsa.198480, Cucsa.199930, Cucsa.212480, Cucsa.213690, Cucsa.234900, Cucsa.241450, Cucsa.251250, Cucsa.273120, Cucsa.302360, Cucsa.308250, Cucsa.321320, Cucsa.322370, Cucsa.332670, Cucsa.381310, Cucsa.3…	CUCSA.011540, CUCSA.019390, CUCSA.047300, CUCSA.084660, CUCSA.096670, CUCSA.100090, CUCSA.109720, CUCSA.126440, CUCSA.128210, CUCSA.128260, CUCSA.132570, CUCSA.140670, CUCSA.164950, CUCSA.175490, CUCSA.198480, CUCSA.199930, CUCSA.212480, CUCSA.213690, CUCSA.234900, CUCSA.241450, CUCSA.251250, CUCSA.273120, CUCSA.302360, CUCSA.308250, CUCSA.321320, CUCSA.322370, CUCSA.332670, CUCSA.381310, CUCSA.3…
GO:0080161	auxin transmembrane transporter activity	9	5	1.31	0.00491	2.164e-01	F	Cucsa.158380, Cucsa.176210, Cucsa.178590, Cucsa.248470, Cucsa.282030	CUCSA.158380, CUCSA.176210, CUCSA.178590, CUCSA.248470, CUCSA.282030
GO:0015103	inorganic anion transmembrane transporter activity	42	13	6.11	0.00522	2.190e-01	F	Cucsa.002530, Cucsa.029460, Cucsa.087700, Cucsa.095900, Cucsa.120040, Cucsa.213410, Cucsa.217790, Cucsa.254570, Cucsa.285460, Cucsa.286490, Cucsa.309700, Cucsa.313420, Cucsa.338920	CUCSA.002530, CUCSA.029460, CUCSA.087700, CUCSA.095900, CUCSA.120040, CUCSA.213410, CUCSA.217790, CUCSA.254570, CUCSA.285460, CUCSA.286490, CUCSA.309700, CUCSA.313420, CUCSA.338920
GO:0016730	oxidoreductase activity, acting on iron-sulfur proteins as donors	6	4	0.87	0.00525	2.190e-01	F	Cucsa.158840, Cucsa.200390, Cucsa.320230, Cucsa.322640	CUCSA.158840, CUCSA.200390, CUCSA.320230, CUCSA.322640
GO:1990538	xylan O-acetyltransferase activity	6	4	0.87	0.00525	2.190e-01	F	Cucsa.067280, Cucsa.130170, Cucsa.136710, Cucsa.144340	CUCSA.067280, CUCSA.130170, CUCSA.136710, CUCSA.144340
GO:0022891	substrate-specific transmembrane transporter activity	474	89	68.99	0.00591	2.422e-01	F	Cucsa.002320, Cucsa.002530, Cucsa.011400, Cucsa.025380, Cucsa.029460, Cucsa.044320, Cucsa.045760, Cucsa.046490, Cucsa.055890, Cucsa.059800, Cucsa.065540, Cucsa.065560, Cucsa.067600, Cucsa.077960, Cucsa.077970, Cucsa.081200, Cucsa.085810, Cucsa.087700, Cucsa.089100, Cucsa.095900, Cucsa.107090, Cucsa.107120, Cucsa.107980, Cucsa.109770, Cucsa.120040, Cucsa.134790, Cucsa.146640, Cucsa.146650, Cucsa.1…	CUCSA.002320, CUCSA.002530, CUCSA.011400, CUCSA.025380, CUCSA.029460, CUCSA.044320, CUCSA.045760, CUCSA.046490, CUCSA.055890, CUCSA.059800, CUCSA.065540, CUCSA.065560, CUCSA.067600, CUCSA.077960, CUCSA.077970, CUCSA.081200, CUCSA.085810, CUCSA.087700, CUCSA.089100, CUCSA.095900, CUCSA.107090, CUCSA.107120, CUCSA.107980, CUCSA.109770, CUCSA.120040, CUCSA.134790, CUCSA.146640, CUCSA.146650, CUCSA.1…
GO:0004089	carbonate dehydratase activity	13	6	1.89	0.00645	2.598e-01	F	Cucsa.124760, Cucsa.207030, Cucsa.241190, Cucsa.286050, Cucsa.331830, Cucsa.339710	CUCSA.124760, CUCSA.207030, CUCSA.241190, CUCSA.286050, CUCSA.331830, CUCSA.339710
GO:0070011	peptidase activity, acting on L-amino acid peptides	350	68	50.94	0.00687	2.655e-01	F	Cucsa.011540, Cucsa.019390, Cucsa.047300, Cucsa.061530, Cucsa.066590, Cucsa.072660, Cucsa.075570, Cucsa.084660, Cucsa.085670, Cucsa.090200, Cucsa.090210, Cucsa.094810, Cucsa.094820, Cucsa.094890, Cucsa.094910, Cucsa.096670, Cucsa.099850, Cucsa.100090, Cucsa.109720, Cucsa.113720, Cucsa.114910, Cucsa.118510, Cucsa.126440, Cucsa.128210, Cucsa.128260, Cucsa.132570, Cucsa.135560, Cucsa.140670, Cucsa.1…	CUCSA.011540, CUCSA.019390, CUCSA.047300, CUCSA.061530, CUCSA.066590, CUCSA.072660, CUCSA.075570, CUCSA.084660, CUCSA.085670, CUCSA.090200, CUCSA.090210, CUCSA.094810, CUCSA.094820, CUCSA.094890, CUCSA.094910, CUCSA.096670, CUCSA.099850, CUCSA.100090, CUCSA.109720, CUCSA.113720, CUCSA.114910, CUCSA.118510, CUCSA.126440, CUCSA.128210, CUCSA.128260, CUCSA.132570, CUCSA.135560, CUCSA.140670, CUCSA.1…
GO:0000155	phosphorelay sensor kinase activity	17	7	2.47	0.00697	2.655e-01	F	Cucsa.090650, Cucsa.120030, Cucsa.255140, Cucsa.271280, Cucsa.285360, Cucsa.322710, Cucsa.379620	CUCSA.090650, CUCSA.120030, CUCSA.255140, CUCSA.271280, CUCSA.285360, CUCSA.322710, CUCSA.379620
GO:0016638	oxidoreductase activity, acting on the CH-NH2 group of donors	17	7	2.47	0.00697	2.655e-01	F	Cucsa.011560, Cucsa.024080, Cucsa.185510, Cucsa.196540, Cucsa.302250, Cucsa.337800, Cucsa.395120	CUCSA.011560, CUCSA.024080, CUCSA.185510, CUCSA.196540, CUCSA.302250, CUCSA.337800, CUCSA.395120
GO:0001071	nucleic acid binding transcription factor activity	453	85	65.94	0.00716	2.655e-01	F	Cucsa.005520, Cucsa.012950, Cucsa.016480, Cucsa.018420, Cucsa.046570, Cucsa.047280, Cucsa.048520, Cucsa.061700, Cucsa.065640, Cucsa.069440, Cucsa.073340, Cucsa.078700, Cucsa.087530, Cucsa.097950, Cucsa.101460, Cucsa.102530, Cucsa.103400, Cucsa.105790, Cucsa.106390, Cucsa.106490, Cucsa.113040, Cucsa.113420, Cucsa.116550, Cucsa.122790, Cucsa.124610, Cucsa.137630, Cucsa.139620, Cucsa.143260, Cucsa.1…	CUCSA.005520, CUCSA.012950, CUCSA.016480, CUCSA.018420, CUCSA.046570, CUCSA.047280, CUCSA.048520, CUCSA.061700, CUCSA.065640, CUCSA.069440, CUCSA.073340, CUCSA.078700, CUCSA.087530, CUCSA.097950, CUCSA.101460, CUCSA.102530, CUCSA.103400, CUCSA.105790, CUCSA.106390, CUCSA.106490, CUCSA.113040, CUCSA.113420, CUCSA.116550, CUCSA.122790, CUCSA.124610, CUCSA.137630, CUCSA.139620, CUCSA.143260, CUCSA.1…
GO:0003700	transcription factor activity, sequence-specific DNA binding	453	85	65.94	0.00716	2.655e-01	F	Cucsa.005520, Cucsa.012950, Cucsa.016480, Cucsa.018420, Cucsa.046570, Cucsa.047280, Cucsa.048520, Cucsa.061700, Cucsa.065640, Cucsa.069440, Cucsa.073340, Cucsa.078700, Cucsa.087530, Cucsa.097950, Cucsa.101460, Cucsa.102530, Cucsa.103400, Cucsa.105790, Cucsa.106390, Cucsa.106490, Cucsa.113040, Cucsa.113420, Cucsa.116550, Cucsa.122790, Cucsa.124610, Cucsa.137630, Cucsa.139620, Cucsa.143260, Cucsa.1…	CUCSA.005520, CUCSA.012950, CUCSA.016480, CUCSA.018420, CUCSA.046570, CUCSA.047280, CUCSA.048520, CUCSA.061700, CUCSA.065640, CUCSA.069440, CUCSA.073340, CUCSA.078700, CUCSA.087530, CUCSA.097950, CUCSA.101460, CUCSA.102530, CUCSA.103400, CUCSA.105790, CUCSA.106390, CUCSA.106490, CUCSA.113040, CUCSA.113420, CUCSA.116550, CUCSA.122790, CUCSA.124610, CUCSA.137630, CUCSA.139620, CUCSA.143260, CUCSA.1…
GO:0008233	peptidase activity	364	70	52.98	0.00786	2.869e-01	F	Cucsa.011540, Cucsa.019390, Cucsa.047300, Cucsa.061530, Cucsa.066590, Cucsa.072660, Cucsa.075570, Cucsa.084660, Cucsa.085670, Cucsa.090200, Cucsa.090210, Cucsa.094810, Cucsa.094820, Cucsa.094890, Cucsa.094910, Cucsa.096670, Cucsa.099850, Cucsa.100090, Cucsa.109720, Cucsa.113720, Cucsa.114910, Cucsa.118510, Cucsa.126440, Cucsa.128210, Cucsa.128260, Cucsa.131990, Cucsa.132570, Cucsa.135560, Cucsa.1…	CUCSA.011540, CUCSA.019390, CUCSA.047300, CUCSA.061530, CUCSA.066590, CUCSA.072660, CUCSA.075570, CUCSA.084660, CUCSA.085670, CUCSA.090200, CUCSA.090210, CUCSA.094810, CUCSA.094820, CUCSA.094890, CUCSA.094910, CUCSA.096670, CUCSA.099850, CUCSA.100090, CUCSA.109720, CUCSA.113720, CUCSA.114910, CUCSA.118510, CUCSA.126440, CUCSA.128210, CUCSA.128260, CUCSA.131990, CUCSA.132570, CUCSA.135560, CUCSA.1…
GO:0008271	secondary active sulfate transmembrane transporter activity	10	5	1.46	0.00865	3.016e-01	F	Cucsa.002530, Cucsa.029460, Cucsa.217790, Cucsa.254570, Cucsa.309700	CUCSA.002530, CUCSA.029460, CUCSA.217790, CUCSA.254570, CUCSA.309700
GO:0015116	sulfate transmembrane transporter activity	10	5	1.46	0.00865	3.016e-01	F	Cucsa.002530, Cucsa.029460, Cucsa.217790, Cucsa.254570, Cucsa.309700	CUCSA.002530, CUCSA.029460, CUCSA.217790, CUCSA.254570, CUCSA.309700
GO:0016878	acid-thiol ligase activity	10	5	1.46	0.00865	3.016e-01	F	Cucsa.017470, Cucsa.048280, Cucsa.129590, Cucsa.177420, Cucsa.252650	CUCSA.017470, CUCSA.048280, CUCSA.129590, CUCSA.177420, CUCSA.252650
GO:0004252	serine-type endopeptidase activity	85	21	12.37	0.00906	3.112e-01	F	Cucsa.011540, Cucsa.019390, Cucsa.047300, Cucsa.084660, Cucsa.096670, Cucsa.100090, Cucsa.109720, Cucsa.140670, Cucsa.164950, Cucsa.175490, Cucsa.198480, Cucsa.199930, Cucsa.213690, Cucsa.234900, Cucsa.251250, Cucsa.273120, Cucsa.302360, Cucsa.321320, Cucsa.322370, Cucsa.332670, Cucsa.381310	CUCSA.011540, CUCSA.019390, CUCSA.047300, CUCSA.084660, CUCSA.096670, CUCSA.100090, CUCSA.109720, CUCSA.140670, CUCSA.164950, CUCSA.175490, CUCSA.198480, CUCSA.199930, CUCSA.213690, CUCSA.234900, CUCSA.251250, CUCSA.273120, CUCSA.302360, CUCSA.321320, CUCSA.322370, CUCSA.332670, CUCSA.381310
GO:0019843	rRNA binding	31	10	4.51	0.00998	3.287e-01	F	Cucsa.135270, Cucsa.148470, Cucsa.169620, Cucsa.246970, Cucsa.275440, Cucsa.302910, Cucsa.303980, Cucsa.304490, Cucsa.312360, Cucsa.364860	CUCSA.135270, CUCSA.148470, CUCSA.169620, CUCSA.246970, CUCSA.275440, CUCSA.302910, CUCSA.303980, CUCSA.304490, CUCSA.312360, CUCSA.364860
GO:0004673	protein histidine kinase activity	18	7	2.62	0.00999	3.287e-01	F	Cucsa.090650, Cucsa.120030, Cucsa.255140, Cucsa.271280, Cucsa.285360, Cucsa.322710, Cucsa.379620	CUCSA.090650, CUCSA.120030, CUCSA.255140, CUCSA.271280, CUCSA.285360, CUCSA.322710, CUCSA.379620
GO:0016775	phosphotransferase activity, nitrogenous group as acceptor	18	7	2.62	0.00999	3.287e-01	F	Cucsa.090650, Cucsa.120030, Cucsa.255140, Cucsa.271280, Cucsa.285360, Cucsa.322710, Cucsa.379620	CUCSA.090650, CUCSA.120030, CUCSA.255140, CUCSA.271280, CUCSA.285360, CUCSA.322710, CUCSA.379620
