# Supplementary material for: Understanding Transcription Factors and How They Affect Processes in Cucumber Sex Determination
Source: Metabolites. 2023 Jun 10;13(6):740. doi: 10.3390/metabo13060740 (PMC10305380; doi:10.3390/metabo13060740)
Supplement: Supplementary file 1 [file metabolites-13-00740-s001.zip › metabolites-2396319-supplementary/suplementy_v2/S9.Venn_set_enrichment_result.txt]

GO.ID	Term	Annotated	Count	Expected	p-value	q-value	Aspect	Genes	Origin input
GO:0048440	carpel development	48	2	0.02	2e-04	5.765e-01	P	Cucsa.061700, Cucsa.284430	CUCSA.061700, CUCSA.284430
GO:0048467	gynoecium development	55	2	0.03	0.00026	5.765e-01	P	Cucsa.061700, Cucsa.284430	CUCSA.061700, CUCSA.284430
GO:0009888	tissue development	378	3	0.18	0.00042	5.765e-01	P	Cucsa.046640, Cucsa.061700, Cucsa.284430	CUCSA.046640, CUCSA.061700, CUCSA.284430
GO:0010073	meristem maintenance	75	2	0.04	0.00048	5.765e-01	P	Cucsa.046640, Cucsa.284430	CUCSA.046640, CUCSA.284430
GO:0048438	floral whorl development	114	2	0.05	0.00111	7.031e-01	P	Cucsa.061700, Cucsa.284430	CUCSA.061700, CUCSA.284430
GO:0048437	floral organ development	136	2	0.06	0.00158	7.031e-01	P	Cucsa.061700, Cucsa.284430	CUCSA.061700, CUCSA.284430
GO:0048513	organ development	597	3	0.28	0.00161	7.031e-01	P	Cucsa.046640, Cucsa.061700, Cucsa.284430	CUCSA.046640, CUCSA.061700, CUCSA.284430
GO:0048507	meristem development	158	2	0.07	0.00213	8.270e-01	P	Cucsa.046640, Cucsa.284430	CUCSA.046640, CUCSA.284430
GO:0048608	reproductive structure development	685	3	0.32	0.00241	8.270e-01	P	Cucsa.046640, Cucsa.061700, Cucsa.284430	CUCSA.046640, CUCSA.061700, CUCSA.284430
GO:0061458	reproductive system development	685	3	0.32	0.00241	8.270e-01	P	Cucsa.046640, Cucsa.061700, Cucsa.284430	CUCSA.046640, CUCSA.061700, CUCSA.284430
GO:0044702	single organism reproductive process	734	3	0.34	0.00294	9.416e-01	P	Cucsa.046640, Cucsa.061700, Cucsa.284430	CUCSA.046640, CUCSA.061700, CUCSA.284430
GO:0048569	post-embryonic organ development	203	2	0.1	0.00349	1.000e+00	P	Cucsa.061700, Cucsa.284430	CUCSA.061700, CUCSA.284430
GO:0003006	developmental process involved in reproduction	804	3	0.38	0.00383	1.000e+00	P	Cucsa.046640, Cucsa.061700, Cucsa.284430	CUCSA.046640, CUCSA.061700, CUCSA.284430
GO:0009791	post-embryonic development	879	3	0.41	0.00495	1.000e+00	P	Cucsa.046640, Cucsa.061700, Cucsa.284430	CUCSA.046640, CUCSA.061700, CUCSA.284430
GO:0022414	reproductive process	888	3	0.42	0.0051	1.000e+00	P	Cucsa.046640, Cucsa.061700, Cucsa.284430	CUCSA.046640, CUCSA.061700, CUCSA.284430
GO:0009908	flower development	263	2	0.12	0.0058	1.000e+00	P	Cucsa.061700, Cucsa.284430	CUCSA.061700, CUCSA.284430
GO:0090567	reproductive shoot system development	273	2	0.13	0.00623	1.000e+00	P	Cucsa.061700, Cucsa.284430	CUCSA.061700, CUCSA.284430
GO:0048827	phyllome development	294	2	0.14	0.0072	1.000e+00	P	Cucsa.061700, Cucsa.284430	CUCSA.061700, CUCSA.284430
GO:0050794	regulation of cellular process	2178	4	1.02	0.00733	1.000e+00	P	Cucsa.046640, Cucsa.061700, Cucsa.212720, Cucsa.251170	CUCSA.046640, CUCSA.061700, CUCSA.212720, CUCSA.251170
GO:0048731	system development	1062	3	0.5	0.0085	1.000e+00	P	Cucsa.046640, Cucsa.061700, Cucsa.284430	CUCSA.046640, CUCSA.061700, CUCSA.284430
GO:0006355	regulation of transcription, DNA-templated	1098	3	0.52	0.00934	1.000e+00	P	Cucsa.061700, Cucsa.212720, Cucsa.251170	CUCSA.061700, CUCSA.212720, CUCSA.251170
GO:1903506	regulation of nucleic acid-templated transcription	1102	3	0.52	0.00944	1.000e+00	P	Cucsa.061700, Cucsa.212720, Cucsa.251170	CUCSA.061700, CUCSA.212720, CUCSA.251170
GO:2001141	regulation of RNA biosynthetic process	1102	3	0.52	0.00944	1.000e+00	P	Cucsa.061700, Cucsa.212720, Cucsa.251170	CUCSA.061700, CUCSA.212720, CUCSA.251170
GO:0005634	nucleus	2056	4	0.83	0.0018	1e+00	C	Cucsa.046640, Cucsa.061700, Cucsa.212720, Cucsa.251170	CUCSA.046640, CUCSA.061700, CUCSA.212720, CUCSA.251170
GO:0046983	protein dimerization activity	410	3	0.13	0.00014	1.051e-01	F	Cucsa.061700, Cucsa.212720, Cucsa.251170	CUCSA.061700, CUCSA.212720, CUCSA.251170
GO:0003677	DNA binding	1401	4	0.45	0.00016	1.051e-01	F	Cucsa.046640, Cucsa.061700, Cucsa.212720, Cucsa.251170	CUCSA.046640, CUCSA.061700, CUCSA.212720, CUCSA.251170
GO:0001071	nucleic acid binding transcription factor activity	453	3	0.14	0.00018	1.051e-01	F	Cucsa.061700, Cucsa.212720, Cucsa.251170	CUCSA.061700, CUCSA.212720, CUCSA.251170
GO:0003700	transcription factor activity, sequence-specific DNA binding	453	3	0.14	0.00018	1.051e-01	F	Cucsa.061700, Cucsa.212720, Cucsa.251170	CUCSA.061700, CUCSA.212720, CUCSA.251170
GO:0003676	nucleic acid binding	2324	4	0.74	0.00119	5.560e-01	F	Cucsa.046640, Cucsa.061700, Cucsa.212720, Cucsa.251170	CUCSA.046640, CUCSA.061700, CUCSA.212720, CUCSA.251170
